# Supplementary material for: Charge density studies of multicentre two-electron bonding of an anion radical at non-ambient temperature and pressure
Source: IUCrJ. 2021 Jun 12;8(Pt 4):644–54. doi: 10.1107/S2052252521005273 (PMC8256703; doi:10.1107/S2052252521005273)
Supplement: Supplementary file 1 [file m-08-00644-sup1.cif]

data_90K
#==============================================================================

# PROCESSING SUMMARY (IUCr Office Use Only)

_journal_date_recd_electronic      2020-09-30
_journal_date_to_coeditor         ?
_journal_date_from_coeditor       ?
_journal_date_accepted     2021-05-18
_journal_date_printers_first      ?
_journal_date_printers_final      ?
_journal_date_proofs_out          ?
_journal_date_proofs_in           ?
_journal_coeditor_name            ?
_journal_coeditor_code      LQ5037SUP1
_journal_coeditor_notes
; ?
;
_journal_paper_category      FA
_journal_techeditor_code      M210527
_iucr_compatibility_tag          ACTA95
_journal_techeditor_notes  
;
;
_journal_coden_ASTM               ?
_journal_name_full                ?
_journal_year                     ?
_journal_volume                   ?
_journal_issue                    ?
_journal_page_first               ?
_journal_page_last                ?
_journal_suppl_publ_number        ?
_journal_suppl_publ_pages         ?

#==============================================================================

_audit_creation_method             'MoPro v20.01             '
_chemical_name_systematic            ?
_chemical_name_common                ?
_chemical_formula_moiety   'C15 H7 Cl2 N4 O2'
_chemical_formula_sum      'C15 H7 Cl2 N4 O2'
_chemical_formula_weight             346.132
_chemical_absolute_configuration     '.'

_symmetry_cell_setting               monoclinic
_symmetry_space_group_name_H-M_alt       'P ?'
_symmetry_space_group_name_Hall      'P ?'

loop_
_atom_type_symbol
_atom_type_description
_atom_type_scat_dispersion_real
_atom_type_scat_dispersion_imag
_atom_type_scat_source
 'C' 'C'    0.0033   0.0016
'Clementi & Roetti 1974. Atomic Data & Nuclear Data Tables. 14, 177'
 'H' 'H'    0.0000   0.0000
'Clementi & Roetti 1974. Atomic Data & Nuclear Data Tables. 14, 177'
 'N' 'N'    0.0061   0.0033
'Clementi & Roetti 1974. Atomic Data & Nuclear Data Tables. 14, 177'
 'O' 'O'    0.0106   0.0060
'Clementi & Roetti 1974. Atomic Data & Nuclear Data Tables. 14, 177'
 'Cl' 'Cl'    0.1484   0.1585
'Clementi & Roetti 1974. Atomic Data & Nuclear Data Tables. 14, 177'

loop_
_symmetry_equiv_pos_as_xyz
'x, y, z'
'-x+1/2, y+1/2, -z+1/2'
'-x, -y, -z'
'x-1/2, -y-1/2, z-1/2'
_cell_length_a                 6.74930(10)
_cell_length_b                 10.07200(10)
_cell_length_c                 20.462(6)
_cell_angle_alpha             90.
_cell_angle_beta               94.7810(10)
_cell_angle_gamma             90.
_cell_volume                   1386.1(4)
_cell_formula_units_Z                4
_cell_measurement_temperature        ?
_cell_measurement_reflns_used        ?
_cell_measurement_theta_min          ?
_cell_measurement_theta_max          ?
_exptl_crystal_description           ?
_exptl_crystal_colour                ?
_exptl_crystal_size_max              ?
_exptl_crystal_size_mid              ?
_exptl_crystal_size_min              ?
_exptl_crystal_density_meas          ?
_exptl_crystal_density_diffrn       1.659
_exptl_crystal_density_method       'not measured'
_exptl_crystal_F_000                 700
_exptl_absorpt_process_details       ?
_exptl_absorpt_coefficient_mu        ?
_exptl_absorpt_correction_type       ?
_exptl_absorpt_correction_T_min      ?
_exptl_absorpt_correction_T_max      ?
_exptl_special_details
;
?
;
_diffrn_ambient_temperature          ?
_diffrn_radiation_wavelength        0.71073
_diffrn_radiation_type              MoK\a
_diffrn_radiation_source          'fine-focus sealed tube'
_reflns_Friedel_coverage          ?
_reflns_Friedel_fraction_full     ?
_reflns_Friedel_fraction_max      ?
_diffrn_radiation_monochromator      ?
_diffrn_measurement_device_type      ?
_diffrn_measurement_method           ?
_diffrn_detector_area_resol_mean     ?
_diffrn_standards_number             ?
_diffrn_standards_interval_count     ?
_diffrn_standards_interval_time      ?
_diffrn_standards_decay_%            ?
_diffrn_reflns_number                ?
_diffrn_reflns_av_R_equivalents      ?
_diffrn_reflns_av_sigmaI/netI        0.07062
_diffrn_reflns_limit_h_min          -8
_diffrn_reflns_limit_h_max           7
_diffrn_reflns_limit_k_min           0
_diffrn_reflns_limit_k_max          11
_diffrn_reflns_limit_l_min           0
_diffrn_reflns_limit_l_max          24
_diffrn_reflns_theta_min            2.00
_diffrn_reflns_theta_max           24.97
_reflns_number_total                  2297
_reflns_number_gt                     2297
_reflns_threshold_expression         >2.0sigma(I)
_computing_data_collection           ?
_computing_cell_refinement           ?
_computing_data_reduction            ?
_computing_structure_solution        ?
_computing_structure_refinement      'MoPro (J. Appl. Cryst. 2005, 38, 38-54)'
_computing_molecular_graphics        ?
_computing_publication_material      ?
_iucr_refine_instructions_details
;
! MoPro v20.01 03/03/2020 15:38:49
! molecular file: D:\kreso\rukopisi\DDQ_VT_transfer\90K\ddq90k_cif_07.par
! reflections hkl file : D:\kreso\rukopisi\DDQ_VT_transfer\90K\OBS_NOEXTINCT.hk
#l refin. vs. F^2
! atomic table file : D:\kreso\MoProSuite\LibMoPro\mopro.tab
! wave functions file : D:\kreso\MoProSuite\LibMoPro\WAVEF
! anomalous scattering file : D:\kreso\MoProSuite\LibMoPro\asf_Kissel.dat
! Constraints file : D:\kreso\rukopisi\DDQ_VT_transfer\90K\CONSTRAIN.txt
! Restraints file : D:\kreso\rukopisi\DDQ_VT_transfer\90K\RESTRAIN.txt
! RF factor = 4.410 % RI factor = 7.115%
! wR2F factor = 4.356 % wR2I factor = 8.719%
! g.o.f.(F**2) = 1.139 Nvar= 229 Nref= 2297 Nfree= 0 0.05<sinT/l< 0.59

! P00 Dip Qua Oct Hex l=5 l=6
! Cl nl = 2 2 2 3 4 5 6
! Cl zeta= 4.259 4.259 4.259 4.259 4.259 4.259 4.259
! O nl = 2 2 2 3 4 5 6
! O zeta= 4.466 4.466 4.466 4.466 4.466 4.466 4.466
! N nl = 2 2 2 3 4 5 6
! N zeta= 3.839 3.839 3.839 3.839 3.839 3.839 3.839
! C nl = 2 2 2 3 4 5 6
! C zeta= 3.176 3.176 3.176 3.176 3.176 3.176 3.176
! H nl = 2 1 2 3 4 5 6
! H zeta= 2.000 2.000 2.000 2.000 2.000 2.000 2.000

WSIG 1.00000 ! weighting scheme
 ! SPACE GROUP P ?

CELL 6.7493 10.0720 20.4620 90.0000 94.7810 90.0000 0.71073
ZERR 0.0001 0.0001 0.0060 0.0000 0.0010 0.0000

SYMM 4 P
 X , Y, Z
 -X+1/2 , Y+1/2, -Z+1/2
 -X , -Y, -Z
 X-1/2 , -Y-1/2, Z-1/2

SCALE 1 0.454749

FMULT 1.00000

UOVER 0.00000 0.00000 0.00000 0.00000 0.00000 0.00000 ANI

SOLVT 0.00000 50.00000

EXTIN 0.00000 GAUSSIAN ISOT TYP1 ! G*10^4


DUMMY 0

KAPPA 13
 1.000820 0.716620 ! # 1 1 ddq Cl1 2X Cl
 0.985060 0.831850 ! # 2 1 ddq O1 2X O
 0.992600 0.989600 ! # 3 1 ddq N1 3X N
 1.000420 0.906460 ! # 4 1 ddq C1 2X C
 0.995610 0.880830 ! # 5 1 ddq C2 3X C
 0.993650 0.930290 ! # 6 1 ddq C5 2X C
 1.006250 0.865030 ! # 7 1 ddq C7 3X C
 0.998820 0.885400 ! # 8 1 ddq N3 1X N
 0.994380 0.817630 ! # 9 1 ddq C9 2X C
 1.092390 1.157310 ! # 10 1 ddq H9 5X H
 0.999600 0.921690 ! # 11 1 ddq C10 2X C
 1.146270 1.179100 ! # 12 1 ddq H10 2X H
 0.996960 0.907780 ! # 13 1 ddq C14 1X C


ATOMS 30

ATOM 1 Cl1 ddq 1 0.208909 0.112003 -0.006946 1.0000 1 Cl
 ZX C5 C6 HEX K1 V0 M0 Q0
UANI 0.012982 0.011331 0.014511 0.000471 0.002514 0.000385
 7.20785 0. 0. 0. -.043 -.167 0. 0. -.010 0.
 0.133 0. 0. -.008 0. 0. 0.
 0.028 0. 0. -.011 0. 0. 0. -.020 0.

ATOM 2 Cl2 ddq 1 0.118822 0.281121 0.117697 1.0000 1 Cl
 ZX C6 C5 HEX K1 V1_Cl1 M1_Cl1 Q0
UANI 0.012755 0.014840 0.012290 -.000826 0.002837 0.001812
 7.20785 0. 0. 0. -.043 -.167 0. 0. -.010 0.
 0.133 0. 0. -.008 0. 0. 0.
 0.028 0. 0. -.011 0. 0. 0. -.020 0.

ATOM 3 O1 ddq 1 0.136247 0.567650 0.094549 1.0000 1 O
 XY C1 C6 OCT K2 V0 M0 Q0
UANI 0.012092 0.014645 0.012442 0.000165 0.002076 -.001197
 6.20498 0. -.051 0. 0. -.086 0. 0. -.080 0.
 0. -.029 0. 0. 0. 0.028 0.

ATOM 4 O2 ddq 1 0.289580 0.277397 -0.118833 1.0000 1 O
 XY C4 C5 OCT K2 V1_O1 M1_O1 Q0
UANI 0.016028 0.014977 0.013891 0.002301 0.003351 -.000941
 6.20498 0. -.051 0. 0. -.086 0. 0. -.080 0.
 0. -.029 0. 0. 0. 0.028 0.

ATOM 5 N1 ddq 1 0.295529 0.815211 -0.006728 1.0000 1 N
 ZX C7 C13 OCT K3 V0 M0 Q0
UANI 0.014207 0.009616 0.021409 -.001245 0.001701 -.001012
 5.01385 0. 0. 0. -.038 0.192 0. 0. 0. 0.
 0.056 0. 0. 0. 0. 0. 0.

ATOM 6 N2 ddq 1 0.416269 0.599272 -0.169089 1.0000 1 N
 ZX C8 C4 OCT K3 V1_N1 M1_N1 Q0
UANI 0.017681 0.019467 0.012352 -.002880 0.004791 0.004666
 5.01385 0. 0. 0. -.038 0.192 0. 0. 0. 0.
 0.056 0. 0. 0. 0. 0. 0.

ATOM 7 C1 ddq 1 0.180619 0.500184 0.046747 1.0000 1 C
bXY C6 C2 OCT K4 V0 M0 Q0
UANI 0.007145 0.013753 0.014167 0.000308 0.000087 -.000194
 3.90971 0. -.092 0. 0. -.252 0. 0. 0.081 0.
 0. -.011 0. 0. 0. -.347 0.

ATOM 8 C2 ddq 1 0.246708 0.560791 -0.012124 1.0000 1 C
bXY C1 C7 OCT K5 V0 M0 Q0
UANI 0.007194 0.011907 0.015537 -.000131 -.000339 -.000016
 4.00185 0. -.013 0. 0. -.179 0. 0. 0.018 0.
 0. -.015 0. 0. 0. -.336 0.

ATOM 9 C3 ddq 1 0.288475 0.486937 -0.066456 1.0000 1 C
bXY C4 C8 OCT K5 V1_C2 M1_C2 Q0
UANI 0.007046 0.013847 0.013467 0.000537 0.002685 -.000609
 4.00185 0. -.013 0. 0. -.179 0. 0. 0.018 0.
 0. -.015 0. 0. 0. -.336 0.

ATOM 10 C4 ddq 1 0.264490 0.344331 -0.069469 1.0000 1 C
bXY C5 C3 OCT K4 V1_C1 M1_C1 Q0
UANI 0.007143 0.013840 0.012893 0.001051 0.002501 0.000460
 3.90971 0. -.092 0. 0. -.252 0. 0. 0.081 0.
 0. -.011 0. 0. 0. -.347 0.

ATOM 11 C5 ddq 1 0.214146 0.281945 -0.007608 1.0000 1 C
bXY C6 C4 OCT K6 V0 M0 Q0
UANI 0.006070 0.010333 0.013469 0.001196 0.001290 -.001245
 4.01739 0. 0.066 -.006 0. -.164 0. 0. -.060 -.037
 0. 0.037 -.012 0. 0. -.280 -.030

ATOM 12 C6 ddq 1 0.175858 0.354913 0.045848 1.0000 1 C
bXY C5 C1 OCT K6 V1_C5 M1_C5 Q0
UANI 0.005980 0.013926 0.010807 -.001037 0.002864 0.002448
 4.01739 0. 0.066 -.006 0. -.164 0. 0. -.060 -.037
 0. 0.037 -.012 0. 0. -.280 -.030

ATOM 13 C7 ddq 1 0.273602 0.701215 -0.009694 1.0000 1 C
 ZX N1 C1 OCT K7 V0 M0 Q0
UANI 0.009102 0.011366 0.015287 -.000348 0.000818 -.000100
 4.15185 0. 0. 0. 0.258 0.409 0. 0. 0. 0.
 -.012 0. 0. 0. 0. 0. 0.

ATOM 14 C8 ddq 1 0.358038 0.549626 -0.122996 1.0000 1 C
 ZX N2 C4 OCT K7 V1_C7 M1_C7 Q0
UANI 0.012215 0.015433 0.013101 0.000877 -.000094 0.000724
 4.15185 0. 0. 0. 0.258 0.409 0. 0. 0. 0.
 -.012 0. 0. 0. 0. 0. 0.

ATOM 15 N3 ddq 1 0.317422 0.953699 0.182798 1.0000 1 N
bXY C9 C13 OCT K8 V0 M0 Q0
UANI 0.008329 0.017640 0.017072 -.000623 -.000620 -.001042
 4.99371 0. 0.007 0. 0. -.140 0. 0. -.012 0.
 0. 0.035 0. 0. 0. -.220 0.

ATOM 16 N4 ddq 1 0.997994 1.205402 0.249312 1.0000 1 N
 ZX C15 C12 OCT K3 V0 M0 Q0
UANI 0.016224 0.026905 0.016864 -.006659 0.004192 0.001739
 5.01385 0. 0. 0. -.038 0.192 0. 0. 0. 0.
 0.056 0. 0. 0. 0. 0. 0.

ATOM 17 C9 ddq 1 0.348781 0.999924 0.244446 1.0000 1 C
bXY N3 C10 OCT K9 V0 M0 Q0
UANI 0.009760 0.018924 0.012720 -.001880 0.001370 0.001979
 4.12571 0. 0. 0.066 0. -.291 0. 0. 0.025 0.086
 0. -.005 -.011 0. 0. -.369 0.001

ATOM 18 H9 ddq 1 0.239236 0.982102 0.279221 1.0000 1 H
 ZX C9 N3 DIP K10 V0 M0 Q0
UANI 0.011712 0.022708 0.015264 -.002256 0.001644 0.002375
 0.83502 0. 0. 0. 0.173

ATOM 19 C10 ddq 1 0.521176 1.069775 0.263707 1.0000 1 C
bXY C9 C11 OCT K11 V0 M0 Q0
UANI 0.011533 0.020009 0.012371 -.002249 0.000348 0.001567
 3.92371 0. -.048 0. 0. -.241 0. 0. 0.026 0.
 0. 0.034 0. 0. 0. -.303 0.

ATOM 20 H10 ddq 1 0.547290 1.106994 0.313332 1.0000 1 H
 ZX C10 C9 DIP K12 V0 M0 Q0
UANI 0.013840 0.024011 0.014845 -.002699 0.000417 0.001881
 0.75915 0. 0. 0. 0.125

ATOM 21 C11 ddq 1 0.660182 1.090733 0.217793 1.0000 1 C
bXY C12 C10 OCT K5 V0 M0 Q0
UANI 0.007904 0.016998 0.015349 -.001971 0.001284 0.001955
 4.00185 0. -.013 0. 0. -.179 0. 0. 0.018 0.
 0. -.015 0. 0. 0. -.336 0.

ATOM 22 C12 ddq 1 0.624125 1.043822 0.154279 1.0000 1 C
bXY C13 C11 OCT K11 V1_C10 M1_C10 Q0
UANI 0.011435 0.021762 0.014164 -.000620 0.002896 -.000580
 3.92371 0. -.048 0. 0. -.241 0. 0. 0.026 0.
 0. 0.034 0. 0. 0. -.303 0.

ATOM 23 H12 ddq 1 0.729270 1.061637 0.118055 1.0000 1 H
 ZX C12 C13 DIP K12 V1_H10 M1_H10 Q0
UANI 0.013722 0.026114 0.016997 -.000744 0.003475 -.000695
 0.75915 0. 0. 0. 0.125

ATOM 24 C13 ddq 1 0.450155 0.973312 0.137635 1.0000 1 C
bXY N3 C12 OCT K9 V1_C9 M1_C9 Q0
UANI 0.014988 0.018967 0.015736 0.000081 -.001394 -.002365
 4.12571 0. 0. 0.066 0. -.291 0. 0. 0.025 0.086
 0. -.005 -.011 0. 0. -.369 0.001

ATOM 25 H13 ddq 1 0.421427 0.933649 0.088565 1.0000 1 H
 ZX C13 N3 DIP K10 V1_H9 M1_H9 Q0
UANI 0.017986 0.022761 0.018883 0.000097 -.001673 -.002838
 0.83502 0. 0. 0. 0.173

ATOM 26 C14 ddq 1 0.136747 0.876141 0.163392 1.0000 1 C
 ZX N3 H14C OCT K13 V0 M0 Q0
UANI 0.013233 0.023999 0.027302 -.004120 -.003324 -.003202
 4.03158 0. 0. 0. -.090 -.094 0. 0. 0. 0.
 0.257 0. 0. 0. 0. 0.106 0.

ATOM 27 H14A ddq 1 0.048471 0.866889 0.204642 1.0000 1 H
 ZX C14 N3 DIP K10 V0 M1_H9 Q0
UANI 0.019850 0.035998 0.040952 -.006181 -.004985 -.004802
 0.83502 0. 0. 0. 0.173

ATOM 28 H14B ddq 1 0.178209 0.778848 0.147469 1.0000 1 H
 ZX C14 N3 DIP K10 V1_H14A M1_H9 Q0
UANI 0.019850 0.035998 0.040952 -.006181 -.004985 -.004802
 0.83502 0. 0. 0. 0.173

ATOM 29 H14C ddq 1 0.051490 0.925996 0.123862 1.0000 1 H
 ZX C14 N3 DIP K10 V1_H14A M1_H9 Q0
UANI 0.019850 0.035998 0.040952 -.006181 -.004985 -.004802
 0.83502 0. 0. 0. 0.173

ATOM 30 C15 ddq 1 0.843565 1.156915 0.236238 1.0000 1 C
 ZX N4 C12 OCT K7 V0 M1_C7 Q0
UANI 0.010017 0.018888 0.014220 -.003040 0.002578 0.000398
 4.15185 0. 0. 0. 0.258 0.409 0. 0. 0. 0.
 -.012 0. 0. 0. 0. 0. 0.

ANHAR 0 3 ! number_of_anharmonic_atoms max_order
! 1 ! atom number
! 0.00E+00 0.00E+00 0.00E+00 0.00E+00 0.00E+00 0.00E+00 0.00E+00 0.00E+00
! 0.00E+00 0.00E+00


STOP
;
_refine_special_details
;
 Refinement of F^2^ against reflections.
 The threshold expression of F^2^ > 2sigma(F^2^) is
 used for calculating R-factors(gt) and is not
 relevant to the choice of reflections for refinement.
 R-factors based on F^2^ are statistically about twice
 as large as those based on F, and R-factors based on
 ALL data will be even larger.
;
_refine_ls_structure_factor_coef     Fsqd
_refine_ls_matrix_type                full
_refine_ls_weighting_scheme          sigma
_refine_ls_weighting_details         ?
_atom_sites_solution_primary      direct
_atom_sites_solution_secondary    difmap
_atom_sites_solution_hydrogens    difmap
_refine_ls_hydrogen_treatment    refxyz
# refall refxyz hetero heteroxyz constr

_refine_ls_extinction_method        'none'
_refine_ls_abs_structure_Flack   ?
_refine_ls_abs_structure_Rogers  ?
###  Notice MoPro refines Rogers parameter (Eta f" multiplier)

_refine_ls_number_reflns              2297
_refine_ls_number_parameters           229
_refine_ls_number_restraints             0
# R-factors: R(F)  &  wR2(I)
_refine_ls_R_factor_all              0.0441
_refine_ls_R_factor_gt               0.0441
_refine_ls_wR_factor_ref             0.0872
_refine_ls_wR_factor_gt              0.0862
_refine_ls_goodness_of_fit_ref       1.139
# GOF(I) computed assuming  all parameters refined:     522
_refine_ls_restrained_S_all          0.000
_refine_ls_shift/su_max              0.000
_refine_ls_shift/su_mean             0.000

_diffrn_measured_fraction_theta_max     0.948
_diffrn_reflns_theta_full               24.97
_diffrn_measured_fraction_theta_full    0.948
_refine_diff_density_max                ?
_refine_diff_density_min                ?
_refine_diff_density_rms                ?
###  to get diff_density_max min & rms :
###  run MoPro  : WRIT FOUR   to create FOURier file
### run VMoPro : FOUR  FastFourierTransform
### to get a 3D grid (Xplor format) on whole unit-cell
###  To get max min rms statistics
###  run VMoPro: GRID STAT   or
###  open 3D xplor grid with MoProViewer

loop_
_atom_site_type_symbol
_atom_site_label
_atom_site_fract_x
_atom_site_fract_y
_atom_site_fract_z
_atom_site_U_iso_or_equiv
_atom_site_adp_type
_atom_site_occupancy
_atom_site_calc_flag
_atom_site_refinement_flags_posn
_atom_site_refinement_flags_adp
_atom_site_disorder_assembly
_atom_site_disorder_group
Cl Cl1  0.20891(12)  0.11200(7) -0.00695(3)  0.01286(10) Uani 1  d    . .  . .
Cl Cl2  0.11882(12)  0.28112(7)  0.11770(3)  0.01319(11) Uani 1  d    . .  . .
O  O1  0.1362(3)  0.5677(2)  0.09455(9)  0.0130(3) Uani 1  d    . .  . .
O  O2  0.2896(3)  0.2774(2) -0.11883(9)  0.0148(3) Uani 1  d    . .  . .
N  N1  0.2955(4)  0.8152(3) -0.00673(12)  0.0151(4) Uani 1  d    . .  . .
N  N2  0.4163(4)  0.5993(3) -0.16909(12)  0.0163(4) Uani 1  d    . .  . .
C  C1  0.1806(5)  0.5002(3)  0.04675(14)  0.0117(4) Uani 1  d    . .  . .
C  C2  0.2467(4)  0.5608(3) -0.01212(14)  0.0116(4) Uani 1  d    . .  . .
C  C3  0.2885(5)  0.4869(3) -0.06646(14)  0.0114(4) Uani 1  d    . .  . .
C  C4  0.2645(4)  0.3443(3) -0.06947(14)  0.0112(4) Uani 1  d    . .  . .
C  C5  0.2141(5)  0.2819(3) -0.00761(13)  0.0099(4) Uani 1  d    . .  . .
C  C6  0.1759(4)  0.3549(3)  0.04585(14)  0.0101(4) Uani 1  d    . .  . .
C  C7  0.2736(5)  0.7012(3) -0.00969(14)  0.0119(4) Uani 1  d    . .  . .
C  C8  0.3580(5)  0.5496(3) -0.12300(14)  0.0136(4) Uani 1  d    . .  . .
N  N3  0.3174(4)  0.9537(2)  0.18280(11)  0.0144(4) Uani 1  d    . .  . .
N  N4  0.9980(4)  1.2054(3)  0.24931(12)  0.0198(5) Uani 1  d    . .  . .
C  C9  0.3488(5)  0.9999(3)  0.24445(14)  0.0138(4) Uani 1  d    . .  . .
H  H9  0.239(4)  0.982(4)  0.279(11)  0.01653 Uani 1  d    D U  . .
C  C10  0.5212(5)  1.0698(3)  0.26371(14)  0.0147(5) Uani 1  d    . .  . .
H  H10  0.547(6)  1.107(4)  0.313(11)  0.01761 Uani 1  d    D U  . .
C  C11  0.6602(5)  1.0907(3)  0.21779(14)  0.0134(4) Uani 1  d    . .  . .
C  C12  0.6241(5)  1.0438(3)  0.15428(14)  0.0157(5) Uani 1  d    . .  . .
H  H12  0.729(5)  1.062(4)  0.118(11)  0.01882 Uani 1  d    D U  . .
C  C13  0.4502(5)  0.9733(3)  0.13763(14)  0.0167(5) Uani 1  d    . .  . .
H  H13  0.421(6)  0.934(4)  0.089(11)  0.02006 Uani 1  d    D U  . .
C  C14  0.1367(5)  0.8761(4)  0.16339(17)  0.0218(5) Uani 1  d    . .  . .
H  H14A  0.048(6)  0.867(5)  0.205(11)  0.03269 Uani 1  d    D U  . .
H  H14B  0.178(7)  0.779(11)  0.147(2)  0.03269 Uani 1  d    D U  . .
H  H14C  0.051(6)  0.926(4)  0.124(11)  0.03269 Uani 1  d    D U  . .
C  C15  0.8436(5)  1.1569(3)  0.23624(14)  0.0143(5) Uani 1  d    . .  . .

loop_
_atom_site_aniso_label
_atom_site_aniso_U_11
_atom_site_aniso_U_22
_atom_site_aniso_U_33
_atom_site_aniso_U_12
_atom_site_aniso_U_13
_atom_site_aniso_U_23
Cl1  0.0130(4)  0.0113(4)  0.0145(3)  0.0005(3)  0.0025(3)  0.0004(3)
Cl2  0.0128(4)  0.0148(4)  0.0123(3) -0.0008(3)  0.0028(3)  0.0018(3)
O1  0.0121(11)  0.0146(10)  0.0124(9)  0.0002(10)  0.0021(9) -0.0012(9)
O2  0.0160(12)  0.0150(11)  0.0139(9)  0.0023(10)  0.0034(9) -0.0009(9)
N1  0.0142(14)  0.0096(13)  0.0214(13) -0.0012(12)  0.0017(11) -0.0010(11)
N2  0.0177(15)  0.0195(14)  0.0124(11) -0.0029(12)  0.0048(11)  0.0047(11)
C1  0.0071(15)  0.0138(15)  0.0142(14)  0.0003(13)  0.0001(12) -0.0002(13)
C2  0.0072(16)  0.0119(15)  0.0155(14) -0.0001(13) -0.0003(12)  0.0000(13)
C3  0.0070(15)  0.0138(15)  0.0135(14)  0.0005(13)  0.0027(12) -0.0006(12)
C4  0.0071(15)  0.0138(15)  0.0129(13)  0.0011(13)  0.0025(12)  0.0005(12)
C5  0.0061(15)  0.0103(14)  0.0135(14)  0.0012(13)  0.0013(12) -0.0012(12)
C6  0.0060(15)  0.0139(15)  0.0108(13) -0.0010(12)  0.0029(12)  0.0024(12)
C7  0.0091(16)  0.0114(16)  0.0153(13) -0.0003(13)  0.0008(12) -0.0001(12)
C8  0.0122(16)  0.0154(15)  0.0131(13)  0.0009(13) -0.0001(13)  0.0007(13)
N3  0.0083(14)  0.0176(13)  0.0171(13) -0.0006(12) -0.0006(11) -0.0010(11)
N4  0.0162(17)  0.0269(15)  0.0169(12) -0.0067(13)  0.0042(12)  0.0017(12)
C9  0.0098(16)  0.0189(15)  0.0127(13) -0.0019(14)  0.0014(13)  0.0020(12)
H9  0.01171  0.02271  0.01526 -0.00226  0.00164  0.00238
C10  0.0115(17)  0.0200(15)  0.0124(14) -0.0022(14)  0.0003(13)  0.0016(13)
H10  0.01384  0.02401  0.01485 -0.00270  0.00042  0.00188
C11  0.0079(16)  0.0170(15)  0.0153(14) -0.0020(13)  0.0013(13)  0.0020(12)
C12  0.0114(17)  0.0218(16)  0.0142(15) -0.0006(14)  0.0029(13) -0.0006(13)
H12  0.01372  0.02611  0.01700 -0.00074  0.00348 -0.00070
C13  0.0150(18)  0.0190(15)  0.0157(15)  0.0001(15) -0.0014(14) -0.0024(13)
H13  0.01799  0.02276  0.01888  0.00010 -0.00167 -0.00284
C14  0.0132(19)  0.0240(18)  0.0273(17) -0.0041(16) -0.0033(15) -0.0032(16)
H14A  0.01985  0.03600  0.04095 -0.00618 -0.00499 -0.00480
H14B  0.01985  0.03600  0.04095 -0.00618 -0.00499 -0.00480
H14C  0.01985  0.03600  0.04095 -0.00618 -0.00499 -0.00480
C15  0.0100(18)  0.0189(16)  0.0142(13) -0.0030(15)  0.0026(13)  0.0004(12)

_geom_special_details
;
;

loop_
_geom_bond_atom_site_label_1
_geom_bond_atom_site_label_2
_geom_bond_distance
_geom_bond_site_symmetry_2
_geom_bond_publ_flag
Cl1    C5     1.712(3)  .         ?
Cl2    C6     1.719(3)  .         ?
O1     C1     1.248(3)  .         ?
O2     C4     1.238(3)  .         ?
N1     C7     1.159(4)  .         ?
N2     C8     1.164(4)  .         ?
C1     C6     1.464(4)  .         ?
C1     C2     1.453(4)  .         ?
C2     C7     1.426(4)  .         ?
C2     C3     1.386(4)  .         ?
C3     C4     1.446(4)  .         ?
C3     C8     1.431(4)  .         ?
C4     C5     1.478(4)  .         ?
C5     C6     1.360(4)  .         ?
N3     C9     1.345(4)  .         ?
N3     C13    1.354(4)  .         ?
N3     C14    1.475(4)  .         ?
N4     C15    1.162(4)  .         ?
C9     C10    1.388(4)  .         ?
C9     H9     1.08(17)  .         ?
C10    C11    1.398(4)  .         ?
C10    H10    1.1(2)  .         ?
C11    C15    1.429(4)  .         ?
C11    C12    1.385(4)  .         ?
C12    C13    1.390(5)  .         ?
C12    H12    1.08(17)  .         ?
C13    H13    1.1(2)  .         ?
C14    H14C   1.08(16)  .         ?
C14    H14A   1.08(19)  .         ?
C14    H14B   1.08(10)  .         ?

loop_
_geom_angle_atom_site_label_1
_geom_angle_atom_site_label_2
_geom_angle_atom_site_label_3
_geom_angle
_geom_angle_site_symmetry_1
_geom_angle_site_symmetry_2
_geom_angle_site_symmetry_3
_geom_angle_publ_flag
O1    C1    C6         123.2(2)   .      .  .       ?
O1    C1    C2         122.1(2)   .      .  .       ?
C6    C1    C2         114.7(2)   .      .  .       ?
C1    C2    C7         115.8(2)   .      .  .       ?
C1    C2    C3         122.4(2)   .      .  .       ?
C7    C2    C3         121.8(2)   .      .  .       ?
C4    C3    C8         116.5(2)   .      .  .       ?
C4    C3    C2         122.5(2)   .      .  .       ?
C8    C3    C2         120.9(2)   .      .  .       ?
O2    C4    C5         121.6(2)   .      .  .       ?
O2    C4    C3         123.6(2)   .      .  .       ?
C5    C4    C3         114.8(2)   .      .  .       ?
Cl1   C5    C6         121.9(2)   .      .  .       ?
Cl1   C5    C4       115.99(19)   .      .  .       ?
C6    C5    C4         122.1(2)   .      .  .       ?
Cl2   C6    C5       121.67(19)   .      .  .       ?
Cl2   C6    C1       115.32(19)   .      .  .       ?
C5    C6    C1         123.0(2)   .      .  .       ?
N1    C7    C2        179.00(2)   .      .  .       ?
N2    C8    C3        179.13(2)   .      .  .       ?
C9    N3    C13        121.9(2)   .      .  .       ?
C9    N3    C14        119.9(2)   .      .  .       ?
C13   N3    C14        118.2(2)   .      .  .       ?
N3    C9    C10        120.3(2)   .      .  .       ?
N3    C9    H9         120.(11)   .      .  .       ?
C10   C9    H9          120.(3)   .      .  .       ?
C9    C10   C11        118.6(3)   .      .  .       ?
C9    C10   H10         121.(3)   .      .  .       ?
C11   C10   H10         121.(9)   .      .  .       ?
C15   C11   C12        119.2(2)   .      .  .       ?
C15   C11   C10        120.5(3)   .      .  .       ?
C12   C11   C10        120.2(3)   .      .  .       ?
C13   C12   C11        118.9(3)   .      .  .       ?
C13   C12   H12         120.(3)   .      .  .       ?
C11   C12   H12        121.(11)   .      .  .       ?
N3    C13   C12        120.0(3)   .      .  .       ?
N3    C13   H13         120.(9)   .      .  .       ?
C12   C13   H13         120.(3)   .      .  .       ?
N3    C14   H14C        109.(3)   .      .  .       ?
N3    C14   H14A        110.(3)   .      .  .       ?
N3    C14   H14B        109.(4)   .      .  .       ?
H14C  C14   H14A       109.(13)   .      .  .       ?
H14C  C14   H14B        109.(6)   .      .  .       ?
H14A  C14   H14B        109.(5)   .      .  .       ?
N4    C15   C11       176.19(8)   .      .  .       ?

loop_
_geom_torsion_atom_site_label_1
_geom_torsion_atom_site_label_2
_geom_torsion_atom_site_label_3
_geom_torsion_atom_site_label_4
_geom_torsion_site_symmetry_1
_geom_torsion_site_symmetry_2
_geom_torsion_site_symmetry_3
_geom_torsion_site_symmetry_4
_geom_torsion
_geom_torsion_publ_flag
Cl1   C5    C6    Cl2    . . . .  -0.2(3) ?
Cl1   C5    C6    C1     . . . .  179.6(3) ?
Cl1   C5    C4    O2     . . . .  4.1(3) ?
Cl1   C5    C4    C3     . . . . -173.8(3) ?
Cl2   C6    C5    C4     . . . . -179.6(3) ?
Cl2   C6    C1    O1     . . . .  -3.8(3) ?
Cl2   C6    C1    C2     . . . .  174.6(3) ?
O1    C1    C6    C5     . . . .  176.4(4) ?
O1    C1    C2    C7     . . . .  5.0(4) ?
O1    C1    C2    C3     . . . . -177.3(4) ?
O2    C4    C5    C6     . . . . -176.4(4) ?
O2    C4    C3    C8     . . . .  -4.3(4) ?
O2    C4    C3    C2     . . . .  175.6(4) ?
C1    C6    C5    C4     . . . .  0.2(4) ?
C1    C2    C3    C4     . . . .  1.7(4) ?
C1    C2    C3    C8     . . . . -178.4(4) ?
C2    C1    C6    C5     . . . .  -5.2(4) ?
C2    C3    C4    C5     . . . .  -6.6(4) ?
C3    C4    C5    C6     . . . .  5.7(4) ?
C3    C2    C1    C6     . . . .  4.3(4) ?
C4    C3    C2    C7     . . . .  179.2(4) ?
C5    C4    C3    C8     . . . .  173.5(4) ?
C6    C1    C2    C7     . . . . -173.4(4) ?
C7    C2    C3    C8     . . . .  -0.9(4) ?
N3    C9    C10   C11    . . . .  0.0(4) ?
N3    C9    C10   H10    . . . .  -180.(4) ?
N3    C13   C12   C11    . . . .  1.3(4) ?
N3    C13   C12   H12    . . . .  -179.(4) ?
C9    N3    C13   C12    . . . .  -0.5(4) ?
C9    N3    C13   H13    . . . .  179.(4) ?
C9    N3    C14   H14C   . . . .  120.(4) ?
C9    N3    C14   H14A   . . . .  0.(4) ?
C9    N3    C14   H14B   . . . .  -120.(6) ?
C9    C10   C11   C15    . . . . -177.2(4) ?
C9    C10   C11   C12    . . . .  0.8(4) ?
H9    C9    N3    C13    . . . .  -180.(5) ?
H9    C9    N3    C14    . . . .  -2.(5) ?
H9    C9    C10   C11    . . . .  180.(5) ?
H9    C9    C10   H10    . . . .  0.(7) ?
C10   C9    N3    C13    . . . .  -0.2(4) ?
C10   C9    N3    C14    . . . .  178.1(4) ?
C10   C11   C12   C13    . . . .  -1.4(4) ?
C10   C11   C12   H12    . . . .  179.(4) ?
H10   C10   C11   C15    . . . .  3.(6) ?
H10   C10   C11   C12    . . . .  -179.(6) ?
C11   C12   C13   H13    . . . .  -178.(4) ?
C12   C13   N3    C14    . . . . -178.8(4) ?
H12   C12   C13   H13    . . . .  2.(7) ?
H12   C12   C11   C15    . . . .  -3.(5) ?
C13   N3    C14   H14C   . . . .  -62.(4) ?
C13   N3    C14   H14A   . . . .  178.(4) ?
C13   N3    C14   H14B   . . . .  58.(6) ?
C13   C12   C11   C15    . . . .  176.6(4) ?
H13   C13   N3    C14    . . . .  1.(5) ?

loop_
_geom_hbond_atom_site_label_D
_geom_hbond_atom_site_label_H
_geom_hbond_atom_site_label_A
_geom_hbond_distance_DH
_geom_hbond_distance_HA
_geom_hbond_distance_DA
_geom_hbond_angle_DHA
_geom_hbond_site_symmetry_A
### Notice sigmas on distances involving HYDROGEN atoms
### is generally not recommended.
### this may cause reading errors in checkcif
C13   H13   N1    1.1(2) 2.38(18) 3.440(4)  165.(2)   1
C14   H14B  O1    1.08(10) 2.39(10) 3.411(4)  157.(2)   1
C10   H10   O1    1.1(2) 2.37(19) 3.171(4)  129.(11)  2
C13   H13   Cl1   1.1(2) 2.94(15) 3.543(3)  116.(9)   1_565
C12   H12   N1    1.08(17) 2.6(2) 3.420(4)  133.(11)  3_675
C10   H10   O2    1.1(2) 2.36(13) 3.271(4)  141.(8)   4_676

loop_
_publ_author_name
_publ_author_address
,'?'
; ?
;

_publ_requested_journal          '?'
_publ_contact_author                ?
_publ_contact_author_phone        '?'
_publ_contact_author_fax          '?'
_publ_contact_author_email        '?'
_publ_section_title
;
 ?
;
_publ_section_comment
;
 ?
;
_publ_section_references
;
 ?
;
###_mopro_hkl_file 
_shelx_hkl_file 
; 
   0   0   6  432.105    6.2965
  -1   0   5  775.376   22.4680
   0   0   4  570.975   37.1105
  -1   0   3  354.943   13.6404
   0   0   2  1012.65   11.7500
  -2   0   2  52.9843    4.6667
  -1   0   1  176.682    9.4440
   2   0   0  7172.49   68.3212
   1   0   1  261.312   11.0827
   2   0   2  25248.4  514.5260
   1   0   3  389.107   14.8955
   1   0   5  23.8697    3.4332
   0   1   6  18.5568    1.2112
   0   1   5  2171.04   38.1919
   1   1   5  389.145   18.2292
   1   1   4  240.804   14.4946
   0   1   4  14.1561    1.0890
   0   1   3  355.107   19.5845
   1   1   3  360.613   15.5359
   0   1   2  59.3794    5.0385
   0   1   1  435.334    8.9677
   1   1   1  1592.23   26.8860
   2   1   1  1483.38   34.0163
   2   1   0  1702.46   47.0012
   1   1   0  747.511   18.5368
  -1   1   1  251.808   11.9381
  -2   1   1  314.661   16.9166
  -2   1   2  33.1542    3.8658
  -1   1   2  335.575   13.9972
  -1   1   3  28.1831    3.4179
  -1   1   4  126.998   11.1492
  -1   1   5  1387.31   31.4846
   0   2   5  1286.33  106.7860
   0   2   4   2.4230    2.8758
  -1   2   4  592.340   21.0648
  -1   2   3  429.902   17.5765
   0   2   3  636.734   46.3300
   0   2   2  427.751   14.0805
  -1   2   2  999.831   24.5082
  -1   2   1  127.113   10.6312
   0   2   1  19.2992    1.2079
   0   2   0  250.119   11.8525
   1   2   0  363.606   15.1588
   1   2   1  550.743   18.3686
   1   2   2  1063.03   25.6316
   1   2   3  1604.76   32.3596
   0   3   2  242.393    8.9167
   0   3   1   1.4619    1.7219
   0   0   8  5832.70  106.6870
  -1   0   7  351.777   18.1399
  -2   0   6  4181.29   61.2173
  -2   0   4  474.597   19.9825
   2   0   4  2557.72   46.1847
   1   0   7   1.8636    2.9099
   0   1   8 0.762600    7.4604
   0   1   7  1027.02   18.0250
   1   1   7  367.143   19.7215
   1   1   6  475.403   20.9301
   2   1   4  17.2583    3.4718
   2   1   3  983.038   29.3774
   2   1   2  1392.95   33.6000
  -2   1   3  422.992   19.5375
  -2   1   4  25.2595    3.7247
  -2   1   5  2030.71   43.1012
  -1   1   6  79.2471    6.9361
  -1   1   7  1555.11   37.6484
   0   2   7  1554.80  144.3460
   0   2   6 0.758900    6.9207
  -1   2   6  524.020   22.6257
  -1   2   5  633.656   22.6780
  -2   2   4  23.0470    3.6783
  -2   2   3  1064.50   30.2751
  -2   2   2 0.000000    6.5067
  -2   2   1  31.9660    3.5947
   2   2   0   9.4136    3.0459
   2   2   1  21.6349    3.4179
   2   2   2  377.442   18.5136
   2   2   3  54.9059    4.7817
   1   2   4  126.367    9.9373
   1   2   5  40.7158    3.9240
   1   2   6  523.862   22.1394
   0   3   5  508.151   66.0429
   1   3   4  130.702   10.8327
   0   3   4  166.387   26.1011
   0   3   3  1093.33   25.6974
   1   3   3  2337.11   43.7006
   1   3   2  363.263   17.6397
   1   3   1  3570.79   51.4173
   1   3   0  660.210   22.5260
  -1   3   1  574.600   21.3533
  -1   3   2  700.377   23.7678
  -1   3   3  3623.19   53.5378
  -1   3   4  182.190   13.8924
  -1   3   5  448.731   20.9257
   0   4   1  16.8163    1.3195
   0   4   0  86.4417    7.4564
  -1   0   9  34.9520    4.1034
  -3   0   3  459.873   22.7037
  -3   0   1  67.6454    6.4671
   3   0   1  1299.80   36.8820
   2   0   6  21.0381    3.8014
   0   1   9  122.770    3.7369
   1   1   8  96.3952    8.1047
   2   1   6  44.9512    4.6368
   2   1   5  250.593   17.1335
   3   1   1  167.940   13.4239
   3   1   0  90.9743    8.0510
  -3   1   1   9.7716    3.6910
  -3   1   2  119.802   10.4761
  -2   1   6  1092.14   33.3065
  -2   1   7 0.932800    3.2421
  -1   1   8 0.412400    3.2491
  -1   1   9  13.0430    3.7046
   0   2   8  1359.35  141.3950
  -1   2   8  790.383   29.9842
  -1   2   7  134.853   11.7926
  -2   2   6  1144.81   35.6289
  -2   2   5  27.4846    4.0468
   2   2   4  189.473   14.7251
   2   2   5  337.392   19.3330
   1   2   7  326.245   18.6743
   0   3   7  40.0951    5.6589
   1   3   6  15.2960    3.4586
   0   3   6  39.9410    8.6781
   1   3   5  966.445   30.7355
   2   3   3  18.1088    3.5095
   2   3   2  343.529   19.2920
   2   3   1  154.687   11.7839
   2   3   0  66.5056    5.6100
  -2   3   1  107.077    9.1525
  -2   3   2  23.3236    3.6623
  -2   3   3  189.251   14.7819
  -2   3   4  268.785   17.5891
  -1   3   6  27.2858    3.7976
   0   4   4  1095.26   21.7500
  -1   4   4  14.5799    3.4659
  -1   4   3  163.368   13.9170
   0   4   3  102.395   14.1396
   0   4   2  60.4991    3.1974
  -1   4   2  19.4485    3.4152
  -1   4   1  74.9523    6.6972
   1   4   0  1407.17   36.2328
   1   4   1  301.650   17.8932
   1   4   2  3043.62   53.6544
   1   4   3  71.9402    6.0663
   0   0  10  213.529    9.2723
  -2   0   8  223.985   17.0074
  -3   0   5  210.883   16.5867
   3   0   3  3889.01   65.3393
   2   0   8  179.831   14.4856
   1   0   9  1522.92   42.3454
   0   1  10  476.154   11.0681
   1   1   9  725.103   30.1190
   2   1   7  307.495   20.1157
   3   1   4  145.036   13.0800
   3   1   3  166.820   13.8748
   3   1   2  60.2344    5.1876
  -3   1   3  209.132   16.7031
  -3   1   4  237.150   17.9800
  -3   1   5  182.554   14.2402
  -2   1   8  494.055   25.1741
  -1   1  10  208.146   17.2094
  -1   2   9  20.8663    4.0414
   0   2   9  154.571   11.6100
  -2   2   7  90.6470    7.7064
  -3   2   3  1032.43   34.6653
  -3   2   2  349.150   20.2714
  -3   2   1  199.700   16.1383
   3   2   0  125.289   10.3000
   3   2   1  244.614   17.8396
   3   2   2  10.6264    3.3694
   2   2   6  10.4865    3.3638
   1   2   8  121.380   11.2395
   0   3   8  129.030   12.1414
   1   3   7  381.794   21.3443
   2   3   5  125.593   10.6846
   2   3   4  251.794   17.6013
  -2   3   5  20.0134    3.5364
  -2   3   6  153.000   12.7535
  -1   3   7  438.093   21.8559
  -1   3   8  72.3322    5.7285
   0   4   6  585.031   41.3675
  -1   4   6  154.713   12.5649
  -1   4   5   5.8912    3.0449
   0   4   5 0.113600    2.1486
  -2   4   3  203.569   16.1208
  -2   4   2  286.303   18.4424
  -2   4   1  312.296   19.2857
   2   4   0  21.0270    3.7105
   2   4   1  585.967   25.9066
   2   4   2 0.876100    6.5194
   1   4   5  331.408   20.0899
   0   5   2   2.0335    1.8177
   0   5   1  1345.42   41.2920
  -1   0  11  72.1073    6.4783
  -3   0   7  1092.99   37.3896
   3   0   5 0.815700    7.1381
   0   1  11  69.2240    2.8352
   1   1  10  455.524   25.1914
   2   1   8  405.183   23.4613
   3   1   5   4.3703    3.4183
  -3   1   6  110.485    9.1274
  -3   1   7  90.1920    8.1649
  -2   1   9  321.066   21.3724
   0   2  10  453.152   35.1355
  -1   2  10  1171.44   39.9329
  -2   2   9 0.606100    7.3036
  -2   2   8  456.232   24.9036
  -3   2   6  561.700   28.2208
  -3   2   5  257.187   19.5242
  -3   2   4  311.861   19.9818
   3   2   3  104.476    9.8107
   3   2   4  197.095   16.5902
   2   2   7  29.9489    4.1539
   2   2   8  127.716   11.1194
   1   2   9  16.5667    3.5718
   0   3   9  52.3066    3.0464
   2   3   6  786.721   31.4219
   3   3   1  229.197   17.9114
   3   3   0  40.3674    4.4625
  -3   3   1  1324.52   40.3951
  -3   3   2   9.8049    3.4731
  -3   3   3  274.725   19.5736
  -2   3   7  16.2824    3.5716
  -1   4   7  52.1118    4.6625
   0   4   7  215.333    5.8018
  -2   4   5  43.5524    4.4019
  -2   4   4  875.609   32.2828
   2   4   3  34.2073    4.1242
   2   4   4   4.3037    2.8597
   1   4   6  240.515   17.7619
   0   5   3  303.625   16.1405
   1   5   3   1.0034    2.8261
   1   5   2  109.783    9.9654
   1   5   1  326.879   20.3642
   1   5   0  239.572   17.3867
  -1   5   1  194.223   16.0375
  -1   5   2  107.881   10.1535
  -1   5   3  110.762   10.1367
  -1   5   4  518.351   25.8150
   0   5   4 0.131600    6.0894
  -2   0  10  567.177   27.8627
   3   0   7   1.0707    6.9040
   1   0  11  62.2466    5.7718
   1   1  11   4.3238    3.6479
   2   1   9  126.051   10.7209
   3   1   6  62.3087    5.5441
  -3   1   8  38.9556    4.7264
  -2   1  10  372.996   23.8240
  -1   1  11  170.010   14.4352
  -1   2  11  53.6324    5.2628
   0   2  11  321.510   40.0086
   3   2   5  125.107   11.0886
   1   2  10  277.889   20.0073
   0   3  10   2.1463    1.0381
   1   3   9  286.259   20.1798
   2   3   7  334.103   21.5666
   3   3   4   1.3869    3.4437
   3   3   3  1063.90   37.6566
   3   3   2  220.524   17.7982
  -3   3   4  185.444   14.5981
  -3   3   5  503.877   26.5680
  -2   3   8  320.166   20.5727
  -1   3  10  742.009   31.8349
   0   4   8  243.435   15.6030
  -1   4   8  1340.03   41.4654
  -2   4   6  48.2642    4.7164
   2   4   5   6.1463    3.1938
   1   4   7   1.1440    2.9428
   0   5   6  134.303   14.0985
   0   5   5   3.2450    1.0752
   1   5   5  359.932   22.4974
   1   5   4  50.8899    4.6790
   2   5   1  2129.46   52.8721
   2   5   0  352.016   22.0337
  -2   5   1  64.7618    5.5712
  -2   5   2  482.808   25.6426
  -1   5   5   7.6730    3.3493
   0   0  12  650.678   31.0161
  -3   0   9  35.9451    4.6280
  -4   0   2  164.672   14.4604
   4   0   0  65.8134    6.1805
   2   0  10  1705.21   51.0360
   2   1  10  114.918   10.4820
   3   1   7  184.461   15.7921
   4   1   0  101.373    9.0051
  -4   1   1  223.089   17.6139
  -4   1   2 0.168500    7.6040
  -2   1  11  373.367   25.0180
   0   1  12 0.666600    7.3767
  -2   2  10  82.1359    7.6808
  -3   2   8  1261.30   44.2424
   3   2   6  56.3488    5.5862
   2   2   9  628.992   29.9047
   2   3   8   7.6049    3.5277
  -3   3   6  32.1205    4.4628
  -2   3   9  147.389   12.0710
   0   4   9  91.7291    7.5087
  -2   4   7  24.2858    3.9209
  -3   4   2  44.2155    4.6181
  -3   4   1  500.814   26.6321
   3   4   0  10.3508    3.4483
   3   4   1 0.387100    3.1037
   2   4   6  372.901   23.3360
   1   4   8  456.460   25.0760
   1   5   6  774.842   33.0353
   2   5   2  308.097   21.1386
  -2   5   3  41.0543    4.5074
  -2   5   4  126.481   11.1115
  -1   5   6  120.025   10.8140
   0   6   0  147.450   13.0342
   0   6   1 0.512200    3.2128
  -4   0   4  752.947   32.3552
   4   0   2  1531.45   45.8635
   4   1   1  15.5773    3.7216
  -4   1   3  99.3936    8.4670
  -3   1   9  59.1501    5.6000
  -1   1  12   9.2156    3.4419
   1   2  11  113.016    9.8928
   0   3  11  63.8560    7.4847
   1   3  10   2.3624    3.1845
   3   3   5  204.542   17.8960
  -3   3   7 0.774200    7.3938
  -1   4   9  87.5028    7.5207
  -3   4   4  90.7293    8.1420
  -3   4   3  210.900   18.3092
   3   4   2  766.606   34.1995
   0   5   7  204.185   20.4991
   2   5   3  184.367   15.2522
  -1   5   7  11.9426    3.5614
   0   6   3  36.4033    3.0957
   0   6   2   4.9656    1.2808
  -1   6   1  11.0820    3.6379
   1   6   0  701.919   33.4175
  -1   0  13  192.517   15.5379
  -2   0  12  43.7088    5.0025
  -4   0   6  204.278   16.0631
   4   0   4  3785.88   73.6356
   1   1  12  47.5495    4.9472
   3   1   8  498.201   26.9637
   4   1   3   9.0993    3.9462
   4   1   2  1919.63   51.4718
  -4   1   4  701.197   31.2847
  -4   1   5  43.1108    4.8545
  -3   1  10  13.6728    3.8077
  -2   1  12  216.142   18.8220
   0   2  12  132.063    6.6126
  -1   2  12  406.791   24.7191
  -2   2  11  104.042    9.0559
  -3   2   9  19.1702    3.8981
  -4   2   4  399.339   25.0766
  -4   2   3  83.9486    7.0852
  -4   2   2   2.1315    3.2782
  -4   2   1  817.420   34.4165
   4   2   0  47.5478    4.9969
   4   2   1  59.7789    5.4471
   4   2   2  33.2645    4.6226
   3   2   7  89.2885    8.0086
   2   2  10  471.011   26.7054
   1   3  11   7.6148    3.6361
   2   3   9 0.000000    6.8422
   3   3   6  285.410   21.6134
  -3   3   8  149.389   12.9060
  -2   3  10  47.3869    4.9207
  -1   3  11  123.284   10.6417
   0   4  10  96.5074   13.7046
  -1   4  10  86.0199    7.4880
  -2   4   8  36.5938    4.6586
  -3   4   5  20.3743    4.1667
   3   4   3   2.3940    3.2050
   3   4   4  636.785   31.9922
   2   4   7   1.0086    3.3071
   1   4   9  17.5439    3.9490
   1   5   7   8.0240    3.6453
   2   5   5  194.745   16.0489
   2   5   4  239.168   19.6770
  -2   5   5  164.269   14.5782
  -2   5   6  41.3121    4.9186
  -1   5   8  128.824   11.1610
   0   5   8  76.2813    6.4336
   0   6   5  201.887   16.5690
   0   6   4  165.137    6.1955
  -1   6   4   5.2407    3.7950
  -1   6   3  118.237   10.2659
  -1   6   2  43.2692    4.8479
   1   6   1  80.8106    7.0859
   1   6   2  164.753   15.0992
   1   6   3  42.6178    5.1431
  -3   0  11  454.510   27.1926
   3   0   9  226.839   19.3228
   1   0  13   3.9694    3.3780
   0   1  13  319.117    7.6722
   2   1  11  92.2885    8.2325
   3   1   9  145.484   13.7882
   4   1   5  886.897   37.0269
   4   1   4  921.515   36.9515
  -4   1   6  1081.92   40.0085
  -4   1   7  175.691   15.6031
  -1   1  13  122.422   10.5675
   0   2  13  51.8857    1.7900
  -2   2  12  215.889   18.6558
  -3   2  10  389.085   25.3996
  -4   2   5  101.445    8.9091
   4   2   3 0.284900    3.3621
   3   2   8  134.476   11.9524
   2   2  11  411.374   26.3766
   1   2  12  249.110   20.5725
   0   3  12  219.484   11.9839
   2   3  10  502.519   28.6535
   3   3   7  612.203   30.9932
   4   3   1  61.3158    5.5991
   4   3   0  101.821    9.2639
  -4   3   2  309.905   23.0224
  -4   3   3   6.1071    3.6719
  -3   3   9  69.5609    6.1015
  -2   3  11  95.6299    7.9356
  -1   3  12  148.675   12.6169
   0   4  11  22.3687    1.4951
  -2   4   9  110.306   10.3708
  -3   4   7  40.2214    5.0418
  -3   4   6  726.291   34.0508
   3   4   5  384.060   25.7520
   2   4   8  298.176   22.4994
   1   4  10  412.627   26.3814
   0   5   9  683.460   70.5303
   1   5   8   5.3491    3.6676
   2   5   6  16.7676    4.3070
   3   5   0  548.802   30.2571
  -3   5   1  19.2270    4.3098
  -3   5   2  162.731   15.0512
  -2   5   7  783.958   35.9048
   0   6   6  169.438   19.4301
  -1   6   5  73.9809    6.2717
  -2   6   2  109.880   10.6593
  -2   6   1  106.833    9.4830
   2   6   0  31.1589    4.8397
   2   6   1 0.798800    3.6702
   1   6   4   1.8471    3.6818
   1   6   5  27.3018    4.8371
  -4   0   8  68.5891    6.2339
   4   0   6  111.735   10.0100
   2   0  12  261.429   21.0084
   0   0  14 0.366800    3.2036
   0   1  14  76.1087    2.2139
   1   1  13  386.778   25.0462
   2   1  12  17.1130    4.0557
   4   1   6  49.9490    5.3156
  -4   1   8  207.522   16.8359
  -3   1  11   2.0228    3.4198
  -2   1  13  264.739   21.2511
  -1   2  13  398.485   25.3129
  -4   2   7  30.5179    4.6288
  -4   2   6   7.1405    3.7020
   4   2   4   1.1974    7.1046
   4   2   5  443.127   27.5254
   3   2   9  89.9774    7.2703
   1   3  12  374.918   25.3872
   3   3   8  14.5085    3.8368
   4   3   2  41.1338    5.0099
  -4   3   4  131.364   11.5005
  -4   3   5   2.3134    3.5469
  -1   4  11  37.3598    4.8008
  -2   4  10  499.902   29.4766
  -3   4   8  51.7015    5.6096
   3   4   6  16.7109    4.1607
   2   4   9  138.533   11.9223
   1   5   9  48.0674    5.3808
   2   5   7  41.8244    5.1645
   3   5   3  117.037   10.6419
   3   5   2  652.121   33.6286
   3   5   1  28.5810    4.8015
  -3   5   3  20.6843    4.2055
  -3   5   4  356.715   25.4602
  -2   5   8  86.9122    7.4002
  -1   5   9  82.8221    7.7692
   0   6   7  133.195   12.0205
  -1   6   6  839.913   38.2440
  -2   6   4  57.2524    5.8033
  -2   6   3  28.8755    4.8014
   2   6   2  280.262   22.7959
   2   6   3  784.811   37.7226
   1   6   6  50.6536    5.6753
   3   1  10  71.6814    6.1813
  -3   1  12  27.6981    4.6673
  -1   1  14  20.0596    5.1009
   0   2  14  42.5800    2.2286
  -2   2  13   3.1995    3.4856
  -3   2  11  440.085   27.2120
  -4   2   8  32.0078    4.7254
   2   2  12  92.1800    7.6119
   1   2  13  20.4732    4.4018
   0   3  13  335.763   30.1923
   2   3  11  45.9523    5.0859
   4   3   4  37.3279    5.2246
  -4   3   6  159.461   13.9256
  -3   3  10  128.095   11.3916
  -2   3  12   6.1876    3.8003
  -1   3  13  817.594   37.6316
   0   4  12  554.134   53.5327
  -1   4  12  49.0323    5.2884
  -2   4  11  54.7139    5.5878
  -4   4   2  251.624   22.1306
  -4   4   1  44.0948    5.4791
   4   4   0  49.0967    5.5327
   3   4   7  345.164   25.6405
   2   4  10  141.918   11.4916
   1   4  11  26.4269    4.6149
   0   5  10  22.8470    3.1902
   2   5   8  51.3948    5.7019
   3   5   4  315.083   24.8547
  -3   5   5   3.2499    3.5023
  -3   5   6  247.590   19.3277
  -2   5   9   2.5492    3.7076
  -1   5  10   2.1110    3.6878
   0   6   8  274.734   24.0246
  -1   6   7  27.6740    4.9965
  -2   6   5   1.1808    8.3966
   2   6   4  134.609   11.5570
   1   6   7  155.489   13.3625
   0   7   3  109.542    5.0746
   0   7   2  16.3503    1.5645
   0   7   1  383.758    9.2554
   1   7   1  261.428   20.3640
   1   7   0  127.240   11.1362
  -1   7   1  995.933   43.0935
  -1   7   2  57.5944    6.2212
  -1   0  15  1614.91   53.4097
  -2   0  14  1400.99   49.5165
   3   0  11  738.390   35.9086
   1   1  14  74.7772    6.3840
   2   1  13 0.725300    3.7158
   3   1  11  116.477    9.7857
   4   1   7  16.9845    4.2147
  -4   1   9  103.070    8.5437
  -2   1  14  11.2886    4.2809
  -1   2  14   4.4879    3.2936
  -4   2   9  228.125   18.2297
   4   2   7  139.336   12.3010
   3   2  10   3.7677    3.4894
   1   3  13  92.7982    8.1409
   3   3   9  19.4318    4.2677
   4   3   5  12.2900    4.2944
  -4   3   7   6.3976    4.0727
  -3   3  11  517.420   30.8457
  -3   4   9  19.1510    4.2955
  -4   4   4   4.2263    3.8709
  -4   4   3  197.995   17.5662
   4   4   1  295.190   23.8326
   4   4   2 0.773000    3.9600
   3   4   8 0.796200    7.4136
   1   4  12  82.8274    7.4472
   0   5  11   9.0729    3.8035
   1   5  10  48.2223    5.8094
   3   5   5  179.758   16.5626
  -3   5   7 0.794200    9.2433
  -1   6   8  519.924   32.1152
  -2   6   7  75.2075    7.1831
  -2   6   6  744.274   37.6172
   2   6   5  126.037   12.4438
   1   6   8  313.093   25.4734
   0   7   5  63.3729    2.4262
   0   7   4  23.6739    1.6976
   1   7   3  374.643   27.6364
   1   7   2  34.3019    5.2512
  -1   7   3  61.5802    6.3132
  -1   7   4  64.4987    6.9566
  -3   0  13  62.1333    6.0797
  -4   0  10   1.6317    3.8713
  -5   0   3  11.5504    4.4916
  -5   0   1  183.883   15.4216
   5   0   1  120.326   10.3589
   0   1  15  50.3286    3.4641
   4   1   8 0.000000    7.8316
   5   1   1   6.5117    4.3861
   5   1   0  26.6878    5.2145
  -5   1   1  12.9839    4.8074
  -5   1   2  709.319   35.9119
  -5   1   3  21.4940    5.0158
  -4   1  10  14.5836    4.5044
  -3   1  13  664.791   34.8428
  -1   1  15  1139.71   44.9717
  -2   2  14  412.490   27.8315
   3   2  11  60.2347    6.2095
   2   2  13  526.866   31.5579
   1   2  14  202.325   17.3739
   0   3  14  13.6257    1.5042
   2   3  12  111.743   10.0036
   3   3  10  120.329   10.6115
   4   3   6  413.154   27.7817
  -4   3   8 0.387900    8.8823
  -2   3  13  37.7741    5.5993
  -1   4  13  22.5161    4.8963
   0   4  13  80.7782    6.1623
  -2   4  12  229.236   18.5877
  -4   4   6   4.7399    4.6327
  -4   4   5  314.826   25.4584
   4   4   3  276.069   24.1936
   4   4   4  55.5503    6.3377
   2   4  11  96.8151    8.8789
   1   5  11   1.0477    3.9856
   2   5   9  318.648   25.4153
   3   5   6  13.6700    4.5247
  -3   5   8  272.952   23.6963
  -2   5  10   6.6502    4.2534
  -1   5  11  277.648   23.9245
  -1   6   9   4.3249    4.4636
   0   6   9  26.6372    1.8769
  -3   6   3  17.8654    5.1373
  -3   6   2  28.3161    5.4697
  -3   6   1  87.1076    7.3196
   3   6   0   1.8049    3.9673
   3   6   1  21.9478    5.0141
   3   6   2  105.968    8.9900
   0   7   6   1.6293    2.3879
   1   7   5  209.685   18.8700
   1   7   4  92.0980    8.2024
   2   7   0   7.9045    4.4995
  -2   7   1  11.5833    4.7677
  -1   7   5  276.120   21.5376
  -5   0   5  338.629   25.8841
   5   0   3  1355.14   51.5383
   2   0  14  42.7799    5.8039
   1   0  15  550.946   32.3811
   1   1  15  41.2884    5.7687
   2   1  14   7.3522    4.2820
   3   1  12  21.3325    5.0919
   4   1   9  43.5644    5.8065
   5   1   3  72.0987    6.9005
   5   1   2   1.2159    9.6947
  -5   1   5   6.0792    4.4896
  -4   1  11  48.8814    5.8833
  -2   1  15  226.473   19.0794
  -1   2  15  20.3495    4.7052
   0   2  15  12.1044    2.7743
  -3   2  13   4.5656    4.3435
  -4   2  10   5.7732    4.3060
  -5   2   3  52.3846    6.6832
  -5   2   2   3.9697    4.8969
  -5   2   1  349.821   28.1374
   5   2   0  156.290   13.2338
   5   2   1  106.749    9.2447
   4   2   8 0.439700    8.2892
   1   3  14   6.7876    4.6615
   4   3   7  89.1895    8.5103
  -4   3   9  144.215   12.3798
  -3   3  12  91.8925    8.3876
  -4   4   7  14.2457    4.6454
   4   4   5  195.430   18.0632
   3   4   9  15.4080    4.5663
   1   4  13  279.736   21.0049
   0   5  12   5.7649    1.4202
   2   5  10  73.8763    7.0031
   3   5   7  15.2417    4.6889
   4   5   0  54.8904    6.1642
  -4   5   1   7.9979    4.2050
  -4   5   2  488.638   30.7388
  -2   5  11   2.6228    3.9539
  -1   5  12  25.6448    5.1948
   0   6  10  617.813   62.6775
  -2   6   8  628.939   35.3492
  -3   6   5   2.6819    4.2662
  -3   6   4  213.401   18.5230
   3   6   3  208.481   18.6840
   2   6   7  99.8603    7.8804
   1   6   9  458.805   31.0674
   0   7   7  528.904   58.2076
   1   7   6  60.4421    6.6768
   2   7   3  627.696   35.8718
   2   7   2  50.4512    6.1715
  -2   7   3  117.906    9.9030
  -2   7   4  97.9736    8.3207
  -1   7   6  179.020   15.7120
  -5   1   4  73.9074    6.8796
   2   7   1  79.9964    7.3484
  -2   7   2 0.433100    8.7416
   0   0  16  1314.26   25.2450
  -5   0   7  24.9133    5.1778
   0   1  16  198.667    5.9306
   5   1   4  33.6933    5.6721
  -5   1   6  16.4539    4.8452
  -3   1  14  102.794    9.4980
  -1   1  16  30.4623    5.5065
  -2   2  15  42.9504    5.8044
  -4   2  11  130.120   11.3521
  -5   2   5  568.476   35.6934
  -5   2   4  404.901   29.1579
   5   2   2  12.6272    4.9828
   5   2   3  225.995   20.4279
   4   2   9  130.195   11.3851
   3   2  12  37.6568    5.9727
   1   2  15  15.6619    5.2063
   0   3  15   3.0748    4.1824
   2   3  13  86.2280    7.6779
   3   3  11  123.260   10.7784
  -2   3  14   3.2365    4.7819
   0   4  14  258.475   27.0109
  -2   4  13  28.3229    5.1410
  -3   4  11  232.878   19.6962
  -4   4   8  341.618   26.9237
   2   4  12 0.211400    7.8006
   1   5  12   2.8024    3.8923
   3   5   8  488.660   32.1114
   4   5   2   6.8138    3.8344
   4   5   1  136.179   11.7903
  -4   5   3  230.431   19.4442
  -4   5   4  75.1128    6.9405
  -3   5   9   3.7983    3.8948
  -1   6  10  142.395   13.3412
  -2   6   9  481.607   32.1938
  -3   6   6  405.196   29.1870
   3   6   4  201.999   18.6432
   3   6   5  20.1824    5.0350
   2   6   8   1.0794    7.6010
   1   6  10  304.204   25.8603
   1   7   7  323.361   26.7201
   2   7   4  147.982   13.2224
  -2   7   5  747.216   39.5033
  -1   7   7  887.461   42.5965
   0   8   0   1.4161    4.0561
  -4   0  12  1079.43   46.2739
   5   0   5  1230.35   49.8374
   4   0  10  132.100   11.4271
   3   0  13   4.4597    4.1651
   4   1  10  734.370   39.0708
   5   1   5  31.7577    5.7423
  -5   1   7  91.3823    7.7420
  -4   1  12  51.2210    6.4352
   0   2  16  227.841    7.0345
  -1   2  16  56.3492    6.5077
  -3   2  14  83.7362    7.9380
  -5   2   6  507.107   34.0072
   5   2   4   2.5530    4.8431
   2   2  14  22.1876    5.4336
   4   3   8  214.456   20.2348
   5   3   1  316.846   27.4674
   5   3   0  179.777   16.4844
  -5   3   1   9.4536    5.0737
  -5   3   2  10.4790    5.0372
  -5   3   3  512.395   33.8400
  -5   3   4   3.9113    4.7501
  -4   3  10  253.218   21.3521
  -3   3  13   1.5621    4.2880
  -1   3  15  28.3106    5.6100
  -1   4  14  29.7384    5.3479
  -3   4  12  51.8412    5.9583
   3   4  10  17.4291    4.8672
   0   5  13  34.6589    6.6476
   2   5  11  87.7161    8.3752
   4   5   4  81.7521    7.8728
   4   5   3  181.930   15.6008
  -4   5   5  78.4827    7.2174
  -4   5   6  195.104   18.3398
  -3   5  10  41.0857    5.9339
  -2   5  12  98.2267    9.0070
  -1   5  13  11.2684    4.5893
  -1   6  11   6.5664    4.6449
   0   6  11  242.409   18.8020
  -2   6  10  42.5291    6.0561
  -3   6   7  228.573   19.5097
   2   6   9  779.248   40.7511
   0   7   8  89.1028   10.1630
   2   7   5  261.508   21.2853
  -2   7   6   2.1990    4.5644
  -1   7   8  64.5098    6.9805
   0   8   3  112.656    3.2254
   0   8   2  52.2245    2.7586
  -1   8   2  271.615   21.6288
  -1   8   1  57.7611    6.5149
   0   8   1   1.6730    4.1446
   1   8   0  35.2803    5.7813
  -2   0  16  1225.05   50.3094
  -3   0  15  36.9875    5.7456
   1   1  16  10.2561    4.5832
   2   1  15  76.1275    7.1483
   3   1  13 0.960900    4.1772
   5   1   6  25.7672    5.5132
  -5   1   8  91.6938    8.6806
  -2   1  16  94.0961    7.8700
  -4   2  12  33.7098    6.2666
  -5   2   7  79.8107    7.7846
   5   2   5  59.6434    7.3396
   4   2  10  48.8783    6.8822
   1   3  15  389.678   30.9007
   2   3  14  235.672   21.1396
   3   3  12  179.785   16.9932
   5   3   3   7.7371    4.7696
   5   3   2  15.9269    5.0472
  -5   3   5  63.3894    7.1960
  -4   3  11  28.7839    5.8258
  -2   3  15   8.8854    4.4030
  -2   4  14   1.7592    4.1996
  -4   4   9  26.9844    5.2077
   4   4   7  155.158   13.7457
   2   4  13  12.5326    4.6848
   1   4  14  46.6882    6.1851
   3   5   9  30.7491    5.6175
   4   5   5  160.355   14.2068
  -4   5   7   1.3453    8.4026
  -3   6   8  47.6184    6.3571
   3   6   6  62.6359    6.8265
   1   6  11  73.7301    7.2816
   0   7   9  1312.74  152.6300
   1   7   8  340.298   27.5345
   2   7   6  42.1601    6.2488
   3   7   0  157.830   14.5389
  -3   7   1  126.843   11.0788
  -3   7   2  211.902   17.8676
  -2   7   7  894.761   43.5726
   0   8   4  27.5454    3.0975
  -1   8   4  294.653   23.3218
  -1   8   3 0.227700    8.7140
   1   8   2   4.7540    4.4287
   1   8   3  26.0210    5.5928
  -1   0  17  181.716   16.6854
  -5   0   9  54.6757    6.7040
   5   0   7  130.961   12.2610
   0   1  17   6.9099    1.5917
   4   1  11  51.8157    6.5607
  -5   1   9  18.2294    5.0545
  -4   1  13  46.1117    6.3130
  -3   1  15  272.852   22.1225
  -1   1  17  132.523   11.3106
  -2   2  16  22.6313    5.2313
  -5   2   8  100.996    9.5771
   3   2  13   7.4244    4.8846
   2   2  15  146.119   12.5548
   0   3  16   1.4246    2.5931
   5   3   4   4.9443    4.3084
  -3   3  14  142.186   12.4412
  -1   3  16 0.687300    8.5050
  -1   4  15   9.9531    4.5018
  -4   4  10  154.026   12.8992
  -5   4   3   2.3922    4.6086
  -5   4   2  46.1119    6.2122
  -5   4   1  501.116   33.6672
   5   4   0  32.2789    5.9527
   4   4   8  27.2099    5.8547
   3   4  11  19.7956    4.9214
   0   4  15 0.682200    7.9502
   1   5  13  39.4866    6.0734
   2   5  12 0.000000    9.2253
  -3   5  11  79.5984    7.7146
  -2   5  13  527.309   34.2813
  -1   6  12   4.3471    4.2268
  -2   6  11  156.142   14.4734
  -4   6   2   9.5019    4.8463
  -4   6   1  10.2412    4.6321
   4   6   0  24.1655    5.7314
   3   6   7   8.6030    4.9305
   2   6  10  364.954   29.5151
   0   6  12 0.269800    4.3662
   1   7   9  451.475   32.8548
   2   7   7   9.5408    4.7293
   3   7   2  128.476   10.7057
   3   7   1  64.1861    7.0230
  -3   7   3  39.2403    6.0205
  -3   7   4  60.2968    6.7842
  -2   7   8  34.8419    5.6112
  -1   7   9  499.660   34.1494
  -1   8   5  65.5896    6.7598
   0   8   5  15.0606    1.7258
   1   8   4  252.495   21.8938
   1   0  17  1028.41   47.8836
   3   1  14  231.514   20.7472
   5   1   7  19.6488    5.1134
  -1   2  17  23.6457    5.2669
   0   2  17  21.9444    1.8529
  -3   2  15  70.4799    7.5303
  -4   2  13  13.2051    5.2576
  -5   2   9  492.208   35.1004
   5   2   6  52.8109    6.8444
   4   2  11  526.941   36.2340
   4   3  10  40.0607    6.3502
   5   3   5  249.264   21.7756
  -5   3   7  35.8421    6.4973
  -4   3  12  44.3508    6.4831
  -3   4  13  61.6617    6.8482
  -5   4   5  68.2028    7.4216
  -5   4   4  233.175   21.1528
   5   4   1  217.998   20.0800
   5   4   2  12.6435    4.8826
   1   4  15   3.3168    4.1531
   0   5  14  11.0690    1.6013
   3   5  10  44.8464    6.4948
   4   5   6  219.529   19.6366
  -4   5   8  106.882    8.5611
  -1   5  14  116.672   10.5638
  -3   6   9 0.236800    9.8369
  -4   6   4  670.693   39.2056
  -4   6   3  80.8125    7.6563
   4   6   1  229.868   20.8424
   4   6   2  76.5084    7.4515
   3   6   8  42.9313    6.3938
   1   6  12  31.4911    6.2553
   0   7  10  178.161   19.7095
   3   7   4  15.8977    5.3735
   3   7   3  371.448   30.0746
  -3   7   5  722.455   40.7001
  -1   7  10  15.6591    5.2674
   0   8   6  20.4603    5.2815
  -1   8   6   6.8229    4.4097
  -2   8   3  211.919   18.1797
  -2   8   2   2.3142    4.7519
  -2   8   1  46.1456    6.2213
   2   8   0  64.5270    7.0678
   2   8   1  42.7052    6.2604
   2   8   2 0.722400    9.5907
   1   8   5   9.0542    5.0293
  -4   0  14  1160.47   51.3399
   1   1  17  328.599   28.2558
   2   1  16  202.756   17.8331
  -5   1  10  124.780   10.6513
  -2   1  17  242.376   21.4279
   5   2   7  352.492   30.1437
   1   3  16   8.8422    4.9578
   2   3  15  55.3558    7.2862
   3   3  13  48.1023    6.7174
  -5   3   8  48.1014    7.0371
  -2   3  16  49.8725    6.3890
  -2   4  15  20.2594    5.2902
  -4   4  11   7.5073    4.2899
   5   4   3  51.6978    6.8096
   4   4   9 0.713400    8.3138
   3   4  12  481.444   32.9155
   2   4  14  331.712   28.2801
   4   5   7   5.7712    4.3873
  -4   5   9   2.6352    4.6343
  -3   5  12  12.5393    4.9350
  -4   6   5  113.102    9.7817
   4   6   3  217.293   18.6395
   2   7   8  134.916   12.3409
  -3   7   6  120.658   10.9562
  -2   7   9  405.765   31.3521
   0   8   7   1.7545    2.2812
  -2   8   4  99.7175    9.1093
   2   8   3  129.866   11.0170
   1   8   6  350.692   29.5466
   4   0  12  25.7177    5.2948
   5   1   8  169.371   14.7807
  -3   1  16  100.027    9.1584
   3   2  14  22.5938    5.4871
   5   3   6  13.4442    4.7973
  -5   4   6  32.1136    5.7090
   1   5  14  87.1290    7.7849
   0   6  13  217.552   25.5999
  -2   6  12   1.9755    4.4247
  -4   6   6  113.324   10.3249
   2   6  11  71.3067    7.4117
   1   7  10  315.448   27.8603
   3   7   5  144.130   12.8067
  -1   8   7  78.9123    7.7894
   0   0  18  787.809   28.7608
  -6   0   2  1116.21   50.1215
   0   1  18   2.2975    4.4284
   4   1  12  75.4151    7.3980
  -5   1  11  413.780   31.2055
  -4   1  14  472.875   33.1301
  -1   1  18  345.420   28.7037
  -2   2  17  240.110   21.3789
   2   2  16  38.9745    6.1433
   1   2  17  114.249   10.0470
   0   3  17   3.0264    4.1964
   4   3  11  19.3672    5.2813
  -5   3   9  273.364   22.7942
  -4   3  13  25.6268    5.5604
  -3   3  15  39.6046    6.3632
  -1   3  17  42.5444    6.4814
   0   4  16  136.956   12.7471
  -1   4  16  476.203   34.2910
  -3   4  14  778.240   42.7114
  -5   4   7 0.743900    9.5475
   5   4   4  27.8762    5.8363
   0   5  15  307.307   26.9123
  -2   5  14  12.6894    4.7313
  -1   6  13   2.8711    4.2078
   4   6   4  66.6976    7.2331
   3   6   9  106.134    9.7057
   0   7  11  44.3837    8.2441
   2   7   9  101.752    9.8438
   3   7   6  76.9027    7.6367
  -3   7   7  458.978   33.1973
  -2   7  10  27.3075    5.6918
  -1   7  11  91.7242    8.0253
   0   8   8  22.8844    4.4260
  -2   8   6  164.684   15.0817
  -2   8   5   1.7755    4.1456
   2   8   4  26.6894    5.6475
   2   8   5  292.458   23.5811
   1   8   7  27.1740    5.5084
  -6   0   4  342.815   29.0344
   6   0   0  97.2952    9.3537
   5   0   9  28.2666    5.5590
   3   0  15  10.5561    4.4860
   3   1  15  314.560   27.6719
   5   1   9  60.9914    7.0487
   6   1   1   5.3660    5.0188
   6   1   0  15.6410    5.3368
  -6   1   1 0.165700    4.4278
  -6   1   2  213.994   20.2105
  -6   1   3  87.5553    7.8382
  -6   1   4  685.151   40.2980
  -3   2  16  52.5160    6.8366
  -4   2  14   3.1364    4.3561
  -5   2  11  18.6171    5.3567
   5   2   8 0.999700    9.4807
   4   2  12  503.281   35.3501
   3   3  14  73.4258    7.5143
   5   3   7   2.6682    4.2593
  -4   4  12   1.5041    9.9023
  -5   4   8  191.547   16.1116
   5   4   5  17.7932    5.4846
   4   4  10   9.6745    5.1141
   3   4  13  228.337   19.2979
   1   4  16  12.9614    4.8530
   4   5   8  26.1057    5.6953
   5   5   0  27.1443    5.8919
  -5   5   1   1.9774    4.4604
  -5   5   2  168.107   14.8567
  -5   5   3   8.5232    5.0021
  -5   5   4  272.119   22.4571
  -4   5  10  112.088    9.1162
  -3   5  13  15.1885    5.1323
  -3   6  11  12.5760    4.9390
  -4   6   7  1039.66   48.7574
   4   6   5  151.851   14.1837
   1   6  13   6.7400    4.8129
   1   7  11  308.775   24.4368
  -3   7   8  30.9415    5.7706
  -1   8   8  335.649   29.1500
   0   9   2  36.4757    2.2485
   0   9   1 0.621600    3.1305
  -2   0  18  787.212   43.6365
  -3   0  17  297.273   24.0395
  -6   0   6   3.8137    4.7194
   6   0   2  13.0733    5.6337
   1   1  18  52.2989    6.8967
   2   1  17   3.7446    4.0918
   4   1  13  252.571   21.7301
   6   1   2  115.549    9.9599
  -6   1   5  138.924   12.1052
  -5   1  12  13.1734    4.9594
  -4   1  15   9.6210    5.0541
  -2   1  18  53.5631    6.7107
   0   2  18  133.570    4.2241
  -1   2  18   1.2139    9.7225
  -6   2   3  214.559   18.3509
  -6   2   1  79.5704    7.8612
   6   2   0  71.0200    7.5439
   3   2  15  175.558   15.6935
   2   3  16  37.2764    6.5577
  -5   3  10  119.731   11.0333
  -2   4  16   2.0041    4.5323
   5   4   6  306.158   24.8575
   2   4  15   2.4839    4.4708
   1   5  15  73.6439    7.6121
   2   5  14  88.4314    8.5713
   3   5  12  349.940   29.5419
   4   5   9  55.4287    7.1187
   5   5   3  17.8390    5.5133
   5   5   2  620.710   39.0281
  -5   5   5   8.2961    4.6934
  -4   5  11  475.288   33.8526
  -2   5  15  687.817   40.8424
   0   6  14   5.4806    1.5971
  -1   6  14  115.751   10.0173
  -2   6  13  12.7119    5.1785
  -4   6   8  414.800   31.7958
   4   6   6 0.867200    4.3429
   3   6  10  215.697   18.9623
   2   6  12 0.997300    8.1747
   0   7  12  53.0812    5.7938
   2   7  10  363.857   30.5353
   3   7   7  13.5487    4.9056
   4   7   0  28.6920    6.1249
  -4   7   1   7.4960    4.7471
  -4   7   2  93.2430    8.8471
  -2   7  11  34.7058    6.3232
  -1   7  12  53.6947    6.6447
  -1   8   9  69.7783    7.5019
   0   8   9   2.2717    1.5655
  -2   8   7  62.2616    7.3088
  -3   8   3  53.7295    6.8589
  -3   8   2  308.013   23.6630
  -3   8   1  84.1903    7.9300
   3   8   0  94.8895    8.4069
   3   8   1  279.372   23.3777
   1   8   8  19.5741    5.5636
   0   9   4  18.3926    3.4571
   0   9   3  331.951   32.1955
   1   9   2  13.1211    5.3536
   1   9   1  108.160   10.2890
   1   9   0 0.000000    8.3476
  -1   9   1  12.5443    5.1162
  -1   9   2  11.2553    5.0556
  -1   9   3  82.8856    7.8232
   6   0   4   4.1784    5.0917
   5   1  10  26.4666    6.0947
   6   1   3 0.516600    4.9758
  -6   1   6  167.747   15.1020
  -3   1  17  10.7800    5.0631
  -2   2  18  154.861   14.0804
  -4   2  15  74.4555    7.5082
  -6   2   5  26.8799    5.7992
  -6   2   4  16.2381    5.4289
   6   2   1  560.167   36.7068
   6   2   2   1.1529    4.9929
   5   2   9  62.8542    7.5520
   4   2  13  197.462   16.3616
   1   2  18   5.7740    4.6972
   4   3  12  349.490   30.3234
   5   3   8  358.064   31.1142
  -4   3  14  47.5194    6.8006
  -3   3  16  58.4008    7.1884
  -1   4  17  127.906   10.9438
   0   4  17  343.299   24.0903
  -3   4  15  173.843   15.8045
  -4   4  13  11.7204    5.0311
  -5   4   9  301.287   24.7179
   4   4  11  185.750   16.3792
   0   5  16  56.3235    5.4055
   5   5   4  703.941   42.4149
  -5   5   6  597.658   38.3739
  -1   5  16  84.0264    8.1471
  -3   6  12  298.495   24.2687
   4   6   7  26.3375    5.5215
   3   7   8  42.9313    6.5913
   4   7   2  45.0255    6.6264
   4   7   1  68.2729    7.3444
  -4   7   3  261.725   22.9107
  -4   7   4  74.7846    7.8869
  -3   7   9  20.0603    5.4933
  -2   8   8   2.3186    4.2120
  -3   8   4  17.8345    5.3721
   3   8   3   9.8740    5.0238
   2   8   7  101.318    8.9735
   1   8   9  148.036   13.0709
   0   9   5  199.646   19.3944
   1   9   4  108.903   10.2593
   1   9   3  96.4176    8.4481
  -1   9   4  18.0714    5.0205
  -1   0  19  706.750   43.4092
  -5   0  13  16.4439    5.4351
   0   1  19   4.1928    3.4305
   3   1  16  34.7896    6.1595
   6   1   4  1060.90   51.0887
  -6   1   7  263.085   22.5357
  -3   2  17  158.944   14.0107
  -5   2  12  41.3547    6.5922
  -6   2   6  15.4832    5.3335
   6   2   3   9.2973    5.0662
   0   3  18  138.609    4.0427
   3   3  15   2.9029    4.8147
   6   3   0  490.389   35.7402
  -6   3   1  94.5125    8.8942
  -6   3   2  25.3208    5.9029
  -6   3   3  10.8803    5.1481
  -5   3  11   2.1934    4.4594
  -1   3  18  466.836   35.3881
   5   4   7  409.740   33.2656
  -5   5   7  86.5095    8.2662
  -4   5  12  16.5664    5.4574
  -3   5  14  25.2406    5.7816
   3   6  11  901.482   47.8933
   2   6  13  152.588   13.5500
   1   6  14   5.8749    4.9735
   1   7  12  11.4568    4.9670
   2   7  11  680.580   41.9170
   4   7   3  132.827   12.4842
  -4   7   5  1115.84   52.7584
  -3   7  10  29.8460    5.7050
  -2   7  12  19.9563    5.4531
   0   8  10  39.6885    5.5738
  -1   8  10  88.9392    8.4918
  -3   8   5  258.147   23.5802
   3   8   4  59.9784    7.2478
   0   9   6   1.2859    4.1777
   1   9   5  24.9533    5.9624
   2   9   0  11.4673    4.7666
  -2   9   1  140.206   12.6636
  -1   9   5 0.729300    4.4697
  -4   0  16  239.845   22.1540
  -6   0   8 0.513400   10.0270
   5   0  11  13.1008    5.4016
   4   0  14  57.1956    7.3949
   2   0  18  139.713   11.9340
   6   1   5  73.1097    8.0820
  -6   1   8  14.4986    5.4514
  -5   1  13  202.523   16.6738
  -4   1  16  178.117   15.2513
  -1   2  19  54.9205    7.0689
   0   2  19  221.247    6.6044
  -6   2   7  470.282   34.6520
   6   2   4  73.5271    8.0298
   5   2  10   2.4279    4.6981
   3   2  16   8.0130    5.3872
   1   3  18  38.5816    6.2173
   4   3  13   1.0936    9.9890
   5   3   9  24.9150    6.1413
   6   3   2  14.3542    5.2166
   6   3   1   5.4814    5.2131
  -6   3   4  119.175    9.8670
  -6   3   5  53.5387    7.4669
  -4   3  15  32.8153    6.5012
  -2   4  17  20.3105    5.7394
  -5   4  10  50.7031    6.8490
   2   4  16  13.1064    5.3674
   1   4  17   8.4791    5.1336
   1   5  16  398.861   33.1604
   2   5  15  47.8100    6.7414
   3   5  13  24.4759    5.8155
   4   5  10  59.2953    7.3011
   5   5   5  23.7653    5.9001
  -5   5   8  28.3790    6.3429
  -2   5  16  199.178   16.9902
  -1   6  15   9.4281    4.9692
   0   6  15  182.268   18.0295
  -4   6  10  84.5127    8.1080
  -5   6   3  64.6277    7.7041
  -5   6   2  70.4968    7.8817
  -5   6   1   6.6323    4.9714
   5   6   0  18.4125    5.5083
   4   6   8  36.5939    6.0854
   0   7  13   2.7172    1.5574
   3   7   9  149.855   13.8648
   4   7   4  110.930    9.8479
  -4   7   6   8.5181    5.1001
  -1   7  13  80.9342    8.1217
  -3   8   6  111.930    9.8512
   3   8   5  155.693   12.5916
   2   8   8  60.9574    7.4384
   1   8  10  370.333   31.9271
   2   9   2   8.2431    5.2159
   2   9   1 0.246200    4.6053
  -2   9   2   7.5079    5.0474
  -2   9   3  307.381   24.9228
  -1   9   6  38.7016    6.5355
   1   0  19  896.270   48.0970
   2   3  17  11.8047    5.2537
  -5   3  12  12.9526    5.0776
  -3   4  16  41.0428    6.6513
  -4   4  14   1.2004    4.8685
   5   4   8  47.7961    7.2595
  -3   6  13   4.1405    4.7621
   5   6   1  46.0363    6.4575
   1   9   6  67.5707    7.5773
  -2   9   4  53.4264    7.1873
   6   0   6  724.183   44.1364
   1   1  19  35.7580    6.4476
   2   1  18  392.359   33.2900
   5   1  11  243.605   20.8383
   6   1   6  504.365   38.0786
  -3   1  18   3.9873    4.6661
  -2   1  19   7.0145    5.1864
  -4   2  16  25.1708    6.1458
  -5   2  13  341.936   27.0884
  -6   2   8  18.2828    6.0224
   6   2   5  62.9351    7.7019
   4   2  14  27.8879    6.0507
   6   3   3  33.7641    6.5096
  -3   3  17   8.0976    5.3662
  -5   4  11  178.633   15.3220
   4   4  12  17.7383    5.9512
   5   5   6  83.9767    8.4850
   5   6   2  93.3823    9.2934
   1   7  13   6.2085    5.4384
   4   7   5  69.1439    8.1035
  -4   7   7  122.209   10.2789
  -3   7  11  238.157   21.4034
   0   8  11   2.4935    2.7543
  -2   8  10   4.5964    5.4010
  -3   8   7  173.382   15.5778
   2   8   9  31.7778    6.1494
   2   9   4  16.6958    5.4005
   2   9   3 0.268200   10.4475
  -2   9   5  20.7049    5.9516
   0   9   7 0.536800   10.3025
  -1   9   7  38.2042    6.5010
   3   0  17  470.165   35.5588
  -5   1  14  240.684   21.2557
  -2   2  19  20.0897    5.6835
  -3   2  18  61.3193    7.5219
   5   2  11  233.973   20.3479
   2   2  18  251.295   21.7926
   1   2  19  116.602   10.4841
   0   3  19  30.2564    2.1318
   6   3   4   7.3096    4.9992
  -6   3   7   2.6500    4.8405
  -1   3  19  208.339   17.8507
   0   4  18  47.6535    4.5931
  -1   4  18   4.8024    4.9630
  -6   4   3  59.6936    7.6485
  -6   4   2  31.1729    6.4454
  -6   4   1   6.7405    5.1275
   6   4   0 0.845500    9.6412
   3   4  15  153.624   12.8612
   0   5  17  349.859   27.7568
   4   5  11   7.6296    5.3099
  -5   5   9 0.193000    4.6757
  -4   5  13  386.781   32.8027
  -1   5  17   3.8085    4.7438
  -2   6  15  45.6022    6.6615
  -4   6  11  52.9242    7.5678
  -5   6   6   1.8114   11.1020
  -5   6   5  416.940   36.3921
   5   6   3  96.5983    9.5559
   4   6   9  288.532   26.5927
   3   6  12   8.0085    5.3240
   2   6  14  39.0663    6.8312
   1   6  15   9.4064    5.5986
   0   7  14  163.052   20.2120
   2   7  12  122.316   10.2335
   3   7  10  673.910   44.4994
   4   7   6  15.2791    5.5248
  -4   7   8  118.756   10.4315
  -3   8   8   6.7443    5.5197
   3   8   6   3.3340    4.3946
   1   8  11  17.4695    5.7185
   0   9   8  12.3595    3.0184
   1   9   7   3.4180    4.5421
  -2   9   6  37.6500    6.7847
   0   0  20  18.8911    1.9548
  -6   0  10  590.984   41.4380
   0   1  20  13.2654    1.8654
   3   1  17  70.6838    8.0604
   4   1  15  124.609   11.6048
   6   1   7  265.033   24.7907
  -6   1  10  26.9413    6.7168
  -4   1  17  37.0358    6.8347
  -1   1  20  37.6954    6.7741
  -5   2  14  25.6879    6.0833
  -6   2   9  46.3136    7.0304
   6   2   6 0.000000   10.9898
   3   3  16   1.4114    9.5123
   6   3   5 0.286000   10.9465
  -6   3   8  386.038   33.3668
  -5   3  13   2.5518    4.8469
  -2   4  18  118.445   10.1529
  -4   4  15  20.5981    6.0009
  -6   4   5  104.589    9.2782
  -6   4   4  11.5858    5.2035
   6   4   1  14.1440    5.4257
   6   4   2   5.1593    5.2038
   5   4   9  139.666   11.8805
   4   4  13  81.8372    8.6180
   1   4  18  221.604   19.3544
   3   5  14  19.1879    5.7001
  -5   5  10  48.8211    7.2355
   0   6  16   8.8680    1.8976
  -1   6  16  628.043   41.7939
  -3   6  14  204.078   17.9112
   5   6   4   6.3987    5.3468
  -1   7  14  10.0475    5.7154
   3   8   7  107.416    9.9655
   0   8  12   2.1977    4.4388
   2   9   5  84.2072    8.5251
  -1   9   8  78.9500    8.0227
  -2   0  20  201.341   17.8700
  -3   0  19  113.628    9.5821
  -5   0  15  19.5582    5.8564
   5   1  12  164.300   14.5515
   0   2  20  42.6269    2.4322
  -1   2  20  393.307   34.5811
  -6   2  10  14.3983    6.1251
   3   2  17  71.8712    8.2678
   1   3  19  26.9902    5.9582
   4   3  14  70.4772    8.0958
   5   3  11   2.5396    5.0628
  -3   3  18  21.3472    5.8348
  -2   3  19  167.061   15.0938
  -3   4  17  20.0111    5.7123
  -5   4  12  178.719   15.5476
  -6   4   6  111.458    9.7485
   6   4   3  176.766   14.8930
   2   4  17  74.5979    8.4184
   1   5  17  85.1079    8.6712
   2   5  16   1.1559    9.9223
   5   5   8  58.7077    7.5056
  -4   5  14  28.7911    6.5509
  -3   5  16  301.371   26.3186
  -2   5  17  162.054   14.3638
  -4   6  12  76.3379    8.6775
  -5   6   7  140.721   12.5313
   5   6   5  23.0759    6.2379
   1   7  14   7.5734    5.4693
   4   7   7   2.2788    5.0407
  -3   7  12  40.0287    7.5052
  -1   8  12  623.405   43.9742
  -2   8  11  37.8830    6.8260
  -3   8   9 0.309100   11.1840
  -4   8   4  152.478   12.8605
  -4   8   3   5.2859    5.0798
  -4   8   2   8.4425    5.0805
  -4   8   1  365.621   28.4396
   4   8   0   3.1827    4.2976
   4   8   1   5.4834    4.8470
   4   8   2  67.3942    7.7511
   2   8  10  162.115   14.7886
   0   9   9  21.8314    3.9872
   1   9   8  18.7729    5.4867
   2   9   6  18.1697    5.8190
   3   9   1  125.997   10.9749
   3   9   0 0.851900    9.9277
  -3   9   1  24.6833    5.9134
  -3   9   2  289.434   25.5628
  -2   9   7   8.3974    4.7530
   0  10   2  66.7088    2.6487
   0  10   1  159.855    6.2535
   0  10   0  162.443   14.0375
   6   0   8   4.0113    4.8695
   1   1  20  15.8664    5.9647
  -6   1  11  161.915   14.8189
  -5   1  15  20.6255    5.8622
  -3   1  19 0.873000    9.9552
  -2   1  20  124.770   10.0796
  -4   2  17  78.2405    8.3587
   6   2   7  70.8695    8.2084
   5   2  12 0.584000    9.7266
   4   2  15  485.148   37.3136
   6   3   6   4.3892    5.4193
  -6   3   9   7.6229    5.6493
  -1   4  19  98.1309    9.1689
   0   4  19  22.3291    2.1393
   6   4   4   1.2268    5.2018
   5   4  10  22.4787    6.4288
   0   5  18  15.7471    1.9545
  -1   5  18   3.6894    4.7773
  -2   6  16  53.0821    7.3947
  -5   6   8  52.8090    7.8026
   3   6  13  88.1556    9.1849
   2   6  15  246.924   20.5006
   1   6  16  123.559   10.5081
   0   7  15   9.6992    3.5005
   2   7  13  31.8513    6.8611
   3   7  11  268.443   22.9465
  -2   7  14  54.1875    7.7911
  -4   8   5  89.5249    9.4579
   4   8   3  27.6914    6.2655
   3   8   8  196.910   16.3758
   1   8  12  223.861   17.3055
   1   9   9   2.2052    4.7096
   2   9   7  159.569   14.3041
   3   9   2  60.5170    7.9585
  -3   9   3  12.0116    5.4754
  -3   9   4  17.1116    5.9169
  -1   9   9  14.2880    5.8577
   0  10   4  189.517   14.8130
   0  10   3  32.4026    2.1167
  -1  10   2  167.281   14.4104
  -1  10   1  29.7945    6.3596
   1  10   0  52.7422    7.4389
   1  10   2  32.6072    6.5570
  -4   0  18  19.0901    5.9728
   5   0  13  962.940   52.8523
   4   0  16  96.6947    9.2528
   5   1  13  64.7769    8.2563
  -2   2  20  61.5123    7.7453
  -3   2  19  422.964   35.7379
  -5   2  15   2.6809    4.9203
  -6   2  11  25.7736    6.2735
   6   2   8   9.7982    5.5116
   2   2  19  26.1377    6.3592
   1   2  20   4.0731    4.7451
   3   3  17  134.430   12.1211
  -5   3  14  76.8083    8.3628
  -5   4  13 0.298400   10.1326
   3   4  16  33.9379    6.7707
   3   5  15  32.1041    6.9442
   6   5   0  146.679   13.6357
  -6   5   1  17.0022    5.8983
  -6   5   3   8.2154    5.3586
  -3   6  15  69.0904    8.3211
  -5   6   9 0.962200    4.9839
   5   6   6   6.8118    5.0805
   4   7   8  58.6297    8.3382
   5   7   1   5.4674    5.5970
   5   7   0  77.9560    8.9743
  -5   7   1  32.8339    7.2216
  -5   7   2  40.7058    7.5642
  -5   7   3  88.0579    9.6655
  -4   7  10  15.7168    6.0533
  -3   7  13  170.976   14.4798
  -1   7  15  191.681   17.1634
  -1   8  13  23.7833    6.6033
   0   8  13  20.4846    3.7930
  -2   8  12  52.9208    8.2802
  -3   8  10  521.422   40.3936
  -4   8   6   4.9420    5.5070
   4   8   4  66.1763    7.7513
   2   8  11  73.6849    8.3566
   3   9   3 0.000000   10.0382
  -3   9   5  99.8489    8.9464
   0  10   5   7.1843    2.3614
  -1  10   4  513.583   37.9481
   1  10   3   1.7454    5.1085
  -1   0  21  219.918   19.1334
  -6   0  12  231.350   21.5061
   3   1  18  10.7392    5.9990
   4   1  16   9.9372    5.8887
  -4   1  18  75.6715    8.6849
   0   3  20   1.7982   11.8386
   4   3  15  19.5066    6.1077
   5   3  12  22.3402    5.6897
   6   3   7   1.3852    5.4795
  -6   3  10  12.3844    6.0873
  -4   3  17  47.2773    7.7559
  -1   3  20  54.5612    7.6302
  -4   4  16  187.634   17.0024
  -6   4   8 0.901800   10.7308
   6   4   5  212.855   17.6279
   4   4  14   5.2805    5.5949
   5   5   9  15.3317    6.2257
   6   5   1   1.5059   11.2514
  -6   5   4  58.2795    8.1371
  -1   6  17  19.1070    6.3745
   0   6  17   7.6972    1.8616
  -4   6  13  284.993   24.4683
   4   6  11  428.095   32.5183
   5   7   2  48.5186    7.5919
  -5   7   4  323.606   27.9038
   3   8   9  25.3673    5.9424
   2   9   8  17.0800    5.9672
  -3   9   6  23.0434    6.5267
  -2   9   9  242.143   21.2828
  -1   9  10  94.6589    9.1182
  -1  10   5  17.2355    5.6671
   1  10   4  307.556   26.5326
   6   1   9  12.1495    5.2684
  -6   1  12  986.628   53.0101
  -1   1  21  74.3136    8.8440
  -2   4  19  60.1539    7.6015
   2   4  18  70.5412    8.0410
   1   5  18  234.811   19.8224
   4   5  13  51.4902    7.3677
   6   5   2  68.2509    8.0937
  -6   5   5  46.4120    7.1460
  -4   5  15  156.979   14.1007
   5   6   7 0.000000   10.2399
   1   7  15  61.7697    7.9288
  -5   7   5  115.501    9.8532
  -4   8   7  36.7656    7.0783
   4   8   5  93.1167    9.1984
  -7   0   3  178.024   16.3292
  -7   0   1   4.6465    5.5827
   0   1  21  81.0078    2.9593
  -7   1   1  23.4388    6.3836
  -7   1   2  11.6745    5.8040
  -7   1   3  116.797   11.0417
  -5   1  16  40.1048    6.9918
  -4   2  18  127.969   10.6809
   5   2  13   8.0576    5.5003
   4   2  16  22.8394    6.3320
   3   2  18   4.0097    4.9855
  -5   3  15  17.5829    5.8615
  -3   3  19  296.191   25.7710
  -2   3  20  13.1481    5.9777
  -3   4  18  13.8924    5.4667
  -6   4   9   8.2239    5.7198
   6   4   6  102.789    9.5785
   1   4  19  18.6987    6.0448
   2   5  17  72.3189    8.1996
   6   5   3   8.2462    5.4102
  -6   5   6   4.7662    5.3267
  -5   5  12  72.7372    8.2731
  -3   5  17  180.852   15.7669
  -2   5  18  49.0578    7.2538
  -5   6  10  18.6581    6.0524
   3   6  14   3.2315    5.2571
   2   7  14  99.5747    9.4971
   3   7  12  381.138   30.3663
   4   7   9  19.1622    6.0429
   5   7   3  20.7740    6.1228
  -5   7   6  169.715   15.0677
  -4   7  11   2.3833    5.1967
  -2   7  15  124.211   11.2030
  -3   8  11  17.8063    6.0961
   0   9  11  89.8891    5.9397
   1   9  10  48.7924    7.0846
   3   9   5  115.276    9.8291
  -3   9   7  10.3424    5.6820
   0  10   6  59.2735    2.7920
  -2  10   3  74.6469    8.4217
  -2  10   2  61.3003    8.1739
  -2  10   1  11.3846    5.9711
   2  10   0  22.7693    6.7039
   2  10   1  74.9133    9.1216
   2  10   2  213.088   18.7955
  -7   0   5  175.658   15.7160
   7   0   1  54.6412    8.1380
   2   0  20  473.992   38.1890
   1   0  21  378.529   29.6453
   2   1  20  21.5376    6.2280
   7   1   1   2.5708    5.3541
   7   1   0  251.175   22.4608
  -7   1   4  250.204   22.0468
  -7   1   5  23.9929    6.5262
  -3   1  20  10.4471    5.6709
  -2   1  21  15.8748    5.7910
  -1   2  21  53.2020    7.7962
   0   2  21  26.1231    3.9151
  -5   2  16  36.7306    7.2819
  -6   2  12  14.9182    5.9553
   6   2   9  192.570   17.2241
   1   3  20  58.2203    7.4499
   2   3  19  10.5439    5.0140
   6   3   8  79.0374    8.6725
  -6   3  11   1.8841    5.3747
  -5   4  14  46.5525    7.4852
   5   5  10  194.082   17.9246
   6   5   4 0.599700   10.6665
  -2   6  17  131.946   12.4674
  -3   6  16  79.7271    8.8007
  -4   6  14  13.6380    6.3541
   5   6   8  16.2143    5.8003
   2   6  16  51.2036    7.9373
   0   7  16  88.4563    8.1633
   5   7   4  93.1436    9.2157
  -5   7   7  40.1004    7.1531
  -3   7  14  29.1166    6.5508
  -1   7  16   4.9949    5.6295
   0   8  14  15.9447    1.9691
  -1   8  14 0.000000    9.2286
  -2   8  13  32.5108    6.8073
  -4   8   8  11.9415    5.9271
   3   8  10  14.9512    6.3330
   2   8  12   1.8811    4.7535
   2   9   9  22.6265    6.1009
   3   9   6  793.319   49.1149
  -2   9  10   2.8704    5.3394
  -1   9  11  12.2863    5.8352
   0  10   7  53.5522    2.7347
  -2  10   4  194.884   16.6103
   2  10   3   8.9663    6.7665
   1  10   6  136.939   11.3406
   7   0   3  254.632   23.1015
   1   1  21  38.4083    7.2432
   5   1  14  52.7690    8.0231
   6   1  10  39.0200    7.0979
   7   1   2  75.3598    8.9385
  -7   1   6  72.5674    8.9477
  -6   1  13  115.319   10.5015
  -3   2  20  336.329   27.7357
  -7   2   4  279.201   25.6152
  -7   2   3  117.078    9.8816
  -7   2   2  17.5071    6.0337
  -7   2   1  13.4318    6.0790
   7   2   0  30.5934    6.7227
   7   2   1  250.100   22.1416
   3   3  18  21.4284    6.2032
   0   4  20  26.2397    2.6525
  -4   4  17   7.0429    5.2705
  -6   4  10  42.6746    7.6665
   6   4   7  59.1186    8.2053
   4   4  15  14.3981    5.9071
   3   4  17  44.6115    7.5416
   0   5  19  187.439   10.8494
   3   5  16  122.855   10.6930
  -5   5  13  86.1429    8.8785
  -1   5  19  60.4852    8.2098
  -5   6  11  21.7962    6.7306
   4   6  12   7.8369    5.6604
   4   7  10  77.5960    8.8905
   5   7   5  13.9108    5.6034
  -4   7  12  62.6578    8.3053
  -3   8  12   6.6289    5.8499
   1   9  11  16.4691    6.0287
  -3   9   8  184.820   16.7079
  -1  10   7  12.2211    5.9596
  -2  10   5  39.8168    7.2200
   2  10   4  31.2126    7.2579
  -5   0  17  79.8687    8.6363
  -7   0   7  129.402   10.6619
   3   0  19  1030.01   55.6977
   3   1  19  20.4733    6.4016
   4   1  17  33.6423    6.9549
   7   1   3  35.1739    7.1471
  -7   1   7 0.286000    5.3508
  -5   1  17  26.4968    6.5465
  -4   1  19  27.3961    6.3795
  -6   2  13  16.2463    6.0294
  -7   2   5  44.6818    7.4935
   7   2   2  11.6185    5.5382
   6   2  10   2.0878    4.9176
   5   2  14  23.5932    5.8426
   2   2  20   7.3304    5.3406
   1   2  21  97.1983    9.3405
   0   3  21  79.7710    2.9695
   4   3  16  154.492   13.4022
   6   3   9   1.2032   11.2027
  -6   3  12   1.2014   12.1898
  -4   3  18  30.3928    6.5845
  -1   3  21  355.127   28.2541
   4   5  14  109.755    9.8382
   6   5   5   2.6063    4.9036
  -6   5   8  149.690   13.0798
  -4   5  16  36.9425    6.7802
   0   6  18  111.437    7.4411
  -1   6  18  89.0125    9.3996
  -6   6   3  394.881   31.0353
  -6   6   2  117.787   10.5037
  -6   6   1  11.6548    5.9692
   6   6   0  25.7324    6.3922
   3   6  15  38.0862    7.2964
   1   7  16   2.3393    5.0108
   2   7  15  28.7366    6.8940
   3   7  13  12.1749    5.4090
  -5   7   8  17.2450    6.3967
  -2   7  16  23.0558    6.4712
  -4   8   9  355.081   29.1828
   4   8   7  317.553   27.2123
   1   8  14  272.954   23.6364
   0   9  12   2.6948    3.1312
   2   9  10   8.8749    5.2426
   3   9   7  32.3236    7.1840
   4   9   0   9.0182    5.3019
  -4   9   1  27.2293    6.5919
  -4   9   2  19.1163    6.1373
  -2   9  11  218.801   20.8822
  -1   9  12  32.4788    7.1181
   0  10   8  211.873    6.3822
  -1  10   8  30.3804    6.4619
  -2  10   6  31.9216    6.5587
   2  10   5  137.918   12.4582
   1  10   7  304.467   25.3653
   0   0  22   2.5221    1.8015
  -6   0  14  221.639   20.1350
   0   1  22  52.1253    2.6300
  -6   1  14  255.069   23.5294
  -1   1  22  127.820   11.0399
  -4   2  19  86.6183    8.8358
  -7   2   6  11.5368    5.6265
   7   2   3  16.8347    6.5023
   4   2  17  87.8136    8.9346
   7   3   0 0.211600    5.3720
  -7   3   1  380.541   29.8646
  -7   3   2  109.339    9.8921
  -7   3   3   1.2198   13.1344
  -5   3  16  17.5006    6.0932
  -2   4  20  243.935   22.3025
  -3   4  19  33.7055    6.9753
  -5   4  15   1.6397    5.1630
  -6   4  11  31.0173    6.8250
   6   4   8  44.0381    7.6511
   2   4  19  177.615   16.4001
   1   4  20   3.6513    5.2019
   1   5  19  14.1209    6.4035
   2   5  18 0.308800   11.1706
   6   5   6  128.089   10.9355
  -6   5   9  211.389   18.9548
  -3   5  18  79.3347    8.7920
  -2   5  19   3.0618    4.9832
  -6   6   5  695.282   46.8728
  -6   6   4  112.291   10.5038
   6   6   1   2.2188    5.3071
   6   6   2  49.5386    8.1007
   5   6   9  15.1375    5.8134
  -3   7  15  57.2190    7.9551
  -2   8  14  33.6540    7.1410
   3   8  11 0.314400   13.2544
   2   8  13  74.2870    8.7377
   0   8  15 0.316500    9.7296
   4   9   1  167.682   15.3647
  -4   9   3  20.5025    6.6740
  -4   9   4  76.6148    8.7107
  -3   9   9  33.7643    7.4207
  -2  10   7  21.4329    6.3926
   2  10   6  101.208   10.3689
   1  10   8  10.8002    6.7120
  -3   0  21  48.0819    7.7752
   7   0   5  372.807   30.2332
   5   0  15  73.6139    8.7974
   5   1  15  49.4323    7.6977
   7   1   5  180.552   15.1660
  -7   1   8  38.3804    7.3206
  -3   1  21  196.960   17.3165
  -5   2  17  155.364   14.6813
  -7   2   7  113.678   10.2903
   7   2   4   3.0749    5.2887
   3   2  19  45.4146    7.4631
   2   3  20  22.7900    6.7231
  -7   3   4  74.0424    8.7078
  -7   3   5   1.5441   13.3326
  -3   3  20   6.3643    5.7246
  -2   3  21  34.3440    7.0689
   5   4  13 0.729100    5.2496
  -5   5  14  392.887   31.2087
  -2   6  18 0.937900    5.1288
  -3   6  17  11.8137    5.7773
  -4   6  15  628.350   44.5610
  -5   6  12  105.078    9.9818
  -6   6   6  69.2220    9.0182
   6   6   3  159.259   14.6971
   4   6  13  94.3148    9.6367
   2   6  17  185.458   17.1428
   1   6  18  128.906   11.2119
   0   7  17  321.403   37.3404
   4   7  11  27.9436    6.9646
   5   7   7  21.6110    6.8860
  -5   7   9  53.7259    8.2673
  -4   7  13  57.6760    8.4187
  -1   7  17  225.858   19.8500
  -3   8  13  34.8771    7.0113
  -4   8  10  212.954   19.1299
  -5   8   3  149.615   12.1797
  -5   8   1  68.2816    8.3493
   5   8   0  69.7560    8.5341
   5   8   1  227.937   20.2377
   1   9  12  507.685   39.6163
   3   9   8   5.2116    5.2092
   4   9   3  13.8608    6.1856
  -4   9   5  51.8800    7.7990
  -1  10   9  35.3196    7.2023
   0  10   9  22.0276    2.2764
  -3  10   3   1.2585    5.6714
  -3  10   2  265.851   23.5370
  -3  10   1  14.4456    6.7667
   3  10   0  141.998   13.6452
   3  10   1  88.8402   10.0215
   0  11   1  114.257    5.2765
  -2   0  22  598.186   43.7201
  -1   2  22  33.5499    6.8776
   1   3  21  93.6418    9.3793
   6   3  10  209.575   18.2207
   7   3   2  40.2741    7.5014
  -6   3  13   7.8687    5.6357
  -5   8   4  248.177   22.8621
  -7   0   9  49.5065    8.7412
   2   1  21  43.1884    8.2221
  -7   1   9  307.100   26.4031
   0   2  22  157.810   19.7670
  -6   2  14  121.709   10.2753
  -7   2   8  33.3523    7.0263
   6   2  11  62.9784    8.2012
  -7   3   6  201.824   16.6105
  -1   4  21  50.1941    7.6072
  -4   4  18  138.900   13.3247
  -6   4  12  37.5893    6.9408
   6   4   9  51.7547    7.9830
   4   4  16  26.7392    6.0688
   3   4  18   1.5928   10.7349
   0   5  20  389.708   19.0170
   3   5  17  15.1498    6.0084
   4   5  15  12.0708    6.5447
   6   5   7 0.320100   13.2945
  -4   5  17  60.2253    8.3219
  -1   5  20  67.5479    8.4342
   5   6  10  109.977   10.3218
   3   7  14   6.9150    5.1949
  -5   7  10  36.0793    7.3521
  -5   8   5  139.565   11.3386
   5   8   2  37.8554    7.3633
   1   8  15  54.2412    7.9322
   0   9  13  380.469   33.3927
   2   9  11   2.4285    5.1939
   4   9   4   6.3752    5.9764
  -4   9   6   3.8654    4.8428
  -3   9  10  454.466   37.4134
  -2   9  12   9.2059    5.5551
  -1   9  13  32.5415    6.9290
  -2  10   8  132.213   11.3507
  -3  10   4 0.959200    5.3521
   3  10   2  55.3400    7.7807
   2  10   7  23.5515    6.5465
   1  10   9   3.7755    5.6123
   0  11   3  16.0352    2.0692
   0  11   2   7.6125    2.3906
   1  11   0  21.4822    6.7435
  -1  11   1  45.1437    7.7380
  -4   0  20  122.932   11.4451
   6   0  12  60.5437    9.1410
   4   0  18  237.761   21.9762
   1   1  22 0.359800   10.4321
   4   1  18  294.730   26.1019
   7   1   6  85.5961   10.3341
  -5   1  18   3.6704    6.0560
  -3   2  21  84.4205    9.2374
   7   2   5  47.7679    7.8385
   5   2  15 0.628200   10.7048
   3   3  19  10.2222    5.6434
   4   3  17   9.4705    5.6356
   7   3   3   5.7785    5.1657
  -5   3  17  116.615   10.3899
  -4   3  19  10.2433    5.5951
   0   4  21   2.6715    5.3250
  -5   4  16   2.9820    5.3675
  -7   4   1  99.7282    9.7344
   5   5  12  145.904   13.0384
  -1   6  19   1.0186    5.3081
   0   6  19  38.2284    2.5034
  -5   6  13  59.6271    8.1272
  -6   6   7   4.4237    5.6853
   6   6   4   6.4594    5.7775
   3   6  16   6.2795    5.3530
   1   7  17  89.8143    9.4237
   2   7  16  69.9512    8.3646
  -2   7  17   7.1514    4.9560
  -2   8  15  65.9825    8.0545
  -4   8  11 0.720900    5.2681
  -5   8   6  21.9909    6.6724
   5   8   3  127.462   11.0609
   4   8   9   3.2486    5.0073
   3   8  12  73.2153    8.5765
   2   8  14  31.3633    6.4746
   4   9   5  21.0205    5.9386
  -4   9   7  73.5491    8.4299
   0  10  10  55.5936    2.7747
  -1  10  10  47.4647    7.6382
  -3  10   5   1.2922   11.3344
   3  10   3   1.9284    5.1954
   1  11   2 0.646500   11.2607
   1  11   1  342.109   29.3913
  -1  11   2   2.2315    5.4708
  -1  11   3  31.9594    7.1645
   3   1  20  70.2617    9.7610
   6   1  12  237.342   20.3724
  -7   1  10  51.9506    8.9829
  -6   1  15  58.8977    9.3343
  -2   2  22  37.9013    7.3451
  -7   2   9  17.0982    5.8917
   2   2  21  220.915   19.4325
   1   2  22  75.8911    8.6880
   0   3  22  94.7854    3.2238
   6   3  11   7.9684    5.4003
   7   3   4  12.7526    5.7660
  -1   3  22 0.636200   10.0878
  -3   4  20  27.1850    7.0218
  -7   4   4 0.602400    5.6262
  -7   4   3   1.8738    5.2455
   7   4   0  120.219   10.5308
   7   4   1  85.1420    9.4873
   1   5  20   4.9256    5.4606
   2   5  19  99.4937    9.7539
   6   5   8  90.0145    9.4805
  -6   5  11  162.093   14.6811
  -5   5  15  94.5401    9.6090
  -3   5  19  94.7999    9.9029
  -2   5  20  51.4639    7.9013
  -4   6  16  45.3498    7.4737
  -6   6   8   1.1796    5.1182
   6   6   5  172.892   14.9129
   4   7  12  169.413   14.0641
   5   7   8  108.540   10.3559
  -4   7  14  98.6132    9.4789
  -3   7  16  12.0137    6.0898
   0   8  16  15.0349    2.0531
  -1   8  16   7.4722    5.2034
  -3   8  14   3.1504    5.2618
   5   8   4   1.5846   10.6798
   1   9  13  10.1490    5.8202
  -3   9  11   7.6853    5.8663
  -2  10   9  18.1044    6.3910
  -3  10   6  31.7207    7.2261
   3  10   4  98.9885    9.7699
   2  10   8  42.3432    7.7270
   0  11   5  31.9138    2.5003
   1  11   3  101.998    9.9685
  -1  11   4  33.8296    6.9883
  -1   0  23  253.921   22.7058
   7   0   7  779.604   53.7883
   5   1  16  13.1781    6.6944
   7   1   7   3.6690    6.4000
  -1   1  23  95.5958   10.2273
  -4   2  20  57.8609    8.0311
  -5   2  18  116.569   10.7863
  -6   2  15  61.6194    8.3277
   7   2   6   2.0705    5.4298
   6   2  12  20.7421    6.5557
   4   2  18   6.2124    5.5686
   3   2  20  32.7820    6.9507
   5   3  15  74.5256    8.8914
   7   3   5   9.3183    5.7109
  -7   3   8  38.3749    7.1538
  -6   4  13  33.1063    7.6351
  -7   4   6  49.5711    8.4676
  -7   4   5  12.3645    6.3603
   7   4   2  31.1149    7.1500
   6   4  10 0.992100   11.5615
   5   4  14  46.5541    8.0266
   2   4  20   5.2352    5.9061
   1   4  21  159.708   14.1579
  -2   6  19  29.7470    7.0823
   5   6  11  175.131   15.4599
   1   6  19   6.1262    5.6167
   0   7  18  36.9137    2.4659
  -6   7   1  205.523   17.9845
  -6   7   2  106.240   10.6205
  -5   7  11  15.6791    6.3448
  -1   7  18  29.3003    6.8406
  -4   8  12   2.6706    5.1315
  -5   8   7  63.2397    8.2282
   5   8   5  106.478   10.1617
   4   8  10   1.7087    5.0782
   0   9  14   2.8123    3.0845
   2   9  12   1.1812    5.3154
  -4   9   8  37.2079    7.2725
  -2   9  13  57.6085    8.1231
  -1   9  14  101.304    9.9153
   1  10  10   8.2882    5.3777
   1  11   4  106.688   10.0110
  -1  11   5  34.8312    7.1189
  -6   0  16   7.4313    6.3042
  -7   0  11  254.775   21.4127
   0   1  23   3.1760    3.6791
  -7   1  11   4.7408    6.5544
  -3   1  22   3.1066    6.1923
  -7   2  10 0.970000   13.8935
   2   3  21   1.6280   10.4576
  -7   3   9  57.8561    8.3482
  -2   3  22  20.2621    6.4494
  -4   4  19  12.0213    5.6402
   7   4   3  200.318   17.0897
   4   4  17  22.6395    6.4467
   3   4  19   9.7621    5.9920
   3   5  18  347.708   30.4087
   4   5  16  54.1380    8.0461
  -4   5  18  32.0677    6.9781
  -5   6  14  27.1792    6.8378
  -6   6   9  19.9834    6.5092
   3   7  15   5.6328    5.4029
   5   7   9   8.5204    5.9528
   6   7   1 0.654700   11.1575
   6   7   0  32.0841    7.1310
  -6   7   3  351.529   30.0330
  -6   7   4  58.6698    8.4099
  -2   8  16  164.437   15.1157
  -5   8   8  78.0782    8.9989
   3   8  13 0.971200   10.8264
   1   8  16 0.324500   10.5108
  -1  10  11  29.5242    7.2023
   0  10  11  60.2736    5.7916
  -2  10  10  72.9545    9.3817
  -3  10   7  169.518   15.5094
   3  10   6  175.016   14.8021
   2  10   9  63.8747    8.8122
   0  11   6  48.4512    2.7348
   1  11   5  22.3817    6.6216
   2  11   2  37.6001    7.7035
   2  11   1  119.602   10.7191
   2  11   0  177.832   15.8216
  -2  11   1 0.333200   10.5220
  -2  11   2  13.9558    6.1963
  -2  11   3  14.4174    6.4952
  -1  11   6   4.7254    5.6192
  -5   0  19   1.5066   13.2144
   2   0  22  107.972   11.2392
   6   1  13  12.0160    7.2963
   7   1   8   1.1369   14.5906
  -6   1  16  12.5083    6.5103
  -5   1  19  192.793   17.7733
  -2   1  23  40.1544    7.7290
  -1   2  23  145.935   13.1062
   0   2  23   8.4817    2.0333
   7   2   7  21.6227    6.8898
   5   2  16  48.1566    7.9978
   1   3  22  42.8986    8.1756
   4   3  18  26.1435    6.5620
  -5   3  18  118.621   10.7136
  -4   3  20  18.5780    6.4669
  -5   4  17  304.203   28.6043
  -7   4   7  143.299   12.3653
   7   4   4  123.051   11.2292
   0   5  21  120.246    6.0599
  -6   5  12  26.1743    6.9999
  -1   5  21  73.4985    8.9895
  -1   6  20  55.6304    8.5075
   3   6  17 0.306000    5.3388
   1   7  18  99.0330    9.8790
   2   7  17 0.330900   11.2356
   4   7  13  112.989   10.9565
   6   7   2  23.9129    6.8232
  -6   7   5  34.7036    6.9859
  -5   7  12  21.5697    6.4468
  -4   7  15 0.000000   11.8004
  -3   7  17  89.9201    9.4763
  -2   7  18   4.5374    5.0578
   5   8   6   9.2282    5.8839
   2   8  15  24.4596    6.8261
   1   9  14   3.4847    5.4816
   4   9   7  15.2589    6.6425
  -4   9   9  156.660   13.6665
  -3   9  12  167.218   15.2829
  -3  10   8  76.6007    9.0541
   1  10  11  33.8805    7.2083
   0  11   7  54.4902    2.7893
   1  11   6  69.1123    8.9317
   2  11   3  94.8686   10.2741
   1   0  23  86.2786   10.2427
   2   1  22  18.5432    7.1461
  -4   1  21  54.3693    8.7937
  -3   2  22  12.2381    5.6972
  -7   2  11  107.045   10.1932
   3   3  20  32.9921    7.0446
   6   3  12  12.9085    5.9881
  -7   3  10  13.6483    6.7877
  -6   3  15  10.9732    5.9445
   0   4  22  153.158    4.6055
  -1   4  22 0.339700   11.5359
  -6   4  14  32.2862    6.9962
  -7   4   8 0.472500    5.5646
   6   4  11   8.5874    5.7149
   7   5   0  51.8413    7.9364
  -7   5   1  16.5937    6.4460
  -7   5   2  198.832   16.8442
  -7   5   3  38.1843    7.0881
  -5   5  16  12.0692    5.9190
   0   6  20  24.6709    2.2757
  -4   6  17  85.6861    9.3701
  -6   6  10   2.9155    5.5149
   6   6   7  57.7837    8.6800
   5   6  12  23.1446    7.2117
   4   6  15  39.4145    7.2032
   6   7   3  84.4063    9.4796
  -6   7   6  27.6840    6.6783
  -1   8  17   3.9010    5.6392
   0   8  17  10.5499    3.2871
  -3   8  15  33.6685    7.3299
  -4   8  13   1.6567   11.4188
  -5   8   9   1.3224   11.8419
   2   9  13  52.1138    8.0743
   3   9  11   1.3271   10.8774
  -2   9  14  41.0737    7.3390
   3  10   7  49.0831    7.8790
  -2  11   5  65.2855    8.5936
  -1  11   7  447.582   34.7000
   1   1  23  92.2668    9.8994
  -6   2  16  18.0446    6.4365
  -7   5   4  153.517   14.9998
  -3   5  20  61.8589    8.8969
   4   8  11  91.6861   10.0911
   0  10  12  54.8576    6.0382
   2  11   4   1.6938   12.6557
   3   0  21  481.217   39.9072
   3   1  21  11.6715    5.8935
  -7   1  12  93.4275   10.2060
  -2   2  23  39.4184    8.0957
  -4   2  21  28.4960    7.1051
  -5   2  19  158.960   14.6549
   7   2   8   6.4980    5.7256
   6   2  13  77.7262    9.1383
   4   2  19   3.8555    5.0808
   5   3  16  223.769   19.4126
   7   3   7  177.161   15.6921
  -3   4  21  11.2424    6.1936
   7   4   5   1.2506    5.7829
   5   4  15  209.634   18.5391
   2   5  20  124.202   11.2136
   7   5   1  50.9223    8.5919
  -7   5   5  15.0270    6.4846
  -6   5  13  65.8357    9.2406
  -2   5  21  24.1794    6.8911
  -3   6  19   1.8143   13.0410
   0   7  19  10.2961    2.2508
   5   7  10  82.0668   10.1072
   6   7   4  25.8006    6.7996
  -1   7  19  40.4931    7.8594
   5   8   7  81.4608    9.6023
   3   8  14  13.7556    5.9500
   0   9  15  17.4483    2.1402
   4   9   8   7.4377    6.0770
   5   9   0  309.363   25.6560
  -5   9   1   1.6983   11.1808
  -5   9   2  137.943   13.0396
  -4   9  10 0.678000    9.8802
  -1  10  12  171.080   14.9713
  -3  10   9  42.6212    7.5103
  -4  10   3  136.212   11.6050
  -4  10   2  24.5827    6.7186
  -4  10   1  124.401   10.8713
   4  10   0  21.4635    6.2638
   4  10   1  28.8352    6.9057
   2  10  10  59.4635    8.2330
   0  11   8  111.103    7.5215
   1  11   7   3.1251    5.3651
   2  11   5   1.9005    5.1715
  -2  11   6   4.5923    5.3466
   7   0   9  29.7571    7.4025
   6   0  14  24.0400    6.9493
   5   1  17  62.1530    8.6784
  -7   2  12 0.343000   13.3586
   1   2  23  52.3745    8.5363
   0   3  23   9.7526    1.9638
  -3   3  22   2.6188    5.3229
  -1   3  23  50.0648    8.0287
  -2   4  22  56.7871    8.2347
  -7   4   9  222.746   19.6465
   2   4  21  17.4780    7.0586
   1   4  22  36.2024    7.9849
   1   5  21  34.2177    7.7221
   5   5  14  48.4285    8.0569
   6   5  10   1.8463    5.5691
   7   5   2  10.4891    6.5413
  -7   5   6   5.5624    6.5464
  -5   6  15  40.2849    7.9150
  -6   6  11  204.454   19.3855
   6   6   8  21.4769    6.8047
   2   6  19  40.5680    7.9558
   1   6  20  59.7209    8.7225
   3   7  16 0.363600   13.1558
  -5   7  13  36.6210    7.8578
  -2   8  17  284.659   25.1361
   1   8  17  19.9768    6.8367
   5   9   2  10.4876    6.3290
   5   9   1  27.5342    7.2233
  -5   9   3  13.3744    6.1981
  -5   9   4  12.2637    6.2203
  -4  10   4  36.1867    7.4676
   4  10   2   1.3669   12.4858
   3  10   8  48.8926    8.1792
   1  10  12  26.4772    7.0640
  -1  11   8   2.0653    5.7670
   0   0  24  252.847    7.6038
  -3   0  23  18.9597    6.5655
  -7   0  13  48.7562    8.3657
   6   1  14  78.8639    9.7058
  -7   1  13 0.347000   14.1919
  -1   1  24  12.5674    7.5968
   5   2  17  62.5696    8.6198
   3   2  21  28.5722    6.6403
   6   3  13  78.1673    9.3901
  -6   3  16  61.8602    8.2856
  -4   4  20  24.5767    7.1759
  -5   4  18  34.5849    7.1397
   7   4   6   1.1041    6.0690
   6   4  12  20.2285    6.6154
   4   4  18  10.7040    6.5128
   3   4  20  43.1139    8.2310
   3   5  19  101.746   10.8838
   4   5  17  105.306   11.2045
   7   5   3  12.0454    6.6642
  -7   5   7  28.0595    7.7763
  -5   5  17  75.3260    9.7387
   4   7  14  216.733   19.6534
   6   7   5  23.8245    7.1002
  -6   7   8  12.7045    6.6634
  -3   8  16  17.2069    6.4489
  -4   8  14  246.286   21.9760
   4   8  12  76.4632    9.5857
   2   8  16   8.8240    5.7760
   1   9  15  40.1886    7.7795
   2   9  14   1.3912   12.7074
   3   9  12  90.5558    9.6018
   5   9   3  11.8706    6.1399
  -5   9   5 0.691300   11.2408
  -4   9  11  17.5481    6.1565
  -2   9  15   8.7449    5.6445
   0  10  13   8.9895    2.1864
  -2  10  12  18.9319    6.1318
  -3  10  10  80.3423    9.5129
  -4  10   5  29.3498    6.9431
   4  10   3  35.9633    7.4228
   2  10  11   1.4444    5.1436
   0  11   9  658.080   52.3590
   1  11   8   8.5260    5.6550
   2  11   6  44.4732    7.5043
   3  11   0   2.2622    5.5175
  -3  11   1  70.2438    8.9264
  -2  11   7  270.039   24.9665
  -4   0  22  165.020   14.6860
  -8   0   2  145.377   12.2696
   0   1  24  53.7145    2.8954
  -5   1  20  18.5467    6.8893
  -3   1  23  165.989   14.4154
  -6   2  17  190.491   15.0962
   7   2   9  238.153   21.6737
   6   2  14  24.1308    7.2863
   2   3  22  105.366   10.2136
   4   3  19   7.6693    6.2391
  -5   3  19   7.6252    5.4251
  -4   3  21 0.644500    5.6733
  -2   3  23 0.348000    9.4451
  -7   4  10  94.2861   10.5627
   0   5  22  40.4072    2.8177
   7   5   4  318.925   27.2505
  -6   5  14   4.6612    7.6244
  -1   5  22  158.810   13.1073
  -4   6  18   1.4878   10.9510
  -6   6  12   1.4947   15.6363
   6   6   9  42.7488    8.3446
   5   6  13  458.296   36.6900
   4   6  16   2.8370    5.7663
   3   6  18   1.4875   11.8932
   1   7  19  17.2261    6.8688
   2   7  18  181.870   15.4892
   6   7   6  101.704   10.7845
  -6   7   9   1.9822    5.9238
  -2   7  19  58.3001    8.4325
   0   8  18  50.9949    4.3464
  -1   8  18  24.9549    6.8726
  -5   8  11  211.847   17.7989
  -5   9   6  14.8330    6.1161
  -1  10  13  116.931   10.9120
  -4  10   6   1.5283    5.7181
   4  10   4  10.4610    5.9656
   3  11   2  130.430   12.9039
   3  11   1 0.702400   11.1366
  -3  11   2  25.2376    6.9272
  -3  11   3  10.4798    5.6955
  -1  11   9  230.746   19.6528
; 
data_120K
_audit_creation_method             'MoPro v20.01             '
_chemical_name_systematic            ?
_chemical_name_common                ?
_chemical_formula_moiety   'C15 H7 Cl2 N4 O2'
_chemical_formula_sum      'C15 H7 Cl2 N4 O2'
_chemical_formula_weight             346.132
_chemical_absolute_configuration     '.'

_symmetry_cell_setting               monoclinic
_symmetry_space_group_name_H-M_alt       'P ?'
_symmetry_space_group_name_Hall      'P ?'

loop_
_atom_type_symbol
_atom_type_description
_atom_type_scat_dispersion_real
_atom_type_scat_dispersion_imag
_atom_type_scat_source
 'C' 'C'    0.0192   0.0096
'Clementi & Roetti 1974. Atomic Data & Nuclear Data Tables. 14, 177'
 'H' 'H'    0.0000   0.0000
'Clementi & Roetti 1974. Atomic Data & Nuclear Data Tables. 14, 177'
 'N' 'N'    0.0330   0.0189
'Clementi & Roetti 1974. Atomic Data & Nuclear Data Tables. 14, 177'
 'O' 'O'    0.0517   0.0336
'Clementi & Roetti 1974. Atomic Data & Nuclear Data Tables. 14, 177'
 'Cl' 'Cl'    0.3656   0.7106
'Clementi & Roetti 1974. Atomic Data & Nuclear Data Tables. 14, 177'

loop_
_symmetry_equiv_pos_as_xyz
'x, y, z'
'-x+1/2, y+1/2, -z+1/2'
'-x, -y, -z'
'x-1/2, -y-1/2, z-1/2'
_cell_length_a                   6.7637
_cell_length_b                  10.0716
_cell_length_c                 20.4697(2)
_cell_angle_alpha             90.
_cell_angle_beta                94.7900
_cell_angle_gamma             90.
_cell_volume                   1389.552(14)
_cell_formula_units_Z                4
_cell_measurement_temperature        ?
_cell_measurement_reflns_used        ?
_cell_measurement_theta_min          ?
_cell_measurement_theta_max          ?
_exptl_crystal_description           ?
_exptl_crystal_colour                ?
_exptl_crystal_size_max              ?
_exptl_crystal_size_mid              ?
_exptl_crystal_size_min              ?
_exptl_crystal_density_meas          ?
_exptl_crystal_density_diffrn       1.655
_exptl_crystal_density_method       'not measured'
_exptl_crystal_F_000                 700
_exptl_absorpt_process_details       ?
_exptl_absorpt_coefficient_mu        ?
_exptl_absorpt_correction_type       ?
_exptl_absorpt_correction_T_min      ?
_exptl_absorpt_correction_T_max      ?
_exptl_special_details
;
?
;
_diffrn_ambient_temperature          ?
_diffrn_radiation_wavelength        1.54184
_diffrn_radiation_type                ?
##                          synchrotron? ##

_diffrn_radiation_source             ?
_reflns_Friedel_coverage          ?
_reflns_Friedel_fraction_full     ?
_reflns_Friedel_fraction_max      ?
_diffrn_radiation_monochromator      ?
_diffrn_measurement_device_type      ?
_diffrn_measurement_method           ?
_diffrn_detector_area_resol_mean     ?
_diffrn_standards_number             ?
_diffrn_standards_interval_count     ?
_diffrn_standards_interval_time      ?
_diffrn_standards_decay_%            ?
_diffrn_reflns_number                ?
_diffrn_reflns_av_R_equivalents      ?
_diffrn_reflns_av_sigmaI/netI        0.03632
_diffrn_reflns_limit_h_min          -8
_diffrn_reflns_limit_h_max           8
_diffrn_reflns_limit_k_min           0
_diffrn_reflns_limit_k_max          12
_diffrn_reflns_limit_l_min           0
_diffrn_reflns_limit_l_max          25
_diffrn_reflns_theta_min            4.33
_diffrn_reflns_theta_max           74.73
_reflns_number_total                  2815
_reflns_number_gt                     2815
_reflns_threshold_expression         >2.0sigma(I)
_computing_data_collection           ?
_computing_cell_refinement           ?
_computing_data_reduction            ?
_computing_structure_solution        ?
_computing_structure_refinement      'MoPro (J. Appl. Cryst. 2005, 38, 38-54)'
_computing_molecular_graphics        ?
_computing_publication_material      ?
_iucr_refine_instructions_details
;
! MoPro v20.01 03/03/2020 15:57:51
! molecular file: D:\kreso\rukopisi\DDQ_VT_transfer\120K\DDQ-4CN_120K_cif_09.pa
#r
! reflections hkl file : D:\kreso\rukopisi\DDQ_VT_transfer\120K\OBS_NOEXTINCT.h
#kl refin. vs. F^2
! atomic table file : D:\kreso\MoProSuite\LibMoPro\mopro.tab
! wave functions file : D:\kreso\MoProSuite\LibMoPro\WAVEF
! anomalous scattering file : D:\kreso\MoProSuite\LibMoPro\asf_Kissel.dat
! Constraints file : D:\kreso\rukopisi\DDQ_VT_transfer\120K\CONSTRAIN.txt
! Restraints file : D:\kreso\rukopisi\DDQ_VT_transfer\120K\RESTRAIN.txt
! RF factor = 2.797 % RI factor = 2.662%
! wR2F factor = 1.992 % wR2I factor = 3.897%
! g.o.f.(F**2) = 1.107 Nvar= 229 Nref= 2815 Nfree= 0 0.05<sinT/l< 0.63

! P00 Dip Qua Oct Hex l=5 l=6
! Cl nl = 2 2 2 3 4 5 6
! Cl zeta= 4.259 4.259 4.259 4.259 4.259 4.259 4.259
! O nl = 2 2 2 3 4 5 6
! O zeta= 4.466 4.466 4.466 4.466 4.466 4.466 4.466
! N nl = 2 2 2 3 4 5 6
! N zeta= 3.839 3.839 3.839 3.839 3.839 3.839 3.839
! C nl = 2 2 2 3 4 5 6
! C zeta= 3.176 3.176 3.176 3.176 3.176 3.176 3.176
! H nl = 2 1 2 3 4 5 6
! H zeta= 2.000 2.000 2.000 2.000 2.000 2.000 2.000

WSIG 1.00000 ! weighting scheme
 ! SPACE GROUP P ?

CELL 6.7637 10.0716 20.4697 90.0000 94.7900 90.0000 1.54184
ZERR 0.0000 0.0000 0.0002 0.0000 0.0000 0.0000

SYMM 4 P
 X , Y, Z
 -X+1/2 , Y+1/2, -Z+1/2
 -X , -Y, -Z
 X-1/2 , -Y-1/2, Z-1/2

SCALE 1 2.040528

FMULT 1.00000

UOVER 0.00000 0.00000 0.00000 0.00000 0.00000 0.00000 ANI

SOLVT 0.00000 50.00000

EXTIN 0.00000 GAUSSIAN ISOT TYP1 ! G*10^4


DUMMY 0

KAPPA 13
 1.000820 0.716620 ! # 1 1 DDQ Cl1 2X Cl
 0.985060 0.831850 ! # 2 1 DDQ O1 2X O
 0.992600 0.989600 ! # 3 1 DDQ N1 3X N
 1.000420 0.906460 ! # 4 1 DDQ C1 2X C
 0.995610 0.880830 ! # 5 1 DDQ C2 3X C
 0.993650 0.930290 ! # 6 1 DDQ C5 2X C
 1.006250 0.865030 ! # 7 1 DDQ C7 3X C
 0.998820 0.885400 ! # 8 1 DDQ N3 1X N
 0.994380 0.817630 ! # 9 1 DDQ C9 2X C
 1.092390 1.157310 ! # 10 1 DDQ H9 5X H
 0.999600 0.921690 ! # 11 1 DDQ C10 2X C
 1.146270 1.179100 ! # 12 1 DDQ H10 2X H
 0.996960 0.907780 ! # 13 1 DDQ C14 1X C


ATOMS 30

ATOM 1 Cl1 DDQ 1 0.207976 0.112277 -0.006949 1.0000 1 Cl
 ZX C5 C6 HEX K1 V0 M0 Q0
UANI 0.022366 0.010030 0.016984 0.000416 0.002491 0.000305
 7.20785 0. 0. 0. -.043 -.167 0. 0. -.010 0.
 0.133 0. 0. -.008 0. 0. 0.
 0.028 0. 0. -.011 0. 0. 0. -.020 0.

ATOM 2 Cl2 DDQ 1 0.118413 0.281170 0.117536 1.0000 1 Cl
 ZX C6 C5 HEX K1 V1_Cl1 M1_Cl1 Q0
UANI 0.021413 0.016168 0.012887 -.000963 0.003365 0.002373
 7.20785 0. 0. 0. -.043 -.167 0. 0. -.010 0.
 0.133 0. 0. -.008 0. 0. 0.
 0.028 0. 0. -.011 0. 0. 0. -.020 0.

ATOM 3 O1 DDQ 1 0.135529 0.567476 0.094590 1.0000 1 O
 XY C1 C6 OCT K2 V0 M0 Q0
UANI 0.019864 0.014203 0.012031 -.000313 0.003552 -.003185
 6.20498 0. -.051 0. 0. -.086 0. 0. -.080 0.
 0. -.029 0. 0. 0. 0.028 0.

ATOM 4 O2 DDQ 1 0.290371 0.277493 -0.118807 1.0000 1 O
 XY C4 C5 OCT K2 V1_O1 M1_O1 Q0
UANI 0.027132 0.012195 0.012774 0.002868 0.004843 -.001920
 6.20498 0. -.051 0. 0. -.086 0. 0. -.080 0.
 0. -.029 0. 0. 0. 0.028 0.

ATOM 5 N1 DDQ 1 0.296786 0.815123 -0.006812 1.0000 1 N
 ZX C7 C13 OCT K3 V0 M0 Q0
UANI 0.023104 0.010287 0.022991 -.002254 0.002238 -.001323
 5.01385 0. 0. 0. -.038 0.192 0. 0. 0. 0.
 0.056 0. 0. 0. 0. 0. 0.

ATOM 6 N2 DDQ 1 0.417342 0.598675 -0.168708 1.0000 1 N
 ZX C8 C4 OCT K3 V1_N1 M1_N1 Q0
UANI 0.023641 0.020048 0.013858 -.002932 0.004668 0.003341
 5.01385 0. 0. 0. -.038 0.192 0. 0. 0. 0.
 0.056 0. 0. 0. 0. 0. 0.

ATOM 7 C1 DDQ 1 0.181111 0.500322 0.046721 1.0000 1 C
bXY C6 C2 OCT K4 V0 M0 Q0
UANI 0.014414 0.009935 0.010190 0.000447 0.002712 -.000284
 3.90971 0. -.092 0. 0. -.252 0. 0. 0.081 0.
 0. -.011 0. 0. 0. -.347 0.

ATOM 8 C2 DDQ 1 0.247112 0.560641 -0.011820 1.0000 1 C
bXY C1 C7 OCT K5 V0 M0 Q0
UANI 0.013318 0.008291 0.011236 -.000379 0.001910 -.000619
 4.00185 0. -.013 0. 0. -.179 0. 0. 0.018 0.
 0. -.015 0. 0. 0. -.336 0.

ATOM 9 C3 DDQ 1 0.288779 0.487061 -0.066411 1.0000 1 C
bXY C4 C8 OCT K5 V1_C2 M1_C2 Q0
UANI 0.013345 0.010013 0.010176 -.000052 0.002637 0.000417
 4.00185 0. -.013 0. 0. -.179 0. 0. 0.018 0.
 0. -.015 0. 0. 0. -.336 0.

ATOM 10 C4 DDQ 1 0.264132 0.343468 -0.069049 1.0000 1 C
bXY C5 C3 OCT K4 V1_C1 M1_C1 Q0
UANI 0.015887 0.009345 0.010074 0.001492 0.001680 -.000244
 3.90971 0. -.092 0. 0. -.252 0. 0. 0.081 0.
 0. -.011 0. 0. 0. -.347 0.

ATOM 11 C5 DDQ 1 0.214054 0.282282 -0.007626 1.0000 1 C
bXY C6 C4 OCT K6 V0 M0 Q0
UANI 0.015037 0.007548 0.010596 0.000516 0.001769 -.000392
 4.01739 0. 0.066 -.006 0. -.164 0. 0. -.060 -.037
 0. 0.037 -.012 0. 0. -.280 -.030

ATOM 12 C6 DDQ 1 0.175118 0.354648 0.045877 1.0000 1 C
bXY C5 C1 OCT K6 V1_C5 M1_C5 Q0
UANI 0.014253 0.009955 0.009655 0.000359 0.002314 0.000437
 4.01739 0. 0.066 -.006 0. -.164 0. 0. -.060 -.037
 0. 0.037 -.012 0. 0. -.280 -.030

ATOM 13 C7 DDQ 1 0.274743 0.701095 -0.009600 1.0000 1 C
 ZX N1 C1 OCT K7 V0 M0 Q0
UANI 0.015962 0.009743 0.014636 -.000772 0.001875 -.000494
 4.15185 0. 0. 0. 0.258 0.409 0. 0. 0. 0.
 -.012 0. 0. 0. 0. 0. 0.

ATOM 14 C8 DDQ 1 0.359041 0.549515 -0.122680 1.0000 1 C
 ZX N2 C4 OCT K7 V1_C7 M1_C7 Q0
UANI 0.015340 0.012993 0.011367 0.000126 0.002578 0.000290
 4.15185 0. 0. 0. 0.258 0.409 0. 0. 0. 0.
 -.012 0. 0. 0. 0. 0. 0.

ATOM 15 N3 DDQ 1 0.318226 0.953567 0.182649 1.0000 1 N
bXY C9 C13 OCT K8 V0 M0 Q0
UANI 0.019225 0.013543 0.016110 0.000164 -.001923 -.001614
 4.99371 0. 0.007 0. 0. -.140 0. 0. -.012 0.
 0. 0.035 0. 0. 0. -.220 0.

ATOM 16 N4 DDQ 1 0.996630 1.204943 0.249077 1.0000 1 N
 ZX C15 C12 OCT K3 V0 M0 Q0
UANI 0.023074 0.025355 0.019274 -.006890 0.003041 0.001692
 5.01385 0. 0. 0. -.038 0.192 0. 0. 0. 0.
 0.056 0. 0. 0. 0. 0. 0.

ATOM 17 C9 DDQ 1 0.350192 0.999803 0.244390 1.0000 1 C
bXY N3 C10 OCT K9 V0 M0 Q0
UANI 0.016680 0.017258 0.013615 0.000237 0.001693 0.000576
 4.12571 0. 0. 0.066 0. -.291 0. 0. 0.025 0.086
 0. -.005 -.011 0. 0. -.369 0.001

ATOM 18 H9 DDQ 1 0.240921 0.982370 0.279205 1.0000 1 H
 ZX C9 N3 DIP K10 V0 M0 Q0
UANI 0.020016 0.020709 0.016338 0.000284 0.002032 0.000691
 0.83502 0. 0. 0. 0.173

ATOM 19 C10 DDQ 1 0.521291 1.069124 0.263599 1.0000 1 C
bXY C9 C11 OCT K11 V0 M0 Q0
UANI 0.016476 0.016322 0.010733 0.000012 0.001162 -.001305
 3.92371 0. -.048 0. 0. -.241 0. 0. 0.026 0.
 0. 0.034 0. 0. 0. -.303 0.

ATOM 20 H10 DDQ 1 0.547790 1.106305 0.313201 1.0000 1 H
 ZX C10 C9 DIP K12 V0 M0 Q0
UANI 0.019772 0.019587 0.012880 0.000014 0.001394 -.001566
 0.75915 0. 0. 0. 0.125

ATOM 21 C11 DDQ 1 0.658378 1.090012 0.217764 1.0000 1 C
bXY C12 C10 OCT K5 V0 M0 Q0
UANI 0.016927 0.012000 0.013999 0.000812 0.001375 0.000961
 4.00185 0. -.013 0. 0. -.179 0. 0. 0.018 0.
 0. -.015 0. 0. 0. -.336 0.

ATOM 22 C12 DDQ 1 0.622970 1.042897 0.154088 1.0000 1 C
bXY C13 C11 OCT K11 V1_C10 M1_C10 Q0
UANI 0.021661 0.019706 0.012436 0.001057 0.003392 -.001145
 3.92371 0. -.048 0. 0. -.241 0. 0. 0.026 0.
 0. 0.034 0. 0. 0. -.303 0.

ATOM 23 H12 DDQ 1 0.728236 1.060448 0.117964 1.0000 1 H
 ZX C12 C13 DIP K12 V1_H10 M1_H10 Q0
UANI 0.025994 0.023647 0.014924 0.001268 0.004070 -.001374
 0.75915 0. 0. 0. 0.125

ATOM 24 C13 DDQ 1 0.450176 0.973258 0.137832 1.0000 1 C
bXY N3 C12 OCT K9 V1_C9 M1_C9 Q0
UANI 0.023219 0.017285 0.012739 0.001575 -.001046 -.002271
 4.12571 0. 0. 0.066 0. -.291 0. 0. 0.025 0.086
 0. -.005 -.011 0. 0. -.369 0.001

ATOM 25 H13 DDQ 1 0.420734 0.934151 0.088698 1.0000 1 H
 ZX C13 N3 DIP K10 V1_H9 M1_H9 Q0
UANI 0.027863 0.020742 0.015287 0.001890 -.001255 -.002725
 0.83502 0. 0. 0. 0.173

ATOM 26 C14 DDQ 1 0.137050 0.876151 0.163044 1.0000 1 C
 ZX N3 H14A OCT K13 V0 M0 Q0
UANI 0.023178 0.022640 0.031251 -.004886 -.005744 -.003751
 4.03158 0. 0. 0. -.090 -.094 0. 0. 0. 0.
 0.257 0. 0. 0. 0. 0.106 0.

ATOM 27 H14A DDQ 1 0.181149 0.777769 0.149624 1.0000 1 H
 ZX C14 N3 DIP K10 V0 M1_H9 Q0
UANI 0.034766 0.033959 0.046877 -.007328 -.008615 -.005626
 0.83502 0. 0. 0. 0.173

ATOM 28 H14B DDQ 1 0.066742 0.927414 0.121152 1.0000 1 H
 ZX C14 N3 DIP K10 V1_H14A M1_H9 Q0
UANI 0.034766 0.033959 0.046877 -.007328 -.008615 -.005626
 0.83502 0. 0. 0. 0.173

ATOM 29 H14C DDQ 1 0.049162 0.867428 0.204350 1.0000 1 H
 ZX C14 N3 DIP K10 V1_H14A M1_H9 Q0
UANI 0.034766 0.033959 0.046877 -.007328 -.008615 -.005626
 0.83502 0. 0. 0. 0.173

ATOM 30 C15 DDQ 1 0.843280 1.156304 0.236033 1.0000 1 C
 ZX N4 C12 OCT K7 V0 M1_C7 Q0
UANI 0.017689 0.017534 0.016473 -.003738 0.002948 0.001756
 4.15185 0. 0. 0. 0.258 0.409 0. 0. 0. 0.
 -.012 0. 0. 0. 0. 0. 0.

ANHAR 0 3 ! number_of_anharmonic_atoms max_order
! 1 ! atom number
! 0.00E+00 0.00E+00 0.00E+00 0.00E+00 0.00E+00 0.00E+00 0.00E+00 0.00E+00
! 0.00E+00 0.00E+00


STOP
;
_refine_special_details
;
 Refinement of F^2^ against reflections.
 The threshold expression of F^2^ > 2sigma(F^2^) is
 used for calculating R-factors(gt) and is not
 relevant to the choice of reflections for refinement.
 R-factors based on F^2^ are statistically about twice
 as large as those based on F, and R-factors based on
 ALL data will be even larger.
;
_refine_ls_structure_factor_coef     Fsqd
_refine_ls_matrix_type                full
_refine_ls_weighting_scheme          sigma
_refine_ls_weighting_details         ?
_atom_sites_solution_primary      direct
_atom_sites_solution_secondary    difmap
_atom_sites_solution_hydrogens    difmap
_refine_ls_hydrogen_treatment    refxyz
# refall refxyz hetero heteroxyz constr

_refine_ls_extinction_method        'none'
_refine_ls_abs_structure_Flack   ?
_refine_ls_abs_structure_Rogers  ?
###  Notice MoPro refines Rogers parameter (Eta f" multiplier)

_refine_ls_number_reflns              2815
_refine_ls_number_parameters           229
_refine_ls_number_restraints             0
# R-factors: R(F)  &  wR2(I)
_refine_ls_R_factor_all              0.0280
_refine_ls_R_factor_gt               0.0280
_refine_ls_wR_factor_ref             0.0390
_refine_ls_wR_factor_gt              0.0374
_refine_ls_goodness_of_fit_ref       1.083
# GOF(I) computed assuming  all parameters refined:     522
_refine_ls_restrained_S_all          0.000
_refine_ls_shift/su_max              0.000
_refine_ls_shift/su_mean             0.000

_diffrn_measured_fraction_theta_max     0.985
_diffrn_reflns_theta_full               74.73
_diffrn_measured_fraction_theta_full    0.985
_refine_diff_density_max                ?
_refine_diff_density_min                ?
_refine_diff_density_rms                ?
###  to get diff_density_max min & rms :
###  run MoPro  : WRIT FOUR   to create FOURier file
### run VMoPro : FOUR  FastFourierTransform
### to get a 3D grid (Xplor format) on whole unit-cell
###  To get max min rms statistics
###  run VMoPro: GRID STAT   or
###  open 3D xplor grid with MoProViewer

loop_
_atom_site_type_symbol
_atom_site_label
_atom_site_fract_x
_atom_site_fract_y
_atom_site_fract_z
_atom_site_U_iso_or_equiv
_atom_site_adp_type
_atom_site_occupancy
_atom_site_calc_flag
_atom_site_refinement_flags_posn
_atom_site_refinement_flags_adp
_atom_site_disorder_assembly
_atom_site_disorder_group
Cl Cl1  0.20798(5)  0.11228(3) -0.006949(15)  0.01641(5) Uani 1  d    . .  . .
Cl Cl2  0.11841(5)  0.28117(3)  0.117536(14)  0.01671(5) Uani 1  d    . .  . .
O  O1  0.13553(12)  0.56748(8)  0.09459(4)  0.01524(14) Uani 1  d    . .  . .
O  O2  0.29037(13)  0.27749(8) -0.11881(4)  0.01719(15) Uani 1  d    . .  . .
N  N1  0.29679(16)  0.81512(11) -0.00681(5)  0.01878(18) Uani 1  d    . .  . .
N  N2  0.41734(16)  0.59867(11) -0.16871(5)  0.01901(18) Uani 1  d    . .  . .
C  C1  0.18111(18)  0.50032(13)  0.04672(6)  0.01142(19) Uani 1  d    . .  . .
C  C2  0.24711(17)  0.56064(12) -0.01182(6)  0.01090(18) Uani 1  d    . .  . .
C  C3  0.28878(18)  0.48706(12) -0.06641(6)  0.01109(18) Uani 1  d    . .  . .
C  C4  0.26413(18)  0.34347(12) -0.06905(6)  0.01174(19) Uani 1  d    . .  . .
C  C5  0.21405(18)  0.28228(12) -0.00763(6)  0.01102(18) Uani 1  d    . .  . .
C  C6  0.17512(18)  0.35465(12)  0.04588(6)  0.01121(19) Uani 1  d    . .  . .
C  C7  0.27474(18)  0.70109(13) -0.00960(6)  0.01341(19) Uani 1  d    . .  . .
C  C8  0.35904(18)  0.54951(12) -0.12268(6)  0.01315(19) Uani 1  d    . .  . .
N  N3  0.31823(15)  0.95357(10)  0.18265(5)  0.01648(17) Uani 1  d    . .  . .
N  N4  0.99663(17)  1.20494(12)  0.24908(5)  0.02250(19) Uani 1  d    . .  . .
C  C9  0.3502(2)  0.99980(13)  0.24439(6)  0.0158(2) Uani 1  d    . .  . .
H  H9  0.2409(17)  0.9824(15)  0.279(11)  0.01899 Uani 1  d    D U  . .
C  C10  0.52129(19)  1.06912(13)  0.26360(6)  0.0145(2) Uani 1  d    . .  . .
H  H10  0.548(2)  1.1063(15)  0.313(11)  0.01741 Uani 1  d    D U  . .
C  C11  0.65838(19)  1.09001(12)  0.21776(6)  0.0143(2) Uani 1  d    . .  . .
C  C12  0.6230(2)  1.04290(13)  0.15409(6)  0.0178(2) Uani 1  d    . .  . .
H  H12  0.7282(18)  1.0604(16)  0.118(11)  0.02139 Uani 1  d    D U  . .
C  C13  0.4502(2)  0.97326(13)  0.13783(6)  0.0179(2) Uani 1  d    . .  . .
H  H13  0.421(2)  0.9342(15)  0.089(11)  0.02147 Uani 1  d    D U  . .
C  C14  0.1370(2)  0.87615(15)  0.16304(8)  0.0261(2) Uani 1  d    . .  . .
H  H14A  0.181(3)  0.778(11)  0.1496(9)  0.03921 Uani 1  d    D U  . .
H  H14B  0.067(2)  0.9274(16)  0.121(11)  0.03921 Uani 1  d    D U  . .
H  H14C  0.049(2)  0.8674(18)  0.204(11)  0.03921 Uani 1  d    D U  . .
C  C15  0.8433(2)  1.15630(13)  0.23603(6)  0.0171(2) Uani 1  d    . .  . .

loop_
_atom_site_aniso_label
_atom_site_aniso_U_11
_atom_site_aniso_U_22
_atom_site_aniso_U_33
_atom_site_aniso_U_12
_atom_site_aniso_U_13
_atom_site_aniso_U_23
Cl1 0.02237(18) 0.01003(17) 0.01698(17) 0.00042(14) 0.00249(13) 0.00031(12)
Cl2 0.02141(18) 0.01617(18) 0.01289(16) -0.00096(14) 0.00337(13) 0.00237(12)
O1  0.0199(5)  0.0142(5)  0.0120(5) -0.0003(4)  0.0036(4) -0.0032(4)
O2  0.0271(5)  0.0122(5)  0.0128(5)  0.0029(4)  0.0048(4) -0.0019(4)
N1  0.0231(6)  0.0103(7)  0.0230(6) -0.0023(5)  0.0022(5) -0.0013(5)
N2  0.0236(6)  0.0200(7)  0.0139(6) -0.0029(5)  0.0047(5)  0.0033(5)
C1  0.0144(7)  0.0099(7)  0.0102(7)  0.0004(5)  0.0027(5) -0.0003(5)
C2  0.0133(7)  0.0083(7)  0.0112(7) -0.0004(5)  0.0019(5) -0.0006(5)
C3  0.0133(7)  0.0100(7)  0.0102(6) -0.0001(5)  0.0026(5)  0.0004(5)
C4  0.0159(7)  0.0093(7)  0.0101(7)  0.0015(5)  0.0017(5) -0.0002(5)
C5  0.0150(7)  0.0075(7)  0.0106(7)  0.0005(5)  0.0018(5) -0.0004(5)
C6  0.0143(7)  0.0100(7)  0.0097(7)  0.0004(5)  0.0023(5)  0.0004(5)
C7  0.0160(7)  0.0097(8)  0.0146(7) -0.0008(6)  0.0019(5) -0.0005(5)
C8  0.0153(7)  0.0130(7)  0.0114(7)  0.0001(6)  0.0026(5)  0.0003(5)
N3  0.0192(6)  0.0135(6)  0.0161(6)  0.0002(5) -0.0019(5) -0.0016(5)
N4  0.0231(7)  0.0254(7)  0.0193(6) -0.0069(6)  0.0030(5)  0.0017(5)
C9  0.0167(8)  0.0173(7)  0.0136(7)  0.0002(6)  0.0017(6)  0.0006(5)
H9  0.02002  0.02071  0.01634  0.00028  0.00203  0.00069
C10  0.0165(7)  0.0163(7)  0.0107(7)  0.0000(6)  0.0012(6) -0.0013(5)
H10  0.01977  0.01959  0.01288  0.00001  0.00139 -0.00157
C11  0.0169(7)  0.0120(7)  0.0140(7)  0.0008(6)  0.0014(6)  0.0010(5)
C12  0.0217(8)  0.0197(8)  0.0124(7)  0.0011(6)  0.0034(6) -0.0011(6)
H12  0.02599  0.02365  0.01492  0.00127  0.00407 -0.00137
C13  0.0232(8)  0.0173(8)  0.0127(7)  0.0016(6) -0.0010(6) -0.0023(6)
H13  0.02786  0.02074  0.01529  0.00189 -0.00125 -0.00273
C14  0.0232(9)  0.0226(9)  0.0313(9) -0.0049(7) -0.0057(7) -0.0038(7)
H14A  0.03477  0.03396  0.04688 -0.00733 -0.00862 -0.00563
H14B  0.03477  0.03396  0.04688 -0.00733 -0.00862 -0.00563
H14C  0.03477  0.03396  0.04688 -0.00733 -0.00862 -0.00563
C15  0.0177(8)  0.0175(8)  0.0165(7) -0.0037(6)  0.0029(6)  0.0018(5)

_geom_special_details
;
;

loop_
_geom_bond_atom_site_label_1
_geom_bond_atom_site_label_2
_geom_bond_distance
_geom_bond_site_symmetry_2
_geom_bond_publ_flag
Cl1    C5     1.7128(13)  .         ?
Cl2    C6     1.7147(12)  .         ?
O1     C1     1.2502(14)  .         ?
O2     C4     1.2412(14)  .         ?
N1     C7     1.1589(16)  .         ?
N2     C8     1.1621(15)  .         ?
C1     C6     1.4678(17)  .         ?
C1     C2     1.4469(16)  .         ?
C2     C7     1.4271(17)  .         ?
C2     C3     1.3892(16)  .         ?
C3     C4     1.4563(17)  .         ?
C3     C8     1.4282(17)  .         ?
C4     C5     1.4651(16)  .         ?
C5     C6     1.3595(16)  .         ?
N3     C13    1.3469(16)  .         ?
N3     C9     1.3473(16)  .         ?
N3     C14    1.4794(17)  .         ?
N4     C15    1.1579(16)  .         ?
C9     C10    1.3803(18)  .         ?
C9     H9     1.08(16)  .         ?
C10    C11    1.3891(17)  .         ?
C10    H10    1.1(2)  .         ?
C11    C15    1.4393(18)  .         ?
C11    C12    1.3890(17)  .         ?
C12    C13    1.3797(18)  .         ?
C12    H12    1.08(16)  .         ?
C13    H13    1.1(2)  .         ?
C14    H14A   1.08(10)  .         ?
C14    H14C   1.08(19)  .         ?
C14    H14B   1.08(17)  .         ?

loop_
_geom_angle_atom_site_label_1
_geom_angle_atom_site_label_2
_geom_angle_atom_site_label_3
_geom_angle
_geom_angle_site_symmetry_1
_geom_angle_site_symmetry_2
_geom_angle_site_symmetry_3
_geom_angle_publ_flag
O1    C1    C6       122.79(10)   .      .  .       ?
O1    C1    C2       122.36(10)   .      .  .       ?
C6    C1    C2       114.84(10)   .      .  .       ?
C1    C2    C7       116.00(10)   .      .  .       ?
C1    C2    C3       122.65(10)   .      .  .       ?
C7    C2    C3       121.30(10)   .      .  .       ?
C4    C3    C8       116.89(10)   .      .  .       ?
C4    C3    C2       121.96(10)   .      .  .       ?
C8    C3    C2       121.15(10)   .      .  .       ?
O2    C4    C5       122.56(10)   .      .  .       ?
O2    C4    C3       122.57(10)   .      .  .       ?
C5    C4    C3       114.82(10)   .      .  .       ?
Cl1   C5    C6        121.54(9)   .      .  .       ?
Cl1   C5    C4        115.78(8)   .      .  .       ?
C6    C5    C4       122.69(10)   .      .  .       ?
Cl2   C6    C5        122.00(8)   .      .  .       ?
Cl2   C6    C1        115.42(8)   .      .  .       ?
C5    C6    C1       122.57(10)   .      .  .       ?
N1    C7    C2      178.983(10)   .      .  .       ?
N2    C8    C3       179.054(9)   .      .  .       ?
C13   N3    C9       121.63(10)   .      .  .       ?
C13   N3    C14      118.28(10)   .      .  .       ?
C9    N3    C14      120.07(10)   .      .  .       ?
N3    C9    C10      120.47(11)   .      .  .       ?
N3    C9    H9         120.(11)   .      .  .       ?
C10   C9    H9          120.(3)   .      .  .       ?
C9    C10   C11      118.38(11)   .      .  .       ?
C9    C10   H10         121.(3)   .      .  .       ?
C11   C10   H10         121.(9)   .      .  .       ?
C15   C11   C12      118.70(11)   .      .  .       ?
C15   C11   C10      120.62(10)   .      .  .       ?
C12   C11   C10      120.64(11)   .      .  .       ?
C13   C12   C11      118.44(11)   .      .  .       ?
C13   C12   H12         121.(2)   .      .  .       ?
C11   C12   H12        121.(11)   .      .  .       ?
N3    C13   C12      120.44(11)   .      .  .       ?
N3    C13   H13         120.(9)   .      .  .       ?
C12   C13   H13         120.(2)   .      .  .       ?
N3    C14   H14A        108.(3)   .      .  .       ?
N3    C14   H14C        109.(3)   .      .  .       ?
N3    C14   H14B        105.(3)   .      .  .       ?
H14A  C14   H14C        108.(4)   .      .  .       ?
H14A  C14   H14B        111.(4)   .      .  .       ?
H14C  C14   H14B       115.(13)   .      .  .       ?
N4    C15   C11       176.67(3)   .      .  .       ?

loop_
_geom_torsion_atom_site_label_1
_geom_torsion_atom_site_label_2
_geom_torsion_atom_site_label_3
_geom_torsion_atom_site_label_4
_geom_torsion_site_symmetry_1
_geom_torsion_site_symmetry_2
_geom_torsion_site_symmetry_3
_geom_torsion_site_symmetry_4
_geom_torsion
_geom_torsion_publ_flag
Cl1   C5    C6    Cl2    . . . .  0.26(11) ?
Cl1   C5    C6    C1     . . . .  179.44(13) ?
Cl1   C5    C4    O2     . . . .  3.70(14) ?
Cl1   C5    C4    C3     . . . . -173.88(13) ?
Cl2   C6    C5    C4     . . . . -179.55(13) ?
Cl2   C6    C1    O1     . . . .  -4.55(14) ?
Cl2   C6    C1    C2     . . . .  174.48(12) ?
O1    C1    C6    C5     . . . .  176.22(16) ?
O1    C1    C2    C7     . . . .  5.51(14) ?
O1    C1    C2    C3     . . . . -176.80(15) ?
O2    C4    C5    C6     . . . . -176.49(16) ?
O2    C4    C3    C8     . . . .  -4.33(15) ?
O2    C4    C3    C2     . . . .  175.95(15) ?
C1    C6    C5    C4     . . . .  -0.36(16) ?
C1    C2    C3    C4     . . . .  1.51(16) ?
C1    C2    C3    C8     . . . . -178.20(16) ?
C2    C1    C6    C5     . . . .  -4.75(17) ?
C2    C3    C4    C5     . . . .  -6.47(15) ?
C3    C4    C5    C6     . . . .  5.93(17) ?
C3    C2    C1    C6     . . . .  4.16(15) ?
C4    C3    C2    C7     . . . .  179.08(16) ?
C5    C4    C3    C8     . . . .  173.25(16) ?
C6    C1    C2    C7     . . . . -173.53(16) ?
C7    C2    C3    C8     . . . .  -0.63(16) ?
N3    C13   C12   C11    . . . .  0.99(16) ?
N3    C13   C12   H12    . . . .  -179.(4) ?
N3    C9    C10   C11    . . . .  0.16(16) ?
N3    C9    C10   H10    . . . .  -180.(4) ?
C9    N3    C13   C12    . . . .  -0.43(16) ?
C9    N3    C13   H13    . . . .  180.(4) ?
C9    N3    C14   H14A   . . . .  -117.(6) ?
C9    N3    C14   H14C   . . . .  0.(3) ?
C9    N3    C14   H14B   . . . .  125.(3) ?
C9    C10   C11   C15    . . . . -177.12(17) ?
C9    C10   C11   C12    . . . .  0.42(17) ?
H9    C9    N3    C13    . . . .  180.(5) ?
H9    C9    N3    C14    . . . .  -2.(5) ?
H9    C9    C10   C11    . . . .  -180.(5) ?
H9    C9    C10   H10    . . . .  0.(6) ?
C10   C9    N3    C13    . . . .  -0.16(17) ?
C10   C9    N3    C14    . . . .  178.29(16) ?
C10   C11   C12   C13    . . . .  -0.99(17) ?
C10   C11   C12   H12    . . . .  179.(4) ?
H10   C10   C11   C15    . . . .  3.(5) ?
H10   C10   C11   C12    . . . .  -180.(5) ?
C11   C12   C13   H13    . . . .  -179.(3) ?
C12   C13   N3    C14    . . . . -178.91(17) ?
H12   C12   C13   H13    . . . .  1.(6) ?
H12   C12   C11   C15    . . . .  -3.(4) ?
C13   N3    C14   H14A   . . . .  61.(5) ?
C13   N3    C14   H14C   . . . .  179.(4) ?
C13   N3    C14   H14B   . . . .  -57.(3) ?
C13   C12   C11   C15    . . . .  176.60(17) ?
H13   C13   N3    C14    . . . .  1.(5) ?

loop_
_geom_hbond_atom_site_label_D
_geom_hbond_atom_site_label_H
_geom_hbond_atom_site_label_A
_geom_hbond_distance_DH
_geom_hbond_distance_HA
_geom_hbond_distance_DA
_geom_hbond_angle_DHA
_geom_hbond_site_symmetry_A
### Notice sigmas on distances involving HYDROGEN atoms
### is generally not recommended.
### this may cause reading errors in checkcif
C13   H13   N1    1.1(2) 2.39(18) 3.4448(17)  166.(2)   1
C14   H14A  O1    1.08(10) 2.41(10) 3.4097(17)  154.4(8)   1
C10   H10   O1    1.1(2) 2.38(19) 3.1727(15)  129.(11)  2
C13   H13   Cl1   1.1(2) 2.94(14) 3.5519(13)  116.(8)   1_565
C12   H12   N1    1.08(16) 2.59(19) 3.4207(17)  133.(11)  3_675
C10   H10   O2    1.1(2) 2.37(12) 3.2804(15)  141.(8)   4_676

loop_
_publ_author_name
_publ_author_address
,'?'
; ?
;

_publ_requested_journal          '?'
_publ_contact_author                ?
_publ_contact_author_phone        '?'
_publ_contact_author_fax          '?'
_publ_contact_author_email        '?'
_publ_section_title
;
 ?
;
_publ_section_comment
;
 ?
;
_publ_section_references
;
 ?
;
###_mopro_hkl_file 
_shelx_hkl_file 
; 
   0   0   2  23492.8  349.1180
   0   0   4  13479.2  240.7420
   0   1   1  9541.11  159.0770
   0   1   2  1286.50   18.1747
   0   1   3  7791.92  151.3880
   0   1   4  300.677   19.1180
   0   1   5  44841.3  480.8180
   0   2   0  6332.13   71.2439
   0   2   1  487.554   11.3744
   0   2   2  9732.17  101.1780
   0   2   3  14585.9  152.1960
  -1   0   5  17747.9  336.9770
  -1   0   3  7762.10  149.8980
  -1   0   1  3295.20   44.9124
   1   0   1  4634.37  323.1700
   1   0   3  8186.07  106.9711
  -1   1   4  2962.77   44.2775
  -1   1   3  583.580   14.2077
  -1   1   2  7319.77   82.5176
  -1   1   1  4779.38   57.3450
   1   1   0  14089.1  156.5240
   1   1   1  30745.3  264.1970
   1   1   2  19.6909    5.7835
   1   1   3  7349.75   77.4880
   1   1   4  4994.21   50.0308
  -1   2   2  22036.6  287.8730
  -1   2   1  2666.19   87.1099
   1   2   0  8209.72  101.6194
   1   2   1  12237.3  158.0090
   1   2   2  23533.8  219.5200
   0   0   6  8842.62  173.8430
   0   1   6  379.024   23.7090
   0   2   4  37.1233    6.7575
   0   2   5  28398.2  288.1790
   0   3   1  12.1191    6.3355
   0   3   2  5366.61   88.7980
   0   3   3  22961.6  211.0890
   1   0   5  570.114   40.5999
  -1   1   6  1652.71   35.0526
  -1   1   5  26341.7  216.1070
   1   1   5  7801.22   88.9670
  -1   2   5  14443.8  288.7680
  -1   2   4  12935.8  184.0670
  -1   2   3  9497.23   95.5065
   1   2   3  35144.1  315.0580
   1   2   4  2716.27   52.0819
  -1   3   2  14929.6  318.8080
  -1   3   1  11566.4  241.9570
   1   3   0  14634.2  406.0450
   1   3   1  78810.6  673.2480
  -2   0   4  8886.08  143.1389
  -2   0   2  941.990   64.1809
   2   0   0  113105.  985.5000
   2   0   2  422543. 5802.8862
  -2   1   3  7471.44  132.1475
  -2   1   2  599.138   21.4361
  -2   1   1  5138.16   65.3335
   2   1   0  30948.7  238.1280
   2   1   1  27979.3  205.4310
   2   1   2  26951.1  268.2370
   0   0   8  120931. 1706.9700
   0   1   7  19785.0  253.5370
   0   2   6  27.3502    6.3826
   0   2   7  32607.9  261.6510
   0   3   4  3769.95   99.4489
   0   3   5  11332.6  302.6260
   0   4   0  2167.71   54.3358
  -1   0   7  8348.81  106.0165
   1   0   7  10.5633   17.7926
  -1   1   7  29342.7  283.2550
   1   1   6  9602.90   95.3777
   1   1   7  7742.63  111.9840
  -1   2   6  10970.0  175.5960
   1   2   5  959.593   31.0371
   1   2   6  11334.0  139.0630
  -1   3   4  3870.58   91.7613
  -1   3   3  76690.5 1987.7620
   1   3   2  8173.64  135.9653
   1   3   3  50466.7  530.1200
   1   3   4  3317.17   64.5708
   2   0   4  50174.0  804.4550
  -2   1   5  34863.8  257.9150
  -2   1   4  425.768   16.8829
   2   1   3  19323.5  210.7810
   2   1   4  277.146   20.8510
  -2   2   4  426.999   19.2313
  -2   2   3  20577.4  211.9400
  -2   2   2  39.1468    9.4570
  -2   2   1  640.007   26.5608
   2   2   0  192.467   20.1416
   2   2   1  479.524   19.5429
   2   2   2  7427.13  102.2926
   2   2   3  1116.86   46.9999
   0   1   8  22.3011   10.7919
   0   2   8  27611.9  240.1650
   0   3   6  815.162   31.0343
   0   4   1  375.002   16.2544
   0   4   2  1529.10   34.4680
   0   4   3  2610.39   56.7797
  -1   1   8  31.2350    8.6687
  -1   2   7  2689.28   77.8588
   1   2   7  7044.47  105.2111
  -1   3   6  617.710   53.2091
  -1   3   5  9386.73  231.7890
   1   3   5  22161.3  280.6650
  -1   4   2  485.447   29.2295
  -1   4   1  1584.52  106.4150
   1   4   0  33064.9  560.8200
   1   4   1  7172.03  101.7436
   1   4   2  71607.3  771.7790
  -2   0   6  79125.6 1180.1500
   2   0   6  451.813   25.7246
  -2   1   6  20493.8  194.2570
   2   1   5  4447.85   65.8875
  -2   2   5  474.781   24.8019
   2   2   4  3915.41   94.3125
  -2   3   3  3591.14   70.7716
  -2   3   2  500.440   20.6310
  -2   3   1  2317.95   50.3407
   2   3   0  1392.29   51.0726
   2   3   1  3205.63   80.7367
   2   3   2  7336.31  134.8622
   0   1   9  2276.37   84.7955
   0   3   7  905.083   30.0767
   0   4   4  24296.3  249.6880
   0   4   5  15.4179    9.2192
  -1   0   9  788.584   29.4225
  -1   1   9  253.446   20.2096
   1   1   8  1913.21   52.8411
  -1   2   8  15467.1  180.5000
  -1   3   7  9903.28  289.2809
   1   3   6  356.733   22.0797
  -1   4   4  407.482   18.9921
  -1   4   3  3875.55   73.7484
   1   4   3  1623.11   58.4007
   1   4   4  21.0307   11.5248
  -2   0   8  4669.29  107.2624
  -2   1   7  12.5044    9.8516
   2   1   6  918.394   35.2761
  -2   2   6  20913.2  201.2430
   2   2   5  7217.13  109.6330
  -2   3   4  5585.22   93.7346
   2   3   3  333.652   26.9377
  -3   0   3  7795.06  146.2749
  -3   0   1  1083.94   47.9894
   3   0   1  21563.1  293.8850
  -3   1   3  3240.43   61.2180
  -3   1   2  1975.85   46.0825
  -3   1   1  152.065   16.8032
   3   1   0  1355.36   43.7624
   3   1   1  2984.01   47.8937
   0   0  10  4103.37  156.1090
   0   1  10  9551.15  165.5563
   0   2   9  3170.55   73.0036
   0   3   8  2796.50   56.0325
   0   4   6  13293.1  168.1630
   0   5   1  30551.1  378.3060
   1   0   9  28696.4  530.4270
   1   1   9  14681.2  187.2150
  -1   2   9  377.501   18.7176
   1   2   8  2687.15   62.6327
   1   3   7  8789.24  126.3496
  -1   4   5  61.7813   11.8566
   1   4   5  7542.50  115.6588
  -2   1   8  9214.83  135.9660
   2   1   7  5906.53  108.3415
  -2   2   7  1801.29   53.0340
   2   2   6  190.269   17.6027
  -2   3   6  3133.90   92.9145
  -2   3   5  350.706   29.8091
   2   3   4  5065.63  112.8196
   2   3   5  2705.61   63.3509
  -2   4   2  5717.87  114.2161
  -2   4   1  6423.91  123.2105
   2   4   0  416.489   29.3373
   2   4   1  12419.2  147.5790
  -3   0   5  3719.98  125.1091
   3   0   3  68845.5 1217.7510
  -3   1   5  3085.77   62.7550
  -3   1   4  3936.01   70.0680
   3   1   2  1051.32   25.2075
   3   1   3  2922.86   60.6550
  -3   2   3  18917.3  221.5130
  -3   2   2  5969.71  114.4220
  -3   2   1  3601.24   76.1381
   3   2   0  2372.38   60.4053
   3   2   1  4609.20   65.8079
   0   2  10  9404.27  142.9900
   0   4   7  4724.29   89.0482
   0   5   2  50.1743   11.7278
   0   5   3  6815.33  108.3034
  -1   1  10  4036.01   93.4164
   1   2   9  358.022   23.9805
  -1   3   8  1693.57   59.4662
   1   3   8  32.7112   10.9497
  -1   4   6  3454.34  129.7116
   1   4   6  5533.52  113.4874
  -1   5   2  2186.41  254.3640
  -1   5   1  4261.65  107.1656
   1   5   0  5014.71  139.5511
   1   5   1  7576.16  113.2906
   1   5   2  2477.02   65.5685
   2   0   8  3153.18  122.0140
  -2   1   9  6512.23   99.2390
   2   1   8  7694.40  153.9626
  -2   2   8  8761.58  134.8171
   2   2   7  644.139   32.2516
  -2   3   7  393.055   46.9248
   2   3   6  16462.9  171.1990
  -2   4   4  18191.2  155.2800
  -2   4   3  4121.83   55.9133
   2   4   2  12.8558    8.1339
   2   4   3  696.511   30.1529
  -3   1   6  2052.93   46.5880
   3   1   4  2747.80   71.5741
  -3   2   5  4383.16   74.6135
  -3   2   4  5903.57   86.8650
   3   2   2  210.622   14.1741
   3   2   3  1831.54   57.8880
   0   1  11  1296.66   55.5835
   0   3   9  1140.49   36.1707
   0   5   4  13.6208    8.6348
   0   5   5  123.786   15.4413
  -1   0  11  1328.09   54.8767
   1   1  10  9126.96  173.8273
  -1   2  10  20708.9  301.2420
  -1   3   9   8.0297   12.4609
  -1   4   7  1160.64   41.7844
   1   4   7  13.8234   12.1037
  -1   5   4  11294.4  351.5800
  -1   5   3  2509.73   63.4883
   1   5   3  36.8527   14.4785
  -2   0  10  11320.3  195.1710
  -2   2   9   9.6999   11.5217
   2   2   8  2633.25   67.9310
  -2   4   5  800.347   48.2882
   2   4   4  54.5089   11.8365
  -3   0   7  19551.6  287.2470
  -3   1   7  1454.31   39.0588
   3   1   5  59.0213   14.4452
  -3   2   6  9866.38  112.4765
   3   2   4  3862.41   99.9584
  -3   3   3  4940.06  123.5068
  -3   3   2  168.923   18.0471
  -3   3   1  24172.6  266.3160
   3   3   0  842.138   36.7320
   3   3   1  4129.23   79.6738
   3   3   2  4222.96   67.7825
   0   2  11  6360.97  140.4109
   0   3  10  33.1906   11.6319
   0   4   8  5025.40   83.3815
   1   0  11  1182.55   86.8292
  -1   1  11  3012.09   74.8344
   1   2  10  5467.55  155.3118
   1   3   9  6578.92  122.4467
  -1   4   8  26602.2  558.6490
  -1   5   5  159.951   18.3033
   1   5   4  1060.58   43.3689
  -2   1  10  7268.45  109.4785
   2   1   9  2159.20   78.3234
  -2   3   8  6225.44  201.7280
   2   3   7  6848.26   99.3885
  -2   4   6  939.460   52.9041
   2   4   5  96.0870   16.9568
   3   1   6  1034.89   34.0709
  -3   2   7  45.4486   14.3941
   3   2   5  2327.40   63.0755
  -3   3   5  9632.12  147.6475
  -3   3   4  3273.44   77.0312
   3   3   3  21143.3  308.0670
   0   0  12  12376.3  265.8780
   0   1  12   6.9876   14.1117
   0   4   9  1979.31   57.6646
   0   5   6  2911.67   73.0885
   0   6   0  2949.81  209.0530
   1   1  11  158.072   24.4287
  -1   2  11  925.520   51.3882
  -1   3  10  17100.7  246.6930
   1   4   8  10191.1  130.9880
  -1   5   6  2269.96   84.2510
   1   5   5  8334.76  172.9857
   2   0  10  33190.5  608.2620
  -2   2  10  1565.71   48.7047
   2   2   9  13315.8  182.5130
  -2   3   9  3172.52  141.0290
   2   3   8  152.773   17.3593
  -2   4   7  366.383   49.5864
   2   4   6  8529.16  116.7170
  -2   5   3  902.954   73.0832
  -2   5   2  9559.01  263.4550
  -2   5   1  1323.89   97.2200
   2   5   0  6785.38  211.5280
   2   5   1  45394.0  357.4670
   2   5   2  6592.11  110.6735
   3   0   7   7.6519   19.6309
  -3   1   8  764.332   32.9687
   3   1   7  3339.18   65.1365
   3   2   6  1056.40   42.9680
  -3   3   6  610.336   33.4218
   3   3   4  88.6751   20.1417
  -3   4   1  9984.65  149.5857
   3   4   0  180.828   23.6215
  -4   0   2  2480.34   85.1173
   4   0   0  941.259  100.8306
   0   3  11  1369.27   46.9738
   0   5   7  4604.41   81.9990
   0   6   1  13.1331   11.5613
   0   6   2  127.819   20.1494
   0   6   3  732.659   34.9830
  -1   1  12  212.360   22.8195
   1   2  11  2400.63  124.7010
   1   3  10  81.9102   15.7801
  -1   4   9  1862.37   69.8364
  -1   5   7  164.545   19.1664
   1   5   6  18197.7  194.7040
  -1   6   1  190.331   34.0984
   1   6   0  15803.1  254.4280
  -2   1  11  6854.57  109.0575
   2   1  10  2201.99   79.0468
  -2   5   4  2462.39   67.1730
   2   5   3  3580.83   68.0320
  -3   0   9  573.195   41.1397
  -3   1   9  1436.91   52.7342
  -3   2   8  22490.2  231.4820
  -3   3   7  35.0066   12.5191
   3   3   5  3877.78  152.0124
  -3   4   4  1773.54   74.7784
  -3   4   3  3901.36   87.0529
  -3   4   2  871.766   39.2613
   3   4   1   8.6152   15.8319
   3   4   2  14440.6  237.0820
  -4   0   4  12992.1  236.8810
   4   0   2  25749.5  372.3420
  -4   1   3  1509.21   45.9013
  -4   1   2   7.7110   20.0302
  -4   1   1  3149.00   96.0006
   4   1   0  1526.03   53.0442
   4   1   1  288.143   23.8979
   0   2  12  2911.76   77.8072
   0   4  10  1905.28   57.6597
   0   5   8  1416.64   50.9142
   0   6   4  3157.58   75.6508
   1   1  12  1011.15   57.3399
  -1   2  12  8402.32  175.2925
  -1   3  11  2801.00   70.2018
   1   4   9  387.369   23.6691
   1   5   7  161.205   15.1846
  -1   6   3  2330.66  114.8893
  -1   6   2  811.819   79.6902
   1   6   1  1706.66   66.0275
   1   6   2  3577.14  103.6619
   1   6   3  884.261   42.4872
  -2   2  11  2321.19   61.5810
   2   2  10  9946.41  155.9926
  -2   3  10  1111.36   83.7522
   2   3   9  14.3837   12.6934
  -2   4   8  685.826   67.1709
   2   4   7  20.8724    9.2225
  -2   5   5  3228.95   62.1575
   2   5   4  4681.18  124.6040
   3   1   8  10356.7  192.3430
  -3   2   9  327.742   26.5844
   3   2   7  1834.91   63.5079
   3   3   6  6337.90  140.3135
  -3   4   5  388.287   37.1947
   3   4   3  30.8422   15.9061
  -4   1   5  673.833   31.9047
  -4   1   4  12119.2  152.0290
   4   1   2  34735.8  308.2870
   4   1   3  295.080   44.6946
  -4   2   3  1404.55   53.3401
  -4   2   2  15.6429   13.4051
  -4   2   1  13663.3  190.1800
   4   2   0  810.403   39.8468
   4   2   1  1127.09   46.5523
   0   1  13  6802.85  124.4271
   0   6   5  3871.71  152.8033
  -1   0  13  3864.41  139.1926
  -1   1  13  2576.74   65.3130
   1   2  12  5743.50  119.0081
   1   3  11  153.542   18.2379
  -1   4  10  1799.15   58.9359
  -1   5   8  3079.17   76.9452
  -1   6   4  106.178   20.3046
   1   6   4  17.3651   10.5225
  -2   0  12  721.863   45.7939
  -2   1  12  4180.69   84.8820
   2   1  11  1902.92   62.9537
  -2   4   9  2301.27  126.3200
   2   4   8  6224.62   91.8344
  -2   5   6  824.281   42.6161
   2   5   5  4153.32   77.6855
  -3   1  10  265.585   21.8211
   3   2   8  2722.80   75.4655
  -3   3   8  3117.22   80.6778
  -3   4   6  13465.8  246.2120
   3   4   4  12196.3  181.7500
  -4   0   6  3502.57  135.6719
   4   0   4  70089.0 1135.7900
  -4   1   6  19032.5  211.2290
   4   1   4  18276.7  241.3720
  -4   2   4  6847.08  127.2076
   4   2   2  735.987   31.3036
   0   2  13  1068.97   52.0202
   0   3  12  4710.13  105.5079
   0   5   9  14522.6  196.3790
   0   6   6  3400.17   81.2834
   1   0  13  64.3699   25.4561
  -1   3  12  3176.04  105.2529
   1   4  10  9024.24  145.1228
   1   5   8  150.777   14.9016
  -1   6   5  1384.59   46.2574
   1   6   5  518.210   33.6945
  -2   2  12  4394.41   89.5175
   2   2  11  9485.81  198.6942
  -2   3  11  2096.19   89.0509
   2   3  10  10748.9  267.4300
  -2   5   7  16616.6  404.2400
   2   5   6  376.589   23.8391
  -2   6   1  2133.55  124.2500
   2   6   0  525.261   60.1233
   3   0   9  4237.70  186.1370
   3   1   9  2973.48   97.3962
  -3   2  10  7866.50  140.1483
   3   3   7  12144.6  180.2900
   3   4   5  7382.22  135.6664
  -3   5   1  419.043   36.5871
   3   5   0  9953.68  217.3547
  -4   1   7  3445.41   76.7645
  -4   2   5  1841.57   65.2050
   4   2   3  29.6765   10.1219
  -4   3   2  5931.51   99.7965
  -4   3   1   9.7863   17.4433
   4   3   0  1691.90   58.7471
   0   4  11  491.898   26.9419
   1   1  13  8295.69  183.9234
  -1   2  13  7901.66  144.1170
  -1   4  11  820.423   40.7761
  -1   5   9  1814.65   59.2217
  -1   6   6  16204.6  455.9510
   2   0  12  5320.25  197.6810
  -2   4  10  10044.7  293.5000
   2   4   9  2887.14   67.0105
  -2   6   3  486.622   66.0135
  -2   6   2  2043.77  117.2800
   2   6   1  30.8458   22.2885
   2   6   2  5064.63   92.2057
  -3   0  11  9500.56  383.9632
  -3   1  11  83.0643   18.5154
   3   2   9  1694.81   72.9482
  -3   3   9  1465.07   96.8835
  -3   4   7  729.017   51.6681
   3   4   6  296.380   26.9758
  -3   5   3  343.797   37.5229
  -3   5   2  2815.56   91.4794
   3   5   1  547.415   39.3752
   3   5   2  13084.3  412.8160
  -4   0   8  1125.50   63.5600
   4   1   5  18066.3  243.0580
  -4   2   6  99.9100   14.4044
   4   2   4  19.5385   11.2605
  -4   3   4  2441.50   58.4020
  -4   3   3  55.3593   10.7343
   4   3   1  1237.08   50.5284
   4   3   2  748.172   38.3078
   0   0  14  14.4923   19.5669
   0   1  14  1588.88   59.8222
   0   5  10  499.873   28.0686
   0   6   7  2557.57   64.1160
   0   7   1  8534.92  172.3304
  -1   1  14  587.454   32.6781
   1   2  13  427.782   27.8199
   1   3  12  8219.94  241.7160
   1   4  11  567.570   29.9781
   1   5   9  1013.62   40.3477
  -1   6   7  467.254   26.8046
   1   6   6  1072.78   47.7685
  -2   1  13  5771.48  104.8870
   2   1  12  306.996   27.7382
  -2   5   8  1718.26  113.7190
   2   5   7  962.547   38.0229
  -2   6   4  991.628   82.2428
   2   6   3  15578.0  199.3180
   3   1  10  1384.24   67.6676
   3   3   8  269.106   21.9128
  -3   4   8  992.726   65.4302
  -3   5   5   9.0766    6.1372
  -3   5   4  6636.98  164.1591
   3   5   3  2303.27   70.7901
   4   0   6  2151.12  131.6580
  -4   1   8  3950.03   87.6816
   4   1   6  960.930   48.3516
  -4   2   7  611.995   44.1481
   4   2   5  8372.92  150.6991
  -4   3   5  27.7459   10.2922
   4   3   3  11.2261   21.2468
   0   3  13  6834.67  133.7778
   0   4  12  11389.3  148.8950
   0   7   2  396.739   34.3877
   0   7   3  2266.63   82.1580
  -1   3  13  16693.2  285.0830
  -1   5  10  37.7298   15.4762
   1   6   7  3103.48   88.2797
  -1   7   1  21495.8  329.5400
   1   7   0  2745.99  118.6667
  -2   2  13  61.7901   14.5457
   2   2  12  2071.14   90.1625
  -2   3  12  82.9191   16.5406
   2   3  11  985.403   46.7239
  -2   5   9  28.4677   17.9522
   2   5   8  1039.11   36.4453
  -2   6   5  11.4682   15.1796
   2   6   4  2643.05   74.1105
  -3   2  11  9233.26  158.7049
  -3   3  10  3051.85  100.3512
   3   4   7  6709.15  139.7695
   3   5   4  6715.38  130.1815
  -4   2   8  478.608   26.0958
   4   2   6  29.6841   22.6796
  -4   3   6  3196.92   71.1380
   4   3   4  818.595   34.0320
  -4   4   1  718.395   39.2923
   0   2  14  1035.77   48.8330
   0   6   8  5247.33  105.6060
   0   7   4  471.530   31.4568
   1   1  14  1612.11   60.3233
  -1   2  14  49.5712   14.4114
  -1   4  12  912.405   53.3634
   1   5  10  998.041   46.6313
  -1   6   8  10144.1  194.0850
  -1   7   3  1286.91   99.3462
  -1   7   2  1085.34   60.7876
   1   7   1  5748.94  144.7667
   1   7   2  711.572   49.0458
  -2   0  14  27447.4  578.7860
  -2   4  11  1130.93   92.0533
   2   4  10  3037.12   82.5715
  -2   6   6  13831.7  179.0920
   2   6   5  2611.19   63.2340
  -3   1  12  659.901   41.9477
   3   2  10  35.9573   14.0434
   3   3   9  357.309   37.8210
  -3   4   9  418.511   85.4261
  -3   5   6  4913.49  130.8553
   3   5   5  3450.89   90.6913
  -4   1   9  1884.77   57.8060
   4   1   7  272.598   35.4191
  -4   3   7  125.339   20.2208
   4   3   5  213.790   25.4320
  -4   4   3  3289.27  135.2530
  -4   4   2  4114.45   97.7206
   4   4   0  800.844   41.5861
   4   4   1  5359.33  112.6353
   0   5  11  208.230   19.4016
   0   7   5  1206.21   49.8590
  -1   0  15  30625.3  645.1120
   1   3  13  2126.59   71.6619
   1   4  12  1874.74   55.5025
  -1   5  11  5572.54  101.0650
   1   6   8  6273.81  110.4145
  -1   7   4  1133.71   92.7787
   1   7   3  7803.11  173.3069
  -2   1  14  264.477   24.5459
   2   1  13   8.3411   14.0736
  -2   6   7  1352.95   55.9332
   3   0  11  14436.7  349.0410
   3   1  11  2239.60   90.4602
  -3   2  12   7.3537   21.4787
  -3   3  11  12307.6  338.5740
   3   4   8  17.3679   15.0208
  -3   5   7  90.1539   21.8746
  -4   0  10  21.8553   16.5425
   4   0   8  57.1243   39.3730
  -4   2   9  4492.31   92.6025
   4   2   7  2708.23  104.7833
  -4   4   5  5285.10  115.4135
  -4   4   4  29.8451   13.2367
   4   4   2  15.3825   17.4506
   4   4   3  5189.30  118.8776
  -5   0   1  2891.30  175.8320
   0   1  15  1110.51   50.7016
   0   3  14  280.190   27.8058
   0   4  13  1533.68   62.0779
   0   6   9  599.156   32.1793
  -1   1  15  23968.2  316.2580
   1   2  14  4592.46   95.0020
  -1   3  14  18.3328   24.5464
  -1   6   9  171.846   18.7178
  -1   7   5  5832.87  195.3990
   1   7   4  1761.44   64.0449
  -2   2  14  8728.58  140.4675
   2   2  13  11358.3  237.0260
  -2   3  13  926.517   50.2489
   2   3  12  2376.76   75.9955
  -2   4  12  5248.29  114.6571
   2   4  11  2089.44   60.2755
  -2   5  10  126.451   24.4483
   2   5   9  6549.76  113.3985
  -3   0  13  1310.69   67.8986
   3   3  10  2368.32   75.8846
  -3   4  10  38.3709   27.9326
   3   5   6  231.717   25.2508
  -3   6   3  282.503   36.2598
  -3   6   2  542.864   66.3447
  -3   6   1  1594.95  112.5450
   3   6   0  16.9820   22.7494
   3   6   1  374.427   55.7700
  -4   1  10  269.776   26.5372
   4   1   8   5.5533   22.3392
  -4   3   8  26.6170   14.6416
   4   3   6  7851.05  153.6063
  -5   0   3  121.133   23.4805
   5   0   1  1993.20  129.4680
  -5   1   3  375.621   32.1573
  -5   1   2  10876.6  238.2050
  -5   1   1  198.761   23.6305
   5   1   0  391.632   44.5696
   0   2  15  255.885   29.8374
   0   7   6  11.0147   11.8043
   1   0  15  12103.5  356.2580
  -1   2  15  349.753   30.9751
  -1   4  13  400.746   41.7922
   1   5  11  39.7175   15.0380
   1   6   9  11400.0  158.8240
  -1   7   6  4359.07  219.6613
   1   7   5  4691.72  129.8328
  -2   6   8  13805.7  280.3120
   2   6   7  2365.75   62.9155
  -2   7   2  18.0111   17.2241
  -2   7   1  239.371   32.0868
   2   7   0  161.073   28.9384
   2   7   1  1545.62   78.1169
  -3   1  13  14812.6  192.2620
   3   2  11  1232.68   68.8870
   3   4   9  224.939   22.3813
  -3   5   8  5107.55  149.7306
  -3   6   4  4018.23  166.9444
   3   6   2  1933.88  123.9820
  -4   2  10  37.5363   14.2608
   4   2   8  27.6745   13.8108
  -4   4   6  90.5921   27.7360
   4   4   4  1080.85   52.9049
  -5   0   5  5489.88  150.5027
  -5   1   4  1255.22   56.7809
   5   1   1  96.5698   25.1159
   5   1   2  27.0477   18.4487
   0   5  12  151.712   21.6054
   0   6  10  13362.3  217.9150
   0   7   7  12687.0  188.4630
   1   1  15  961.268   53.9756
   1   3  14  115.201   20.3495
   1   4  13  6421.79  135.1693
  -1   5  12  577.147   39.5933
   1   7   6  1302.93   56.5466
   2   0  14  873.630   84.6491
  -2   1  15  8522.57  138.6645
   2   1  14  182.560   25.4042
  -2   5  11  83.8415   21.3536
   2   5  10  1455.24   51.9360
  -2   7   4  2183.23   91.9684
  -2   7   3  2457.20   98.2383
   2   7   2  1111.91   69.5345
   2   7   3  13298.6  205.4020
   3   1  12  472.883   43.9456
  -3   2  13  69.2913   14.2952
  -3   3  12  1777.07   86.5499
   3   5   7  302.280   33.6701
  -3   6   5  13.4623   19.6713
   3   6   3  3731.63   95.2865
  -4   1  11  1121.57   53.7610
   4   1   9  762.372   85.6690
  -4   3   9  2259.86   74.5417
   4   3   7  1433.03   87.0350
  -4   4   7  252.546   34.4723
   4   4   5  3896.13  104.4127
  -4   5   2  9189.34  159.3481
  -4   5   1  94.6474   17.7838
   4   5   0  988.708   48.2417
   5   0   3  22335.4  525.1370
  -5   1   5  47.8459   14.1919
   5   1   3  1282.79   53.3105
  -5   2   3  737.205   43.7432
  -5   2   2  34.3686   15.6469
  -5   2   1  5325.60  131.1925
   5   2   0  2148.43   95.9692
   5   2   1  2111.15   95.8695
   0   0  16  27447.8  601.4380
   1   2  15  264.563   24.3818
  -1   6  10  3051.45   83.4381
  -1   7   7  22634.0  558.5920
  -2   3  14  121.235   27.2488
   2   3  13  1750.13   85.7501
  -2   4  13  680.614   55.1320
   2   4  12  29.2530   14.1317
  -2   6   9  9859.15  291.6130
   2   6   8  26.8439   13.9277
  -2   7   5  17258.3  250.2720
   2   7   4  3143.47   77.2845
   3   3  11  2403.67  118.4209
  -3   4  11  4506.38  198.3940
  -3   5   9  32.7888   27.4514
  -3   6   6  7916.72  203.6814
   3   6   4  3840.93   98.1247
  -4   5   4  1344.31   75.5685
  -4   5   3  4178.40  134.2350
   4   5   1  2570.43   77.9723
   4   5   2  91.2879   20.8804
  -5   1   6  362.219   31.7376
  -5   2   5  8197.65  207.4171
  -5   2   4  6173.27  138.2009
   5   2   2  252.589   36.1573
   0   1  16  4172.31  139.3460
   0   3  15  52.2089   19.8772
   0   4  14  5434.46  177.0416
   0   7   8  2127.91   72.4615
   0   8   1  53.2403   30.1391
  -1   1  16  710.255   58.2778
  -1   3  15  476.804   37.2834
  -1   4  14  472.496   51.5207
   1   5  12  41.1299   12.5504
   1   6  10  6643.74  105.0487
   1   7   7  7379.33  143.4230
  -2   2  15  1065.36   54.6007
   2   2  14  395.658   44.0098
  -3   1  14  3368.71   84.3670
   3   2  12  612.315   51.2348
   3   4  10  223.750   23.0504
   3   5   8  10413.8  241.5770
   3   6   5  428.724   34.1749
  -4   2  11  2223.71   99.2887
   4   2   9  1892.28  158.7586
  -4   3  10  4593.00  138.8244
   4   3   8  3494.08  102.1598
  -4   4   8  6216.38  170.4997
   4   4   6   7.2179   21.9501
  -4   5   5  1456.37   79.9384
   4   5   3  3695.46  100.9699
  -5   0   7  433.799   45.1085
  -5   1   7  1683.76   58.2345
   5   1   4  529.458   33.9740
   5   2   3  4020.36   91.3465
  -5   3   2  163.598   22.2687
  -5   3   1  110.506   18.7117
   5   3   0  2817.71   97.7558
   0   2  16  4641.33  150.2616
   0   5  13  759.650   46.1683
   0   6  11  4980.01   98.3925
   0   8   2  1266.82  104.1110
   0   8   3  2551.16  148.8460
  -1   6  11  178.013   22.3669
  -1   7   8  1482.62   62.3787
  -1   8   1  1344.87   70.3836
   1   8   0  936.957   82.5066
   1   8   1  71.9820   32.7040
  -2   5  12  2361.46  145.8170
   2   5  11  1905.95   54.4903
  -2   7   6  60.9522   16.6169
   2   7   5  5609.60  107.1380
   3   0  13  60.6239   34.5777
  -3   3  13  15.1240   14.8963
  -3   5  10  752.136   83.6738
  -3   6   7  4467.59  147.3985
  -4   0  12  21890.4  353.5910
   4   0  10  1924.97  140.4600
  -4   1  12  1543.99   55.8055
   4   1  10  13175.9  583.5000
  -4   5   6  3224.53  121.5644
   4   5   4  1523.35   64.5893
   5   0   5  22298.9  508.7200
   5   1   5  533.281   43.0350
  -5   2   6  7895.05  154.6370
   5   2   4  53.9542   14.8293
  -5   3   4  47.6798   15.5233
  -5   3   3  8211.66  156.4729
   5   3   1  5021.47  151.3244
   0   8   4  691.983  106.5970
   1   1  16  237.749   36.4907
  -1   2  16  1022.55   70.5924
   1   3  15  7898.60  155.2778
   1   4  14  1112.14   75.5191
  -1   5  13  216.447   27.7416
   1   7   8  8037.63  119.5313
  -1   8   3  46.7126   29.9807
  -1   8   2  6566.22  165.7564
   1   8   2  134.470   24.8605
  -2   0  16  25164.9  587.3030
  -2   1  16  3382.18  106.2619
  -2   6  10  960.065   63.9212
   2   6   9  17093.9  203.5500
  -2   7   7  20123.0  286.6060
   2   7   6  835.964   40.7048
   3   1  13  18.3149   22.2661
  -3   2  14  1331.10   53.7200
  -3   4  12  850.025   85.6835
   3   5   9  599.534   35.0664
   3   6   6  1192.13   55.7757
  -4   4   9  415.911   45.4953
   4   4   7  2847.02   91.7987
  -5   1   8  1801.81   61.1630
  -5   2   7  1241.47   50.0500
  -5   3   5  968.864   51.0515
   5   3   2  294.043   38.3194
   0   7   9  29751.8  642.8220
   0   8   5  320.314   37.8135
   1   5  13  933.925   52.2429
   1   6  11  1780.79   53.2314
  -1   7   9  11667.5  194.0090
  -1   8   4  7053.42  634.7430
   1   8   3  728.178   58.2601
   2   1  15  1501.90   65.6199
  -2   3  15  194.417   27.6478
   2   3  14  4554.20  147.1136
  -2   4  14  52.1868   19.8001
   2   4  13  224.627   29.4087
  -3   0  15  587.057  101.3800
   3   2  13  145.912   29.4057
   3   3  12  3200.95  130.5631
   3   4  11  290.764   28.0938
  -3   6   8  893.759   64.0948
  -3   7   2  4041.57  191.1240
  -3   7   1  2414.06  145.2450
   3   7   0  3310.45  170.2610
   3   7   1  1208.17  101.3250
  -4   2  12  492.195   37.8437
   4   2  10  872.692  113.3683
  -4   3  11  425.403   39.9735
   4   3   9  29.5538   27.5893
  -4   5   7  35.4458   29.2692
   4   5   5  2770.92   88.8565
  -5   0   9  946.401  103.7227
   5   1   6  512.739   49.8230
   5   2   5  908.135   44.1674
  -5   3   6   6.3733   21.6129
   5   3   3  71.7803   18.4835
   0   1  17  239.182   36.7971
   0   3  16  25.2752   16.0991
   0   4  15  51.9455   35.1159
   0   6  12  51.5318   16.3245
  -1   0  17  3361.73  184.6430
  -1   1  17  2875.20  121.2038
   1   2  16  40.1186   16.1213
  -1   3  16  14.9716   27.3632
  -1   4  15  235.968   34.9382
  -1   6  12  56.9503   20.3806
  -1   8   5  1428.98  112.5830
   1   8   4  6112.91  159.3974
  -2   2  16  522.185   68.0459
   2   2  15  2667.59  128.0860
  -2   6  11  2934.44  127.6017
   2   6  10  7859.13  108.8472
  -2   7   8  618.954   48.1488
   2   7   7  159.620   20.8522
  -3   1  15  9770.64  156.9185
  -3   3  14  2963.52   97.4279
  -3   5  11  1532.47  119.8550
   3   6   7  166.472   25.5823
  -3   7   4  1054.12   69.6124
  -3   7   3  853.879   62.4691
   3   7   2  2481.99  203.0900
  -4   1  13  1404.55   55.5370
   4   1  11  901.319   98.1828
  -4   4  10  2686.37  112.5969
   4   4   8  544.210   43.3581
  -4   6   2  149.285   29.2696
  -4   6   1  199.021   32.4258
   4   6   0  455.472   54.3880
  -5   1   9  384.810   26.2192
  -5   2   8  1631.80   56.6440
   5   3   4  17.3549   17.6857
  -5   4   2  660.443   42.6565
  -5   4   1  9382.11  189.6324
   5   4   0  590.720   39.8998
   0   5  14  210.682   26.2387
   0   7  10  4062.05   94.2140
   0   8   6  465.157   45.3792
  -1   5  14  2239.37   81.5322
   1   7   9  10040.8  137.4090
   1   8   5  339.235   40.2755
  -2   5  13  10886.7  243.8770
   2   5  12  21.3918   13.7419
  -2   8   2  105.579   25.4173
  -2   8   1  1005.99   65.2550
   2   8   0  1353.56   93.4739
   2   8   1  912.530   63.3291
  -3   2  15  1675.65   62.2155
  -3   4  13  1371.04  113.0950
   3   5  10  1023.95   46.1968
  -3   6   9  116.574   39.3809
  -3   7   5  14145.5  283.4700
   3   7   3  6972.20  365.0550
  -4   5   8  1866.52   94.3556
   4   5   6  3947.13  109.5453
  -4   6   3  1645.99   87.4140
   4   6   1  4274.69  203.3040
   5   0   7  2273.88  141.6470
   5   1   7  370.419   34.7852
   5   2   6  904.718   53.3589
  -5   3   7  608.887   42.2292
  -5   4   4  4303.90  111.2704
  -5   4   3  112.144   20.4779
   5   4   1  3813.80  131.9992
   0   2  17  390.458   37.9735
   1   0  17  23958.3  575.8510
  -1   2  17  434.232   49.0328
   1   4  15  83.7645   19.0590
   1   6  12  707.589   39.9231
  -1   7  10  369.111   32.4936
  -1   8   6  147.139   26.5736
  -2   8   3  4513.44  201.1196
   2   8   2  22.3332   21.1125
   3   1  14  4359.91  220.2820
   3   3  13  805.942   60.5880
   3   6   8  934.692   44.4381
   3   7   4  259.275   48.5811
  -4   2  13  215.958   23.9926
   4   2  11  9159.93  325.3440
  -4   3  12  940.269   61.6184
   4   3  10  758.792   50.6289
  -4   6   4  11649.3  253.2840
   4   6   2  1325.86  112.1280
  -5   1  10  2642.30   68.0896
  -5   2   9  8164.81  131.7335
   5   3   5  4386.45  119.9099
  -5   4   5  1285.47   59.6767
   5   4   2  279.603   38.5725
   0   8   7  31.4801   19.2321
   1   1  17  6667.81  155.7818
   1   3  16  180.598   26.2497
   1   5  14  2001.68   78.9919
   1   7  10  7959.76  234.1575
   1   8   6  7758.86  196.4032
   2   0  16  108.088   39.6450
  -2   1  17  4927.37  133.2213
   2   1  16  4405.65  123.4508
  -2   3  16  1117.01   60.4601
   2   3  15  991.733   69.9039
  -2   4  15  348.267   41.4600
   2   4  14  7519.59  162.2839
  -2   7   9  9457.92  267.8400
   2   7   8  2961.96   79.1955
  -2   8   4  2003.90   92.9223
   2   8   3  2885.41  112.9313
   3   4  12  8855.27  146.9945
  -3   5  12  232.944   52.9243
  -3   6  10  46.1972   30.4566
  -3   7   6  2557.33  136.6625
  -4   0  14  24424.2  548.7010
   4   0  12  371.090   69.7254
  -4   4  11  95.8353   33.2559
   4   4   9   1.6639   26.0257
  -4   5   9  50.3826   21.9284
   4   5   7  81.4333   19.7364
  -4   6   5  2148.88  101.7746
   4   6   3  4320.21  244.4030
   5   2   7  5837.08  143.5460
  -5   3   8  833.715   49.5854
  -5   4   6  464.859   37.2485
   5   4   3  1058.91   70.6540
   0   4  16  2724.65   91.9315
   0   6  13  4577.78  119.1004
   0   7  11  1014.20   57.0560
  -1   6  13  69.0979   18.9855
  -1   8   7  1700.56   70.8547
  -2   5  14  219.667   46.1410
   2   5  13  30.7350   20.9564
  -2   6  12  38.2931   32.4929
   2   6  11  1629.45   48.0035
  -2   8   5  18.9499   18.7672
   2   8   4  519.707   48.0708
  -3   1  16  2848.43  100.0889
   3   2  14  365.794   68.3895
  -3   3  15  674.278   64.8041
  -3   7   7  9456.14  228.4351
   3   7   5  2905.74  116.9866
  -4   1  14  11995.9  180.1090
   4   1  12  1666.59  135.9280
  -4   6   6  2054.98  127.9587
   4   6   4  1213.71   77.9430
  -5   0  11  24.2813   22.0197
   5   1   8  3047.06   97.6819
  -5   2  10   9.4023   16.1317
   5   3   6  129.124   23.2702
   5   4   4  406.607   36.4502
   0   0  18  15171.8  430.5210
   0   1  18  40.4143   20.8491
   0   3  17   1.5273   32.0025
   0   5  15  6533.83  179.1939
   0   8   8  517.850   40.9464
  -1   1  18  7181.37  203.4926
   1   2  17  2396.05  109.1398
  -1   3  17  830.517   72.1652
  -1   4  16  8745.91  191.0100
  -1   7  11  1848.75   94.4970
   1   8   7  666.551   55.6664
  -2   2  17  5372.63  175.7875
   2   2  16  758.686   63.6108
  -2   7  10  504.091   72.0556
   2   7   9  2314.07   64.0624
  -3   4  14  15643.0  325.3140
   3   5  11  26.6199   13.6270
   3   6   9  1991.88   65.8280
   3   7   6  1351.52   79.5934
  -4   3  13  375.375   41.3310
   4   3  11  397.940   38.5165
  -4   5  10  2129.24  104.3753
  -5   1  11  7475.50  136.6030
  -5   3   9  4497.98  149.9321
  -5   4   7  26.6277   18.8389
  -6   0   2  16942.4  460.2560
   0   9   1  30.8925   30.3504
  -1   5  15  17.1248   19.4051
   1   6  13  196.849   26.8206
  -1   8   8  7421.40  227.6521
  -2   8   6  3463.83  144.1430
   2   8   5  6518.46  163.8208
   3   0  15  133.071   41.8048
   3   1  15  6199.65  275.2060
  -3   2  16  1178.79   64.7152
  -3   5  13  251.128   56.2351
  -3   6  11  232.631   55.7870
  -3   7   8  669.037   86.6377
  -4   2  14  63.6388   18.3507
   4   2  12  9739.47  345.7720
  -4   4  12  56.7111   30.8289
   4   4  10  138.793   24.3123
   4   5   8  517.368   40.7806
  -4   6   7  19461.8  355.5470
   4   6   5  2773.35  118.3202
   5   0   9  386.464   65.2195
   5   2   8  48.4648   17.5475
   5   3   7  23.9264   30.6386
   5   4   5  363.242   35.5298
  -5   5   3  146.774   29.2010
  -5   5   2  2946.39  118.8526
  -5   5   1  49.6204   19.8305
   5   5   0  527.441   51.4615
   5   5   1  22.4639   29.1667
  -6   0   4  5267.40  235.4490
   6   0   0  1307.35  114.7930
  -6   1   3  1076.65   79.0277
  -6   1   2  3220.23  161.8871
  -6   1   1  38.3598   27.6941
   6   1   0  201.932   36.7368
   0   2  18  2722.92  100.0132
   0   9   2  677.346   82.1380
   0   9   3  7725.13  288.6310
  -1   2  18  42.8142   22.7406
   1   4  16  246.086   29.2569
   1   7  11  7443.08  146.1338
   1   8   8  588.154   48.6407
  -1   9   1  439.001   68.4186
   1   9   0  74.0697   31.0824
  -2   6  13  282.950   58.9447
   2   6  12  16.7763   21.2858
  -2   8   7  1273.10   79.9052
   2   8   6   8.4258   18.6932
   3   3  14  1396.52  125.2540
   3   4  13  4664.87  149.7744
  -4   6   8  7958.64  363.3956
   5   1   9  1073.16   59.3095
  -5   2  11  364.984   29.6020
  -5   3  10  2095.23  102.0574
  -5   4   8  2975.76  122.8223
  -5   5   4  4768.68  156.2883
   5   5   2  11009.8  366.2330
   6   0   2  323.368   58.4287
  -6   1   4  10740.4  332.5450
   6   1   1  130.188   31.8759
   0   6  14  95.9728   20.6747
   0   7  12  1196.28   63.2637
   0   8   9  59.1875   19.8887
   0   9   4  430.367   68.5798
   1   1  18  1184.10   65.8018
   1   3  17  10.9182   28.8691
   1   5  15  1795.90   74.2911
  -1   6  14  2384.24   87.1245
  -1   7  12  1089.73   73.2994
  -1   8   9  1601.05   70.1608
  -1   9   2  349.832   63.2738
   1   9   1  2773.04  168.3500
   1   9   2  372.284   61.2124
  -2   0  18  15138.1  447.3460
  -2   1  18  1221.85   67.6054
   2   3  16  807.508   70.5947
  -2   4  16  16.7602   23.1613
   2   4  15  80.2270   21.6009
  -2   7  11  608.345  107.7020
   2   7  10  8012.09  114.0311
  -3   0  17  6160.97  266.3200
   3   2  15  3049.52  191.0100
   3   5  12  6723.11  146.6085
   3   6  10  4407.88  129.8625
   3   7   7  215.408   34.8341
  -3   8   2  5873.93  174.7855
  -3   8   1  2017.67  198.1250
   3   8   0  2025.41  137.8950
   3   8   1  6139.54  246.8930
  -4   1  15  311.418   33.5963
   4   1  13  4664.72  237.2480
  -4   5  11  8778.85  314.6440
   4   5   9  1276.95   64.9923
   4   6   6  29.0298   23.4667
  -4   7   2  1741.50   93.8479
  -4   7   1  131.475   30.3550
   4   7   0  647.988   58.5644
  -5   1  12  233.331   25.5404
   5   4   6  5228.63  171.3986
  -5   5   5  72.5874   27.7439
   5   5   3  234.228   53.1512
  -6   0   6  43.9154   33.2571
  -6   1   5  2159.36  107.9540
   6   1   2  1731.28   99.8011
  -6   2   3  3580.27  139.2753
  -6   2   2  31.6063   33.5834
  -6   2   1  1139.53   78.2958
   6   2   0  1257.21   82.1920
   0   4  17  6814.96  248.9373
  -1   9   3  1982.19  140.4110
   1   9   3  2497.09  159.3500
  -2   5  15  15058.1  308.1710
   2   5  14  1962.33   68.8225
  -3   1  17  332.099   36.9550
  -3   3  16  1259.76   66.7359
  -3   4  15  3221.40  130.1416
  -3   7   9  438.597   50.4717
  -3   8   4  380.100   46.8306
  -3   8   3  1072.32   73.2089
   3   8   2  10.3215   28.5072
  -4   3  14  871.991   46.5575
   4   3  12  6998.31  161.2528
  -4   4  13  208.673   51.4616
  -4   7   3  5028.96  163.4393
   4   7   1  1352.85  118.0160
   5   2   9  1200.61   63.3625
   5   3   8  6630.74  157.7252
  -5   4   9  5710.25  176.5709
  -5   5   6  10408.6  246.3700
  -6   1   6  2558.42  116.1119
   6   1   3  14.3716   31.2592
  -6   2   4  272.747   40.1884
   6   2   1  8307.30  221.5047
   0   3  18  2731.16  123.5344
   0   5  16  1092.75   60.3579
   0   9   5  4332.54  219.2750
  -1   0  19  12630.1  872.3070
   1   2  18  82.3939   36.4430
  -1   3  18  8561.04  231.5633
  -1   4  17  2068.55   82.7874
  -1   5  16  1561.64   72.1925
   1   6  14  108.323   21.4969
   1   7  12  337.061   39.0752
   1   8   9  3384.95   90.6730
  -1   9   4  302.982   58.6196
   1   9   4  2589.13  162.3010
  -2   2  18  3162.69  136.9397
   2   2  17  26.9718   22.7808
  -2   8   8  38.0160   22.3005
   2   8   7  2080.55  102.7412
  -3   5  14  455.943   70.9374
  -3   6  12  5821.37  255.8780
   3   7   8  859.717   70.9412
   3   8   3  126.632   39.0679
  -4   2  15  1494.47   61.0410
   4   2  13  3823.20  212.2840
   4   4  11  3359.73  114.2403
  -4   6   9  46.4232   34.4767
   4   6   7  366.850   45.9531
  -4   7   4  1477.37   88.4187
   4   7   2  715.238  110.6520
   5   1  10  498.636   43.3038
  -5   2  12  675.927   58.4109
  -5   3  11  22.1122   30.8736
   5   4   7  7359.74  165.7844
   5   5   4  12701.5  399.7040
   6   0   4  58.6125   24.6960
  -6   2   5  457.385   50.5075
   6   2   2   5.9842   30.5002
   0   1  19  127.355   45.3082
   0   8  10  860.909   52.9193
  -1   1  19  160.820   38.9619
  -1   8  10  1683.62   98.5537
  -1   9   5  72.8064   50.8166
  -2   6  14   2.9058   29.6434
   2   6  13  3036.51   77.9417
   3   1  16  846.817  129.0160
  -3   2  17  3434.32  114.4539
   3   3  15  111.965   44.1380
   3   4  14  50.3800   34.7255
  -3   8   5  5482.82  153.8610
   3   8   4  1123.36  113.0300
  -4   7   5  21211.1  383.1990
   4   7   3  2522.04  160.4240
  -5   0  13  360.760   43.9129
  -5   5   7  1515.89   89.3394
  -6   1   7  4327.42  103.6565
   6   1   4  17269.4  332.5700
  -6   2   6  299.511   76.5867
   6   2   3  142.015   45.6179
  -6   3   3  195.075   33.6098
  -6   3   2  245.667   37.7435
  -6   3   1  1546.19   89.9560
   6   3   0  7270.73  251.5497
   0   6  15  3883.99  259.8007
   0   7  13  62.1485   24.6336
   0   9   6  36.6217   29.2897
   1   4  17  187.299   26.9900
  -1   7  13  1481.90   91.3688
   1   9   5  721.066   87.2943
  -2   7  12  318.208   63.5013
   2   7  11  14066.6  165.3010
  -2   8   9  29.4077   18.1261
   2   8   8  1323.89   65.7469
  -2   9   2  201.473   33.6265
  -2   9   1  3002.24  120.7816
   2   9   0  344.474  137.2510
   2   9   1   4.7649   30.7591
   3   5  13  523.400   55.1252
   3   6  11  18776.8  238.4790
  -3   7  10  461.665   50.7969
  -3   8   6  2338.51   89.6717
  -4   0  16  4662.15  230.8560
   4   0  14  1084.17  115.4440
  -4   5  12  248.764   53.3059
   4   5  10  1282.96   65.6280
  -4   7   6  145.527   32.5107
   4   7   4  1888.08  138.8940
  -5   1  13  3889.37   99.0395
   5   2  10   8.9134   26.3560
   5   3   9  394.066   39.4855
  -5   4  10  795.293   72.9805
   5   5   5  546.576   43.9255
  -6   0   8   9.8075   21.1999
  -6   1   8  237.721   26.3146
  -6   2   7  8292.35  173.0376
  -6   3   4  1789.61   96.7916
   6   3   1  96.5799   26.4025
   0   2  19  4156.28  128.2999
   1   0  19  18097.1  508.4870
  -1   2  19  1232.37   90.0995
   1   3  18  672.059   62.6749
   1   5  16  9312.60  185.4905
  -1   6  15  180.952   55.1666
   1   8  10  8505.93  151.1150
  -1   9   6  878.541   97.4240
   2   0  18  2896.77  176.4930
  -2   3  18  49.9637   27.2032
   2   3  17  266.931   40.5107
  -2   4  17  414.301   73.1100
   2   4  16  330.276   35.3112
  -2   5  16  4057.32  149.3480
   2   5  15  1114.90   53.3335
  -2   9   3  6279.78  179.2806
   2   9   2  191.068   58.9730
   3   2  16  185.749   56.0058
  -3   4  16  839.066   69.5236
  -3   6  13  64.9566   37.2080
   3   7   9  3050.56  100.5045
   3   8   5  3303.41  132.9035
  -4   1  16  4014.80  122.8982
  -4   3  15  600.619   40.1377
   4   3  13   9.0218   28.5010
  -4   6  10  1453.93  128.2860
   4   6   8  673.704   60.9880
   5   0  11  83.5923   39.4446
  -5   3  12  178.818   47.2311
   5   4   8  820.980   55.4142
  -5   5   8  561.456   57.7401
  -5   6   3  1178.10   79.0015
  -5   6   2  1125.09   77.3561
  -5   6   1  124.661   29.7495
   5   6   0  280.213   39.0816
   6   1   5  1313.07   84.4887
   6   2   4  1324.36   88.3007
  -6   3   5  811.950   76.5556
   6   3   2  181.860   35.8115
   0   8  11   6.2727   20.9058
   0   9   7  43.0717   30.0206
   1   1  19  713.331   55.5867
   1   7  13  208.049   35.4118
   1   9   6  1668.33  131.1850
  -2   1  19  116.863   29.4998
   2   1  18  8372.24  180.8913
  -2   9   4  1134.41  110.1030
   2   9   3  75.1333   34.8406
  -3   1  18  53.4419   19.8891
  -3   3  17  229.074   42.5376
  -3   8   7  2822.74  124.5470
   4   4  12  334.013   44.8979
  -4   7   7  2085.57  107.4449
   4   7   5  1105.37  108.5600
   5   1  11  4566.37  264.0980
  -5   2  13  6581.79  192.2334
   5   5   6  1563.61   84.7487
  -5   6   4  28.1853   31.7052
   5   6   1  773.457   95.0419
   5   6   2  1688.84  138.1730
   6   0   6  11617.8  512.6500
  -6   2   8  257.542   30.7658
  -6   3   6  29.5877   29.9234
   6   3   3  524.359   58.4092
   0   4  18  791.659   67.2441
   0   5  17  7706.11  300.7002
  -1   4  18  52.4545   24.6153
  -1   5  17  73.9307   20.0511
   1   6  15  193.900   27.9164
  -1   8  11  26.8530   24.5241
  -1   9   7  741.554   98.6202
  -2   8  10  96.3342   28.2363
   2   8   9  632.092   45.2672
  -2   9   5  539.779   76.7106
   2   9   4  311.964  113.2170
  -3   5  15  237.836   38.0778
   3   6  12  93.1753   31.6765
  -3   7  11  3590.59  207.3760
   3   8   6  55.1600   27.9864
  -4   2  16  627.603   49.6654
   4   2  14  450.218   76.2978
  -4   5  13  7631.76  301.0900
   4   5  11  126.374   38.4296
   5   3  10  39.7414   39.0797
  -5   4  11  3142.22  142.5676
  -5   5   9  19.8504   21.9199
  -5   6   5  6660.55  256.7194
  -6   1   9  38.0871   21.5148
   6   1   6  9006.59  390.2501
   6   2   5  961.734   60.7603
   0   3  19  550.968   59.0102
   0   7  14  2838.72  101.6489
   0   9   8  246.473   31.5013
   1   2  19  2725.40  124.2443
  -1   3  19  3614.65  149.6040
   1   8  11  382.289   38.5356
   1   9   7  72.6321   35.7789
  -2   2  19  376.204   51.7545
   2   2  18  5347.49  179.5500
  -2   6  15  901.836   72.4827
   2   6  14  909.578   45.4338
  -2   7  13  26.4851   31.0530
   2   7  12  2563.06   71.6937
   3   0  17  7746.90  326.1660
  -3   2  18  1217.18   69.8721
   3   4  15  3005.85  191.3390
  -3   8   8  152.795   33.3892
  -4   6  11  741.591   93.8128
   4   6   9  5454.59  175.3109
  -4   7   8  2033.60  107.9398
   4   7   6  236.621   39.7408
  -5   1  14  4803.61  135.9550
   5   2  11  4193.09  237.0257
   5   4   9  2367.74   95.2097
  -5   6   6   2.7734   27.8673
   5   6   3  1438.85  130.9080
  -6   3   7  16.0583   24.7236
   6   3   4  67.3382   25.1763
  -6   4   3  898.242  104.4420
  -6   4   2  542.077   84.0980
  -6   4   1  87.6469   55.2332
   6   4   0  46.1618   44.1550
   0   0  20  251.888   58.9237
   0   1  20  200.529   55.9220
   0   6  16  213.586   31.0867
  -1   1  20  649.182   64.4700
  -1   7  14  183.812   33.6413
  -1   9   8  1442.02   90.1837
  -2   9   6  654.742   62.1680
   2   9   5  1704.44  137.2990
   3   1  17  1625.33  144.8220
   3   3  16  21.3569   41.9025
   3   5  14  345.295   46.9686
   3   7  10  13862.8  235.6420
  -5   3  13  12.2989   27.6581
   5   6   4  39.3475   32.2455
  -6   0  10  9289.49  679.8132
  -6   1  10  541.189   38.5496
   6   1   7  4874.27  168.6761
  -6   2   9  734.435   51.2537
   6   2   6  83.6859   22.6060
  -6   4   4  193.186   52.7217
   6   4   1  164.041   36.3669
   0   8  12  26.5535   27.6075
   0  10   0  3668.41  205.1830
   1   4  18  5200.11  174.8470
   1   5  17  1955.24   82.1437
  -1   6  16  11162.9  265.6540
  -1   8  12  10989.4  260.1640
   1   9   8  359.330   36.2043
  -2   4  18  2310.02  171.6860
   2   4  17  1574.40   74.9199
  -2   8  11  600.543   90.5044
   2   8  10  3749.10   99.5345
  -3   6  14  3774.60  209.4090
  -3   7  12  617.521   88.8497
   3   8   7  2087.36   87.6447
  -4   1  17  751.486   55.1521
   4   1  15  1928.11  162.0360
  -4   3  16  47.0902   19.1278
   4   3  14  1138.98  119.0990
  -4   4  15  403.112   49.8870
   4   4  13  1591.52   97.6840
  -4   7   9  26.3324   34.2313
  -4   8   2  146.199   33.0788
  -4   8   1  6773.99  200.0448
   5   1  12  2963.34  134.9330
  -5   2  14  481.234   43.1196
  -5   4  12  3315.38  206.3920
  -5   5  10  788.739   68.6826
  -5   6   7  2291.50  114.7337
  -6   3   8  6686.98  156.3332
   6   3   5  29.0517   22.3188
  -6   4   5  1610.82  139.4040
   6   4   2  77.4669   24.5931
   0   9   9  511.821   44.2779
   0  10   1  3290.93  231.9250
   0  10   2  1450.78  191.3700
  -1   2  20  7797.84  228.8650
   1   7  14  141.847   22.8827
  -2   3  19  3753.34  156.9848
   2   3  18  32.7813   31.3020
  -2   5  17  3429.71  139.3884
   2   5  16  75.1593   18.9688
  -2   9   7  151.046   33.0106
   2   9   6  348.678   66.0978
  -3   0  19  2154.15  164.2670
   3   2  17  1290.46  131.8100
  -3   3  18  778.119   73.0533
  -3   4  17  366.097   73.9306
  -3   8   9  64.1068   25.7656
  -3   9   2  6092.56  186.7229
  -3   9   1  481.123   52.9757
  -4   6  12  1080.89  113.2140
   4   6  10   5.9090   18.4710
   4   7   7  29.0053   37.3481
  -4   8   3  82.0475   26.7009
   4   8   1  41.7169   32.7186
  -5   0  15  304.898   64.0562
   5   3  11  14.2823   16.9154
   5   5   8  1053.72   62.7562
   5   6   5  315.905   66.8064
  -6   2  10  275.662   33.1405
  -6   4   6  1797.60  147.8540
   6   4   3  3040.38  131.3599
   0   2  20  907.348   62.4052
   0  10   3  588.471   86.6058
   1   3  19  552.938   82.2384
   1   6  16  2426.77   92.5267
   1   8  12  4696.75  172.6987
  -1   9   9  277.264   42.0593
  -1  10   1  620.519   94.5180
   1  10   0  1019.71  108.9960
   1  10   1  78.8504   36.5053
  -2   0  20  3806.90  220.3210
  -2   1  20  2317.41  122.9164
   2   1  19  28.5679   34.8018
  -2   7  14  1006.81   78.3496
   2   7  13  813.309   41.6601
  -3   1  19  53.6234   25.2754
  -3   5  16  5862.28  217.1327
   3   6  13  1679.04   97.8275
   3   7  11  4564.52  162.9810
   3   8   8  3903.95  254.6836
  -3   9   3  193.353   34.5830
   3   9   1  2493.88  117.0127
   3   9   2  1255.98   83.9548
  -4   2  17  1580.07   79.6616
   4   2  15  8974.70  476.8360
  -4   5  14  516.621   77.3824
   4   5  12  15.9774   29.7624
  -4   8   4  2615.08  159.0637
   4   8   2  1205.82  116.8850
  -5   1  15  384.283   40.3111
   5   2  12  18.7896   23.0915
   5   4  10  561.768   47.6508
  -5   6   8  762.313   68.3913
   6   0   8   5.0792   26.7867
  -6   1  11  2629.98   97.9844
   6   1   8  90.5068   40.6797
   6   2   7  1158.17   82.3108
  -6   3   9  134.619   42.6267
   6   3   6  159.969   28.3489
   0   4  19  469.066   54.5385
   0   5  18  314.275   45.5979
   0   7  15  179.512   36.7633
   0  10   4  4125.83  219.6960
   1   1  20  387.746   43.7070
  -1   4  19  1950.27  110.8248
  -1   5  18  17.5966   30.8224
  -1   7  15  3355.21  141.7643
   1   9   9  25.8286   21.2669
  -1  10   3  28.8342   37.2116
  -1  10   2  3462.57  199.4380
   1  10   2  553.557   81.8938
  -2   6  16  977.234   77.4183
   2   6  15  4626.73  102.2916
  -2   9   8  30.2483   27.3244
   2   9   7  3389.41  139.3460
  -3   9   4  411.371   60.3192
  -4   7  10  152.879   70.7416
   4   7   8  1185.49   82.7753
  -4   8   5  1497.32   94.7261
   4   8   3  618.600   84.2036
  -5   3  14  1679.96  134.9380
  -5   5  11  16.5373   21.8942
   5   6   6  100.731   29.9318
  -6   4   7  31.2855   19.1549
   6   4   4  134.766   54.0816
   0   8  13  424.122   41.8971
   0   9  10  30.8553   41.7483
  -1  10   4  10414.7  362.9140
   1  10   3  22.3102   33.3375
  -2   2  20  1108.99   87.7668
   2   2  19  487.817   58.5448
  -2   8  12  912.685  108.6300
   2   8  11  1603.82   77.0901
  -3   2  19  8068.84  238.9978
   3   4  16  659.068   97.3333
   3   5  15  744.442   69.8130
  -3   6  15  1198.25   86.0082
  -3   7  13  2797.93  184.1870
  -3   8  10  8022.62  328.6550
  -3   9   5  1913.63   86.5737
   3   9   3  19.4565   20.7302
  -4   8   6  74.2971   27.9721
   4   8   4  1184.35  115.1410
   5   0  13  17290.2  522.8350
  -5   2  15  68.7865   19.8027
  -5   4  13  40.3927   27.8812
  -5   7   3  1323.43   88.0610
  -5   7   2  541.312   56.3300
  -5   7   1  562.193   58.5069
   5   7   0  1144.96   81.3760
   5   7   1  118.831  102.4420
  -6   2  11  398.915   50.7087
  -6   5   3  144.226   51.0526
  -6   5   2  14.0299   25.8541
  -6   5   1  143.967   46.0388
   6   5   0  2207.36  167.9330
   0   3  20  85.8561   50.4017
   0   6  17  131.077   36.4078
   0  10   5  52.2688   34.4755
  -1   0  21  3550.95  216.0100
   1   2  20  41.1774   30.6497
  -1   3  20  1006.18  114.9150
  -1   6  17  317.717   44.9832
  -1   8  13  369.676   39.3696
  -1   9  10  1817.61  151.9680
   1  10   4  6484.20  280.4340
   3   1  18  247.743   66.6032
   3   3  17  2645.60  187.2350
   3   8   9  543.200   49.4055
   3   9   4  84.2138   48.5419
  -4   0  18  356.310   69.9630
   4   0  16  1708.44  154.9890
  -4   1  18  1488.17   79.2921
   4   1  16  155.691   55.4949
  -4   3  17  1381.43   96.0187
   4   3  15  479.594   84.7437
  -4   4  16  3951.67  154.0397
   4   4  14  148.051   35.9105
  -4   6  13  4654.21  240.0160
   4   6  11  8025.97  179.7072
   5   1  13  920.176   77.4501
   5   5   9  263.581   33.8383
  -5   6   9  19.2460   38.3271
  -5   7   4  5481.39  183.3995
   5   7   2  675.963   91.2288
  -6   0  12  3991.92  215.2870
   6   2   8  107.933   32.5497
  -6   3  10  196.390   36.8038
   6   3   7  37.4693   18.4149
  -6   4   8  69.4115   46.9407
   6   4   5  4034.75  200.5447
  -6   5   4  895.329  107.9320
   6   5   1  136.965   51.9464
   0   1  21  1461.57   99.5437
  -1   1  21  1480.56   98.7616
   1   4  19  407.737   50.8620
   1   5  18  5667.27  218.8891
   1   7  15  1173.52   57.0305
  -1  10   5  232.103   57.6037
  -2   4  19  1175.27  125.1950
   2   4  18  1506.98   95.7727
  -2   5  18  1167.49  125.3210
   2   5  17  1504.84   75.7189
  -2   9   9  5061.95  174.1427
   2   9   8  384.777   48.8645
  -3   4  18  166.347   58.4927
  -3   9   6  389.885   41.7405
  -4   5  15  2880.31  185.5920
   4   5  13  918.582   75.6788
  -4   8   7  753.048   82.4373
   4   8   5  1849.82  144.4960
   5   3  12  330.331   47.3785
   5   4  11  45.0563   22.4973
  -5   5  12  1304.73  123.9000
   5   6   7  12.6703   29.4502
  -5   7   5  2086.72  112.0333
  -6   1  12  16251.7  571.7490
   6   1   9  189.063   46.4153
  -6   5   5  796.877  104.1320
   6   5   2  1099.37  119.0190
   0  10   6  1288.05  121.5580
   1   8  13  46.1368   23.7595
   1   9  10  948.843   60.8937
   1  10   5  125.195   46.2350
  -2   7  15  3093.51  138.8793
   2   7  14  2208.64   85.4115
  -2  10   2  1426.60  130.5020
  -2  10   1  163.764   49.1979
   2  10   0  564.775   85.8722
   2  10   1  1465.35  133.5600
   3   2  18  37.5491   39.4868
  -3   5  17  3838.79  152.8616
   3   6  14  65.6164   41.6632
   3   7  12  7853.73  477.4283
  -3   8  11  302.982   66.9469
   3   9   5  2362.99  115.2202
  -4   2  18  2228.08   97.6386
  -4   7  11  48.4787   39.8715
   4   7   9  446.517   54.3783
  -5   1  16  783.378   57.2060
   5   2  13  114.145   32.2277
  -5   7   6  3156.15  139.2880
   5   7   3  335.961   98.1804
  -6   4   9  160.525   34.5555
   6   4   6  2191.14  136.7333
  -6   5   6  102.604   57.9147
   6   5   3  87.2953   44.1994
  -7   0   3  1997.23  157.8600
  -7   0   1  63.7596   46.0435
  -7   1   2  164.295   40.9218
  -7   1   1  256.463   60.6266
   0   9  11  1892.06  113.5250
  -1   2  21  1067.42   91.9133
   1   3  20  1102.05  118.2610
   1   6  17  20.6835   30.0663
  -1  10   6  81.7775   40.2135
  -2   3  20  324.517   80.0021
   2   3  19  170.583   50.6563
  -2   6  17  2810.45  130.9046
   2   6  16  1118.24   56.0455
  -2   8  13  630.914   93.6730
   2   8  12  95.9892   28.7619
  -2  10   3  1561.72  135.1840
   2  10   2  4015.11  235.0350
  -3   1  20  235.928   37.2311
  -3   3  19  6730.40  219.9979
  -3   9   7  142.170   36.9477
   4   2  16  458.759   84.3125
  -5   3  15  369.950   47.9174
  -5   4  14  867.004  100.7390
  -5   6  10  352.519   49.2012
   5   7   4  1598.07  140.5680
  -6   2  12  269.506   35.4524
   6   2   9  3188.52  141.7742
  -6   3  11  127.585   34.3488
   6   3   8  1331.85   85.1309
  -7   0   5  2527.97  173.9040
   7   0   1  809.281  102.6380
  -7   1   4  3600.85  153.2916
  -7   1   3  1607.31  101.8693
   7   1   0  3642.79  257.0700
   0   2  21  531.395   72.1272
   0   7  16  1664.05  100.1829
   0   8  14  194.114   33.6581
   0  10   7  1047.71  110.5610
   1   0  21  7854.12  486.8860
  -1   7  16  79.0796   27.1167
  -1   8  14  17.7122   41.2632
  -1   9  11  259.864   61.4635
   1  10   6  2963.69  183.6230
   2   0  20  9101.69  372.9610
  -2   1  21  272.433   46.8503
   2   1  20  456.467   86.1589
  -2   9  10  21.1002   37.0823
   2   9   9  473.372   44.9287
  -2  10   4  4302.60  228.5160
   2  10   3  210.533   56.9899
  -3   6  16  1598.26  101.4833
  -3   7  14  594.068   87.2341
   3   8  10  408.050   36.1263
   3   9   6  16108.7  614.2000
  -4   6  14  236.725   66.6570
  -4   8   8  204.596   39.9920
   4   8   6  67.7215   35.4185
  -5   2  16  661.504   69.0445
   5   5  10  3993.40  127.2757
   5   6   8  253.162   42.5916
  -5   7   7  663.391   65.8374
   6   0  10  106.618   45.8214
  -6   5   7   5.6597   30.4478
   6   5   4  15.6458   35.3282
  -7   1   5  379.058   53.5052
   7   1   1  36.4156   39.0047
  -7   2   2  181.806   47.8023
   0   4  20  522.852   61.5088
   0   5  19  3887.98  156.8342
   1   1  21  753.011   59.1016
  -1   4  20  22.7339   33.6772
  -1   5  19  1221.03   88.7956
  -1  10   7  248.302   43.1327
  -2  10   5  703.392   93.5400
   2  10   4  556.646   84.9281
   3   4  17  870.552  110.2280
   3   5  16  2266.65  135.7171
  -3   9   8  3651.99  152.1779
  -4   4  17  65.8402   41.7227
   4   4  15  191.885   40.0817
   4   6  12  60.3429   37.3772
  -4   7  12  1020.89  116.1190
   4   7  10  1494.77   94.9192
   5   1  14  897.785   78.9032
   5   3  13  71.0535   40.8787
  -5   5  13  1617.41  139.8020
   5   7   5  187.156   56.3063
  -6   1  13  2204.32   91.7259
   6   1  10  604.844   62.4190
  -6   4  10  836.461   72.6389
   6   4   7  1198.15   70.1302
  -7   1   6  1008.78   80.1392
   7   1   2  1073.39  117.9240
  -7   2   4  4218.38  167.2357
  -7   2   3  1745.66  106.0837
  -7   2   1  314.023   47.8752
   7   2   0  351.204   51.8897
   0   6  18  2178.97   91.5568
  -1   6  18  1764.31  154.5990
   1   9  11  378.196   51.5430
   1  10   7  6309.45  276.5810
  -2   2  21  18.8297   28.1042
   2   2  20  134.385   48.3774
   3   0  19  19783.7  590.9170
  -3   2  20  6221.01  212.4283
   3   3  18  478.253   85.4380
   3   7  13  169.346   48.7654
  -3   8  12  160.253   55.2399
  -4   1  19  486.585   48.3786
  -4   3  18  776.953   75.1152
   4   3  16  2863.41  202.7320
  -4   5  16  695.277   69.0968
   4   5  14  2036.24  114.2968
  -4   8   9  6136.79  288.3990
   4   8   7  5706.36  189.8249
   5   4  12  14.5919   31.1080
  -5   6  11  327.010   95.7175
  -6   5   8  2370.94  121.3028
   6   5   5  31.8265   41.1290
  -7   0   7  2000.70  157.6500
   7   0   3  3398.75  210.5750
   7   1   3  485.896   81.6104
  -7   2   5  672.163   68.5553
   7   2   1  3423.71  151.5061
   0   3  21  1485.73  100.7224
   0   9  12  46.0118   22.6168
   0  10   8  4178.52  162.1884
   1   2  21  2128.27  122.3330
  -1   3  21  6946.43  315.6760
   1   7  16  18.4213   16.0072
   1   8  14  6231.98  160.4653
  -2   7  16  592.336   78.7066
   2   7  15  616.676   39.4635
  -2   9  11  4781.89  256.4040
   2   9  10  141.124   35.9348
  -2  10   6  643.470   79.0998
   2  10   5  2794.39  186.3320
   3   1  19  455.040   88.2178
   3   6  15  655.283   53.0410
   3   9   7  742.438   97.9152
   4   1  17  718.080  106.3540
  -4   9   2  327.139   48.1211
  -4   9   1  406.590   52.9298
   4   9   0  188.027   54.2587
  -5   0  17  1285.89  127.1310
   5   2  14  416.223   56.8464
  -5   7   8  243.197   42.3778
  -6   2  13  288.900   44.7148
   6   2  10  29.3252   24.4037
  -6   3  12  143.184   34.6872
   6   3   9  30.6965   23.6741
  -6   6   3  7008.96  314.4050
  -6   6   2  2064.47  168.0430
  -6   6   1  222.652   64.4955
   6   6   0  387.141   77.0145
  -7   1   7  14.8094   35.0036
   7   2   2  106.717   39.1875
   0   0  22   6.3848   40.2875
   1   5  19  427.923   55.5994
  -1   9  12  597.708   91.9619
  -1  10   8  508.681   57.9866
  -2   4  20  4598.88  256.5480
   2   4  19  3667.08  230.2010
  -2   5  19  43.0602   40.4982
   2   5  18  28.3215   39.2543
  -2   8  14  786.915  102.6760
   2   8  13  1320.00   90.9056
  -3   4  19  701.969  101.8280
  -3   5  18  1583.60  149.8940
   3   8  11  85.9351   29.2275
  -3   9   9  753.722   69.4750
  -4   9   3  536.330   60.5476
   4   9   1  3363.90  202.2690
  -5   1  17  395.378   43.5203
  -5   3  16  325.564   70.6741
  -5   4  15  16.5950   34.3333
   5   5  11  15.2865   37.8078
   5   6   9  240.366   43.0041
   5   7   6   9.0881   33.6461
  -6   0  14  3701.76  207.6180
  -6   4  11  563.628   62.5556
   6   4   8  909.773   79.4538
  -6   6   4  2036.15  166.4890
   6   6   1  43.9709   37.7465
   7   1   4  20.9076   40.8859
  -7   2   6  57.3483   42.8026
  -7   3   3  189.095   40.3325
  -7   3   2  1736.61  105.5194
  -7   3   1  6342.76  208.1277
   0   1  22  899.298   80.8994
   0   8  15  13.8644   24.5232
  -1   1  22  2223.70  124.3242
   1   4  20  112.828   37.2545
   1   6  18  2388.91   96.0006
  -1   8  15  57.7378   45.1399
   1  10   8  249.536  110.9310
  -2  10   7  420.586   54.3177
   2  10   6  2091.19  160.8160
   3   2  19  879.141  116.3880
  -3   3  20  165.389   39.8003
  -3   7  15  1117.84  120.4690
  -4   2  19  1661.76   86.2065
   4   2  17  1552.72  185.4610
  -4   6  15  11788.4  411.0980
   4   6  13  2047.63  115.2959
  -4   8  10  3656.43  222.4460
   4   8   8  54.2244   41.7968
  -4   9   4  1340.25   93.5319
   4   9   2  18.5367   28.7346
  -5   7   9  915.876  144.6953
  -5   8   1  1349.41   90.9792
  -6   1  14  4371.21  152.0920
   6   1  11  180.125   55.0247
  -6   5   9  3345.43  146.5281
   6   5   6  2431.56  181.1720
  -6   6   5  12221.0  602.9000
   6   6   2  828.198  107.1050
  -7   1   8  532.277   69.7197
  -7   2   7  1813.90  109.6567
   7   2   3  323.827   51.4871
  -7   3   4  1275.12  134.9840
   7   3   0  74.2607   42.9208
   0   7  17  6388.58  277.6717
   0  10   9  438.392   73.5179
  -1   7  17  4341.44  167.7540
   1   9  12  10285.7  269.1850
  -2   3  21  760.977   77.1538
   2   3  20  602.898   96.9021
  -2   6  18  39.8605   36.8856
   2   6  17  3810.45  107.1510
  -3   0  21  941.081  115.4570
  -3   6  17  315.214   50.8766
  -3   8  13  572.530  104.2020
   3   9   8  137.571   36.8096
  -3  10   2  5053.38  258.5080
  -3  10   1  231.617   64.7562
   3  10   0  2710.52  208.1800
   3  10   1  1528.43  141.0040
  -4   7  13  939.496  112.5760
   4   7  11  492.289   56.9111
  -4   9   5  912.242   63.7787
   4   9   3  328.358   67.3101
   5   0  15  1388.51  143.3660
  -5   2  17  2785.57  138.7039
  -5   5  14  7949.64  325.7290
  -5   6  12  1491.30  138.9750
  -5   8   3  2796.90  133.1298
  -5   8   2  12.2602   30.6919
   5   8   0  1038.31   79.6535
   5   8   1  4494.44  243.9270
  -6   6   6  1197.75  128.4290
   7   0   5  4974.46  263.0190
   7   2   4  27.3559   31.2238
  -7   3   5  133.129   52.7097
   7   3   1  42.8902   36.0412
   0   2  22  3280.65  163.6783
   0  11   1  1933.94  159.5070
   0  11   2  215.699   58.3334
  -1   2  22  610.574   82.3150
   1   3  21  1617.15  113.9298
  -1  10   9  695.477  103.4770
  -2   0  22  10345.4  400.2380
  -2   9  12  173.008   52.7191
  -3   1  21  3668.88  131.6445
   3   4  18  93.4141   54.0668
   3   5  17  292.547   45.3409
   3   7  14  185.506   41.4546
  -3   9  10  8760.42  358.8110
  -3  10   3  105.946   46.0069
   3  10   2  1070.73  121.9850
  -4   4  18  2725.61  198.8880
   4   4  16  355.323   55.5004
   5   1  15  746.820  115.3900
   5   3  14  21.9399   42.4549
   5   4  13  26.2075   23.6039
   5   7   7  429.757   56.0511
  -5   8   4  4086.47  164.2779
   5   8   2  890.097  106.8300
  -6   2  14  2586.98  103.1240
   6   2  11  1115.70   87.4401
  -6   3  13  139.402   45.1353
   6   3  10  3884.09  162.2457
   6   6   3  2921.00  199.1330
  -7   0   9  892.707  106.5510
   7   1   5  2969.97  286.3590
  -7   3   6  3466.23  223.3980
   7   3   2  867.441   92.2442
   0   5  20  7979.22  236.9281
   0   9  13  8057.08  372.1548
   0  11   3  297.224  140.7020
  -1   4  21  919.662   83.1883
  -1   5  20  1300.35   93.4456
   1   8  15  1130.59   69.3860
  -1   9  13  625.851   68.8807
   1  10   9  112.326   26.4776
  -1  11   1  1171.01  121.9240
   1  11   0  567.211   86.9465
  -2   1  22  26.8110   24.1726
   2   1  21  734.701  110.1700
   2   9  11  71.9944   32.6017
  -2  10   8  2631.28  130.2137
   2  10   7  662.543   94.0348
  -3  10   4  23.1333   39.1410
   3  10   3  37.2675   35.0391
  -4   0  20  2098.66  172.9400
  -4   3  19  164.589   40.9198
  -4   5  17  983.081  120.6610
   4   5  15  234.959   45.7940
  -4   9   6  33.2785   23.6686
   4   9   4  199.392   57.4377
   5   5  12  2617.78  105.8907
   5   6  10  2344.11  123.7013
  -5   7  10  735.432   72.3519
  -5   8   5  2541.59  129.4225
  -6   4  12  527.302   61.1556
   6   4   9  820.708  110.4419
  -6   5  10  48.3406   24.9896
   6   5   7  122.630   35.2353
  -6   6   7  37.0233   24.9133
   6   6   4  196.803   61.4600
  -7   1   9  3806.40  342.3656
  -7   2   8  576.401   61.0917
   7   3   3  70.5676   50.6986
   0   4  21  48.8829   28.5639
   0   6  19  767.484   71.1696
   0  10  10  1116.81  125.4510
   1   1  22  24.7488   39.1306
   1   7  17  1768.03   85.7383
  -1  11   2  82.7665   40.6732
   1  11   1  7521.17  318.5510
   1  11   2  38.0491   36.6406
  -2   7  17  68.8819   30.2425
   2   7  16  1209.57   55.4992
  -2   8  15  1213.20  134.9683
   2   8  14  744.969   70.7729
  -3   2  21  2129.98  125.5815
   3   3  19  181.339   63.3033
   3   6  16  82.2264   23.8625
   3   8  12  1528.56  135.0638
  -3  10   5  114.270   37.2578
   4   0  18  3800.42  242.2420
  -4   1  20  64.6875   23.5935
   4   1  18  4827.12  275.3190
   4   3  17  136.248   53.8501
  -4   8  11  23.2871   34.4536
   4   8   9  48.0002   27.8201
   5   2  15  21.3528   26.3253
  -5   4  16  30.8551   23.8689
   5   8   3  2742.29  188.4840
   6   0  12  1063.91  118.7330
   7   1   6  1402.04  139.8520
   7   2   5  834.545  106.4640
  -7   3   7  10.7796   48.4290
   0  11   4  49.2753   43.0640
  -1  10  10  860.865  110.5000
  -1  11   3  720.308   99.3249
   1  11   3  2230.40  170.3500
  -2   2  22  753.669   77.8369
   2   2  21  4045.43  255.4370
  -3   7  16  276.481   46.9995
   3  10   4  1701.45  149.7350
  -4   7  14  1391.41  137.6870
   4   7  12  3400.81  217.1370
  -4   9   7  1260.99   75.9256
   4   9   5  206.016   53.2383
  -5   1  18  45.5905   20.6215
  -5   3  17  2149.33  174.3550
  -5   6  13  947.888  112.2940
   5   7   8  2061.33  118.7543
  -5   8   6  339.548   50.3057
  -6   1  15  776.098   72.1801
   6   1  12  3451.60  153.8452
  -7   2   9  206.701   40.4913
   7   3   4  202.826   64.4574
  -7   4   4  68.4691   46.5705
  -7   4   3  18.9814   46.7145
  -7   4   1  1580.45  151.7740
   7   4   0  1635.17  159.7470
   0   3  22  1814.55  113.8661
   0   8  16  237.978   35.8001
   0  11   5  698.725  187.1480
   1   2  22  1406.89  103.1803
  -1   3  22  46.4205   32.4555
   1   5  20  93.7876   30.1350
  -1   8  16  67.9184   21.4604
   1   9  13  264.510   48.0188
  -1  11   4  574.614   88.9029
  -2   4  21  33.0209   41.5819
  -2   5  20  883.105  115.4840
   2   5  19  1996.68  219.3340
  -2  10   9  365.074   73.1375
   2  10   8  989.182  114.3580
   3   1  20  1426.78  146.9980
  -3   4  20  589.504   94.2960
  -3   5  19  1930.47  171.3110
  -3   8  14  79.8589   43.5943
  -3   9  11  132.352   69.5236
  -3  10   6  614.747   84.7227
  -4   6  16  695.699   71.3336
   4   6  14  31.2214   39.0201
  -5   5  15  1611.04  144.6030
  -6   3  14  11.0801   36.2267
   6   3  11  169.627   40.5904
  -6   5  11  2795.04  136.7629
   6   5   8  1500.76  103.8917
   6   6   5  3396.77  216.4750
  -7   1  10  608.071   65.2736
  -7   3   8  465.541   77.8084
  -7   4   5  302.311   73.9255
   7   4   1  1342.46  143.7350
   0   7  18  832.314   82.8510
  -1   0  23  4140.40  247.3850
   1   4  21  3119.68  205.2080
  -1   7  18  486.520   56.6684
   1  10  10  121.017   58.2973
   1  11   4  2194.61  167.8490
   2   4  20  242.654   69.7325
  -2   6  19  452.008   82.3909
   2   6  18  63.9157   25.0592
  -2   9  13  1250.17  135.7700
   2   9  12  33.7642   35.6528
  -3   6  18  40.1546   34.5819
   3  10   5  48.8118   41.2599
  -4   2  20  1123.03   81.4168
   4   2  18  119.784   57.6714
  -4   9   8  579.791   66.9606
   4   9   6  48.0556   30.6559
  -5   2  18  2121.45  123.4934
   5   4  14  893.329   80.6399
   5   6  11  3309.17  176.3051
  -5   7  11  248.292   65.3446
  -5   8   7  1210.81   91.3632
  -6   2  15  995.649   83.2859
   6   2  12  396.642   55.5618
  -6   4  13  616.504   91.2305
   6   4  10  46.4869   42.1245
   7   0   7  11088.4  416.8700
   7   1   7  55.7778   43.1858
   7   2   6  62.0157   59.9293
   7   4   2  520.085  146.1070
   0   9  14  89.3052   47.1018
   0  10  11  1138.53   88.9215
   0  11   6  1124.28  121.0720
  -1   1  23  1745.01  160.3890
   1   6  19  144.650   37.4632
  -1   9  14  1919.89  115.2867
  -1  11   5  712.844   99.3055
   3   2  20  672.901  107.2790
  -3   3  21  15.6790   30.7525
   3   7  15  84.3825   32.6596
   3   9  10  58.3886   41.3843
  -3  10   7  3040.73  143.9797
  -4   8  12  16.5089   29.4373
   4   8  10  24.8814   25.3277
   5   1  16  156.331   61.0859
   5   3  15  1423.04  102.2038
   5   8   5  1872.04  157.1060
  -6   6   9  365.207   51.6153
   6   6   6  97.6637   46.4609
  -6   7   3  6628.83  316.7500
  -6   7   2  1981.48  168.9100
  -6   7   1  3796.13  232.7520
   6   7   0  522.066   88.3361
  -7   0  11  4110.55  231.5440
  -7   2  10  146.512   37.5428
   7   3   5  226.795   65.3510
  -7   4   6  837.232  114.9330
   0   1  23  72.6731   34.4082
   1   8  16  11.5285   33.2964
  -1  10  11  537.031   91.2516
   1  11   5  438.800   78.0646
  -2   3  22  320.042   50.7004
   2   3  21  39.2293   46.3847
  -2  10  10  1358.90  141.1770
   2  10   9  1418.70   78.6034
  -2  11   2  499.721   85.0916
  -2  11   1  32.4598   42.0492
   2  11   0  3622.63  222.8980
   2  11   1  2519.02  184.3300
  -3   1  22  57.2153   21.1462
   3   5  18  6685.81  317.9410
   3   8  13  29.9495   30.9604
   3  10   6  3069.27  204.7240
  -4   4  19  246.012   68.2389
   4   4  17  370.164   63.0563
  -4   5  18  631.636   98.6597
   4   5  16  1100.22   89.7757
   5   5  13  19.0906   48.7514
  -5   6  14  490.583   86.8702
   5   7   9  164.337   39.6496
  -5   8   8  1315.51   95.2218
  -6   7   4  1024.72  237.9690
   6   7   1   1.1465   29.9113
  -7   1  11  56.1229   24.2973
  -7   3   9  1143.83  128.4830
   7   4   3  3138.26  224.0570
  -1   2  23  3243.29  188.8824
   1   3  22  1076.30   89.7792
  -1   5  21  1419.50  101.9252
  -1  11   6  75.7246   41.4225
   2   0  22  1801.43  174.7220
  -2   8  16  3086.21  148.4245
   2   8  15  559.709   61.8819
  -2  11   3  276.703   62.6605
   2  11   2  946.650  113.5390
   3   4  19  210.769   64.8235
  -3   9  12  3085.04  212.2930
  -4   7  15  87.4777   52.1827
   4   7  13  2119.04  174.1300
  -4   9   9  2582.07  193.7480
   4   9   7  342.723   54.7703
  -5   0  19  64.1996   40.6561
   5   2  16  1066.71   98.8521
  -5   4  17  5417.26  287.5660
   5   8   6  282.836   65.6899
  -6   1  16  82.3739   29.5406
   6   1  13  140.790   38.8922
  -6   5  12  406.335   55.3998
   6   5   9  14.9366   32.8444
  -6   7   5  562.547   91.9909
   6   7   2  509.035  115.1310
   7   2   7  317.166   49.0663
   7   3   6  11.9372   31.3461
  -7   4   7  2411.94  190.0350
   0   2  23  225.865   46.9723
   0   5  21  2381.08  129.1941
   0   6  20  432.573   85.1740
   0  11   7  1157.56  122.6820
  -1   4  22  69.8143   35.5685
  -1   6  20  1119.96  130.4930
   1   7  18  2088.61  125.2527
   1   9  14  59.9950   28.5086
   1  10  11  825.077   76.6348
   1  11   6  1420.54  134.9950
  -2   1  23  625.122   70.0642
   2   1  22  342.103   78.7188
  -2   7  18  34.0723   45.1990
   2   7  17   9.8409   34.8458
   2  11   3  1687.91  152.3490
   3   6  17  23.8876   26.6831
  -3   7  17  1858.46  116.0652
  -3   8  15  782.892  106.6860
  -3  10   8  1344.25   95.7246
  -4   3  20  372.671   55.6731
   4   3  18  487.284   89.1964
  -5   1  19  2898.02  132.5567
  -5   3  18  2378.57  260.9210
  -5   5  16  183.531   41.5185
  -5   7  12  331.964   73.3680
  -6   3  15  205.024   40.1678
   6   3  12  251.760   45.8390
  -6   6  10  34.2469   40.2444
   6   6   7  1171.86  129.6440
   7   1   8  73.1745   48.4773
  -7   2  11  1912.80  169.5610
   7   4   4  2292.24  188.3380
   0   4  22  2923.69  211.8987
   0   8  17  149.518   30.6594
   1   0  23  1282.75  140.0150
  -1   8  17  82.8829   28.9539
  -1  11   7  9213.72  262.8083
  -2   9  14  762.498  108.1710
   2   9  13  1204.25   91.7344
  -2  11   5  1353.95  119.4127
   2  11   4  141.782   57.7884
  -3   2  22  223.011   48.9920
   3   3  20  611.583  103.5410
   3   9  11  102.793   37.2243
   3  10   7  1003.57  122.5270
  -4   1  21  881.353   66.6655
   4   1  19   5.5587   42.2452
  -4   6  17  1302.69   97.0377
   4   6  15  669.979   69.9104
  -4   8  13  57.2489   47.9042
   4   8  11  1858.56  161.8360
   5   6  12  619.818   98.4177
  -5   8   9  88.3053   28.0576
  -6   4  14  479.928   81.4495
   6   4  11  159.082   31.9340
  -6   7   6  335.720   74.1653
   6   7   3  1585.35  149.9610
  -7   3  10  315.161   69.3785
  -7   4   8   3.0073   31.2593
  -7   5   4  2155.02  182.0820
  -7   5   3  428.383   83.2078
  -7   5   2  3119.68  308.1390
  -7   5   1  296.563   71.2691
   7   5   0  868.704  114.6600
   0   9  15  374.883   42.6297
   0  10  12  1106.26   88.0900
   1   1  23  1958.64   98.9434
  -1  10  12  3382.23  222.3640
  -2  10  11 0.186900   39.7585
   2  10  10  1106.34   89.7771
   3   0  21  9466.46  405.1130
  -3   4  21  308.271   81.8892
  -3   5  20  1004.57  133.3320
  -4  10   2  434.625   47.3642
  -4  10   1  2255.78  128.1483
   4  10   0  274.667   71.5307
  -5   2  19  3233.27  207.2664
   5   4  15  3461.98  218.9846
   5   7  10  1377.28   99.4871
   5   8   7  1771.77  154.1970
  -6   2  16  262.353   44.1106
   6   2  13  1159.90   94.0968
  -7   1  12  1712.87  158.1470
   7   2   8  80.6882   44.1479
   7   4   5  70.6057   52.7970
   7   5   1  919.597  119.2990
   0   7  19  198.419   58.8882
   0  11   8  2197.60  191.3544
  -1   3  23  820.081   81.1419
   1   5  21  701.139   71.9806
  -1   7  19  651.298  103.2490
  -1   9  15  17.4066   33.6435
  -2   2  23  800.435   80.6095
   2   2  22  107.073   47.4825
  -2   5  21  321.839   73.8697
   2   5  20  2145.16  183.0010
  -2  11   6  35.7626   30.1034
   2  11   5  33.1283   42.1044
   3   1  21  252.824   66.1046
  -3   6  19  94.8811   52.0508
   3   8  14  137.833   50.0852
  -3  10   9  620.375  102.4750
  -4   2  21  562.943   85.7169
   4   2  19  29.5520   34.7929
  -4   9  10  87.8341   42.8572
   4   9   8  57.3310   49.0951
  -4  10   3  2466.39  148.5384
   4  10   1  452.044   90.8440
   5   0  17  91.4654   49.7951
   5   3  16  4094.56  177.2887
   5   5  14  683.375   72.6227
  -5   9   3  193.509   41.5331
  -5   9   2  2557.36  132.9283
  -5   9   1  40.8293   28.4543
   5   9   0  5623.98  283.4970
  -6   5  13  909.765  112.1920
   6   5  10  50.5288   31.7994
  -6   7   7  23.3461   26.8085
   6   7   4  249.571   68.1087
   7   0   9  540.315   92.9271
   7   3   7  3555.59  158.6352
  -7   5   5  259.474   70.4089
   7   5   2  149.702   55.8428
   0   3  23  155.436   40.0710
   1   2  23  1009.84   90.0508
   1   6  20  1218.90   91.8008
  -1  11   8   1.5756   36.9875
  -2   4  22  1319.48  144.3020
   2   4  21  318.191   81.4109
  -2   6  20  67.6066   47.0103
   2   6  19  727.950  105.2330
   3   7  16   4.8377   36.5704
  -3   9  13  74.6866   36.3814
  -4  10   4  683.226   57.4893
   4  10   2  176.982   63.7617
   5   1  17  1079.26  136.3110
  -5   6  15  717.883  101.8230
  -5   7  13  613.680   96.0966
  -5   8  10  100.696   51.2638
  -5   9   4  52.9955   38.5607
   5   9   1  597.596   92.5194
   6   0  14  505.276   86.2331
  -6   6  11  3799.75  167.2838
   6   6   8  427.829   60.0406
   7   1   9  113.872   52.4759
  -7   2  12  140.250   53.9305
  -7   3  11  30.6489   38.4064
  -7   4   9  3499.09  230.1050
  -7   5   6  97.5958   51.4352
   1   4  22  657.098   72.5202
   1   8  17  438.448   47.1878
   1  10  12  502.442   60.7767
   1  11   8  228.844   60.8952
  -2   8  17  5066.82  194.3412
   2   8  16  231.310   44.3463
   3   2  21  385.687   82.7171
  -3   3  22  21.4287   37.2780
   3  10   8  986.932  119.7530
  -4   4  20  586.251   98.6202
   4   4  18  156.038   40.1777
  -4   5  19  310.648   79.2382
   4   5  17  2084.30  125.4096
  -4   7  16   9.1941   30.4431
   4   7  14  4013.66  245.9570
  -4  10   5  488.669   49.5633
   4  10   3  637.615  104.0380
  -5   4  18  580.172   95.5754
  -5   9   5  67.5393   38.8315
   5   9   2  221.987   59.7559
  -6   1  17  39.3236   33.4020
   6   1  14  1352.63  100.9197
  -6   7   8  282.997   49.4809
   6   7   5  501.923   89.2200
   7   5   3  155.480   55.1125
   0   0  24  4362.80  265.0240
   0  11   9  12615.3  636.0900
  -1   1  24  484.128   91.5180
   1   9  15  1015.70   84.0347
  -2  11   7  5584.38  202.4602
   2  11   6  1042.12  171.9480
  -3   0  23  419.627   83.9526
   3   4  20  697.065  112.3740
   3   5  19  1874.74  170.8890
  -3   8  16  192.719   53.5730
   3   9  12  1510.64  150.8180
  -3  10  10  1577.44  154.7190
  -3  11   1  1479.42  149.1650
  -4   8  14  4511.12  259.8770
   4   8  12  1539.82  249.2014
  -4   9  11  241.932   69.9722
   4   9   9  29.9579   31.7703
   5   2  17  1165.23   97.2555
  -5   5  17  1162.84  137.4180
   5   6  13  8405.24  371.5230
   5   8   8  21.1091   22.8584
   5   9   3  286.775   70.1513
  -6   3  16  1016.90  123.8410
   6   3  13  1794.33  117.1789
   6   4  12  262.633   50.4200
  -7   1  13  24.8167   37.2125
   7   2   9  4267.07  177.7822
   7   3   8  23.0717   39.9780
  -7   5   7  413.673   83.5612
   0   1  24  1106.99   94.3111
   0  10  13  161.835   43.0354
   1   7  19  241.855   63.5702
  -1  10  13  2180.98  127.9531
  -1  11   9  4928.99  339.7500
  -2   3  23  43.8009   38.6291
   2   3  22  1766.91  173.3470
  -2   7  19  1046.62  131.2770
   2   7  18  3347.33  107.4040
  -2   9  15  69.6450   29.8847
   2   9  14  99.6724   36.9292
  -2  10  12  226.859   67.1217
   2  10  11   8.5225   38.2096
  -3   1  23  3656.29  172.4669
   3   6  18  66.3974   33.6082
  -3   7  18  10.3355   34.2577
  -3  11   3  68.1497   42.6062
  -3  11   2  388.415   77.5767
   3  11   0  93.9063   55.0488
   3  11   1  90.2979   49.7095
  -4   3  21  58.7672   40.1047
   4   3  19  138.301   58.5498
  -4   6  18  19.9227   37.6943
   4   6  16  55.6239   37.3584
  -4  10   6  34.3041   28.1935
   4  10   4  98.5421   47.5173
  -5   1  20  335.087   43.2610
  -5   3  19  152.257   58.3936
   5   7  11  43.1806   37.3180
  -5   9   6  294.578   49.5129
  -6   2  17  3367.86  158.9166
  -7   4  10  1595.95  153.5710
   7   5   4  4950.25  278.3610
  -8   0   2  1855.97  164.9010
   0   5  22  659.235   94.6427
   0   8  18  946.020   66.5090
   0   9  16  919.916   65.9634
   1   3  23  2039.19  128.4120
  -1   5  22  2878.09  160.7431
  -1   6  21  82.6587   49.8841
  -1   8  18  281.381   68.4276
  -2   0  24  2712.89  209.3610
   3  10   9  933.051   85.7947
   3  11   2  2572.50  194.3970
  -4   0  22  3260.48  239.8820
   4   0  20  255.919   74.8521
  -5   8  11  3906.57  241.9690
   5   9   4  165.819   55.5531
   6   2  14  451.949   60.4474
  -6   5  14  253.794   69.3300
   6   5  11  1071.56  161.2451
  -6   6  12  170.805   59.2791
   6   6   9  805.892   80.2114
   6   7   6  1644.18  154.3960
   7   1  10  127.506   58.0750
  -7   2  13  434.279   84.4596
  -7   3  12  2928.35  209.7210
   7   4   7  27.7121   39.5757
  -7   5   8  402.496   79.8461
  -8   0   4  1591.08  150.3720
   8   0   0  615.481   98.0819
  -8   1   3  25.5764   38.5043
  -8   1   2  2990.04  207.2070
  -8   1   1  451.450   84.3752
   0   2  24  1134.65   95.5620
   0   6  21  2878.53  208.5450
   0  12   0  3900.01  239.1330
   0  12   1  26.9755   35.6212
  -1   2  24  176.271   42.1046
  -1   4  23  324.422   55.7754
  -1   9  16  1563.11  107.1804
   1  11   9  8215.02  365.7710
  -2   1  24  1939.78  144.7002
   2   1  23  75.2058   48.2165
  -2  11   8  1893.87  171.9560
   2  11   7  226.326   63.1226
  -3   2  23  40.1202   30.8332
   3   3  21  939.701  130.0330
   3   8  15  35.5922   28.4869
  -3   9  14  320.883   74.9631
  -3  11   4  238.838   46.7166
   3  11   3  3462.80  226.1660
  -4   1  22  4371.09  152.0475
   4   1  20  5272.05  326.5790
  -4  10   7  697.247   74.8607
   4  10   5  174.467   64.5436
   5   4  16  227.653   46.6619
  -5   6  16  122.380   49.4198
  -5   7  14  394.908   81.2384
  -5   9   7  76.0101   53.0381
  -6   8   3  654.547  103.1090
  -6   8   2  2630.27  200.4550
  -6   8   1  77.6964   44.9607
   6   8   0  25.3029   44.1116
  -7   6   2  196.232   57.6326
  -8   1   4  926.717  117.7330
   8   1   0  1397.95  144.7530
   0   4  23  626.841   70.7206
   0  11  10  493.865  104.7810
   0  12   2  964.958  155.2020
   1  10  13  100.460   35.8903
  -3   5  21  25.5612   36.8461
   3   7  17  615.362   74.3912
  -3  10  11  30.8747   46.4450
  -3  11   5  7931.09  250.6913
  -5   2  20  1410.24  107.1048
   5   5  15  59.0592   46.0961
   5   8   9  1905.65  118.4729
  -6   8   4  719.918  106.1490
   6   8   1  3234.15  220.3740
  -7   4  11  59.4969   45.0643
   7   5   5  62.2561   58.5703
  -7   6   4  1356.80  146.3520
  -7   6   3  3330.04  229.2490
  -7   6   1  2409.61  196.0660
  -8   0   6  682.197  101.6280
   8   0   2   8.6511   34.2254
  -8   1   5  34.6299   37.5793
   8   1   1  795.320  109.1340
  -8   2   2  349.464   56.0721
   0   7  20  1487.46  150.2930
   0  12   3  291.360   72.4924
   1   1  24  2454.81  176.6894
  -1   7  20  196.438   78.0935
  -1  11  10  24.6296   38.6078
  -1  12   2  73.7085   51.6830
  -1  12   1  775.829  105.2690
   1  12   0  3339.96  220.1230
   1  12   1  55.0476   45.3506
  -2   5  22  322.195  154.6080
   2   5  21  19.8158   41.7756
  -2  10  13  458.524   87.9285
   2  10  12  176.724   40.5311
  -3   4  22  2434.06  200.9370
  -3   6  20  809.174  119.6420
   3   9  13  791.240  113.6000
   3  11   4  411.634   80.3388
  -4   2  22  255.888   76.4807
   4   2  20  1608.97  166.1740
  -4   7  17  1309.53  100.8546
   4   7  15  304.408   76.5577
  -4   9  12  78.3622   50.1679
   4   9  10  166.357   41.0864
   5   1  18  312.004   79.9018
   5   9   5  298.250   68.0852
  -6   0  18  1486.40  154.9680
  -6   1  18  47.7561   48.8184
  -6   4  16  1331.88  144.3290
   6   7   7  1362.98  141.3000
  -6   8   5  757.694  108.6570
   6   8   2  75.9158   48.5432
   7   2  10  715.235   75.1739
   7   3   9  551.160   65.2885
  -7   5   9  237.287   68.1925
   7   6   1  80.3656   48.1005
  -8   1   6  16.7118   36.4997
   8   1   2  85.2807   56.1606
  -8   2   4  730.017   78.0469
  -8   2   3  926.501  110.2210
  -8   2   1  1655.82  158.1460
   8   2   0  884.230  114.0280
   0  10  14  600.596   69.8901
   0  12   4  599.376   94.7923
   1   5  22  1170.51   93.2101
   1   8  18  2253.40  102.0807
   1   9  16  115.156   34.7777
  -1  10  14  1911.23  120.5235
   1  12   2  2434.91  231.8090
  -2   2  24  1328.16  106.8940
   2   2  23  2777.61  218.3300
  -2   4  23  673.495  106.7490
  -2   6  21  3321.45  235.1310
   2   6  20   8.0646   35.3317
  -2   8  18  850.832   81.8320
   2   8  17  265.737   46.4093
  -2  11   9  1176.43  138.7320
   2  11   8  3993.19  238.2300
   3   1  22  263.261   77.5610
  -3   8  17  873.730   84.7673
   3  10  10  23.8382   36.3208
  -3  11   6  1177.07  103.8167
  -4   8  15  3784.79  240.3910
   4   8  13  54.7065   30.9178
  -4  10   8  1140.81   95.7331
   4  10   6  1067.03  158.2760
  -5   4  19  464.526   90.0936
   5   6  14  23.0951   49.1665
   5   7  12  7583.75  352.6760
  -5   8  12  372.120   76.8340
  -5   9   8  5226.51  201.8118
   6   1  15  861.782  100.4778
  -6   3  17  73.5298   44.3013
   6   3  14  2812.68  223.2796
   6   4  13  64.9550   33.8485
  -6   6  13  10643.0  748.7420
   6   6  10  1324.32  101.0039
   7   4   8  245.320   50.9274
  -7   6   5  3075.08  223.4920
   7   6   2  34.9441   43.5997
  -8   2   5  1677.27  119.9161
   8   2   1  435.891   86.8369
   0   3  24  20.2578   38.4425
  -1   3  24  63.6775   31.6525
   1   6  21  306.876   50.6987
   1  11  10  328.730   76.4662
   1  12   3  77.8383   51.9818
   2   4  22  42.4752   45.4659
  -2   9  16  608.331   70.2640
   2   9  15  2937.03  146.6129
   3  11   5  387.508  133.6500
  -4   4  21  184.860  131.8690
   4   4  19  373.328   85.8394
  -4   5  20  1952.11  179.9910
   4   5  18  51.4560   40.7771
  -5   5  18  524.463   98.9865
   5   9   6  1597.92  260.6700
  -6   5  15  30.6050   32.8522
   6   5  12  173.493   57.4322
  -6   8   6  62.6718   45.1567
   6   8   3  41.4922   52.5644
   7   0  11  575.483   98.5809
   7   1  11  1115.64  135.1290
  -7   2  14  41.9242   35.4593
  -7   3  13  110.854   49.6446
   7   5   6  4991.56  286.1150
  -7   6   6  226.997   68.9205
  -8   1   7  17.4712   40.6533
   8   1   3  113.982   50.8752
   0  11  11  130.754   59.4993
   0  12   5   7.3471   37.2928
   1   2  24  283.093   83.3361
   1   4  23  83.9061   36.8110
  -1  12   4  251.348   81.9980
   1  12   4  199.806   56.7832
  -2   7  20  860.339  123.4700
   2   7  19  3183.47  154.7807
   3   2  22  11.9970   50.8475
  -3   3  23  69.5366   50.0549
   3   5  20  10482.5  425.2100
  -3   7  19  2404.50  202.2730
  -3   9  15  847.528  119.4400
  -3  11   7  3952.08  173.8238
  -4   6  19  761.948  116.4450
   4   6  17  706.996   76.0444
  -5   0  21  1366.26  148.2320
   5   2  18  634.679  108.7030
  -5   7  15  649.982  103.1680
   5   8  10  1427.27  103.3203
  -6   2  18  686.319   74.1953
   6   2  15  2889.64  269.6361
  -7   4  12  274.832   69.7392
  -7   5  10  3417.55  231.9530
   7   6   3  253.608   68.6827
  -8   0   8  3650.40  230.2810
  -8   2   6  17.0401   32.2707
   8   2   2  67.5451   48.3619
   0   9  17  1064.43   71.6122
  -1   0  25  300.954   78.4633
   1   7  20  1228.09  133.9820
  -1   9  17  32.5081   35.8359
   1  10  14  1772.30  115.0873
  -1  11  11  907.807  122.3770
  -1  12   5  205.521   81.5685
  -2  11  10  57.3607   39.4307
   3   4  21  1410.67  155.5410
   3   6  19  199.254   54.0231
  -3  10  12  391.680   82.6626
  -4   9  13  32.4022   42.7647
   4   9  11  200.163   81.7410
  -4  10   9  195.225   63.0994
   4  10   7  1454.45  149.9070
  -5   1  21  2316.51  109.9818
  -5   6  17  195.913   72.5110
  -5   9   9  196.824   61.1476
  -6   7  11  653.922   74.1097
   6   7   8  25.7924   35.3134
  -6   8   7  1074.51  132.1600
   6   8   4  99.6636   72.1974
  -7   0  15  203.794   56.4386
   7   3  10  2644.23  143.0251
  -7   6   7  108.335   58.1537
   8   0   4  2188.03  184.3490
  -8   1   8  1350.55  138.8110
   8   1   4  1050.84  131.1250
  -8   3   3  37.5637   49.5179
  -8   3   2  79.9862   49.3309
  -8   3   1  53.8132   36.7539
   0   8  19  4832.57  193.1667
   0  12   6  5622.96  289.8640
  -1   1  25  4301.51  267.2940
  -1   8  19  143.393   97.7903
   1  12   5  170.488   55.5366
  -2   3  24  478.865   95.9095
   2   3  23  853.294  125.4360
   2  11   9  1340.01  150.2600
  -2  12   1  2514.23  194.4740
   2  12   0  273.704   73.3923
  -3   1  24  954.018   91.7485
   3   8  16  5134.96  283.8590
   3  11   6  96.2311   46.4248
  -4   3  22  93.3442   51.0439
   4   3  20  498.159   99.5548
   5   4  17  2878.07  152.8546
  -5   8  13  832.698  115.1350
  -7   1  15  79.1652   46.5267
   7   2  11  72.5103   33.3847
   7   4   9  1357.16  105.9805
   7   5   7  105.742   68.5017
   7   6   4  2299.33  193.3960
  -8   2   7  779.038  177.0170
   8   2   3  1065.17  130.9740
  -8   3   4  205.807   64.3429
   8   3   0  52.9159   33.9661
   0   1  25  138.100   47.3022
   0   5  23  343.849   56.1800
  -1   5  23  75.3527   50.1759
  -1   6  22  342.738   82.4317
   1  11  11  2061.60  132.0126
  -2  10  14  2972.32  254.7500
   2  10  13  3045.71  151.8872
  -2  12   2  13.2128   39.6355
   2  12   1  1208.15  135.1530
   3   9  14  9237.75  529.1600
   3  10  11  2175.30  187.2050
  -3  11   8  188.857   63.5178
   5   5  16  19.6583   39.3993
   5   7  13  134.708   62.1574
   5   9   7  760.864  104.0480
  -6   6  14  152.289   64.2835
   6   6  11  2605.01  144.7837
  -6   8   8  823.749   82.4175
   6   8   5  321.039   78.8682
  -7   3  14  1724.58  155.7580
  -7   6   8  522.281   93.1568
  -8   3   5  111.652   61.3111
   8   3   1  1402.95  170.2640
   0  10  15  30.3631   33.0466
   1   3  24  16.6861   43.2622
  -1  10  15  57.7599   50.3157
  -1  12   6  2843.91  149.5432
   2   0  24  277.753   80.5514
  -2  12   3  147.436   55.1546
   2  12   2  2886.15  209.2130
   3   3  22  1267.82  148.7940
  -3   5  22  19.4781   45.9184
   3   7  18  860.783   82.1983
  -4   1  23  4975.54  166.2925
   4   1  21  150.530   58.1126
  -4   7  18  127.098   59.0350
   4   7  16  248.326   95.4912
  -4   8  16  404.823   79.5183
   4   8  14  556.026  159.3904
  -4  10  10  290.703   75.2976
   4  10   8  45.0911   37.9159
  -5   2  21  824.742   86.0924
   5   3  18  630.843   75.7078
  -5   9  10  4949.91  282.6680
   6   0  16  26.9991   49.6585
  -6   1  19  717.081   77.6516
  -6   3  18  1785.71  168.8790
   6   3  15  250.516   48.5546
  -6   4  17  94.2657   45.2850
   6   4  14  2252.29  135.6917
  -7   2  15  1690.09  158.3940
  -7   5  11  183.792   59.2752
  -8   1   9  4353.35  254.8480
   8   1   5  35.4050   44.2761
  -8   2   8  111.108   48.8791
   8   2   4  132.374   70.4135
  -8   3   6  2195.00  200.1650
   8   3   2  1498.47  164.7470
   0   2  25  2956.02  155.8513
   0   4  24  44.7714   44.7785
   0   7  21  316.878   74.3802
   0  11  12  46.7202   40.9162
   0  12   7  71.4855   36.3407
  -1   2  25  100.635   55.0818
  -1   4  24  1971.11  128.5697
  -1   7  21  1348.42  151.3570
   1   9  17  58.3071   42.3764
   1  12   6  84.3401   48.8747
  -2   1  25  3281.17  167.6833
   2   1  24  555.075  104.6920
  -2   8  19   5.6302   41.9461
  -2   9  17  151.462   40.1153
   2   9  16  18.2640   38.2319
  -2  12   4  750.742  107.6570
   2  12   3  747.920  109.7500
  -3   2  24  279.816   52.4848
  -3   6  21  472.467   96.5226
  -3   8  18  5665.74  245.4516
  -3  10  13  247.694   68.8326
   3  11   7  205.744   67.5969
  -4  11   1  328.668   55.9243
   5   0  19  3671.87  252.6890
   5   6  15  1430.57  156.3920
   5   8  11  529.424   96.8587
  -5  10   3  478.971   82.8170
  -5  10   2  191.574   48.8008
  -5  10   1  34.8244   31.0140
   5  10   0  420.779   83.3918
   6   1  16  31.8029   27.2009
  -6   5  16  1758.21  161.2690
   6   5  13  629.356  107.1500
  -6   7  12  541.132   94.9323
   6   7   9  74.2013   42.0573
   7   1  12  1127.69  189.7080
  -7   4  13  63.5010   40.5476
   7   6   5  149.239  128.1270
   1   0  25  4940.68  306.9130
   1   8  19  1298.58  100.5265
  -1  11  12  562.875   98.9450
  -1  12   7  30.0776   37.7373
  -2   5  23  5541.54  311.2460
   2   5  22  1892.06  183.6120
  -2   6  22  1193.83  143.3730
   2   6  21  486.801  107.2810
  -2  11  11  3688.87  246.8960
   2  11  10  4482.92  270.1600
   3   0  23  2460.54  210.6670
  -3   4  23  1670.60  171.8840
  -3   9  16  1882.77  125.3679
  -3  11   9  2585.38  214.8710
  -4   2  23  2021.04  142.0684
  -4   9  14  2303.21  193.1400
  -4  11   3  595.299   72.0033
  -4  11   2  126.371   42.0047
   4  11   0  913.624  126.8830
   4  11   1  23.4295   39.2894
   5   1  19  3650.85  258.1730
  -5   4  20  1513.71  160.9530
  -5   5  19  169.863   67.1095
  -5   7  16   5.1938   27.8147
   5   9   8  4973.45  269.9440
  -5  10   4  193.117   37.7294
   5  10   1  582.722   95.3763
  -6   8   9  1795.58  118.9933
   6   8   6  241.422   67.2682
   7   3  11  15.4730   42.1763
   7   5   8  909.741  124.4280
  -7   6   9  393.216   79.1702
  -7   7   2  4243.15  267.3200
  -8   0  10  117.127   47.9233
   8   0   6  2577.89  205.7390
  -8   3   7  183.691   71.1155
   8   3   3  704.309  112.8140
  -2  12   5  111.656   38.6130
   2  12   4  97.7699   46.0976
  -4   5  21  4404.05  278.5810
   4   5  19  29.6558   39.2704
   4   9  12  23.2991   36.5599
  -4  11   4  2699.53  201.1820
   4  11   2  2744.62  215.7240
  -5  10   5  1760.42  164.1640
   5  10   2  791.193  103.1300
  -7   7   3  870.997  123.0770
  -7   7   1  13.6885   38.7233
  -8   2   9  186.770   78.0935
  -8   4   3  1496.92  163.5290
  -8   4   2  193.316   58.9866
  -8   4   1  1241.64  153.9390
; 

data_150K
_audit_creation_method             'MoPro v20.01             '
_chemical_name_systematic            ?
_chemical_name_common                ?
_chemical_formula_moiety   'C15 H7 Cl2 N4 O2'
_chemical_formula_sum      'C15 H7 Cl2 N4 O2'
_chemical_formula_weight             346.132
_chemical_absolute_configuration     '.'

_symmetry_cell_setting               monoclinic
_symmetry_space_group_name_H-M_alt       'P ?'
_symmetry_space_group_name_Hall      'P ?'

loop_
_atom_type_symbol
_atom_type_description
_atom_type_scat_dispersion_real
_atom_type_scat_dispersion_imag
_atom_type_scat_source
 'C' 'C'    0.0192   0.0096
'Clementi & Roetti 1974. Atomic Data & Nuclear Data Tables. 14, 177'
 'H' 'H'    0.0000   0.0000
'Clementi & Roetti 1974. Atomic Data & Nuclear Data Tables. 14, 177'
 'N' 'N'    0.0330   0.0189
'Clementi & Roetti 1974. Atomic Data & Nuclear Data Tables. 14, 177'
 'O' 'O'    0.0517   0.0336
'Clementi & Roetti 1974. Atomic Data & Nuclear Data Tables. 14, 177'
 'Cl' 'Cl'    0.3656   0.7106
'Clementi & Roetti 1974. Atomic Data & Nuclear Data Tables. 14, 177'

loop_
_symmetry_equiv_pos_as_xyz
'x, y, z'
'-x+1/2, y+1/2, -z+1/2'
'-x, -y, -z'
'x-1/2, -y-1/2, z-1/2'
_cell_length_a                   6.7832
_cell_length_b                  10.0779
_cell_length_c                 20.4867(2)
_cell_angle_alpha             90.
_cell_angle_beta                94.7540
_cell_angle_gamma             90.
_cell_volume                   1395.661(14)
_cell_formula_units_Z                4
_cell_measurement_temperature        ?
_cell_measurement_reflns_used        ?
_cell_measurement_theta_min          ?
_cell_measurement_theta_max          ?
_exptl_crystal_description           ?
_exptl_crystal_colour                ?
_exptl_crystal_size_max              ?
_exptl_crystal_size_mid              ?
_exptl_crystal_size_min              ?
_exptl_crystal_density_meas          ?
_exptl_crystal_density_diffrn       1.648
_exptl_crystal_density_method       'not measured'
_exptl_crystal_F_000                 700
_exptl_absorpt_process_details       ?
_exptl_absorpt_coefficient_mu        ?
_exptl_absorpt_correction_type       ?
_exptl_absorpt_correction_T_min      ?
_exptl_absorpt_correction_T_max      ?
_exptl_special_details
;
?
;
_diffrn_ambient_temperature          ?
_diffrn_radiation_wavelength        0.71073
_diffrn_radiation_type                ?
##                          synchrotron? ##

_diffrn_radiation_source             ?
_reflns_Friedel_coverage          ?
_reflns_Friedel_fraction_full     ?
_reflns_Friedel_fraction_max      ?
_diffrn_radiation_monochromator      ?
_diffrn_measurement_device_type      ?
_diffrn_measurement_method           ?
_diffrn_detector_area_resol_mean     ?
_diffrn_standards_number             ?
_diffrn_standards_interval_count     ?
_diffrn_standards_interval_time      ?
_diffrn_standards_decay_%            ?
_diffrn_reflns_number                ?
_diffrn_reflns_av_R_equivalents      ?
_diffrn_reflns_av_sigmaI/netI        0.03559
_diffrn_reflns_limit_h_min          -8
_diffrn_reflns_limit_h_max           8
_diffrn_reflns_limit_k_min           0
_diffrn_reflns_limit_k_max          12
_diffrn_reflns_limit_l_min           0
_diffrn_reflns_limit_l_max          25
_diffrn_reflns_theta_min            2.0
_diffrn_reflns_theta_max           28.0
_reflns_number_total                  2828
_reflns_number_gt                     2828
_reflns_threshold_expression         >2.0sigma(I)
_computing_data_collection           ?
_computing_cell_refinement           ?
_computing_data_reduction            ?
_computing_structure_solution        ?
_computing_structure_refinement      'MoPro (J. Appl. Cryst. 2005, 38, 38-54)'
_computing_molecular_graphics        ?
_computing_publication_material      ?
_iucr_refine_instructions_details
;
! MoPro v20.01 19/08/2020 11:06:58
! molecular file: D:\kreso\rukopisi\DDQ_VT_transfer\150K_christian\DDQ4CN_150K_
#disor_29.par
! reflections hkl file : D:\kreso\rukopisi\DDQ_VT_transfer\150K_christian\OBS_N
#OEXTINCT_150K.hkl refin. vs. F^2
! atomic table file : D:\kreso\MoProSuite\LibMoPro\mopro_v20.tab
! wave functions file : D:\kreso\MoProSuite\LibMoPro\WAVEF
! anomalous scattering file : D:\kreso\MoProSuite\LibMoPro\asf_Kissel.dat
! Constraints file : D:\kreso\rukopisi\DDQ_VT_transfer\150K_christian\CONSTRAIN
#.txt
! Restraints file : D:\kreso\rukopisi\DDQ_VT_transfer\150K_christian\RESTRAIN.t
#xt
! RF factor = 3.013 % RI factor = 3.090%
! wR2F factor = 2.000 % wR2I factor = 3.892%
! g.o.f.(F**2) = 1.012 Nvar= 238 Nref= 2828 Nfree= 0 0.05<sinT/l< 0.62

! P00 Dip Qua Oct Hex l=5 l=6
! Cl nl = 2 2 2 3 4 5 6
! Cl zeta= 4.259 4.259 4.259 4.259 4.259 4.259 4.259
! O nl = 2 2 2 3 4 5 6
! O zeta= 4.466 4.466 4.466 4.466 4.466 4.466 4.466
! N nl = 2 2 2 3 4 5 6
! N zeta= 3.839 3.839 3.839 3.839 3.839 3.839 3.839
! C nl = 2 2 2 3 4 5 6
! C zeta= 3.176 3.176 3.176 3.176 3.176 3.176 3.176
! H nl = 2 1 2 3 4 5 6
! H zeta= 2.000 2.000 2.000 2.000 2.000 2.000 2.000

WSIG 1.40000 ! weighting scheme
 ! SPACE GROUP P ?

CELL 6.7832 10.0779 20.4867 90.0000 94.7540 90.0000 1.54184
ZERR 0.0000 0.0000 0.0002 0.0000 0.0000 0.0000

SYMM 4 P
 X , Y, Z
 -X+1/2 , Y+1/2, -Z+1/2
 -X , -Y, -Z
 X-1/2 , -Y-1/2, Z-1/2

SCALE 1 2.041017

FMULT 1.00000

UOVER 0.00000 0.00000 0.00000 0.00000 0.00000 0.00000 ANI

SOLVT 0.00000 50.00000

EXTIN 0.00000 GAUSSIAN ISOT TYP1 ! G*10^4


DUMMY 0

KAPPA 13
 1.000820 0.716620 ! # 1 1 DDQ Cl1 2X Cl
 0.985060 0.831850 ! # 2 1 DDQ O1 2X O
 0.992600 0.989600 ! # 3 1 DDQ N1 3X N
 1.000420 0.906460 ! # 4 1 DDQ C1 2X C
 0.995610 0.880830 ! # 5 1 DDQ C2 3X C
 0.993650 0.930290 ! # 6 1 DDQ C5 2X C
 1.006250 0.865030 ! # 7 1 DDQ C7 3X C
 0.998820 0.885400 ! # 8 1 DDQ N3 1X N
 0.994380 0.817630 ! # 9 1 DDQ C9 2X C
 1.092390 1.157310 ! # 10 1 DDQ H9 8X H
 0.999600 0.921690 ! # 11 1 DDQ C10 2X C
 1.146270 1.179100 ! # 12 1 DDQ H10 2X H
 0.996960 0.907780 ! # 13 1 DDQ C14 1X C


ATOMS 33

ATOM 1 Cl1 DDQ 1 0.207396 0.112416 -0.006999 1.0000 1 Cl
 ZX C5 C6 HEX K1 V0 M0 Q0
UANI 0.027335 0.012069 0.020213 0.000320 0.003081 0.000429
 7.20785 0. 0. 0. -.043 -.167 0. 0. -.010 0.
 0.133 0. 0. -.008 0. 0. 0.
 0.028 0. 0. -.011 0. 0. 0. -.020 0.

ATOM 2 Cl2 DDQ 1 0.117990 0.281175 0.117395 1.0000 1 Cl
 ZX C6 C5 HEX K1 V1_Cl1 M1_Cl1 Q0
UANI 0.026073 0.019433 0.014963 -.001405 0.003907 0.002788
 7.20785 0. 0. 0. -.043 -.167 0. 0. -.010 0.
 0.133 0. 0. -.008 0. 0. 0.
 0.028 0. 0. -.011 0. 0. 0. -.020 0.

ATOM 3 O1 DDQ 1 0.135361 0.567224 0.094578 1.0000 1 O
 XY C1 C6 OCT K2 V0 M0 Q0
UANI 0.024952 0.015863 0.014358 -.000800 0.005286 -.003399
 6.20498 0. -.051 0. 0. -.086 0. 0. -.080 0.
 0. -.029 0. 0. 0. 0.028 0.

ATOM 4 O2 DDQ 1 0.290348 0.277662 -0.118570 1.0000 1 O
 XY C4 C5 OCT K2 V1_O1 M1_O1 Q0
UANI 0.033845 0.014778 0.014872 0.003685 0.006633 -.002018
 6.20498 0. -.051 0. 0. -.086 0. 0. -.080 0.
 0. -.029 0. 0. 0. 0.028 0.

ATOM 5 N1 DDQ 1 0.297429 0.814725 -0.006769 1.0000 1 N
 ZX C7 C13 OCT K3 V0 M0 Q0
UANI 0.028188 0.011541 0.028392 -.002948 0.002635 -.001715
 5.01385 0. 0. 0. -.038 0.192 0. 0. 0. 0.
 0.056 0. 0. 0. 0. 0. 0.

ATOM 6 N2 DDQ 1 0.417297 0.598593 -0.168323 1.0000 1 N
 ZX C8 C4 OCT K3 V1_N1 M1_N1 Q0
UANI 0.028836 0.023896 0.016689 -.003993 0.006726 0.003449
 5.01385 0. 0. 0. -.038 0.192 0. 0. 0. 0.
 0.056 0. 0. 0. 0. 0. 0.

ATOM 7 C1 DDQ 1 0.180990 0.500437 0.046710 1.0000 1 C
bXY C6 C2 OCT K4 V0 M0 Q0
UANI 0.016838 0.010735 0.011760 0.000163 0.003284 -.000643
 3.90971 0. -.092 0. 0. -.252 0. 0. 0.081 0.
 0. -.011 0. 0. 0. -.347 0.

ATOM 8 C2 DDQ 1 0.247077 0.560253 -0.011734 1.0000 1 C
bXY C1 C7 OCT K5 V0 M0 Q0
UANI 0.015982 0.009670 0.013471 0.000226 0.002268 -.000839
 4.00185 0. -.013 0. 0. -.179 0. 0. 0.018 0.
 0. -.015 0. 0. 0. -.336 0.

ATOM 9 C3 DDQ 1 0.288625 0.486816 -0.066286 1.0000 1 C
bXY C4 C8 OCT K5 V1_C2 M1_C2 Q0
UANI 0.015192 0.012669 0.012061 0.000569 0.003409 0.000826
 4.00185 0. -.013 0. 0. -.179 0. 0. 0.018 0.
 0. -.015 0. 0. 0. -.336 0.

ATOM 10 C4 DDQ 1 0.264242 0.343721 -0.068906 1.0000 1 C
bXY C5 C3 OCT K4 V1_C1 M1_C1 Q0
UANI 0.018775 0.011249 0.011622 0.001575 0.001997 -.000757
 3.90971 0. -.092 0. 0. -.252 0. 0. 0.081 0.
 0. -.011 0. 0. 0. -.347 0.

ATOM 11 C5 DDQ 1 0.213824 0.282445 -0.007664 1.0000 1 C
bXY C6 C4 OCT K6 V0 M0 Q0
UANI 0.018077 0.009193 0.012227 0.000202 0.001828 0.000214
 4.01739 0. 0.066 -.006 0. -.164 0. 0. -.060 -.037
 0. 0.037 -.012 0. 0. -.280 -.030

ATOM 12 C6 DDQ 1 0.174797 0.354684 0.045948 1.0000 1 C
bXY C5 C1 OCT K6 V1_C5 M1_C5 Q0
UANI 0.016843 0.013406 0.010690 0.000899 0.003427 -.000066
 4.01739 0. 0.066 -.006 0. -.164 0. 0. -.060 -.037
 0. 0.037 -.012 0. 0. -.280 -.030

ATOM 13 C7 DDQ 1 0.274685 0.700670 -0.009494 1.0000 1 C
 ZX N1 C1 OCT K7 V0 M0 Q0
UANI 0.018267 0.011750 0.016475 -.000478 0.002175 -.000601
 4.15185 0. 0. 0. 0.258 0.409 0. 0. 0. 0.
 -.012 0. 0. 0. 0. 0. 0.

ATOM 14 C8 DDQ 1 0.358985 0.549358 -0.122338 1.0000 1 C
 ZX N2 C4 OCT K7 V1_C7 M1_C7 Q0
UANI 0.018801 0.014804 0.012736 0.000057 0.004155 0.002013
 4.15185 0. 0. 0. 0.258 0.409 0. 0. 0. 0.
 -.012 0. 0. 0. 0. 0. 0.

ATOM 15 N3 DDQ 1 0.318545 0.953414 0.182730 1.0000 1 N
bXY C9 C13 OCT K8 V0 M0 Q0
UANI 0.022564 0.015442 0.019611 0.001278 -.002585 -.001198
 4.99371 0. 0.007 0. 0. -.140 0. 0. -.012 0.
 0. 0.035 0. 0. 0. -.220 0.

ATOM 16 N4 DDQ 1 0.995036 1.204465 0.248979 1.0000 1 N
 ZX C15 C12 OCT K3 V0 M0 Q0
UANI 0.027686 0.030635 0.023031 -.008774 0.003815 0.002217
 5.01385 0. 0. 0. -.038 0.192 0. 0. 0. 0.
 0.056 0. 0. 0. 0. 0. 0.

ATOM 17 C9 DDQ 1 0.350763 0.999357 0.244389 1.0000 1 C
bXY N3 C10 OCT K9 V0 M0 Q0
UANI 0.019509 0.020457 0.017085 0.000537 0.000192 0.000344
 4.12571 0. 0. 0.066 0. -.291 0. 0. 0.025 0.086
 0. -.005 -.011 0. 0. -.369 0.001

ATOM 18 H9 DDQ 1 0.236983 0.982203 0.277481 1.0000 1 H
 ZX C9 N3 DIP K10 V0 M0 Q0
UANI 0.031386 0.062482 0.033976 -.010037 0.008872 -.000538
 0.83502 0. 0. 0. 0.173

ATOM 19 C10 DDQ 1 0.521731 1.068755 0.263563 1.0000 1 C
bXY C9 C11 OCT K11 V0 M0 Q0
UANI 0.018843 0.019422 0.013826 -.000237 0.001750 -.000857
 3.92371 0. -.048 0. 0. -.241 0. 0. 0.026 0.
 0. 0.034 0. 0. 0. -.303 0.

ATOM 20 H10 DDQ 1 0.553513 1.100375 0.313871 1.0000 1 H
 ZX C10 C9 DIP K12 V0 M0 Q0
UANI 0.036787 0.054778 0.021198 -.006837 0.003544 -.009106
 0.75915 0. 0. 0. 0.125

ATOM 21 C11 DDQ 1 0.658503 1.089734 0.217751 1.0000 1 C
bXY C12 C10 OCT K5 V0 M0 Q0
UANI 0.020613 0.015055 0.015517 0.001247 0.001774 0.001459
 4.00185 0. -.013 0. 0. -.179 0. 0. 0.018 0.
 0. -.015 0. 0. 0. -.336 0.

ATOM 22 C12 DDQ 1 0.622221 1.042513 0.154166 1.0000 1 C
bXY C13 C11 OCT K11 V1_C10 M1_C10 Q0
UANI 0.026494 0.023312 0.015241 0.000656 0.003761 -.001034
 3.92371 0. -.048 0. 0. -.241 0. 0. 0.026 0.
 0. 0.034 0. 0. 0. -.303 0.

ATOM 23 H12 DDQ 1 0.729896 1.057786 0.118735 1.0000 1 H
 ZX C12 C13 DIP K12 V1_H10 M1_H10 Q0
UANI 0.044792 0.064327 0.025424 -.006870 0.012685 -.002490
 0.75915 0. 0. 0. 0.125

ATOM 24 C13 DDQ 1 0.449865 0.972995 0.137828 1.0000 1 C
bXY N3 C12 OCT K9 V1_C9 M1_C9 Q0
UANI 0.027443 0.020940 0.015956 0.003776 -.001189 -.003936
 4.12571 0. 0. 0.066 0. -.291 0. 0. 0.025 0.086
 0. -.005 -.011 0. 0. -.369 0.001

ATOM 25 H13 DDQ 1 0.412968 0.929982 0.089936 1.0000 1 H
 ZX C13 N3 DIP K10 V1_H9 M1_H9 Q0
UANI 0.052180 0.058688 0.028281 -.003765 -.001725 -.018192
 0.83502 0. 0. 0. 0.173

ATOM 26 C14 DDQ 1 0.137789 0.875982 0.163395 1.0000 1 C
 ZX N3 H14Ba OCT K13 V0 M0 Q0
UANI 0.029040 0.028426 0.036581 -.006408 -.006788 -.004327
 4.03158 0. 0. 0. -.090 -.094 0. 0. 0. 0.
 0.257 0. 0. 0. 0. 0.106 0.

ATOM 27 H14Aa DDQ 1 0.048611 0.928909 0.126020 0.5165 1 H
 ZX C14 N3 DIP K10 V0 M0 Q0
UANI 0.049985 0.057925 0.048675 -.005100 -.019155 0.004118
 0.83502 0. 0. 0. 0.173

ATOM 28 H14Ba DDQ 1 0.178543 0.780864 0.144681 0.5165 1 H
 ZX C14 N3 DIP K10 V0 M0 Q1_H14Aa
UANI 0.055015 0.033504 0.084143 -.004078 -.008360 -.015617
 0.83502 0. 0. 0. 0.173

ATOM 29 H14Ca DDQ 1 0.054630 0.861809 0.205410 0.5165 1 H
 ZX C14 N3 DIP K10 V0 M0 Q1_H14Aa
UANI 0.043361 0.069571 0.050887 -.016840 0.004965 -.004424
 0.83502 0. 0. 0. 0.173

ATOM 30 H14Ab DDQ 1 0.051714 0.926438 0.120977 0.4835 1 H
 ZX C14 N3 DIP K10 V0 M0 Q-1_H14Aa
UANI 0.054879 0.035521 0.081965 -.003949 -.006997 -.018742
 0.83502 0. 0. 0. 0.173

ATOM 31 H14Bb DDQ 1 0.177864 0.779082 0.149279 0.4835 1 H
 ZX C14 N3 DIP K10 V0 M0 Q-1_H14Aa
UANI 0.045240 0.069136 0.049871 -.018599 0.003881 -.001566
 0.83502 0. 0. 0. 0.173

ATOM 32 H14Cb DDQ 1 0.050317 0.870009 0.203023 0.4835 1 H
 ZX C14 N3 DIP K10 V0 M0 Q-1_H14Aa
UANI 0.048138 0.056255 0.051931 -.003292 -.019658 0.004611
 0.83502 0. 0. 0. 0.173

ATOM 33 C15 DDQ 1 0.842161 1.155977 0.235921 1.0000 1 C
 ZX N4 C12 OCT K7 V0 M1_C7 Q0
UANI 0.021721 0.021104 0.019086 -.003516 0.003050 0.002120
 4.15185 0. 0. 0. 0.258 0.409 0. 0. 0. 0.
 -.012 0. 0. 0. 0. 0. 0.

ANHAR 0 3 ! number_of_anharmonic_atoms max_order
! 1 ! atom number
! 0.00E+00 0.00E+00 0.00E+00 0.00E+00 0.00E+00 0.00E+00 0.00E+00 0.00E+00
! 0.00E+00 0.00E+00


STOP
;
_refine_special_details
;
 Refinement of F^2^ against reflections.
 The threshold expression of F^2^ > 2sigma(F^2^) is
 used for calculating R-factors(gt) and is not
 relevant to the choice of reflections for refinement.
 R-factors based on F^2^ are statistically about twice
 as large as those based on F, and R-factors based on
 ALL data will be even larger.
;
_refine_ls_structure_factor_coef     Fsqd
_refine_ls_matrix_type                full
_refine_ls_weighting_scheme          calc
_refine_ls_weighting_details
     'calc w =1/[1.4*\s^2^(Fo^2^)]'
_atom_sites_solution_primary      direct
_atom_sites_solution_secondary    difmap
_atom_sites_solution_hydrogens    difmap
_refine_ls_hydrogen_treatment    refxyz
# refall refxyz hetero heteroxyz constr

_refine_ls_extinction_method        'none'
_refine_ls_abs_structure_Flack   ?
_refine_ls_abs_structure_Rogers  ?
###  Notice MoPro refines Rogers parameter (Eta f" multiplier)

_refine_ls_number_reflns              2828
_refine_ls_number_parameters           238
_refine_ls_number_restraints            18
# R-factors: R(F)  &  wR2(I)
_refine_ls_R_factor_all              0.0301
_refine_ls_R_factor_gt               0.0301
_refine_ls_wR_factor_ref             0.0389
_refine_ls_wR_factor_gt              0.0371
_refine_ls_goodness_of_fit_ref       0.982
# GOF(I) computed assuming  all parameters refined:     560
_refine_ls_restrained_S_all          0.096
_refine_ls_shift/su_max              0.031
_refine_ls_shift/su_mean             0.001

_diffrn_measured_fraction_theta_max     0.989
_diffrn_reflns_theta_full               74.45
_diffrn_measured_fraction_theta_full    0.989
_refine_diff_density_max                ?
_refine_diff_density_min                ?
_refine_diff_density_rms                ?
###  to get diff_density_max min & rms :
###  run MoPro  : WRIT FOUR   to create FOURier file
### run VMoPro : FOUR  FastFourierTransform
### to get a 3D grid (Xplor format) on whole unit-cell
###  To get max min rms statistics
###  run VMoPro: GRID STAT   or
###  open 3D xplor grid with MoProViewer

loop_
_atom_site_type_symbol
_atom_site_label
_atom_site_fract_x
_atom_site_fract_y
_atom_site_fract_z
_atom_site_U_iso_or_equiv
_atom_site_adp_type
_atom_site_occupancy
_atom_site_calc_flag
_atom_site_refinement_flags_posn
_atom_site_refinement_flags_adp
_atom_site_disorder_assembly
_atom_site_disorder_group
Cl Cl1  0.20740(5)  0.11242(3) -0.006999(16)  0.01981(6) Uani 1  d    . .  . .
Cl Cl2  0.11799(5)  0.28117(3)  0.117395(16)  0.02003(6) Uani 1  d    . .  . .
O  O1  0.13536(13)  0.56722(9)  0.09458(4)  0.01819(15) Uani 1  d    . .  . .
O  O2  0.29035(14)  0.27766(9) -0.11857(4)  0.02091(17) Uani 1  d    . .  . .
N  N1  0.29743(17)  0.81472(12) -0.00677(6)  0.0227(2) Uani 1  d    . .  . .
N  N2  0.41730(17)  0.59859(12) -0.16832(6)  0.0229(2) Uani 1  d    . .  . .
C  C1  0.18099(19)  0.50044(14)  0.04671(6)  0.0130(2) Uani 1  d    . .  . .
C  C2  0.24708(18)  0.56025(13) -0.01173(6)  0.0130(2) Uani 1  d    . .  . .
C  C3  0.28863(19)  0.48682(13) -0.06629(6)  0.0132(2) Uani 1  d    . .  . .
C  C4  0.26424(19)  0.34372(13) -0.06891(7)  0.0138(2) Uani 1  d    . .  . .
C  C5  0.21382(19)  0.28244(13) -0.00766(6)  0.0131(2) Uani 1  d    . .  . .
C  C6  0.17480(19)  0.35468(13)  0.04595(6)  0.0135(2) Uani 1  d    . .  . .
C  C7  0.27468(19)  0.70067(14) -0.00949(6)  0.0155(2) Uani 1  d    . .  . .
C  C8  0.35899(19)  0.54936(14) -0.12234(7)  0.0153(2) Uani 1  d    . .  . .
N  N3  0.31854(17)  0.95341(11)  0.18273(6)  0.01945(19) Uani 1  d    . .  . .
N  N4  0.99504(19)  1.20447(13)  0.24898(6)  0.0270(2) Uani 1  d    . .  . .
C  C9  0.3508(2)  0.99936(14)  0.24439(7)  0.0191(2) Uani 1  d    . .  . .
H  H9  0.2370(14)  0.9822(19)  0.2775(5)  0.04227 Uani 1  d    D U  . .
C  C10  0.5217(2)  1.06876(14)  0.26356(7)  0.0173(2) Uani 1  d    . .  . .
H  H10  0.5535(11)  1.1004(14)  0.3139(2)  0.03752 Uani 1  d    D U  . .
C  C11  0.6585(2)  1.08973(13)  0.21775(7)  0.0170(2) Uani 1  d    . .  . .
C  C12  0.6222(2)  1.04251(15)  0.15417(7)  0.0216(2) Uani 1  d    . .  . .
H  H12  0.7299(11)  1.0578(13)  0.1187(2)  0.04430 Uani 1  d    D U  . .
C  C13  0.4499(2)  0.97299(14)  0.13783(7)  0.0216(2) Uani 1  d    . .  . .
H  H13  0.413(3)  0.9300(15)  0.0899(4)  0.04666 Uani 1  d    D U  . .
C  C14  0.1378(3)  0.87598(17)  0.16340(8)  0.0319(3) Uani 1  d    . .  . .
H  H14Aa  0.0486(8)  0.9289(6)  0.1260(2)  0.05349 Uani   0.52  d    D U  . 1
H  H14Ba  0.1785(10)  0.7809(3)  0.1447(3)  0.05834 Uani   0.52  d    D U  . 1
H  H14Ca  0.0546(8)  0.8618(7)  0.2054(2)  0.05455 Uani   0.52  d    D U  . 1
H  H14Ab  0.052(6)  0.926(4)  0.121(2)  0.05816 Uani   0.48  d    D U  . 2
H  H14Bb  0.178(6)  0.779(4)  0.149(2)  0.05475 Uani   0.48  d    D U  . 2
H  H14Cb  0.050(6)  0.870(5)  0.203(2)  0.05343 Uani   0.48  d    D U  . 2
C  C15  0.8422(2)  1.15598(14)  0.23592(7)  0.0206(2) Uani 1  d    . .  . .

loop_
_atom_site_aniso_label
_atom_site_aniso_U_11
_atom_site_aniso_U_22
_atom_site_aniso_U_33
_atom_site_aniso_U_12
_atom_site_aniso_U_13
_atom_site_aniso_U_23
Cl1  0.0273(2)  0.01207(18)  0.0202(2)  0.00032(16)  0.00308(15)  0.00043(14)
Cl2  0.0261(2)  0.0194(2)  0.01496(18) -0.00140(16)  0.00391(15)  0.00279(14)
O1  0.0250(6)  0.0159(6)  0.0144(5) -0.0008(4)  0.0053(4) -0.0034(4)
O2  0.0338(6)  0.0148(6)  0.0149(5)  0.0037(5)  0.0066(5) -0.0020(4)
N1  0.0282(7)  0.0115(7)  0.0284(8) -0.0029(6)  0.0026(6) -0.0017(5)
N2  0.0288(7)  0.0239(8)  0.0167(7) -0.0040(6)  0.0067(6)  0.0034(5)
C1  0.0168(7)  0.0107(8)  0.0118(7)  0.0002(6)  0.0033(6) -0.0006(6)
C2  0.0160(7)  0.0097(8)  0.0135(8)  0.0002(6)  0.0023(6) -0.0008(6)
C3  0.0152(7)  0.0127(8)  0.0121(7)  0.0006(6)  0.0034(6)  0.0008(6)
C4  0.0188(8)  0.0112(8)  0.0116(8)  0.0016(6)  0.0020(6) -0.0008(6)
C5  0.0181(7)  0.0092(7)  0.0122(7)  0.0002(6)  0.0018(6)  0.0002(6)
C6  0.0168(8)  0.0134(8)  0.0107(7)  0.0009(6)  0.0034(6) -0.0001(6)
C7  0.0183(8)  0.0118(8)  0.0165(8) -0.0005(6)  0.0022(6) -0.0006(6)
C8  0.0188(8)  0.0148(8)  0.0127(8)  0.0001(6)  0.0042(6)  0.0020(6)
N3  0.0226(7)  0.0154(7)  0.0196(7)  0.0013(5) -0.0026(6) -0.0012(5)
N4  0.0277(8)  0.0306(8)  0.0230(7) -0.0088(7)  0.0038(6)  0.0022(6)
C9  0.0195(8)  0.0205(8)  0.0171(8)  0.0005(7)  0.0002(7)  0.0003(6)
H9  0.03139  0.06248  0.03398 -0.01004  0.00887 -0.00054
C10  0.0188(8)  0.0194(8)  0.0138(8) -0.0002(7)  0.0018(6) -0.0009(6)
H10  0.03679  0.05478  0.02120 -0.00684  0.00354 -0.00911
C11  0.0206(8)  0.0151(8)  0.0155(8)  0.0012(6)  0.0018(6)  0.0015(6)
C12  0.0265(9)  0.0233(9)  0.0152(8)  0.0007(7)  0.0038(7) -0.0010(6)
H12  0.04479  0.06433  0.02542 -0.00687  0.01268 -0.00249
C13  0.0274(9)  0.0209(9)  0.0160(8)  0.0038(7) -0.0012(7) -0.0039(6)
H13  0.05218  0.05869  0.02828 -0.00377 -0.00173 -0.01819
C14  0.0290(10)  0.0284(10)  0.0366(11) -0.0064(8) -0.0068(8) -0.0043(8)
H14Aa  0.04998  0.05792  0.04868 -0.00510 -0.01915  0.00412
H14Ba  0.05502  0.03350  0.08414 -0.00408 -0.00836 -0.01562
H14Ca  0.04336  0.06957  0.05089 -0.01684  0.00496 -0.00442
H14Ab  0.05488  0.03552  0.08196 -0.00395 -0.00700 -0.01874
H14Bb  0.04524  0.06914  0.04987 -0.01860  0.00388 -0.00157
H14Cb  0.04814  0.05626  0.05193 -0.00329 -0.01966  0.00461
C15  0.0217(9)  0.0211(9)  0.0191(8) -0.0035(7)  0.0031(7)  0.0021(6)

_geom_special_details
;
;

loop_
_geom_bond_atom_site_label_1
_geom_bond_atom_site_label_2
_geom_bond_distance
_geom_bond_site_symmetry_2
_geom_bond_publ_flag
Cl1    C5     1.7142(14)  .         ?
Cl2    C6     1.7127(13)  .         ?
O1     C1     1.2493(15)  .         ?
O2     C4     1.2408(15)  .         ?
N1     C7     1.1605(17)  .         ?
N2     C8     1.1627(16)  .         ?
C1     C6     1.4695(19)  .         ?
C1     C2     1.4446(18)  .         ?
C2     C7     1.4277(19)  .         ?
C2     C3     1.3887(18)  .         ?
C3     C4     1.4520(19)  .         ?
C3     C8     1.4264(18)  .         ?
C4     C5     1.4641(18)  .         ?
C5     C6     1.3618(18)  .         ?
N3     C9     1.3461(17)  .         ?
N3     C13    1.3470(17)  .         ?
N3     C14    1.4794(19)  .         ?
N4     C15    1.1575(17)  .         ?
C9     C10    1.3831(19)  .         ?
C9     H9     1.083(2)  .         ?
C10    C11    1.3895(18)  .         ?
C10    H10    1.083(2)  .         ?
C11    C15    1.435(2)  .         ?
C11    C12    1.3895(19)  .         ?
C12    C13    1.380(2)  .         ?
C12    H12    1.083(2)  .         ?
C13    H13    1.083(2)  .         ?
C14    H14Ba  1.0770(14)  .         ?
C14    H14Aa  1.0770(14)  .         ?
C14    H14Ca  1.0770(14)  .         ?

loop_
_geom_angle_atom_site_label_1
_geom_angle_atom_site_label_2
_geom_angle_atom_site_label_3
_geom_angle
_geom_angle_site_symmetry_1
_geom_angle_site_symmetry_2
_geom_angle_site_symmetry_3
_geom_angle_publ_flag
O1    C1    C6       122.56(11)   .      .  .       ?
O1    C1    C2       122.67(11)   .      .  .       ?
C6    C1    C2       114.76(11)   .      .  .       ?
C1    C2    C7       115.84(11)   .      .  .       ?
C1    C2    C3       122.84(11)   .      .  .       ?
C7    C2    C3       121.29(11)   .      .  .       ?
C4    C3    C8       116.99(11)   .      .  .       ?
C4    C3    C2       121.94(11)   .      .  .       ?
C8    C3    C2       121.08(11)   .      .  .       ?
O2    C4    C5       122.39(11)   .      .  .       ?
O2    C4    C3       122.66(11)   .      .  .       ?
C5    C4    C3       114.91(11)   .      .  .       ?
Cl1   C5    C6       121.41(10)   .      .  .       ?
Cl1   C5    C4        115.87(9)   .      .  .       ?
C6    C5    C4       122.72(11)   .      .  .       ?
Cl2   C6    C5        122.04(9)   .      .  .       ?
Cl2   C6    C1        115.57(9)   .      .  .       ?
C5    C6    C1       122.39(11)   .      .  .       ?
N1    C7    C2       179.087(9)   .      .  .       ?
N2    C8    C3      179.021(11)   .      .  .       ?
C9    N3    C13      121.69(11)   .      .  .       ?
C9    N3    C14      119.95(11)   .      .  .       ?
C13   N3    C14      118.34(11)   .      .  .       ?
N3    C9    C10      120.50(12)   .      .  .       ?
N3    C9    H9         117.6(7)   .      .  .       ?
C10   C9    H9         121.8(7)   .      .  .       ?
C9    C10   C11      118.44(12)   .      .  .       ?
C9    C10   H10      121.00(16)   .      .  .       ?
C11   C10   H10      120.43(16)   .      .  .       ?
C15   C11   C10      120.63(11)   .      .  .       ?
C15   C11   C12      119.01(12)   .      .  .       ?
C10   C11   C12      120.32(12)   .      .  .       ?
C13   C12   C11      118.81(12)   .      .  .       ?
C13   C12   H12      120.97(16)   .      .  .       ?
C11   C12   H12      120.20(16)   .      .  .       ?
N3    C13   C12      120.24(12)   .      .  .       ?
N3    C13   H13        116.4(8)   .      .  .       ?
C12   C13   H13        123.4(8)   .      .  .       ?
N3    C14   H14Ba      109.5(3)   .      .  .       ?
N3    C14   H14Aa      109.5(3)   .      .  .       ?
N3    C14   H14Ca      109.5(3)   .      .  .       ?
H14Ba C14   H14Aa      109.5(4)   .      .  .       ?
H14Ba C14   H14Ca      109.5(4)   .      .  .       ?
H14Aa C14   H14Ca      109.5(4)   .      .  .       ?
N4    C15   C11       176.58(3)   .      .  .       ?

loop_
_geom_torsion_atom_site_label_1
_geom_torsion_atom_site_label_2
_geom_torsion_atom_site_label_3
_geom_torsion_atom_site_label_4
_geom_torsion_site_symmetry_1
_geom_torsion_site_symmetry_2
_geom_torsion_site_symmetry_3
_geom_torsion_site_symmetry_4
_geom_torsion
_geom_torsion_publ_flag
Cl1   C5    C6    Cl2    . . . .  0.28(14) ?
Cl1   C5    C6    C1     . . . .  179.49(16) ?
Cl1   C5    C4    O2     . . . .  3.78(16) ?
Cl1   C5    C4    C3     . . . . -174.00(15) ?
Cl2   C6    C5    C4     . . . . -179.47(16) ?
Cl2   C6    C1    O1     . . . .  -4.54(16) ?
Cl2   C6    C1    C2     . . . .  174.47(15) ?
O1    C1    C6    C5     . . . .  176.20(18) ?
O1    C1    C2    C7     . . . .  5.46(17) ?
O1    C1    C2    C3     . . . . -176.75(18) ?
O2    C4    C5    C6     . . . . -176.46(19) ?
O2    C4    C3    C8     . . . .  -4.49(17) ?
O2    C4    C3    C2     . . . .  175.95(18) ?
C1    C6    C5    C4     . . . .  -0.26(19) ?
C1    C2    C3    C4     . . . .  1.35(19) ?
C1    C2    C3    C8     . . . . -178.19(19) ?
C2    C1    C6    C5     . . . .  -4.8(2) ?
C2    C3    C4    C5     . . . .  -6.28(18) ?
C3    C4    C5    C6     . . . .  5.8(2) ?
C3    C2    C1    C6     . . . .  4.24(18) ?
C4    C3    C2    C7     . . . .  179.02(19) ?
C5    C4    C3    C8     . . . .  173.28(19) ?
C6    C1    C2    C7     . . . . -173.55(18) ?
C7    C2    C3    C8     . . . .  -0.51(19) ?
N3    C9    C10   C11    . . . .  0.03(19) ?
N3    C9    C10   H10    . . . .  -176.(1) ?
N3    C13   C12   C11    . . . .  0.98(19) ?
N3    C13   C12   H12    . . . .  179.(1) ?
C9    N3    C13   C12    . . . .  -0.50(19) ?
C9    N3    C13   H13    . . . .  178.(1) ?
C9    N3    C14   H14Ba  . . . . -123.2(4) ?
C9    N3    C14   H14Aa  . . . .  116.8(3) ?
C9    N3    C14   H14Ca  . . . .  -3.2(5) ?
C9    C10   C11   C15    . . . . -177.2(2) ?
C9    C10   C11   C12    . . . .  0.5(2) ?
H9    C9    N3    C13    . . . .  178.(2) ?
H9    C9    N3    C14    . . . .  -3.(2) ?
H9    C9    C10   C11    . . . .  -178.(2) ?
H9    C9    C10   H10    . . . .  6.(2) ?
C10   C9    N3    C13    . . . .  0.0(2) ?
C10   C9    N3    C14    . . . .  178.2(2) ?
C10   C11   C12   C13    . . . .  -1.0(2) ?
C10   C11   C12   H12    . . . .  -179.(1) ?
H10   C10   C11   C15    . . . .  -1.(1) ?
H10   C10   C11   C12    . . . .  176.(1) ?
C11   C12   C13   H13    . . . .  -178.(1) ?
C12   C13   N3    C14    . . . . -178.8(2) ?
H12   C12   C13   H13    . . . .  0.(2) ?
H12   C12   C11   C15    . . . .  -1.(1) ?
C13   N3    C14   H14Ba  . . . .  55.1(4) ?
C13   N3    C14   H14Aa  . . . .  -64.9(3) ?
C13   N3    C14   H14Ca  . . . .  175.1(5) ?
C13   C12   C11   C15    . . . .  176.8(2) ?
H13   C13   N3    C14    . . . .  0.(1) ?

loop_
_geom_hbond_atom_site_label_D
_geom_hbond_atom_site_label_H
_geom_hbond_atom_site_label_A
_geom_hbond_distance_DH
_geom_hbond_distance_HA
_geom_hbond_distance_DA
_geom_hbond_angle_DHA
_geom_hbond_site_symmetry_A
### Notice sigmas on distances involving HYDROGEN atoms
### is generally not recommended.
### this may cause reading errors in checkcif
C13   H13   N1    1.083(2) 2.373(4) 3.4469(18)  171.1(3)   1
C14   H14Ba O1    1.0770(14) 2.393(3) 3.4156(19)  158.1(2)   1
C14   H14Bb O1    1.06(4) 2.42(4) 3.4156(19)  156.(2)   1
C10   H10   O1    1.083(2) 2.381(3) 3.1773(16)  129.09(15)  2
C13   H13   Cl1   1.083(2) 2.968(15) 3.5600(15)  114.8(8)   1_565
C12   H12   N1    1.083(2) 2.622(11) 3.4290(19)  130.8(6)   3_675
C10   H10   O2    1.083(2) 2.375(3) 3.2889(17)  141.12(15)  4_676

loop_
_publ_author_name
_publ_author_address
,'?'
; ?
;

_publ_requested_journal          '?'
_publ_contact_author                ?
_publ_contact_author_phone        '?'
_publ_contact_author_fax          '?'
_publ_contact_author_email        '?'
_publ_section_title
;
 ?
;
_publ_section_comment
;
 ?
;
_publ_section_references
;
 ?
;
###_mopro_hkl_file 
_shelx_hkl_file 
; 
   0   0   2  24222.9  486.4000
   0   0   4  13108.7  165.0640
   0   1   1  9428.50  108.5750
   0   1   2  1264.81   17.0672
   0   1   3  8078.88  117.9160
   0   1   4  307.040   19.4051
   0   1   5  44654.8  400.7070
   0   2   0  6188.82   54.2154
   0   2   1  480.595   11.3747
   0   2   2  9892.59  128.8735
   0   2   3  14079.3  157.9880
  -1   0   5  17241.2  124.7160
  -1   0   3  7744.30   68.6504
  -1   0   1  3275.38   54.7811
   1   0   1  5282.30  110.3520
   1   0   3  8251.50   98.5742
  -1   1   4  2862.40   40.9086
  -1   1   3  591.592   14.3829
  -1   1   2  7409.30   74.6090
  -1   1   1  4714.82   77.6273
   1   1   0  14083.8   86.7830
   1   1   1  30896.7  411.0160
   1   1   2  10.6682    4.9817
   1   1   3  7378.07   64.1870
   1   1   4  5002.98   48.8661
  -1   2   2  22159.6  387.1370
  -1   2   1  2693.11   83.6040
   1   2   0  8114.23   67.8040
   1   2   1  12116.5   97.5760
   1   2   2  24049.3  174.0570
   0   0   6  8516.42  131.6170
   0   1   6  422.318   26.0880
   0   2   4  31.8952    6.5361
   0   2   5  27815.9  325.4700
   0   3   1  10.5405    6.4598
   0   3   2  5356.92   56.8105
   0   3   3  22881.9  208.7980
   1   0   5  644.130   43.1092
  -1   1   6  1619.61   34.8325
  -1   1   5  26349.3  277.5290
   1   1   5  7829.27  155.1050
  -1   2   5  14385.0  225.3790
  -1   2   4  12766.0  181.2920
  -1   2   3  9494.84  193.4820
   1   2   3  34503.9  240.2680
   1   2   4  2695.17   60.7341
  -1   3   2  14501.4  300.0530
  -1   3   1  11573.8  194.3190
   1   3   0  14978.2  191.6800
   1   3   1  77280.2  678.2080
  -2   0   4  8437.21  119.3823
  -2   0   2  925.842   37.6366
   2   0   0  113159.  864.5850
   2   0   2  391405. 2896.0000
  -2   1   3  7501.67   79.4890
  -2   1   2  619.179   22.0560
  -2   1   1  5070.50   57.7990
   2   1   0  30849.3  246.9640
   2   1   1  27919.3  255.4940
   2   1   2  27179.7  178.6050
   0   0   8  117157.  876.5000
   0   1   7  19250.1  178.1270
   0   2   6  48.4496   11.7167
   0   2   7  31993.5  205.2360
   0   3   4  3739.44   74.0192
   0   3   5  11530.2  141.2210
   0   4   0  2140.90   52.1896
  -1   0   7  8525.22  267.2191
   1   0   7   9.0787   19.2371
  -1   1   7  28341.2  232.7340
   1   1   6  9351.93   78.7476
   1   1   7  7751.47  100.2003
  -1   2   6  11116.2  150.3890
   1   2   5  927.599   31.0830
   1   2   6  11070.8  130.3180
  -1   3   4  3752.73   87.7788
  -1   3   3  74749.0  994.1020
   1   3   2  8099.60   90.4182
   1   3   3  48654.0  329.2150
   1   3   4  3215.14   61.3873
   2   0   4  50765.8  464.9790
  -2   1   5  34160.7  179.9640
  -2   1   4  466.066   18.1986
   2   1   3  19198.2  155.3260
   2   1   4  298.415   15.9253
  -2   2   4  400.714   19.3123
  -2   2   3  19982.3  459.8560
  -2   2   2  31.0367    9.8730
  -2   2   1  667.150   27.6822
   2   2   0  208.519   20.5217
   2   2   1  489.869   20.1289
   2   2   2  7179.82  119.6645
   2   2   3  1050.05   39.0074
   0   1   8  41.3560   12.7184
   0   2   8  26755.1  159.7650
   0   3   6  756.802   30.8602
   0   4   1  377.080   20.0736
   0   4   2  1450.55   34.0021
   0   4   3  2519.48   54.8654
  -1   1   8  36.4129    7.6753
  -1   2   7  2604.24   91.0110
   1   2   7  6584.57   91.5724
  -1   3   6  596.505   54.6054
  -1   3   5  9463.98  206.3530
   1   3   5  21462.9  194.2130
  -1   4   2  453.672   24.2644
  -1   4   1  1516.18   78.6126
   1   4   0  32862.5  358.1560
   1   4   1  6904.48   88.1094
   1   4   2  71288.1  383.3200
  -2   0   6  76699.9  772.1020
   2   0   6  390.511   25.0537
  -2   1   6  20139.9  201.2490
   2   1   5  4130.04   58.9020
  -2   2   5  389.528   20.9238
   2   2   4  3603.21   72.5689
  -2   3   3  3404.56   53.9125
  -2   3   2  521.581   23.5135
  -2   3   1  2288.67   49.6449
   2   3   0  1467.90   52.3103
   2   3   1  3094.31   77.2260
   2   3   2  7114.14  119.4395
   0   1   9  2307.34   68.6923
   0   3   7  910.365   30.8288
   0   4   4  23639.1  170.4440
   0   4   5   6.8862   10.3342
  -1   0   9  786.328   30.4352
  -1   1   9  263.628   21.1402
   1   1   8  1790.17   51.9481
  -1   2   8  15029.0  198.2870
  -1   3   7  9265.84  155.3245
   1   3   6  336.159   21.6525
  -1   4   4  428.076   19.9212
  -1   4   3  3606.91   68.6522
   1   4   3  1542.18   57.4275
   1   4   4  39.2960   16.0844
  -2   0   8  4413.89  139.3587
  -2   1   7  18.2572   13.5428
   2   1   6  987.607   38.2964
  -2   2   6  20268.9  151.4170
   2   2   5  6921.17   86.0560
  -2   3   4  5507.19   99.5693
   2   3   3  319.716   27.0923
  -3   0   3  7483.13  128.9756
  -3   0   1  1146.31   49.3754
   3   0   1  20609.7  225.2170
  -3   1   3  3106.47   59.0660
  -3   1   2  2021.96   46.8038
  -3   1   1  119.768   15.1467
   3   1   0  1296.89   43.8746
   3   1   1  2711.02   46.7848
   3   1   2  1002.08   25.0845
   0   0  10  4325.83  119.1240
   0   1  10  9262.25  188.6420
   0   2   9  3139.42   72.2871
   0   3   8  2757.39   55.3010
   0   4   6  12684.9  136.8430
   0   5   1  29606.2  411.5440
   1   0   9  28716.9  380.1570
   1   1   9  13777.8  150.8720
  -1   2   9  373.647   18.8449
   1   2   8  2800.57   63.3983
   1   3   7  8908.32  112.5654
  -1   4   5  53.6100   10.2279
   1   4   5  7563.75  105.4652
  -2   1   8  9291.52  107.4570
   2   1   7  5479.84  204.8577
  -2   2   7  1637.81   56.0778
   2   2   6  168.840   16.4344
  -2   3   6  3186.81   93.9957
  -2   3   5  289.707   29.3270
   2   3   4  4908.60   80.9826
   2   3   5  2610.30   61.9508
  -2   4   2  5514.33  103.7686
  -2   4   1  6183.14   95.2449
   2   4   0  459.665   22.4942
   2   4   1  12339.8   95.8000
  -3   0   5  3625.33   94.8103
   3   0   3  66514.0  561.2720
  -3   1   5  2872.65   60.5360
  -3   1   4  3851.60   69.4150
   3   1   3  2810.39   59.6757
  -3   2   3  18360.0  302.6640
  -3   2   2  5647.70   92.5310
  -3   2   1  3439.36   72.7092
   3   2   0  2145.84   58.0705
   3   2   1  4428.16   61.6578
   0   2  10  9492.61  131.1913
   0   4   7  4585.85   84.2268
   0   5   2  46.6898   11.1167
   0   5   3  6803.00   99.7702
  -1   1  10  3930.28   97.5012
   1   2   9  401.459   28.2976
  -1   3   8  1646.89   59.7808
   1   3   8  18.7378    8.9425
  -1   4   6  3466.81   71.6226
   1   4   6  5665.67   83.3740
  -1   5   2  2325.51   77.0980
  -1   5   1  4178.03  103.0601
   1   5   0  5224.90  115.1538
   1   5   1  7528.14  135.7610
   1   5   2  2384.83   53.0460
   2   0   8  2543.08  121.6950
  -2   1   9  6358.53   92.8160
   2   1   8  7805.72  142.8547
  -2   2   8  8661.96  122.7649
   2   2   7  664.265   33.3144
  -2   3   7  301.802   43.8650
   2   3   6  15524.5  133.7470
  -2   4   4  17554.0  280.1380
  -2   4   3  4015.39   52.7274
   2   4   2  11.3462    7.0175
   2   4   3  699.365   31.3071
   3   0   5   9.4562   16.3806
  -3   1   6  1964.56   45.3949
   3   1   4  2609.14   69.9951
  -3   2   5  4237.08   71.9945
  -3   2   4  6025.95   82.0540
   3   2   2  210.582   14.2193
   3   2   3  1639.73   55.6140
   0   1  11  1261.48   56.0008
   0   3   9  1146.32   37.1786
   0   5   4   7.0603   10.1156
   0   5   5  111.656   15.1935
  -1   0  11  1186.98   52.8437
   1   1  10  8853.09  156.1568
  -1   2  10  20212.4  238.0620
  -1   3   9  27.9028   14.3643
  -1   4   7  1122.36   42.6289
   1   4   7   6.2108   15.1074
  -1   5   4  10137.8  200.7160
  -1   5   3  2389.47   62.1269
   1   5   3  37.8431   12.2931
  -2   0  10  11041.3  169.5950
  -2   2   9  16.5277   18.7728
   2   2   8  2564.41   91.1965
  -2   4   5  771.056   49.4444
   2   4   4  72.0624   11.6954
  -3   0   7  18981.3  228.7090
  -3   1   7  1418.39   39.9929
   3   1   5  52.1286   13.8750
  -3   2   6  9576.93  162.5286
   3   2   4  3638.71   84.1188
  -3   3   3  4656.19   89.8623
  -3   3   2  182.426   18.9376
  -3   3   1  22567.6  194.9460
   3   3   0  922.811   39.7391
   3   3   1  4120.44  105.6467
   3   3   2  4105.12   64.6590
   0   2  11  6266.28  133.0641
   0   3  10  11.0443    7.6397
   0   4   8  4688.43   88.4955
   1   0  11  1130.95   86.2144
  -1   1  11  2941.45   92.4609
   1   2  10  5296.54  232.6306
   1   3   9  6329.29  154.9129
  -1   4   8  26614.0  498.3770
  -1   5   5  121.637   14.8742
   1   5   4  923.576   41.4794
  -2   1  10  6991.64  101.3010
   2   1   9  1945.22   75.1647
  -2   3   8  6023.88  190.2870
   2   3   7  6779.81   91.7070
  -2   4   6  921.731   54.9442
   2   4   5  94.0772   14.5222
  -3   1   8  810.764   35.6964
   3   1   6  973.014   32.8379
  -3   2   7  54.3505   11.4508
   3   2   5  2326.99   63.0132
  -3   3   5  9371.30  132.9863
  -3   3   4  3105.20   75.1248
   3   3   3  20194.0  364.7910
   0   0  12  11092.4  207.5140
   0   1  12  11.2223   11.2847
   0   4   9  1879.01   64.7088
   0   5   6  2799.13   67.6637
   0   6   0  2613.33  130.9920
   1   1  11  198.720   26.1525
  -1   2  11  979.744   54.6371
  -1   3  10  16014.3  232.0580
   1   4   8  9853.87  115.4540
  -1   5   6  2180.06   52.5800
   1   5   5  8301.04  124.2464
   2   0  10  30739.9  419.3720
  -2   2  10  1542.74   49.6927
   2   2   9  12510.7  161.7030
  -2   3   9  3007.93  137.5930
   2   3   8  156.013   15.7285
  -2   4   7  392.666   52.9445
   2   4   6  8093.47  116.9152
  -2   5   3  914.911   76.8346
  -2   5   2  9303.63  239.3280
  -2   5   1  1296.79   89.2152
   2   5   0  6394.71  201.1797
   2   5   1  43726.7  312.0570
   2   5   2  6353.27   86.1805
   3   0   7  29.4548   20.0899
   3   1   7  3297.76   62.3145
   3   2   6  936.088   41.5754
  -3   3   6  486.985   41.6652
   3   3   4  77.8551   24.3439
  -3   4   1  9484.22  131.8957
   3   4   0  161.619   23.3342
  -4   0   2  2321.45   82.8779
   4   0   0  1014.66   55.5818
   0   3  11  1309.21   46.9249
   0   5   7  4312.35   77.5145
   0   6   1   6.6718   14.0616
   0   6   2  114.727   19.7632
   0   6   3  645.510   34.0501
  -1   1  12  196.043   19.2255
   1   2  11  2454.51  127.4680
   1   3  10  60.3475   16.4549
  -1   4   9  1922.08   71.8612
  -1   5   7  162.385   18.4468
   1   5   6  17308.4  155.9860
  -1   6   1  210.960   34.9130
   1   6   0  15002.6  212.3190
  -2   1  11  6555.38  138.2355
   2   1  10  2125.79   64.7337
  -2   5   4  2372.08   66.9403
   2   5   3  3551.17   66.4715
  -3   0   9  524.257   40.6920
  -3   1   9  1346.63   53.0622
  -3   2   8  21600.2  183.3630
  -3   3   7  32.5032   16.7376
   3   3   5  3261.51  101.1601
  -3   4   4  1653.24   73.8518
  -3   4   3  3826.96   84.6147
  -3   4   2  917.102   41.7500
   3   4   1  29.6662   17.5562
   3   4   2  13323.5  164.8260
  -4   0   4  12126.4  193.8490
   4   0   2  24093.3  541.9490
  -4   1   3  1345.03   44.4005
  -4   1   2   6.7120   10.1204
  -4   1   1  2819.93   74.7189
   4   1   0  1541.90   55.2424
   4   1   1  373.696   32.7906
   0   2  12  2759.02   77.0895
   0   4  10  1638.47   54.3454
   0   5   8  1336.89   61.8163
   0   6   4  3211.41   75.8973
   1   1  12  1002.03   58.3916
  -1   2  12  8566.62  250.9183
  -1   3  11  2606.03   67.8542
   1   4   9  381.293   24.2255
   1   5   7  157.553   15.0100
  -1   6   3  2262.95   91.0096
  -1   6   2  795.628   50.1170
   1   6   1  1636.16   51.6032
   1   6   2  3422.05  101.8304
   1   6   3  754.802   39.8480
  -2   2  11  2178.55   61.4940
   2   2  10  9582.31  232.6883
  -2   3  10  875.204   77.3697
   2   3   9  30.5945    8.7941
  -2   4   8  631.116   67.7001
   2   4   7   9.8322    9.5891
  -2   5   5  3033.58   61.9895
   2   5   4  4623.68   77.8325
   3   1   8  9807.62  211.2644
  -3   2   9  307.080   39.3826
   3   2   7  1752.26   58.1467
   3   3   6  6031.86   95.6870
  -3   4   5  337.595   36.4953
   3   4   3  13.4846   10.2981
  -4   1   5  590.284   31.2381
  -4   1   4  11749.2  161.6430
   4   1   2  32512.6  428.1910
   4   1   3  281.367   22.9482
  -4   2   3  1318.13   63.5657
  -4   2   2  10.9489    9.9115
  -4   2   1  12937.5  162.2180
   4   2   0  764.453   39.6796
   4   2   1  1004.10   69.3103
   0   1  13  6309.29  114.8673
   0   6   5  3992.66   85.5010
  -1   0  13  3850.77  113.6745
  -1   1  13  2616.94   96.0765
   1   2  12  5509.79  140.9257
   1   3  11  128.539   18.0261
  -1   4  10  1715.07   59.3412
  -1   5   8  3061.50   78.0809
  -1   6   4  43.9541   19.3788
   1   6   4  23.5293   11.6817
  -2   0  12  635.588   44.0793
  -2   1  12  4053.55   83.4090
   2   1  11  1667.87   60.6714
  -2   4   9  2217.83  127.2090
   2   4   8  5658.85   89.2070
  -2   5   6  762.523   40.8116
   2   5   5  4101.07   81.2355
  -3   1  10  229.197   20.8319
   3   2   8  2594.40   73.1243
  -3   3   8  2755.59   99.9389
  -3   4   6  12977.9  218.5030
   3   4   4  11450.2  158.3360
  -4   0   6  3091.68  102.1911
   4   0   4  64064.6  681.2330
  -4   1   6  17832.2  172.4390
   4   1   4  17523.2  200.3460
  -4   2   4  6541.77  131.2427
   4   2   2  817.501   34.3172
   0   2  13  1119.79   51.2243
   0   3  12  4618.10  103.1113
   0   5   9  14060.7  223.9460
   0   6   6  3123.68   76.9573
   1   0  13  92.5574   27.1913
  -1   3  12  3059.12  104.6801
   1   4  10  8701.87  130.8432
   1   5   8  186.563   16.4163
  -1   6   5  1461.69   48.4766
   1   6   5  494.980   33.5854
  -2   2  12  4088.97   86.2735
   2   2  11  8732.22  177.9533
  -2   3  11  1951.17   85.2134
   2   3  10  10796.9  205.2920
  -2   5   7  15697.1  347.8690
   2   5   6  293.703   24.4151
  -2   6   1  1817.59  111.7930
   2   6   0  554.456   62.7396
   3   0   9  3611.38  172.8320
   3   1   9  2960.18   96.9132
  -3   2  10  7749.85  133.1970
   3   3   7  11174.1  133.8270
   3   4   5  7031.91  127.0673
  -3   5   1  394.751   34.1002
   3   5   0  9122.28  218.3433
  -4   1   7  3224.07   79.3255
   4   1   5  17101.4  203.0540
  -4   2   5  1717.21   51.3240
   4   2   3  21.3086   11.4774
  -4   3   2  5580.72  110.3495
  -4   3   1   7.6330   13.9692
   4   3   0  1464.51   56.8723
   0   4  11  450.739   27.4790
   1   1  13  8039.54  171.5971
  -1   2  13  7565.55  147.2774
  -1   4  11  736.801   39.6399
  -1   5   9  1621.51   56.9483
  -1   6   6  15898.5  167.0270
   2   0  12  5093.71  262.5850
  -2   4  10  9603.37  268.7030
   2   4   9  2553.10   63.8822
  -2   6   3  368.805   53.3019
  -2   6   2  2049.46  119.6800
   2   6   1  16.4418   16.3576
   2   6   2  4530.72  143.0265
  -3   0  11  9243.93  219.5913
  -3   1  11  45.7677   15.9402
   3   2   9  1683.79   60.9965
  -3   3   9  1208.95   94.3985
  -3   4   7  609.615   49.8854
   3   4   6  241.174   25.6453
  -3   5   3  316.899   44.1232
  -3   5   2  2607.32   72.9003
   3   5   1  444.545   37.1916
   3   5   2  12381.6  349.9730
  -4   0   8  1013.94   62.2533
   4   0   6  2183.17  134.9690
  -4   2   6  101.384   14.8607
   4   2   4  15.6519    7.9532
  -4   3   4  2245.04   56.9295
  -4   3   3  28.1395    9.9161
   4   3   1  1143.73   50.0337
   4   3   2  632.897   28.3847
   0   1  14  1431.63   57.3459
   0   5  10  405.839   26.5877
   0   6   7  2385.88   62.1130
   0   7   1  7722.85  172.8728
  -1   1  14  543.320   32.3050
   1   2  13  472.955   30.2647
   1   3  12  7622.90  160.6205
   1   4  11  535.184   29.8936
   1   5   9  899.020   39.3412
  -1   6   7  473.380   27.3155
   1   6   6  1034.61   48.5598
  -2   1  13  5382.58   99.4815
   2   1  12  305.262   28.3713
  -2   5   8  1715.87  142.2700
   2   5   7  905.900   38.2113
  -2   6   4  970.616   59.9610
   2   6   3  14759.3  185.1110
   3   1  10  1420.07   70.8995
   3   3   8  244.311   20.8944
  -3   4   8  866.327   60.4706
  -3   5   5  17.2135   12.6820
  -3   5   4  6441.62  157.2811
   3   5   3  2286.00   72.2294
  -4   1   8  3713.93   72.7053
   4   1   6  887.761   47.8652
  -4   2   7  514.452   26.9151
   4   2   5  7572.29   98.8679
  -4   3   5  45.6133   12.6433
   4   3   3  21.7507   11.9147
   0   3  13  6372.66  136.5168
   0   4  12  11021.2  132.2560
   0   7   2  363.493   34.4635
   0   7   3  2009.71   78.2739
  -1   3  13  15961.0  244.1970
  -1   5  10  42.3068   12.7284
   1   6   7  2891.63   81.9231
  -1   7   1  19787.6  262.6840
   1   7   0  2768.69  104.8137
  -2   2  13  30.5372   12.4417
   2   2  12  2268.02   95.6220
  -2   3  12  72.9700   16.3763
   2   3  11  947.527   46.9686
  -2   5   9  81.1779   19.9772
   2   5   8  901.515   35.0679
  -2   6   5   9.0637   13.1304
   2   6   4  2409.08   59.3195
  -3   2  11  8953.74  148.2445
  -3   3  10  3015.08  151.3970
   3   4   7  6357.35  105.1215
   3   5   4  6677.15  125.1655
  -4   2   8  507.099   28.0620
   4   2   6  20.8614   15.7942
  -4   3   6  2999.50   69.2410
   4   3   4  847.148   33.4053
  -4   4   1  652.338   39.4812
   0   2  14  978.367   55.1948
   0   6   8  4975.46  120.4390
   0   7   4  461.642   31.6632
   1   1  14  1484.54   59.9694
  -1   2  14  20.5347   13.7544
  -1   4  12  842.803   42.9911
   1   5  10  943.331   46.6219
  -1   6   8  9460.31  169.3240
  -1   7   3  1221.93  100.4540
  -1   7   2  928.654   58.4345
   1   7   1  5683.12  196.1387
   1   7   2  593.159   46.8467
  -2   0  14  26276.1  297.5890
  -2   4  11  1090.88   60.3333
   2   4  10  2852.92   80.6506
  -2   6   6  12632.9  259.6320
   2   6   5  2361.18   60.2060
  -3   1  12  633.831   35.4099
   3   2  10  21.7414   11.6851
   3   3   9  371.874   26.7703
  -3   4   9  389.027   58.6014
  -3   5   6  4637.08  128.4165
   3   5   5  3156.61   87.5107
  -4   1   9  1732.18   67.8370
   4   1   7  173.249   30.0140
  -4   3   7  66.4493   12.0211
   4   3   5  196.468   25.2888
  -4   4   3  2919.49   83.1841
  -4   4   2  3525.80   90.6059
   4   4   0  718.478   40.9102
   4   4   1  4921.88  106.1372
   0   5  11  179.011   18.6987
   0   7   5  1197.26   50.9437
  -1   0  15  29275.9  615.7470
   1   3  13  1867.42   70.2780
   1   4  12  1645.50   53.1120
  -1   5  11  5149.65  136.1335
   1   6   8  5904.30  104.1140
  -1   7   4  1031.90   92.0070
   1   7   3  7783.97  164.7700
  -2   1  14  246.985   23.6177
   2   1  13  27.7910   16.1059
  -2   6   7  1388.64   57.3097
   2   6   6  12.9191   12.1914
   3   0  11  13536.8  296.9580
   3   1  11  1937.05   85.6660
  -3   2  12  13.3547   10.6897
  -3   3  11  11816.5  269.4190
   3   4   8  14.3102   12.7810
  -3   5   7  103.076   25.1410
  -4   0  10  29.7732   23.4609
   4   0   8  13.6979   21.2395
  -4   2   9  4326.04   91.7225
   4   2   7  2615.32  107.4882
  -4   4   5  5014.04  112.2860
  -4   4   4  33.0485   11.8864
   4   4   2  21.2753   14.3910
   4   4   3  4767.41  113.1139
  -5   0   1  2837.51  103.2171
   0   1  15  944.444   48.4900
   0   3  14  254.042   26.8805
   0   4  13  1477.68   63.7019
   0   6   9  578.605   32.5081
  -1   1  15  22665.4  422.5750
   1   2  14  4339.48   92.2750
  -1   3  14  18.6893   18.1119
  -1   6   9  132.322   20.5544
  -1   7   5  5559.34  141.1470
   1   7   4  1606.25   63.2158
  -2   2  14  8316.85  153.2316
   2   2  13  10555.3  320.7270
  -2   3  13  795.929   48.5509
   2   3  12  2220.74   73.2663
  -2   4  12  5077.88  125.0056
   2   4  11  2077.70   61.4940
  -2   5  10  111.915   26.4779
   2   5   9  5905.03  103.7535
  -3   0  13  1204.63   67.8485
   3   3  10  2008.75   70.4725
  -3   4  10  19.6124   15.9614
   3   5   6  230.093   26.0061
  -3   6   3  213.015   31.9315
  -3   6   2  685.983  106.9410
  -3   6   1  1549.80  113.5760
   3   6   0   5.7681   18.9638
   3   6   1  327.519   55.4406
  -4   1  10  310.522   29.5057
   4   1   8  28.0760   17.9602
  -4   3   8  27.4812   20.8301
   4   3   6  7453.24  144.2302
  -5   0   3  110.645   25.1565
   5   0   1  1924.97  131.6400
  -5   1   3  263.469   29.7121
  -5   1   2  10128.5  160.1930
  -5   1   1  184.344   23.5994
   5   1   0  476.734   35.5359
   0   2  15  180.498   24.4411
   0   7   6  19.7895   20.7188
   1   0  15  11729.3  325.5880
  -1   2  15  297.180   29.9438
  -1   4  13  493.245   47.1828
   1   5  11  45.4128   12.9678
   1   6   9  10422.3  125.5020
   1   7   5  4477.10  105.6984
  -2   6   8  13090.7  178.5500
   2   6   7  2304.06   63.0350
  -2   7   2  54.2040   17.6623
  -2   7   1  203.300   31.0979
   2   7   0  119.824   28.6578
   2   7   1  1456.53   77.5081
  -3   1  13  13464.0  208.4790
   3   2  11  1337.67   73.0851
   3   4   9  179.713   20.4706
  -3   5   8  4708.55  159.0198
  -3   6   4  3890.87  130.2363
   3   6   2  1785.51  121.9380
  -4   2  10  40.8409   12.0911
   4   2   8   9.9277   19.6775
  -4   4   6  106.283   23.8833
   4   4   4  1073.77   55.2165
  -5   0   5  4914.82  141.5020
  -5   1   4  1184.54   47.6189
   5   1   1  86.2730   23.7855
   5   1   2  13.6517   15.0158
  -5   2   1  4623.40  108.9183
   0   5  12  136.865   21.9228
   0   6  10  12603.5  436.3280
   0   7   7  12088.4  165.2700
   1   1  15  917.112   49.4241
   1   3  14  89.0367   18.2729
   1   4  13  5856.88  135.6796
  -1   5  12  500.313   46.6199
  -1   7   6  3859.90  118.9686
   1   7   6  1200.70   55.8027
   2   0  14  786.068   84.2684
  -2   1  15  7936.90  154.8945
   2   1  14  155.902   22.7604
  -2   5  11  57.9519   18.5296
   2   5  10  1231.98   49.2230
  -2   7   4  2047.89   91.5555
  -2   7   3  2325.43   97.5369
   2   7   2  1129.82   68.6520
   2   7   3  12370.3  224.9570
   3   1  12  434.753   43.5374
  -3   2  13  66.7885   16.4309
  -3   3  12  1664.33   87.1969
   3   5   7  306.200   29.7823
  -3   6   5  19.5372   19.5999
   3   6   3  3541.64  108.7643
  -4   1  11  1031.92   46.2937
   4   1   9  673.797   57.3395
  -4   3   9  2075.87   73.3858
   4   3   7  1281.45   61.5248
  -4   4   7  213.886   33.5273
   4   4   5  3754.04  103.7268
  -4   5   2  8310.53  143.2637
  -4   5   1  51.7225   12.9487
   4   5   0  888.880   47.1969
   5   0   3  18999.0  420.9570
  -5   1   5  45.8707   13.0745
   5   1   3  1308.05   52.7130
  -5   2   4  5585.69  122.5103
  -5   2   3  585.009   40.4071
  -5   2   2  27.0656   14.6130
   5   2   0  1959.82   70.5782
   5   2   1  1826.24  101.8319
   0   0  16  25599.2  485.0880
   1   2  15  220.509   34.3588
  -1   6  10  2675.27   79.0878
  -1   7   7  20436.4  235.8360
  -2   3  14  111.674   20.1406
   2   3  13  1456.50   81.1730
  -2   4  13  546.758   50.1429
   2   4  12  27.8761   16.1004
  -2   6   9  9318.71  205.1974
   2   6   8  14.6657   14.6744
  -2   7   5  16009.5  216.2550
   2   7   4  2851.92   74.1025
   3   3  11  2544.75   80.9774
  -3   4  11  4339.94  194.7560
  -3   5   9  47.9433   26.6586
  -3   6   6  6851.77  177.6500
   3   6   4  3488.42   93.9632
  -4   5   4  1235.21   74.7094
  -4   5   3  3675.60   96.0584
   4   5   1  2369.83   76.8609
   4   5   2  139.519   26.2777
  -5   1   6  382.579   28.5093
   5   1   4  490.989   39.6982
  -5   2   5  7479.35  162.1205
   5   2   2  260.083   35.9118
   0   1  16  4089.44  139.1374
   0   3  15  28.9697   13.2105
   0   4  14  5264.59  134.1837
   0   7   8  2077.33   62.9890
   0   8   0  34.9437   20.5328
   0   8   1  51.2371   28.6031
  -1   1  16  628.831   58.0979
  -1   3  15  422.567   37.0835
  -1   4  14  425.609   49.9397
   1   5  12  31.8758   12.1423
   1   6  10  6317.43  100.0095
   1   7   7  7077.58  135.4400
  -2   2  15  1091.73   68.0887
   2   2  14  355.905   42.2921
  -3   1  14  3113.23   82.4235
   3   2  12  581.708   50.0228
   3   4  10  238.158   23.7272
   3   5   8  9533.83  137.2065
   3   6   5  432.238   34.4189
  -4   2  11  2008.00   74.7588
   4   2   9  1860.76   76.4764
  -4   3  10  4460.52  110.6099
   4   3   8  2960.08   95.5982
  -4   4   8  5596.73  160.7388
   4   4   6   2.8541   18.7145
  -4   5   5  1257.71   76.9551
   4   5   3  3344.65  116.3396
  -5   0   7  397.137   43.5343
   5   0   5  20394.7  451.4710
  -5   1   7  1683.22   60.0180
  -5   2   6  7165.65  117.4690
   5   2   3  3451.28   84.9340
  -5   3   2  167.711   24.2756
  -5   3   1  41.6349   14.7337
   5   3   0  2665.27   84.7187
   0   2  16  4096.54  202.9778
   0   5  13  757.185   62.2141
   0   6  11  4704.95   95.5565
   0   8   2  1201.54  105.8980
   0   8   3  2405.37  147.3500
  -1   6  11  145.988   20.7188
  -1   7   8  1387.09   66.0662
  -1   8   1  1292.42  147.7379
   1   8   0  687.578   53.6274
  -2   5  12  2100.13  140.6620
   2   5  11  1754.57   53.5614
  -2   7   6  67.2073   25.2707
   2   7   5  5079.33  100.2760
  -3   3  13  36.0461   33.1649
  -3   5  10  627.350   78.0293
  -3   6   7  4125.61  141.6137
  -4   0  12  21210.2  294.7380
   4   0  10  1700.67  134.8540
  -4   1  12  1489.75   57.2935
   4   1  10  12161.0  355.4670
  -4   5   6  3027.39  125.2336
   4   5   4  1311.94   62.8960
   5   1   5  499.898   82.6219
   5   2   4  41.8974   11.8099
  -5   3   4  52.4155   17.1754
  -5   3   3  7947.59  147.3935
   5   3   1  4533.46  144.3233
   0   8   4  606.281   74.7232
   1   1  16  199.372   34.3766
  -1   2  16  860.836   68.4427
   1   3  15  7298.14  144.8837
   1   4  14  1051.32   55.4662
  -1   5  13  200.311   26.7283
   1   7   8  7516.88  157.6727
  -1   8   3  13.7913   24.2851
  -1   8   2  5816.06  233.3450
   1   8   1  110.859   26.0369
   1   8   2  159.050   27.2470
  -2   0  16  24173.0  498.1700
  -2   6  10  940.729   64.0638
   2   6   9  15760.8  161.3010
  -2   7   7  19231.0  348.5530
   2   7   6  678.524   38.0078
   3   1  13  18.9853   27.9913
  -3   2  14  1113.46   50.5230
  -3   4  12  822.425   87.6999
   3   5   9  516.056   33.6913
   3   6   6  1067.22   55.0145
  -4   4   9  311.738   44.0624
   4   4   7  2528.90   87.8098
  -5   1   8  1674.09   53.3244
  -5   2   7  1107.79   46.9817
  -5   3   5  690.501   45.7145
   5   3   2  201.372   32.9388
   0   7   9  27843.2  314.5580
   1   5  13  905.985   52.7991
   1   6  11  1671.04   52.9899
  -1   7   9  11337.4  178.5820
  -1   8   4  5706.72  230.8480
   1   8   3  719.751   54.2767
  -2   1  16  3052.07  102.6916
   2   1  15  1423.82   66.2723
  -2   3  15  113.722   22.2883
   2   3  14  4119.03  140.6973
  -2   4  14  47.2550   20.2323
   2   4  13  211.655   29.9050
  -3   0  15  511.869   76.3415
   3   2  13  140.258   77.1949
   3   3  12  3026.78   92.4806
   3   4  11  287.299   26.1840
  -3   6   8  643.409   83.1128
  -3   7   2  3613.61  182.1730
  -3   7   1  2354.01  146.4880
   3   7   0  3050.03  165.2560
   3   7   1  1166.16  103.4940
  -4   2  12  432.177   36.6908
   4   2  10  922.568   70.0524
  -4   3  11  389.530   41.2769
   4   3   9   9.2518   14.3966
  -4   5   7  15.9090   22.8668
   4   5   5  2623.59   88.5690
  -5   0   9  972.819  101.6056
   5   1   6  506.357   49.6390
   5   2   5  770.484   42.0448
  -5   3   6   9.9286   14.3010
   5   3   3  74.5342   22.3417
   0   1  17  195.406   34.5942
   0   3  16  55.7794   23.3755
   0   4  15  16.7653   17.8550
   0   6  12  49.9320   15.7766
   0   8   5  249.500   51.4017
  -1   0  17  3187.53  184.2510
  -1   1  17  2786.38  122.3309
   1   2  16  57.1415   22.3047
  -1   3  16   9.2648   17.7801
  -1   4  15  218.233   34.9815
  -1   8   5  1562.39  121.5310
   1   8   4  5287.99  223.7070
  -2   2  16  486.062   66.7314
   2   2  15  2460.58  111.0844
  -2   6  11  2662.49  106.8622
   2   6  10  7311.00  100.9545
  -2   7   8  523.375   39.2713
   2   7   7  126.066   18.8169
  -3   1  15  9203.95  177.8943
  -3   3  14  2701.00   95.1791
  -3   5  11  1420.41  119.3050
   3   6   7  168.385   31.2830
  -3   7   4  996.486   70.2518
  -3   7   3  709.358   59.7023
   3   7   2  2259.27  143.0780
  -4   1  13  1382.82   56.3070
   4   1  11  700.695   90.3525
  -4   4  10  2442.40  112.3204
   4   4   8  475.206   39.9211
  -4   6   2  202.326   33.1991
  -4   6   1  162.323   47.0227
   4   6   0  417.220   46.2859
  -5   1   9  377.786   27.0037
  -5   2   8  1504.06   50.5919
   5   3   4   5.4607   20.8437
  -5   4   2  673.091   44.5839
  -5   4   1  8542.43  155.2426
   5   4   0  571.673   41.1370
   0   5  14  183.362   24.4256
   0   7  10  3869.54  100.3405
   0   8   6  402.538   43.3595
  -1   5  14  2128.98   81.6933
  -1   6  12  72.3024   18.9667
   1   7   9  9154.05  150.4042
   1   8   5  286.119   39.7977
  -2   5  13  9790.01  222.3766
   2   5  12  24.8491   17.2825
  -2   8   2  84.2045   22.7997
  -2   8   1  749.246   59.2438
   2   8   0  1385.39   81.3046
   2   8   1  845.781   62.7491
  -3   2  15  1709.15   64.9965
  -3   4  13  1357.17  113.8020
   3   5  10  985.083   46.9554
  -3   6   9  116.676   41.6989
  -3   7   5  13019.1  255.6470
   3   7   3  6551.38  242.8240
  -4   5   8  1493.17  137.4007
   4   5   6  3569.63  104.9784
  -4   6   3  1495.70   86.5598
   4   6   1  3887.33  212.5230
   5   0   7  2109.95  139.3810
   5   1   7  296.221   31.5970
   5   2   6  785.953   42.8130
  -5   3   7  616.758   59.3753
  -5   4   4  3761.86  105.6014
  -5   4   3  66.4103   16.6499
   5   4   1  3088.66  120.2074
   0   2  17  376.775   39.0364
   1   0  17  21915.3  482.0030
  -1   2  17  389.597   47.6662
   1   4  15  89.8428   19.9010
   1   6  12  711.616   41.8746
  -1   7  10  295.880   31.0059
  -1   8   6  146.769   32.7249
  -2   8   3  4044.41  136.9383
   2   8   2  34.8469   25.4202
   3   1  14  3894.32  212.5470
   3   3  13  610.792   84.2613
   3   6   8  977.799   46.7626
   3   7   4  224.793   50.7263
  -4   2  13  205.522   24.0482
   4   2  11  8343.69  239.0198
  -4   3  12  825.082   59.6424
   4   3  10  739.110   64.3035
  -4   6   4  10616.3  229.1460
   4   6   2  1257.11  111.7110
  -5   1  10  2326.94   65.8965
  -5   2   9  7403.35  127.3758
   5   3   5  3987.26  115.5295
  -5   4   5  1215.93   61.2349
   5   4   2  290.894   44.4231
   0   8   7  44.4936   18.9643
   1   1  17  6262.91  149.0742
   1   3  16  171.760   25.0873
   1   5  14  1788.55   75.2224
   1   8   6  6957.68  182.2165
   2   0  16  77.5837   34.7949
  -2   1  17  4212.04  142.7880
   2   1  16  3746.77  111.0937
  -2   3  16  1099.97   65.4906
   2   3  15  780.682   63.6344
  -2   4  15  351.370   44.5858
   2   4  14  6377.72  227.8692
  -2   7   9  8677.34  224.9686
   2   7   8  2677.81   76.5420
  -2   8   4  1707.86   90.8887
   2   8   3  2761.45  111.9350
   3   4  12  8217.56  135.7410
  -3   5  12  173.520   46.3943
  -3   6  10  63.0780   32.7308
  -3   7   6  2380.05  111.4598
  -4   0  14  23965.4  561.6750
   4   0  12  261.315   61.0028
  -4   4  11  68.1015   33.9152
   4   4   9  21.6670   15.8041
  -4   5   9  53.6881   23.9816
   4   5   7  127.047   23.3465
  -4   6   5  2094.06  103.9914
   4   6   3  3870.75  198.3460
   5   2   7  5251.31  134.6768
  -5   3   8  809.273   51.7293
  -5   4   6  313.662   32.6548
   5   4   3  1131.20   74.9802
   0   4  16  2532.64   90.1792
   0   6  13  4112.37  127.2405
  -1   6  13  56.4989   18.6701
   1   7  10  7236.98  112.4085
  -1   8   7  1437.06   67.4946
  -2   5  14  173.183   33.2206
   2   5  13  22.9131   14.4323
  -2   6  12  106.120   54.1185
   2   6  11  1495.40   47.4887
  -2   8   5   7.8786   19.0987
   2   8   4  504.661   50.0736
  -3   1  16  2852.01  102.3752
   3   2  14  285.298   60.1442
  -3   3  15  533.531   44.6489
  -3   7   7  8493.59  212.1815
   3   7   5  2632.29  113.3280
  -4   1  14  10770.0  254.8090
   4   1  12  1471.72  133.3910
  -4   6   6  2033.32  104.1215
   4   6   4  1014.72  103.8510
  -5   0  11  16.0079   21.1453
   5   1   8  2572.68   91.3824
  -5   2  10   9.0085   16.9018
   5   3   6  176.727   28.8184
   5   4   4  342.538   34.8238
   0   0  18  14198.1  390.1510
   0   1  18  31.3228   28.6392
   0   3  17   8.7737   17.4020
   0   5  15  5929.82  169.6601
   0   7  11  1161.27   52.1350
   0   8   8  466.791   40.5355
  -1   1  18  6729.49  196.3035
   1   2  17  2143.68  106.9782
  -1   3  17  871.514   71.9552
  -1   4  16  8467.73  204.1014
  -1   7  11  1795.95   96.0364
   1   8   7  582.303   54.2179
  -2   2  17  5314.54  177.4725
   2   2  16  737.067   63.7522
  -2   7  10  466.024   46.3684
   2   7   9  2095.90   55.9619
  -3   4  14  14181.9  271.5520
   3   5  11  41.6754   16.4177
   3   6   9  1815.81   63.9910
   3   7   6  1115.25   76.0925
  -4   3  13  301.394   32.5555
   4   3  11  374.800   38.1054
  -4   5  10  2051.73  153.3140
   4   5   8  523.130   42.0038
  -5   1  11  6911.69  147.2901
   5   2   8  104.333   32.1717
  -5   3   9  3988.42  143.7039
  -5   4   7  24.6175   13.8178
  -6   0   2  14272.6  388.9410
   6   0   0  1282.08  118.3990
   0   9   1  20.7233   27.0475
  -1   5  15  37.9592   17.7808
   1   6  13  179.844   25.8815
  -1   8   8  6907.61  161.6408
  -2   8   6  3291.89  131.6046
   2   8   5  5777.62  226.4454
   3   0  15  119.756   49.1396
   3   1  15  5661.11  267.8600
  -3   2  16  1146.89   66.5460
  -3   5  13  317.552   59.8246
  -3   6  11  185.502   33.4617
  -3   7   8  595.663   56.7838
  -4   2  14  77.4006   17.4741
   4   2  12  8358.45  313.3030
  -4   4  12  90.5452   34.8835
   4   4  10  142.796   24.7380
  -4   6   7  17773.1  309.4200
   4   6   5  2317.15  111.8494
   5   0   9  384.503   63.3329
   5   3   7  60.8451   18.2569
   5   4   5  359.479   36.9916
  -5   5   3  153.125   30.8914
  -5   5   2  2641.59  169.7742
  -5   5   1   3.3559   19.8579
   5   5   0  436.807   47.7685
   5   5   1  31.1736   30.0199
  -6   0   4  5063.30  230.9930
  -6   1   3  1028.80   77.1149
  -6   1   2  2980.59  129.4677
  -6   1   1  94.2401   39.7415
   6   1   0  149.869   34.8720
   0   2  18  2722.47  104.9709
   0   9   2  593.119   78.3872
   0   9   3  7222.07  312.6940
  -1   2  18  43.6771   23.8734
   1   4  16  187.540   27.0065
   1   7  11  7114.56  113.4603
   1   8   8  625.732   45.0406
   1   9   0  42.2348   29.5066
  -2   6  13  304.479   59.7636
   2   6  12   6.7896   28.2033
  -2   8   7  1332.27   85.3704
   2   8   6  14.9484   23.3356
   3   3  14  1193.60  118.7850
   3   4  13  4279.30  144.3954
  -4   6   8  7167.91  199.5448
   4   6   6  29.9614   23.6516
   5   1   9  1042.16   60.7494
  -5   2  11  340.223   36.1904
  -5   3  10  1820.66  100.4191
  -5   4   8  2731.84  121.3325
  -5   5   4  4226.86  148.6720
   5   5   2  9714.98  330.3960
   6   0   2  241.596   60.3578
  -6   1   4  9423.76  227.5760
   6   1   1  109.968   31.0848
   0   6  14  94.4702   20.0241
   0   7  12  1149.78   91.1601
   0   8   9  69.8620   17.9198
   1   1  18  1110.33   66.0529
   1   3  17   5.8005   30.7187
   1   5  15  1619.21   96.3563
  -1   6  14  2112.19   85.1592
  -1   7  12  870.200   69.1294
  -1   9   2  246.048   54.5624
  -1   9   1  376.909   65.7589
   1   9   1  2684.95  170.3670
   1   9   2  353.555   93.1430
  -2   0  18  13850.8  405.2300
  -2   1  18  1245.37   70.9385
   2   1  17  31.1280   16.8955
  -2   3  17  50.3231   22.5621
   2   3  16  722.483   64.8992
  -2   4  16  10.4243   23.5859
   2   4  15  70.9170   19.3930
  -2   7  11  505.241   52.4674
   2   7  10  7356.76  105.9135
  -3   0  17  5684.83  258.9910
   3   2  15  2737.72  184.7420
   3   5  12  6271.21  180.1745
   3   6  10  4035.78   97.2690
   3   7   7  177.422   33.4622
  -3   8   2  5251.25  165.6765
  -3   8   1  1816.86  157.4041
   3   8   0  1980.12  101.7555
   3   8   1  5616.68  171.2500
  -4   1  15  331.943   37.6246
   4   1  13  4815.14  244.6490
  -4   5  11  7815.39  289.7670
   4   5   9  1187.31   63.9548
  -4   7   2  1725.20   96.5745
  -4   7   1  95.3582   38.7905
   4   7   0  581.519   81.1939
  -5   1  12  214.867   24.2055
   5   2   9  1053.89   61.5386
   5   4   6  4688.15  129.0245
  -5   5   5  91.2765   27.6600
   5   5   3  332.927   63.9643
  -6   0   6  108.267   50.2178
  -6   1   5  1875.05  102.3891
   6   1   2  1453.34   94.7841
  -6   2   3  2983.60  127.6264
  -6   2   2  50.1856   37.5212
  -6   2   1  984.243   75.3486
   6   2   0  1087.77   79.2950
   0   9   4  297.348   60.5412
  -1   8   9  1302.60   65.3653
  -1   9   3  1712.52  137.5360
   1   9   3  2203.67  155.9710
  -2   5  15  13797.6  285.4110
   2   5  14  1793.99   67.1930
  -3   1  17  287.029   36.4569
  -3   3  16  1161.93   66.2510
  -3   4  15  2609.60  119.8185
  -3   7   9  441.335   50.6626
  -3   8   3  1082.97   74.7652
   3   8   2   7.8313   28.7749
  -4   3  14  762.695   45.4875
   4   3  12  6616.15  157.1241
  -4   4  13  203.101   51.9853
   4   4  11  3065.41  104.5939
  -4   7   3  4396.08  154.4456
   4   7   1  1184.77  112.6850
   5   3   8  5808.55  155.3141
  -5   4   9  4919.07  165.0727
  -5   5   6  8936.84  220.9108
  -6   1   6  2249.21   74.4055
   6   1   3  10.3712   23.3135
  -6   2   4  167.390   33.5429
   6   2   1  7063.03  200.8282
   0   3  18  2354.61  138.9988
   0   4  17  6266.00  188.1896
   0   5  16  1033.55   59.9636
   0   9   5  4107.33  208.6510
  -1   0  19  12180.3  382.6530
   1   2  18  93.4253   27.2882
  -1   4  17  1841.53  104.4163
  -1   5  16  1442.50   71.9713
   1   6  14  129.196   24.0856
   1   7  12  361.610   31.9869
   1   8   9  2833.35   84.4420
  -1   9   4  365.958   64.3277
   1   9   4  2317.44  157.7510
  -2   2  18  2789.00  132.8399
   2   2  17  44.9325   21.9928
  -2   8   8  48.7356   23.2609
   2   8   7  1828.41   79.2067
  -3   5  14  358.017   66.5262
  -3   6  12  5066.88  240.4540
   3   7   8  721.045   61.8537
  -3   8   4  333.638   36.6423
   3   8   3  186.387   35.5009
  -4   2  15  1365.93   72.3150
   4   2  13  3187.92  200.0250
  -4   6   9   6.4460   25.5239
   4   6   7  318.802   44.2230
  -4   7   4  1280.80   84.7991
   4   7   2  745.790   91.2177
   5   1  10  441.356   41.7746
  -5   2  12  540.010   55.8653
  -5   3  11  22.2927   16.8151
   5   4   7  6500.30  154.4793
   5   5   4  11899.1  402.7890
   6   0   4  166.332   50.4983
  -6   1   7  3705.77   96.8200
   6   1   4  14184.3  819.6580
  -6   2   5  329.748   44.8803
   6   2   2  35.0649   24.2534
   0   1  19  77.7941   42.7289
   0   8  10  805.790   52.3720
  -1   1  19  146.959   35.5130
  -1   3  18  7857.70  220.5855
  -1   8  10  1391.50   68.4478
  -1   9   5  28.8992   24.4598
  -2   6  14  28.7664   28.5776
   2   6  13  2693.51   75.0496
   3   1  16  609.205   90.5270
  -3   2  17  3363.87  116.6276
   3   3  15  111.598   44.6610
  -3   8   5  4919.85  134.1901
   3   8   4  989.781   73.3828
  -4   7   5  19565.5  332.2860
   4   7   3  2096.56  151.7100
  -5   0  13  343.539   43.6595
  -5   5   7  1320.26   87.1891
  -6   2   6  230.609   29.8459
   6   2   3  146.394   33.6613
  -6   3   3  198.340   37.5510
  -6   3   2  184.545   34.1885
  -6   3   1  1204.34   83.5404
   6   3   0  6031.42  184.0514
   0   6  15  3455.04  110.3126
   0   7  13  49.2179   17.8327
   0   9   6  40.1791   30.7848
   1   4  17  173.617   26.9786
  -1   7  13  1229.79   86.6545
   1   9   5  660.426   87.9059
  -2   7  12  290.100   41.5915
   2   7  11  12934.5  143.8650
  -2   8   9  30.9612   22.8784
   2   8   8  1179.73   63.6159
  -2   9   2  146.968   45.6396
  -2   9   1  2619.94  173.9130
   2   9   0  150.294   78.6902
   2   9   1   8.8893   19.4006
   3   5  13  573.877   57.8760
   3   6  11  16642.5  250.1490
  -3   7  10  399.602   47.5039
  -3   8   6  2158.55   90.4471
  -4   0  16  4282.90  224.7010
   4   0  14  1156.23  125.2280
  -4   5  12  303.079   65.8221
   4   5  10  1086.31   62.6864
  -4   7   6  124.790   32.3775
   4   7   4  1612.12  134.3780
  -5   1  13  3412.21   93.5910
   5   2  10  23.3645   27.5820
   5   3   9  356.335   39.8998
  -5   4  10  689.950   64.2529
   5   5   5  449.590   42.0011
  -6   1   8  191.360   27.1616
   6   1   5  1205.39   82.9309
  -6   2   7  7002.30  156.7240
   6   2   4  1190.54   87.5031
  -6   3   4  1600.67   95.0889
   6   3   1  130.862   30.8185
   0   2  19  3737.53  123.6401
   1   0  19  16633.8  448.0980
  -1   2  19  1264.37   90.9276
   1   3  18  585.622   67.4144
   1   5  16  8396.90  171.1041
  -1   6  15  116.202   30.1698
   1   8  10  7896.61  142.3850
  -1   9   6  767.400   93.7147
   2   0  18  2370.33  163.8770
  -2   3  18  32.6064   21.8847
   2   3  17  176.281   36.7409
  -2   4  17  382.171   73.6256
   2   4  16  270.631   33.4183
  -2   5  16  3645.72  144.4754
   2   5  15  1067.54   54.2225
  -2   9   3  5654.70  172.7511
   2   9   2  194.287   49.0378
   3   2  16  197.239   92.6330
  -3   4  16  614.091   60.7624
  -3   6  13  35.4973   23.7955
   3   7   9  2699.33   96.1635
   3   8   5  3210.19  132.7176
  -4   1  16  3846.87  123.6638
   4   1  14   3.8852   23.7355
  -4   3  15  506.202   45.2678
   4   3  13  52.7065   37.5876
  -4   4  14  23.7956   26.4495
   4   4  12  300.244   35.4316
  -4   6  10  1358.76  127.5600
   4   6   8  672.299   62.3848
   5   0  11  59.0069   40.7655
  -5   3  12  109.218   40.3235
   5   4   8  662.181   50.9752
  -5   5   8  444.742   53.7642
  -5   6   3  1140.34   81.3519
  -5   6   2  1041.36   77.4148
  -5   6   1  99.5334   38.1963
   5   6   0  293.538   41.8879
   5   6   1  598.966   86.7279
  -6   3   5  698.401   64.3160
   6   3   2  126.858   31.5530
   0   8  11  25.8979   15.9014
   0   9   7  22.6600   19.7263
   1   1  19  776.889   57.7893
   1   7  13  152.920   27.4562
   1   9   6  1605.59  133.5860
  -2   1  19  78.1005   21.2095
   2   1  18  7537.47  168.6821
  -2   9   4  959.806  105.7160
   2   9   3  29.7501   24.6950
  -3   1  18  44.3247   19.6928
  -3   3  17  131.057   33.9914
  -3   8   7  2761.43  127.6787
  -4   7   7  1932.71  108.5140
   4   7   5  963.533  104.8230
   5   1  11  4178.37  159.7786
  -5   2  13  5761.12  153.3379
   5   5   6  1476.68   74.6982
  -5   6   4  10.3366   32.2208
   5   6   2  1693.18  144.4500
   6   0   6  10007.7  526.4550
  -6   2   8  237.839   31.3592
   6   2   5  798.998   57.4803
  -6   3   6  12.4380   26.4560
   6   3   3  519.747   56.7817
   0   4  18  562.253   63.8389
   0   5  17  7090.50  159.8573
  -1   4  18  128.056   33.3923
   1   6  15  186.577   27.8240
  -1   8  11  41.8279   33.3279
  -1   9   7  642.919   62.1251
  -2   8  10  77.1509   26.9920
   2   8   9  494.037   36.8235
  -2   9   5  536.754   80.6611
   2   9   4  366.371   70.7656
  -3   5  15  171.740   35.3512
   3   6  12  27.2207   16.7354
  -3   7  11  3179.10  263.7750
   3   8   6  22.8712   21.9139
  -4   2  16  527.818   47.2385
   4   2  14  600.570   93.9583
  -4   5  13  6879.44  282.6530
   4   5  11  119.016   23.7681
   5   3  10  29.3387   24.9733
  -5   4  11  2711.08  127.7685
  -5   5   9   1.7098   20.5608
  -5   6   5  6045.99  187.3133
  -6   1   9   9.7809   22.1825
   6   1   6  7864.53  300.9729
   0   3  19  391.302   51.1701
   0   7  14  2554.00   99.1247
   0   9   8  204.722   29.1879
   1   2  19  2349.53  120.1789
  -1   3  19  3351.83  149.5665
  -1   5  17  43.8890   22.6184
   1   9   7  47.0993   21.2822
  -2   2  19  323.473   50.3674
   2   2  18  4782.75  270.1480
  -2   6  15  827.092   71.6674
   2   6  14  722.723   40.9651
  -2   7  13  30.2243   32.8140
   2   7  12  2372.29   70.5475
   3   0  17  6885.36  307.6720
  -3   2  18  1098.09   89.0311
   3   4  15  2659.20  184.1520
  -3   8   8  132.287   31.0485
  -4   6  11  518.680   80.8251
   4   6   9  4576.83  162.3941
  -4   7   8  1674.19  101.2068
   4   7   6  235.075   39.7744
  -5   1  14  4438.42  117.7810
   5   2  11  3708.58  151.6878
   5   4   9  2045.13   89.8715
   5   5   7  41.0082   32.0712
  -5   6   6   5.9499   23.3469
   5   6   3  1320.47  132.6400
  -6   3   7  13.8931   28.7911
   6   3   4  69.2279   31.1181
  -6   4   4  197.781   55.3820
  -6   4   3  837.829  104.5800
  -6   4   2  511.479   83.5411
  -6   4   1  45.3700   21.2459
   6   4   0  16.9272   32.2621
   6   4   1  115.515   42.2470
   0   0  20  385.771   71.0114
   0   6  16  253.936   32.2317
  -1   1  20  536.780   72.4933
  -1   7  14  135.761   33.4987
   1   8  11  313.763   45.1143
  -1   9   8  1324.90   88.8027
  -2   9   6  729.849   68.1602
   2   9   5  1406.29  130.9520
   3   1  17  1296.52  135.2040
   3   3  16   9.0709   32.8096
   3   5  14  363.533   49.7966
   3   7  10  12607.3  209.9370
  -5   3  13  35.1504   34.4145
   5   6   4  33.9773   30.4942
  -6   0  10  8536.21  311.6280
  -6   1  10  465.339   37.9029
   6   1   7  4264.09  190.5914
  -6   2   9  549.078   47.2226
   6   2   6  67.9324   30.9496
  -6   4   5  1280.85  128.8950
   6   4   2  64.3640   23.5003
   0   1  20  253.912   66.8580
   0   8  12   7.6800   19.5324
   1   4  18  4590.72  166.9338
   1   5  17  1806.94   81.4070
  -1   6  16  10062.1  314.4000
  -1   8  12  10045.1  241.5740
   1   9   8  267.901   33.1264
  -2   4  18  1905.13  161.3950
   2   4  17  1427.30   74.4886
  -2   8  11  542.700   88.5149
   2   8  10  3466.98   97.1565
  -3   6  14  3463.45  204.2810
  -3   7  12  760.084  101.7980
   3   8   7  1827.16   84.7441
  -4   1  17  570.391   49.9926
   4   1  15  1763.67  157.7440
  -4   3  16  56.2122   38.5288
   4   3  14  872.635  107.8420
  -4   4  15  375.801   51.7755
   4   4  13  1406.73   90.1169
  -4   7   9  27.6265   30.4615
  -4   8   2  78.0673   29.8106
  -4   8   1  5640.86  184.6532
   4   8   0  46.6490   35.1578
   5   1  12  2630.02  130.1678
  -5   2  14  408.031   42.3649
  -5   4  12  2812.13  180.4570
  -5   5  10  699.859   80.5034
  -5   6   7  2212.78  125.6515
  -6   3   8  5780.32  147.5199
   6   3   5  19.4977   28.3037
   0   9   9  478.860   44.3319
   0  10   0  3234.14  195.5690
   0  10   1  3060.21  192.0180
   0  10   2  1406.06  131.6860
  -1   2  20  7027.68  216.7113
   1   7  14  127.591   20.3557
  -2   3  19  3229.39  149.8430
   2   3  18  21.5129   30.3668
  -2   5  17  2961.66  133.9925
   2   5  16  108.435   32.2572
  -2   9   7  141.571   34.4497
   2   9   6  315.325   62.9840
  -3   0  19  1840.67  158.6740
   3   2  17  1108.98  127.0210
  -3   4  17  322.415   75.0248
  -3   8   9  126.376   34.5944
  -3   9   2  5293.74  213.7725
  -3   9   1  481.150   54.4553
   3   9   0  28.3856   19.1350
  -4   6  12  827.428  103.7970
   4   6  10  23.0539   27.7179
   4   7   7  30.8545   19.5146
  -4   8   3  90.9898   28.0551
   4   8   1  45.9209   31.6903
  -5   0  15  358.002   68.7211
   5   3  11  57.6128   25.1185
   5   5   8  1001.79   67.0200
   5   6   5  227.854   57.6378
  -6   2  10  200.118   35.8854
   6   2   7  747.091   68.6357
  -6   4   6  1533.05   94.9595
   6   4   3  2407.72  120.7357
   0   2  20  746.457   58.3996
   0  10   3  557.357   86.4105
   1   3  19  552.206   84.8912
   1   6  16  2195.92   90.5441
   1   8  12  4280.92  129.4870
  -1   9   9  239.443   38.6309
  -1  10   1  538.161   82.0203
   1  10   0  911.970  108.6670
   1  10   1  71.0772   33.5215
  -2   0  20  3450.52  217.1870
  -2   1  20  2177.26  126.3508
   2   1  19  62.3147   37.2107
  -2   7  14  937.074   77.9507
   2   7  13  884.420   44.9767
  -3   1  19  23.0363   20.6742
  -3   3  18  680.755   84.3882
  -3   5  16  5689.09  194.3921
   3   6  13  1505.29   95.6079
   3   7  11  4140.34  107.5185
   3   8   8  3333.51  114.6393
  -3   9   3  189.562   35.3792
   3   9   1  2339.66  115.9797
   3   9   2  1008.00   77.3476
  -4   2  17  1430.95   78.6490
   4   2  15  7961.28  332.2520
  -4   5  14  560.018   83.5150
   4   5  12  14.6583   18.0110
  -4   8   4  2603.41  159.2574
   4   8   2  1129.59  115.9510
  -5   1  15  286.860   35.8149
   5   2  12 0.490500   40.6916
   5   4  10  592.770   58.2806
  -5   6   8  772.819   71.8010
  -6   1  11  2378.83   98.0832
   6   1   8  11.7393   17.2609
  -6   3   9  109.590   23.1896
   6   3   6  180.133   33.6801
   0   4  19  436.600   55.4196
   0   5  18  348.977   49.1656
   0   7  15  143.700   35.8262
   0  10   4  3946.12  218.6100
   1   1  20  390.754   44.6668
  -1   4  19  1805.64  109.5471
  -1   5  18  24.0664   33.1302
   1   9   9  32.9259   32.0902
  -1  10   3  56.3768   34.4662
  -1  10   2  3231.68  197.6330
   1  10   2  566.773   85.7252
  -2   6  16  898.298   77.2882
   2   6  15  4116.70  142.8534
  -2   9   8  25.5523   26.9727
   2   9   7  3200.13  138.4289
  -3   9   4  385.717   42.3600
  -4   7  10  151.191   53.2161
   4   7   8  927.809   76.8554
  -4   8   5  1336.76   92.8799
   4   8   3  439.295   73.8724
  -5   3  14  1304.89  124.8510
  -5   5  11  37.1584   32.3382
   5   6   6  154.992   34.7071
  -5   7   1  421.120   52.0390
  -6   4   7  35.5096   25.2782
   6   4   4  61.9618   22.7422
   0   8  13  429.615   42.9958
   0   9  10  61.3045   38.5485
  -1   7  15  2720.41  207.3371
   1  10   3  43.5715   32.6202
  -2   2  20  904.775   81.3548
   2   2  19  391.513   78.7789
  -2   8  12  876.013  112.2690
   2   8  11  1230.30   88.6691
  -3   2  19  7107.15  224.1620
   3   4  16  715.122   98.1742
   3   5  15  612.849   64.6252
  -3   6  15  975.428   80.4087
  -3   7  13  2320.29  175.8530
  -3   8  10  7362.04  314.3640
  -3   9   5  1639.61   84.0541
   3   9   3  18.8194   23.3677
  -4   8   6  76.1964   26.0397
   4   8   4  1291.07  123.6420
   5   0  13  15308.6  466.6500
  -5   2  15  69.6385   19.5244
  -5   4  13  34.2088   33.2869
  -5   7   3  1211.58   87.8078
  -5   7   2  454.569   53.6954
   5   7   0  809.435   70.7821
   5   7   1  74.4127   42.1213
  -6   2  11  330.822   39.2122
   6   2   8  93.7121   34.5082
  -6   5   3  58.9053   36.5894
  -6   5   2  29.4133   31.0950
  -6   5   1  143.137   52.6725
   6   5   0  1994.36  164.9410
   0   3  20  28.9047   23.2562
   0   6  17  130.878   25.6314
   0  10   5  30.2182   34.3052
   1   2  20  19.1603   24.1878
  -1   3  20  928.166  115.3680
  -1   6  17  373.993   49.3610
  -1   8  13  343.700   40.6870
  -1   9  10  1400.01  140.3240
  -1  10   4  9163.85  334.3510
   1  10   4  5512.68  260.7190
   3   1  18  226.569   61.2631
   3   3  17  2205.37  178.8200
   3   9   4   6.7207   20.8983
  -4   0  18  290.850   70.4012
   4   0  16  1289.13  139.5980
  -4   1  18  1444.51   81.3954
   4   1  16  186.225   72.1435
  -4   3  17  1060.71   89.1994
   4   3  15  404.932   76.7987
  -4   4  16  3319.31  144.3106
   4   4  14  168.086   36.4607
  -4   6  13  4379.13  239.4750
   4   6  11  6646.80  160.0871
   5   1  13  765.182   74.4654
   5   3  12  275.842   49.1906
   5   5   9  285.691   36.5602
  -5   6   9  15.3253   21.4153
  -5   7   4  5167.09  180.6644
   5   7   2  490.085   81.0074
  -6   0  12  3711.24  201.0480
  -6   3  10  196.581   40.7903
   6   3   7  33.0221   34.9236
  -6   4   8  11.9123   21.0076
   6   4   5  3393.51  146.4906
  -6   5   4  794.765  103.2140
   6   5   1  101.681   49.2904
  -1   0  21  3383.45  219.1590
  -1   1  21  1314.10   96.9698
   1   5  18  5072.16  177.8055
   1   7  15  962.796   54.2880
  -1  10   5  228.565   54.1146
  -2   4  19  922.640  156.7000
   2   4  18  1294.85   91.8829
  -2   9   9  4415.98  192.8372
   2   9   8  389.808   51.8538
  -3   4  18  196.268   59.0798
   3   8   9  435.218   37.1385
  -3   9   6  327.135   58.1771
  -4   5  15  2327.27  171.0200
   4   5  13  740.881   70.5189
  -4   8   7  481.702   58.3340
   4   8   5  1673.60  141.3670
   5   4  11  50.5688   17.6384
  -5   5  12  1218.56  123.5040
   5   6   7   8.4343   28.1548
  -5   7   5  2027.97  114.4976
  -6   1  12  14783.2  319.5390
   6   1   9  145.614   34.7102
  -6   5   5  708.708  101.4120
   6   5   2  1048.65  121.7960
  -7   0   1  46.8502   33.3936
   0   1  21  1142.64   90.6065
   0  10   6  1195.78  122.3540
   1   4  19  205.251   38.6183
   1   8  13  48.2116   35.2911
   1   9  10  883.428   60.4220
   1  10   5  46.7554   40.8437
  -2   5  18  1157.38  130.6970
   2   5  17  1451.73   94.0382
  -2   7  15  2831.77  137.8816
   2   7  14  1995.40   68.6965
  -2  10   2  1115.93  120.2280
  -2  10   1  105.846   43.0898
   2  10   0  445.430   78.7716
   2  10   1  1113.20  122.8680
   3   2  18  59.7936   48.5341
  -3   5  17  3640.80  152.8899
   3   7  12  7322.11  236.5289
  -3   8  11  257.633   60.4629
   3   9   5  2067.52  163.0060
  -4   2  18  1871.15   93.3847
   4   2  16  263.755   64.9820
  -4   7  11  80.9348   41.9290
   4   7   9  345.301   48.0965
  -5   1  16  653.104   53.7657
   5   2  13  78.7253   29.7362
  -5   7   6  2604.34  131.1542
   5   7   3  343.834   70.4615
  -6   4   9  114.062   29.0839
   6   4   6  1976.34   92.2017
  -6   5   6  61.0616   26.3001
   6   5   3  71.1988   54.3822
  -7   0   3  1382.75  133.1540
  -7   1   3  1552.98  102.7419
  -7   1   2  49.3964   45.5570
  -7   1   1  213.189   58.8496
   0   9  11  1707.65   85.1574
  -1   2  21  942.065   84.4278
   1   3  20  952.255  113.2670
   1   6  17  44.3303   32.4264
  -1  10   6  19.3466   25.8398
  -2   3  20  265.161   50.0817
   2   3  19  135.993   82.7994
  -2   6  17  2798.53  135.9519
   2   6  16  912.023   48.1810
  -2   8  13  618.083   95.5748
   2   8  12  79.9141   29.3946
  -2  10   3  1354.13  133.1870
   2  10   2  3854.06  226.1980
  -3   1  20  220.284   42.1744
  -3   3  19  6044.30  212.2374
  -3   9   7  175.805   37.4021
  -5   3  15  306.691   46.8060
  -5   4  14  802.778  101.6180
   5   5  10  3110.25  165.9074
  -5   6  10  217.405   41.1886
   5   7   4  1379.10  136.8160
  -6   2  12  295.993   45.0839
   6   2   9  2569.70  132.7501
  -6   3  11  57.0179   23.0310
   6   3   8  872.481   64.2828
  -7   0   5  2189.59  168.9520
   7   0   1  651.749   95.4708
  -7   1   4  3238.44  147.8546
   7   1   0  2764.07  191.8500
   7   1   1  32.5682   33.0569
   0   2  21  506.040   64.0936
   0   7  16  1532.27   98.8818
   0   8  14  241.938   34.0633
   0  10   7  972.749  108.7220
   1   0  21  7103.99  313.1540
  -1   7  16  67.3078   36.7491
  -1   8  14  12.9380   33.9860
  -1   9  11  354.714   74.1395
   1  10   6  2670.20  181.7040
   2   0  20  7679.44  345.6380
  -2   1  21  244.177   46.8723
   2   1  20  467.859   88.9817
  -2   9  10  79.4286   39.0863
   2   9   9  366.412   40.6771
  -2  10   4  3890.04  223.5900
   2  10   3  262.401   63.0271
  -3   6  16  1488.33  100.4495
  -3   7  14  561.055   87.4425
   3   8  10  431.266   37.4922
   3   9   6  14198.5  429.7270
  -4   6  14  292.299   67.6893
   4   6  12  95.8444   41.1260
  -4   8   8  188.923   76.5026
   4   8   6  23.6116   25.9135
  -5   2  16  605.783   67.0241
   5   6   8  208.825   38.6110
  -5   7   7  483.596   59.5127
   6   0  10  138.339   45.6103
  -6   5   7  36.1337   37.4164
   6   5   4  26.2815   29.7862
  -7   1   5  342.609   49.3160
  -7   2   3  1406.52   97.9265
  -7   2   2  177.068   39.0536
  -7   2   1  275.788   51.3192
   0   4  20  347.683   52.0963
   0   5  19  3349.88  149.5425
   1   1  21  683.752   58.2188
  -1   4  20  17.9499   33.1046
  -1   5  19  1048.79   84.5643
  -1  10   7  275.655   64.6933
  -2  10   5  773.771  101.4130
   2  10   4  494.105   84.4118
   3   4  17  868.310  112.4020
   3   5  16  1895.59  116.4881
  -3   9   8  3078.75  142.2536
  -4   4  17  39.3255   40.5214
   4   4  15  214.055   42.4003
  -4   7  12  831.628  110.8110
   4   7  10  1250.06   89.6293
   5   1  14  745.518   74.2102
   5   3  13  17.1764   32.6384
  -5   5  13  1409.21  137.0440
   5   7   5  110.483   44.3482
  -6   1  13  2042.64  127.4212
   6   1  10  589.268   65.8054
  -6   4  10  773.125   71.7324
   6   4   7  1137.94   86.7394
   7   0   3  3140.13  210.1220
  -7   1   6  954.836   81.4891
   7   1   2  838.978  108.6310
  -7   2   4  3494.13  154.3911
   7   2   0  335.000   48.8629
   0   6  18  1926.83  112.6478
  -1   6  18  1687.12  158.0310
   1   9  11  274.693   36.8109
   1  10   7  5334.38  257.5340
  -2   2  21  24.4562   42.9900
   2   2  20  100.587   54.1259
   3   0  19  17684.4  524.4750
  -3   2  20  5226.84  198.5202
   3   3  18  438.572   86.2249
   3   7  13  153.476   36.1701
  -3   8  12  104.654   49.2477
  -4   1  19  367.474   45.0508
  -4   3  18  760.180  105.7556
   4   3  16  2240.83  182.6170
  -4   5  16  714.253   70.7870
   4   5  14  1729.42  109.4736
  -4   8   9  5645.82  190.9697
   4   8   7  4892.46  177.1897
   5   4  12  24.2771   34.9805
  -5   6  11  347.935   72.3728
  -6   5   8  2128.21  120.1714
  -7   0   7  1676.04  150.5670
   7   1   3  430.609   80.0060
  -7   2   5  433.426   62.8141
   7   2   1  2920.89  144.6182
   0   3  21  1503.94  104.4474
   0   9  12  42.9150   25.8807
   0  10   8  3739.36  156.6461
   1   2  21  2067.57  122.6795
  -1   3  21  6476.06  307.0260
   1   7  16  25.9011   32.3176
   1   8  14  5405.35  151.3091
  -2   7  16  522.433   62.3499
   2   7  15  565.816   38.1293
  -2  10   6  607.355   68.4952
   2  10   5  2576.52  184.4770
   3   1  19  234.999   66.7238
   3   6  15  658.710   61.7297
   3   9   7  530.156   83.4417
   4   1  17  649.400  101.8390
  -4   9   2  374.991   65.3382
  -4   9   1  446.488  118.0840
   4   9   0  160.346   51.3527
  -5   0  17  1261.44  134.6400
   5   2  14  329.314   52.1611
  -5   7   8  223.821   40.6242
  -6   2  13  316.413   48.0012
   6   2  10  82.5367   29.4703
  -6   3  12  139.370   35.8543
   6   3   9  112.534   26.7736
  -6   6   3  6147.54  294.8030
  -6   6   2  1808.65  179.0640
  -6   6   1  194.753   57.4511
   6   6   0  332.185   73.9039
  -7   1   7  70.3050   38.0084
  -7   2   6  68.1651   28.5854
   7   2   2  118.888   36.4642
   0   0  22  123.902   42.4295
   1   5  19  291.269   46.8297
  -1   9  12  574.911   94.3622
  -1  10   8  507.267   59.6805
  -2   4  20  4105.21  249.1110
   2   4  19  3075.19  214.5380
  -2   5  19  26.5760   38.1442
   2   5  18  43.6323   38.2093
  -2   8  14  610.512   95.4332
   2   8  13  1182.68   90.2537
  -2   9  11  4164.33  245.5110
   2   9  10  153.629   34.2131
  -3   4  19  713.669  108.3280
  -3   5  18  1394.36  146.2240
   3   8  11  62.9486   26.2219
  -3   9   9  635.306   66.8769
  -4   9   3  509.199   48.0522
   4   9   1  2818.81  188.6520
  -5   1  17  400.470   47.1918
  -5   3  16  366.504   77.8418
  -5   4  15  18.4216   20.4915
   5   5  11  42.6245   23.3191
   5   6   9  194.730   40.0847
   5   7   6  53.1588   34.5140
  -6   0  14  3291.79  211.8710
  -6   4  11  506.566   60.0569
   6   4   8  822.684   64.1148
  -6   6   4  1666.15  156.1210
   6   6   1  49.1905   30.0883
   7   2   3  290.873   50.1875
  -7   3   3  220.965   42.2380
  -7   3   2  1489.52  100.8766
  -7   3   1  5538.46  195.3715
   7   3   0  14.1716   35.2313
   0   1  22  964.976   85.7876
   0   8  15   6.8482   31.2622
  -1   1  22  2065.96  124.5795
   1   4  20  25.8652   23.4098
  -1   8  15  35.3510   20.1211
   1  10   8  258.966   68.4280
  -2  10   7  334.316   49.8107
   2  10   6  1822.50  155.5930
   3   2  19  888.737  120.0770
  -3   3  20  221.974   45.3816
  -3   7  15  1022.53  121.2050
  -4   2  19  1544.71   86.8144
   4   2  17  1246.29  140.0040
  -4   6  15  11126.8  388.7660
   4   6  13  1569.36  104.4489
  -4   8  10  3247.97  217.0000
   4   8   8  29.5266   23.6307
  -4   9   4  1337.47   81.8550
   4   9   2  25.2686   28.5223
  -5   7   9  676.246   70.2003
  -5   8   1  1248.57   91.3172
  -6   1  14  4011.66  144.2694
   6   1  11  157.331   50.5118
  -6   5   9  3005.23  143.3129
   6   5   6  2012.18  170.2100
  -6   6   5  10565.2  390.4180
   6   6   2  711.346  103.4560
   7   0   5  3793.34  236.6420
  -7   1   8  362.119   53.6439
  -7   2   7  1390.98   98.1203
  -7   3   4  1044.03   85.1809
   7   3   1  37.0934   25.1254
   0   7  17  5713.63  192.8499
   0  10   9  378.758   51.4960
   1   6  18  2085.56  110.1001
  -1   7  17  4069.85  166.4409
   1   9  12  9338.87  201.1015
  -2   3  21  588.970   75.0085
   2   3  20  550.109   96.5510
  -2   6  18  142.632   97.7779
   2   6  17  3504.78  104.3165
  -3   0  21  576.059   96.8262
  -3   6  17  241.215   46.9225
  -3   8  13  463.421   86.9965
   3   9   8  133.949   35.2694
  -3  10   2  4418.11  246.9580
  -3  10   1  202.244   62.2903
   3  10   0  2216.17  178.5660
  -4   7  13  958.313  118.0100
   4   7  11  413.581   52.8074
  -4   9   5  871.357  151.8460
   4   9   3  221.327   74.7780
   5   0  15  1343.11  145.6760
   5   1  15  643.482  102.4850
  -5   2  17  2560.74  176.9245
  -5   5  14  6759.81  312.0150
  -5   6  12  1368.84  138.7630
  -5   8   3  2381.78  127.2142
  -5   8   2  31.3708   32.3968
   5   8   0  812.287   73.7626
   5   8   1  3849.74  229.1690
  -6   6   6  1024.89   85.1505
   6   6   3  2262.26  179.6820
   7   1   5  2513.02  278.7160
   7   2   4  20.6444   30.4474
  -7   3   5  122.190   49.7176
   7   3   2  727.112   72.2974
   0  11   1  1942.68  162.5230
  -1   2  22  505.193   64.3031
   1   3  21  1369.07  100.9650
  -1  10   9  615.824   98.1310
  -2   0  22  9265.01  374.8660
  -3   1  21  3000.56  122.5847
   3   4  18  68.4201   44.7994
   3   5  17  195.381   37.6290
   3   7  14  223.467   42.0204
  -3   9  10  7777.94  338.4140
  -3  10   3  54.5788   36.1131
   3  10   1  1370.96  140.8490
   3  10   2  912.169  116.9300
  -4   4  18  2375.77  194.8080
   4   4  16  271.430   46.3774
   5   3  14  32.1780   37.6220
   5   4  13  63.5550   28.9639
   5   7   7  347.286   51.1493
  -5   8   4  3863.52  171.7294
   5   8   2  815.166  105.7010
  -6   2  14  2196.06   98.6016
   6   2  11  998.819   86.1065
  -6   3  13  123.260   49.8801
   6   3  10  2952.32  146.4298
  -7   0   9  819.216  108.3490
  -7   2   8  465.155   80.2163
  -7   3   6  2974.01  210.7270
   0   2  22  2959.07  147.7005
   0   5  20  7116.37  223.2336
   0   9  13  7012.63  176.4810
   0  11   2  103.014   47.0774
   0  11   3  200.493   56.8117
  -1   4  21  739.639   76.2869
  -1   5  20  1102.01   89.1499
   1   8  15  1132.78   71.8530
  -1   9  13  586.863   67.1196
   1  10   9  76.1513   24.5925
  -2   1  22  87.4744   33.3035
   2   1  21  525.390   95.6371
  -2   9  12  211.618   61.9652
   2   9  11  79.0849   28.4284
  -2  10   8  2199.41  131.4823
   2  10   7  567.675   85.9952
  -3  10   4  47.5569   40.2445
  -4   5  17  929.500  122.3970
   4   5  15  204.566   44.4004
  -4   9   6  42.9778   21.0329
   4   9   4  183.273   54.3833
   5   5  12  2235.86  102.1581
   5   6  10  2063.55  135.9377
  -5   7  10  571.108   67.6505
  -5   8   5  2167.42  123.7819
  -6   4  12  390.393   71.2745
   6   4   9  663.178   58.1779
  -6   5  10  54.1388   26.3587
   6   5   7  109.976   33.1535
  -6   6   7  35.4901   24.8133
   6   6   4  165.278   48.0592
  -7   1   9  3420.74  156.8999
   7   3   3  50.2320   24.4540
   0   4  21  47.6522   21.1870
   0   6  19  699.349  114.5471
   0  10  10  989.500   84.1089
   1   1  22  26.2097   24.6950
  -1   6  19  34.7625   35.7410
   1   7  17  1487.85   82.2672
  -1  11   2  16.9683   32.2380
  -1  11   1  1108.50  124.8390
   1  11   0  470.063   82.8467
   1  11   1  6721.03  302.6080
   1  11   2  65.3418   42.1758
  -2   7  17  46.0051   35.6851
   2   7  16  995.900   51.2641
  -2   8  15  1059.57   90.6157
   2   8  14  526.084   60.1852
  -3   2  21  1806.24  120.9153
   3   3  19  130.177   50.1425
   3   6  16  145.326   27.5232
   3   8  12  1408.50  101.8347
   3   9   9  22.3690   23.6874
  -3  10   5  195.512   44.6854
   3  10   3  80.1825   46.7947
  -4   0  20  1897.68  169.3490
   4   0  18  3528.38  239.9260
   4   1  18  3868.56  251.2170
  -4   3  19  156.803   43.4493
   4   3  17  121.100   51.0329
  -4   8  11  48.2980   34.8709
   4   8   9  54.5298   26.5780
   5   2  15  58.7642   41.5793
  -5   4  16  58.9317   23.5899
   5   8   3  2372.50  181.2240
   6   0  12  981.706  117.6420
   7   1   6  1316.91  144.0360
   7   2   5  1013.92  284.0410
  -7   3   7  25.1899   40.1295
  -7   4   2 0.571200   36.3367
  -7   4   1  976.768  122.6540
   0  11   4   2.5457   37.2797
  -1  10  10  707.891  105.2450
  -1  11   3  590.849   92.8876
   1  11   3  2027.30  168.0610
  -2   2  22  688.081   76.2671
   2   2  21  3463.50  240.0250
   3   1  20  1185.80  204.5660
  -3   7  16  207.287   44.4789
   3  10   4  1651.91  164.7300
  -4   7  14  1183.40  134.0090
   4   7  12  2746.46  201.6840
  -4   9   7  1314.73   78.8863
   4   9   5  253.198   62.5811
  -5   1  18  65.3607   21.7749
  -5   3  17  1974.99  196.6040
  -5   6  13  678.244  100.2590
   5   7   8  1634.15  117.9136
  -5   8   6  279.036   48.0100
  -6   1  15  615.646   93.7426
   6   1  12  2597.13  138.2726
  -6   6   8  37.1630   23.4585
   6   6   5  2970.42  209.8440
  -7   1  10  511.784   64.6945
  -7   2   9  177.965   64.4439
   7   3   4  138.608   39.1640
   7   4   0  1570.64  155.2120
   0   3  22  1636.15  112.1097
   0   8  16  278.059   39.2133
   0  11   5  578.359   91.0722
   1   2  22  1084.57   93.7638
  -1   3  22  16.4473   37.6336
  -1   8  16  64.3525   32.3541
   1   9  13  257.066   36.2099
  -1  11   4  487.383   83.5762
  -2   5  20  854.708  120.3540
   2   5  19  1663.18  157.7840
  -2  10   9  275.968   70.4127
   2  10   8  916.182  112.3840
  -3   4  20  606.231  185.6040
  -3   5  19  1773.48  172.5630
  -3   8  14  80.1479   33.4937
  -3   9  11  131.492   56.9511
  -3  10   6  603.243   68.3590
  -4   6  16  626.232   68.2678
   4   6  14  58.9324   39.1837
  -5   5  15  1513.74  146.2260
   5   8   4  56.5111   36.8428
  -6   3  14  16.9188   25.0662
   6   3  11  140.273   37.3404
  -6   5  11  2511.02  135.4053
   6   5   8  1300.40   99.7961
   7   0   7  9374.52  382.0140
   7   2   6  28.5701   27.9005
  -7   3   8  507.193   93.3829
  -7   4   5  147.660   50.6528
   7   4   1  1038.60  128.1740
   0   7  18  849.146   77.5279
  -1   0  23  3766.06  243.1630
   1   4  21  2950.88  205.6920
   1   5  20  131.604   32.7300
  -1   7  18  398.892   56.1686
   1  10  10  104.570   36.7729
   1  11   4  1844.07  160.2610
  -2   4  21  16.6692   35.4444
   2   4  20  279.990   70.1411
  -2   6  19  432.812   86.8210
   2   6  18  19.9448   24.9941
  -2   9  13  1259.98  140.8560
   2   9  12  57.7196   27.5047
  -3   6  18  33.6488   33.3750
   3  10   5  12.7462   35.5970
  -4   2  20  1031.27   93.0157
   4   2  18  133.340   57.1750
  -4   9   8  630.797   68.6431
   4   9   6  27.8909   26.3969
  -5   2  18  1666.90  114.1235
   5   4  14  577.436   67.1773
   5   6  11  2788.24  168.2893
  -5   7  11  200.124   62.5549
  -5   8   7  1297.66   97.9583
  -6   2  15  822.873   78.4379
   6   2  12  356.369   57.0328
  -6   4  13  570.169   89.2091
   6   4  10  48.1411   27.0573
   7   1   7  59.2453   41.8640
   7   3   5  93.2631   33.1869
   7   4   2  482.077   89.3330
   0   9  14   4.7193   23.5440
   0  10  11  1033.38   76.0313
  -1   1  23  1467.64  194.2800
   1   6  19  131.929   35.1600
  -1   9  14  1784.82  116.1755
  -1  11   5  771.782  104.9190
   3   2  20  526.108   96.6839
  -3   3  21  10.4577   32.3514
   3   7  15  117.985   36.3029
   3   9  10  52.7225   37.1928
  -3  10   7  2504.29  134.9358
  -4   8  12  33.1176   36.5200
   5   1  16  209.424   78.1790
   5   3  15  1254.39   99.8569
   5   8   5  1876.00  162.7820
  -6   6   9  374.632   56.8684
   6   6   6  108.959   97.1226
  -6   7   3  5427.77  288.3910
  -6   7   2  1660.68  159.4790
  -6   7   1  3076.96  378.5700
   6   7   0  526.994   89.3874
  -7   0  11  2774.93  208.0320
  -7   2  10  71.0435   33.3426
  -7   4   6  530.070   93.5687
   0   1  23  110.689   54.3508
   0  11   6  876.462  111.7540
   1   8  16  73.2525   20.6780
  -1  10  11  490.524   90.6178
   1  11   5  364.865   73.4515
  -2   3  22  285.299   54.7317
   2   3  21  37.5021   34.0442
  -2  10  10  1151.60  136.1980
   2  10   9  1115.40   73.3472
  -2  11   2  264.901   81.8885
  -2  11   1  67.9350   44.5101
   2  11   0  3239.46  307.5160
   2  11   1  2192.73  204.6490
  -3   1  22  27.0294   36.0273
   3   4  19  163.656   65.6704
   3   5  18  5387.94  420.6600
   3   8  13  61.3744   38.7149
  -4   4  19  153.268   81.9095
   4   4  17  273.554   49.9512
  -4   5  18  591.966  103.1050
   4   5  16  1024.24   90.7487
   5   5  13   6.0620   22.2795
  -5   6  14  433.485   93.4261
   5   7   9  125.651   39.4139
  -5   8   8  911.465   84.3041
  -6   0  16  63.2667   43.1205
  -6   7   4  918.015  121.8350
   6   7   1  52.3222   46.4840
  -7   1  11  60.0378   38.6874
   7   2   7  229.361   61.5515
  -7   3   9  963.796  124.7690
  -7   4   7  1849.41  170.4150
   7   4   3  2953.02  215.9220
   1   3  22  844.369   81.0316
  -1   5  21  1154.25   95.2692
  -1  11   6  63.7625   38.2559
  -2   8  16  2623.26  177.7921
   2   8  15  579.167   65.1301
  -2  11   3  168.762   53.3863
   2  11   2  909.299  116.1900
  -3   9  12  2889.77  213.6780
   3  10   6  2475.65  190.8920
  -4   7  15  71.0101   39.2906
   4   7  13  1918.68  168.9370
  -4   9   9  2137.71  184.3100
   4   9   7  199.615   42.4634
  -5   0  19   2.1085   27.6406
   5   2  16  1193.76   98.1705
  -5   4  17  4408.47  265.9750
   5   8   6  276.555   67.1205
  -6   1  16  82.4324   30.6684
   6   1  13  90.6085   39.2859
  -6   5  12  341.072   98.1059
   6   5   9  61.0729   40.7135
  -6   7   5  463.327  146.8960
   6   7   2  487.086  119.2940
   7   3   6   2.8584   40.9362
   0   2  23  201.547   45.3718
   0   5  21  1908.39  149.0602
   0  11   7  822.277  107.2260
  -1   2  23  2726.40  148.5306
  -1   6  20  959.253  128.7370
   1   7  18  1715.71  107.0432
   1   9  14  84.4462   31.3605
   1  10  11  677.958   71.6144
   1  11   6  1084.56  124.3170
   2   0  22  1770.25  178.2850
  -2   1  23  591.085   72.9147
   2   1  22  309.357   76.5480
  -2   7  18  35.4358   34.0332
   2   7  17  31.5063   17.3946
  -2  11   4   1.0211   26.4276
   2  11   3  1694.26  158.8380
   3   6  17   5.9716   35.9348
  -3   7  17  1606.59  110.9005
  -3   8  15  775.655  111.9460
  -3  10   8  1305.70   99.3980
  -4   3  20  283.753   53.6682
   4   3  18  513.785   93.5759
  -5   1  19  2283.88  107.7676
  -5   3  18  2033.01  179.4670
  -5   5  16  146.071   35.0622
  -5   7  12  333.415   74.8003
  -6   3  15  150.022   37.9113
   6   3  12  210.182   46.5824
  -6   6  10  49.7799   21.3854
   6   6   7  816.531  113.2010
  -6   7   6  394.951   87.2656
   6   7   3  1482.09  151.3830
   7   1   8  73.1768   38.3143
  -7   2  11  1629.82  162.9040
   7   4   4  1948.67  177.8360
  -7   5   2  2546.57  200.8580
  -7   5   1  238.230   64.7943
   0   4  22  2611.35  142.1391
   0   6  20  352.885   77.0115
   0   8  17  134.420   36.4307
   1   0  23  1104.38  133.3770
  -1   4  22  104.296   39.8796
  -1   8  17  64.5061   24.2585
  -1  11   7  8212.94  247.6231
  -2   9  14  753.079  110.6460
   2   9  13  996.419   86.3314
  -3   2  22  242.263   51.2499
   3   3  20  503.992   95.8083
   3   9  11  53.6241   34.4971
   3  10   7  755.703  108.7840
  -4   1  21  720.503   63.6985
   4   1  19   4.9650   43.9584
  -4   6  17  1180.83   97.1798
   4   6  15  542.550   64.2603
  -4   8  13  46.8008   40.1049
   4   8  11  1831.45  237.5650
   5   6  12  614.077  101.7830
  -5   8   9  186.670   50.5327
  -6   2  16  208.667   44.0571
  -6   4  14  392.634   77.1127
   6   4  11  118.235   28.0788
  -7   3  10  190.152   72.6445
  -7   4   8  51.8480   45.6419
  -7   5   4  1654.61  164.9780
  -7   5   3  375.887   82.3177
   7   5   0  696.056  108.8890
   0   9  15  306.466   40.4493
   0  10  12  914.384   83.8409
   1   1  23  1803.53   98.8978
  -1  10  12  3188.02  227.0540
  -2  10  11  10.5069   28.2512
   2  10  10  949.378   87.3963
  -2  11   5  1078.03  124.2350
   2  11   4  71.1516   38.1481
   3   0  21  8293.66  379.1100
  -3   4  21  308.838   75.3235
  -3   5  20  1038.31  133.9390
  -4  10   2  359.400   56.4085
  -4  10   1  1950.20  123.7762
   4  10   0  223.999   70.7042
  -5   2  19  2897.15  154.1549
   5   4  15  2844.05  149.8550
   5   7  10  1225.73   96.2980
   5   8   7  1490.99  146.7850
   6   2  13  932.281   87.9697
  -6   7   7  89.3439   52.7703
   6   7   4  213.306  126.6320
  -7   1  12  1692.02  163.3760
   7   2   8  128.060   40.8967
   7   3   7  2878.95  213.1960
   7   4   5  37.2557   47.6976
  -7   5   5  155.915   59.9352
   7   5   1  784.544  115.4770
   0   7  19  164.159   55.2890
   0  11   8  1854.93  117.8556
  -1   7  19  531.830   99.2145
  -1   9  15   6.2401   31.4142
   1  11   7  39.8274   28.8399
  -2   2  23  650.234   77.2521
   2   2  22   7.5154   44.5661
  -2   5  21  327.519   80.2944
   2   5  20  2044.94  179.7460
   3   1  21  207.206   74.4135
  -3   6  19  79.8493   42.7980
   3   8  14  99.0562   32.2313
  -3  10   9  585.260  101.8290
  -4   2  21  608.785   75.4342
   4   2  19  36.5051   41.1658
  -4   9  10  68.3695   44.8159
   4   9   8  106.574   34.1671
  -4  10   3  2237.31  132.7735
   4  10   1  271.377   73.6497
   5   0  17   7.3291   29.8341
   5   3  16  3295.59  164.5261
   5   5  14  650.141   72.1885
  -5   9   3  169.112   44.6826
  -5   9   2  2126.82  125.4874
  -5   9   1  50.4042   26.7813
   5   9   0  4803.06  184.6899
  -6   5  13  785.526  109.0070
   6   5  10  32.0299   24.6841
   7   0   9  627.635  104.8170
  -7   4   9  2414.73  199.5790
   7   5   2  109.631   49.8032
   0   3  23  177.849   42.5918
   1   2  23  857.610   85.6207
  -1   3  23  846.425   83.6408
   1   5  21  599.790   69.6643
   1   6  20  1114.06   94.6498
  -1  11   8  72.6737   33.5397
  -2   4  22  1102.01  136.9050
   2   4  21  424.832   87.0215
  -2   6  20  30.8314   37.0377
   2   6  19  554.970   93.9238
  -2  11   6  50.5156   30.1655
   3   7  16  11.2247   22.4112
  -3   9  13  26.3882   41.8209
  -4  10   4  613.241   70.4744
   4  10   2  188.428   60.6501
   5   1  17  884.057  124.4910
  -5   6  15  650.350  130.7020
  -5   7  13  516.538   89.8336
  -5   8  10  10.8486   40.4230
  -5   9   4  12.6877   25.8908
   5   9   1  455.849   84.7377
   6   0  14  423.743   84.1326
  -6   6  11  3227.98  158.9081
   6   6   8  408.547   59.0930
   7   1   9  50.5230   35.6746
  -7   2  12  153.796   52.9132
  -7   3  11  41.8817   37.1599
  -7   5   6  16.2943   29.6609
   1   4  22  589.152   72.9091
   1   8  17  423.804   45.7478
   1  10  12  334.157   59.2768
  -2   8  17  4399.55  187.2688
   2   8  16  150.802   35.0624
   3   2  21  381.093   90.9944
  -3   3  22  13.1650   37.8294
   3  10   8  703.579  103.8790
  -4   4  20  481.611   95.2953
   4   4  18  151.806   48.7193
  -4   5  19  256.590   65.2205
   4   5  17  1875.90  122.2807
  -4   7  16  91.9329   40.1415
   4   7  14  3384.29  230.0540
  -4  10   5  404.922   48.2280
   4  10   3  519.099   97.9088
  -5   4  18  499.721  126.8860
  -5   9   5  22.6162   33.6522
   5   9   2  143.167   50.4915
  -6   1  17  61.1639   43.7219
   6   1  14  1304.27  104.1186
  -6   7   8  122.652   45.9579
   6   7   5  325.759   76.0293
   7   4   6  33.7330   41.8812
   7   5   3  155.329   62.3869
   0   0  24  3422.73  240.7400
   0  11   9  10720.8  419.8520
  -1   1  24  427.070   89.1384
   1   9  15  731.511   76.1377
   1  11   8  178.050   53.7271
  -2  11   7  5095.52  196.9066
   2  11   6  1058.92  127.5350
  -3   0  23  393.334   89.1046
   3   4  20  633.232  147.6980
   3   5  19  1427.81  152.1200
  -3   8  16  273.302   49.7557
   3   9  12  1467.09  153.7910
  -3  10  10  1213.26  142.4230
  -4   8  14  3880.18  247.1750
   4   8  12  1278.81  117.8535
  -4   9  11  286.211   75.5566
   4   9   9  36.4128   19.1912
   5   2  17  1029.36   99.4341
  -5   5  17  917.284  125.6500
   5   6  13  7059.66  382.4800
   5   7  11  42.1030   33.6917
   5   8   8  48.2695   29.5765
   5   9   3  237.757   62.1232
  -6   3  16  902.434  120.4910
   6   3  13  1425.04  107.3982
   6   4  12  251.173   48.1289
   7   2   9  3328.79  162.9280
   7   3   8  18.5325   24.3612
  -7   4  10  1149.95  138.7510
  -7   5   7  349.379   80.2770
   0   1  24  1056.53  104.6942
   0  10  13  167.495   43.7247
   1   7  19  262.407   66.5220
  -1  10  13  1919.37  125.1855
  -1  11   9  4228.17  266.5510
  -2   3  23  66.8505   46.3070
   2   3  22  1685.01  172.3590
  -2   7  19  870.146  126.2860
   2   7  18  3050.49  105.0180
  -2   9  15  59.8684   26.7262
   2   9  14  10.9926   26.6646
  -2  10  12  385.191   83.9403
   2  10  11  26.0206   39.8336
  -3   1  23  3273.92  169.9998
   3   6  18  87.3141   47.8232
  -3   7  18  31.1685   41.7117
  -3  11   2  378.495   79.8973
  -3  11   1  1141.58  138.2410
   3  11   0  32.4455   30.6379
   3  11   1  28.0104   38.4083
  -4   3  21  10.1239   31.0814
   4   3  19  140.469   60.2779
  -4   6  18  44.6674   38.1385
   4   6  16  17.9416   34.6982
  -4  10   6  34.8386   35.0069
   4  10   4  184.799   59.2164
  -5   1  20  335.169   56.4341
  -5   3  19  73.6051   55.7659
  -5   9   6  202.857   45.2403
  -6   2  17  2806.05  150.0474
   6   2  14  299.913   89.1775
   7   5   4  4045.12  258.8200
  -8   0   2  1938.89  173.2210
   0   5  22  573.093   70.0699
   0   8  18  853.664   79.9913
   1   3  23  1992.25  130.1395
  -1   5  22  2353.78  136.3868
  -1   6  21  31.6148   32.1591
  -1   8  18  335.943   44.7970
   3  10   9  747.722   77.1326
  -3  11   3  71.9528   39.4774
   3  11   2  2299.61  189.2620
  -4   0  22  2751.06  215.7880
   4   0  20  199.383   72.4905
  -5   8  11  3065.20  221.4430
   5   9   4  161.052   56.1619
  -6   5  14  213.055   57.5142
   6   5  11  955.755   97.1883
  -6   6  12  74.7222   45.6615
   6   6   9  614.826   73.2492
  -6   7   9  52.2388   31.7624
   6   7   6  1239.68  139.7690
   7   1  10  61.6564   43.4832
  -7   2  13  336.733   73.0560
  -7   3  12  2206.71  194.9660
   7   4   7  34.2142   37.2618
  -7   5   8  387.225   86.3768
  -8   0   4  1203.60  136.9340
   8   0   0  292.189   80.1871
  -8   1   4  666.764  104.8560
  -8   1   2  2074.71  176.9470
  -8   1   1  338.604   75.1649
   8   1   0  1127.91  134.1300
   0   2  24  914.777   89.2758
   0   6  21  2394.02  196.3380
   0   9  16  889.166   68.0852
   0  12   0  3251.33  222.7420
   0  12   1  48.1475   47.2786
  -1   2  24  235.310   51.7545
  -1   4  23  273.625   51.0043
  -1   9  16  1377.58  106.2209
   1  11   9  6849.93  336.0740
  -2   0  24  2289.31  203.1510
  -2   1  24  1712.05  123.1186
   2   1  23   9.4363   45.5710
  -2  11   8  1621.13  168.6480
   2  11   7  154.980   53.7300
  -3   2  23  34.8304   48.9290
   3   3  21  705.703  111.2640
   3   8  15  64.1743   44.3557
  -3   9  14  270.906   70.3619
  -3  11   4  261.256   48.4921
   3  11   3  3269.55  227.3690
  -4   1  22  3973.49  157.8834
   4   1  20  4614.87  289.0050
  -4  10   7  496.175   66.4004
   4  10   5  178.738   60.3528
   5   4  16  127.944   39.4357
  -5   6  16  103.256   63.1027
  -5   7  14  266.513   69.9784
  -5   9   7  35.6925   26.9420
  -6   8   3  561.250   95.2232
  -6   8   2  2243.61  192.7460
  -6   8   1  130.406   70.4142
   6   8   0  59.9092   46.4730
   7   5   5  17.3798   34.7227
  -7   6   2  155.577   54.9316
  -7   6   1  2062.30  225.7060
  -8   1   5  26.4387   36.3993
   8   1   1  543.115   97.7925
   0   4  23  434.472   61.6446
   0  11  10  463.814   94.1140
   0  12   2  1045.21  126.2840
   1  10  13  75.8944   31.6647
  -3   5  21  34.1086   59.5939
   3   7  17  407.028   78.1098
  -3  10  11  37.0376   36.0400
  -3  11   5  6538.38  229.7963
  -5   2  20  991.870   92.2463
   5   3  17  60.7214   57.7646
   5   8   9  1802.62  118.9877
  -6   8   4  582.047  101.2750
   6   8   1  2460.31  198.4830
   7   3   9  582.452   70.8464
  -7   4  11  28.7527   39.2606
  -7   6   4  1103.23  138.3720
  -7   6   3  2956.09  222.7190
   7   6   0  52.7615   41.9205
  -8   0   6  579.505  102.8820
   8   0   2  35.9609   27.5414
  -8   2   3  765.466   81.9926
  -8   2   2  228.465   70.7960
  -8   2   1  1212.70  138.0010
   0   7  20  1416.79  152.6960
   0  12   3  287.371  117.2770
   1   1  24  2002.67  133.3886
  -1   7  20  55.4688   40.2553
  -1  11  10  25.6021   28.0132
  -1  12   1  710.036  108.1650
   1  12   0  2806.48  208.1480
   1  12   1  84.4233   46.9924
  -2   5  22  321.781   81.2278
   2   5  21  65.7678   44.9007
  -3   4  22  2482.30  209.6560
  -3   6  20  598.682  108.9850
   3  11   4  399.231   81.1945
  -4   2  22  341.825   62.3641
   4   2  20  1542.62  167.5550
  -4   7  17  1022.44   92.5751
   4   7  15  267.435   48.6879
  -4   9  12  32.2500   28.1700
   4   9  10  54.2138   41.3423
   5   1  18  289.972   71.5901
   5   9   5  211.401   60.8808
  -6   0  18  987.049  134.0480
  -6   1  18  61.6008   42.5184
   6   1  15  724.098   79.5771
  -6   4  16  1014.96  129.6540
   6   4  13  82.9947   34.9973
  -6   7  10  16.1883   39.4587
   6   7   7  1254.42  143.2010
  -6   8   5  529.169   97.7509
   6   8   2  59.8577   37.4689
  -7   1  14  356.880   83.4494
   7   2  10  628.354   74.4414
  -7   5   9  117.087   48.7494
  -7   6   5  2659.33  213.2050
   7   6   1  12.0774   23.7695
  -8   1   6  16.5414   33.9105
  -8   2   4  624.648   72.5152
   8   2   0  626.729   98.2060
   0  10  14  522.701   65.7937
   0  12   4  411.863   82.6546
   1   5  22  924.615   72.1111
   1   8  18  2144.55  103.3480
   1   9  16  81.6034   30.2195
  -1  12   3  20.7817   22.7381
  -1  12   2  23.2406   32.4977
   1  12   2  2070.38  178.3650
  -2   2  24  1210.75  105.4919
   2   2  23  2275.80  237.1050
  -2   6  21  3126.64  235.8960
  -2   8  18  669.666   74.6903
   2   8  17  209.472   65.5528
  -2  10  13  309.790   82.1631
   2  10  12  148.306   38.8377
  -2  11   9  1073.18  138.4370
   2  11   8  3497.77  230.0220
   3   1  22  206.464   65.4062
   3   9  13  529.448   97.6925
   3  10  10  40.7124   24.4757
  -3  11   6  920.103   87.2414
  -4   8  15  3151.80  227.1430
   4   8  13  116.751   35.4048
  -4  10   8  892.533   86.4311
   4  10   6  1014.79  134.5840
  -5   4  19  457.234   91.7279
   5   7  12  6212.05  321.9690
  -5   8  12  379.928   79.2256
  -5   9   8  4358.70  189.3830
  -6   3  17  37.2013   40.6678
   6   3  14  2490.33  145.8535
  -6   6  13  8841.96  445.0000
   6   6  10  1055.86   93.1033
   7   0  11  363.052   84.1815
  -7   3  13  38.8523   31.2751
   7   4   8  141.990   39.6355
   7   5   6  3980.35  260.7600
   7   6   2  25.3428   43.6065
  -8   2   5  1221.90  101.1877
   8   2   1  198.340   65.2227
  -1   3  24  39.9536   33.8605
   1   6  21  288.340   50.4371
  -1  10  14  1740.08  120.8700
   1  11  10  267.876   68.9494
   1  12   3  30.6399   32.6969
  -2   4  23  445.875   93.0543
   2   4  22  90.6236   56.5639
  -2   9  16  625.434   75.0396
   2   9  15  2576.81  142.2169
  -3   8  17  794.017  120.4776
   3  11   5  516.516   94.9397
  -4   4  21  71.6357   43.2879
   4   4  19  243.134   77.4135
  -4   5  20  2036.41  192.6090
   4   5  18  62.5034   32.1975
  -5   5  18  524.033  102.7440
   5   9   6  1435.64  146.9750
  -6   5  15  91.4238   49.1794
   6   5  12  194.304   42.1911
  -6   8   6  109.103   50.5086
   6   8   3  17.6917   31.5867
   7   1  11  728.745  116.5370
  -7   6   6  132.866   51.0167
  -8   1   7   3.0846   28.5987
   8   1   3  65.4875   47.8480
  -8   2   6  41.1333   23.6290
   8   2   2  95.1991   50.7192
   0   3  24  12.4897   38.7303
   0  12   5   9.3595   35.3785
   1   2  24  242.113   70.7312
   1   4  23  145.043   39.4600
  -1  12   4  271.512   68.4695
   3   2  22  158.202   71.6270
  -3   3  23  77.0199   36.3581
   3   5  20  9073.63  786.2150
  -3   7  19  2031.42  192.8090
  -3   9  15  764.782  118.2160
  -3  11   7  3435.56  168.2865
  -4   6  19  545.234  103.2840
   4   6  17  514.781   67.8530
  -5   0  21  1277.68  145.8080
   5   2  18  676.042   80.0360
  -5   7  15  527.869   92.3402
   5   8  10  1094.87   94.8966
  -6   2  18  590.788   71.6907
   6   2  15  2583.38  153.8346
  -6   7  11  663.912  146.1320
  -7   4  12  193.618   65.8356
  -7   5  10  2792.42  217.8650
   7   6   3  228.434   65.1928
  -8   0   8  2830.75  214.4210
   8   0   4  1663.67  169.4070
  -8   3   2  52.5280   37.0265
   0   9  17  812.919   66.0639
   0  11  11  103.686   46.1096
  -1   0  25  442.962   95.2809
   1   7  20  915.709  120.5540
  -1   9  17  57.1148   27.9249
  -1  11  11  898.928  125.0590
   1  12   4  180.850   62.2398
  -2   7  20  904.948  129.4860
   2   7  19  2931.94  122.3596
   3   4  21  1152.28  145.4750
   3   6  19  199.407   44.5479
  -3  10  12  370.222   86.9762
   4   9  11  133.659   61.0788
  -4  10   9  224.801   71.2561
   4  10   7  1373.26  156.8090
  -5   1  21  1944.33  105.6967
  -5   6  17  109.713   56.0007
  -5   9   9  146.547   80.6577
   6   7   8  107.062   52.2337
  -6   8   7  817.150   84.5403
   6   8   4  37.1983   43.2761
  -7   0  15  167.580   55.7426
   7   3  10  1963.13  128.9388
  -7   6   7  73.5274   48.5590
  -8   1   8  1251.67  214.2250
   8   1   4  643.896  107.7470
  -8   2   7  601.855   73.2032
   8   2   3  937.082  127.2900
  -8   3   4  169.042   67.9504
  -8   3   3  65.4889   44.5955
  -8   3   1  55.0737   54.8556
   8   3   0  20.7927   32.0235
   0   8  19  3928.54  177.6224
   0  12   6  4968.71  275.9740
  -1   1  25  4094.52  270.8550
  -1   8  19  199.787   65.3392
   1  10  14  1514.43  109.3173
  -1  12   5  190.258   60.4102
  -2   3  24  310.208   81.3792
   2   3  23  792.343  121.2090
  -2  11  10  82.9395   50.6486
   2  11   9  1074.24  137.8960
  -3   1  24  963.326   96.5703
   3   8  16  4672.43  281.6340
   3  11   6  173.104   66.9985
  -4   3  22  54.0847   29.2354
   4   3  20  223.774   67.3719
   5   4  17  2305.28  142.3795
   5   5  16  29.1272   29.4563
   5   9   7  641.742  101.2000
  -7   1  15  103.761   48.3003
   7   2  11  104.492   35.1469
   7   4   9  960.696   94.8951
   7   5   7  80.3259   44.0230
   7   6   4  1784.24  179.2680
  -8   3   5  86.1170   48.8130
   8   3   1  1330.98  161.3460
   0   1  25  135.659   36.8234
   0   5  23  215.355   45.9945
   0   6  22  40.1059   34.5183
  -1   5  23  97.6064   48.5104
  -1   6  22  261.664   74.0053
   1  12   5  199.451   63.7791
  -2  10  14  2424.12  221.2690
   2  10  13  2749.33  149.7765
  -2  12   2  18.1427   32.6273
  -2  12   1  2336.40  195.4110
   2  12   0  280.868   76.5515
   2  12   1  1079.93  133.4890
   3   9  14  7596.04  361.0320
   3  10  11  1804.43  180.5080
  -3  11   8  260.624   75.1227
   5   7  13  85.6285   45.2953
  -5   8  13  882.149  147.6310
  -6   6  14  166.164   59.9362
   6   6  11  2045.78  147.4042
  -6   8   8  632.222   75.3719
   6   8   5  89.8899   42.7867
  -7   3  14  1463.54  149.3130
  -7   6   8  292.691   73.5017
   0  10  15  28.3367   24.3480
   1   3  24  44.2036   41.6950
   1  11  11  1859.71  122.5360
  -1  12   6  2426.23  194.5130
   2   0  24  396.104   93.0180
  -2  12   3  63.9988   41.0126
   2  12   2  2293.84  194.7050
   3   3  22  1040.97  141.0370
  -3   5  22  47.5923   45.0018
   3   7  18  830.209   83.6168
  -4   1  23  4291.44  190.9898
   4   1  21  153.084   57.5304
  -4   7  18  125.376   55.3738
   4   7  16  202.271   44.5404
  -4   8  16  438.631  112.2970
   4   8  14  558.927   70.3463
  -4  10  10  189.708   60.5407
   4  10   8  14.2430   32.9397
   5   0  19  2944.87  237.0600
  -5   2  21  838.492   89.4009
   5   3  18  500.589   68.8081
  -5   9  10  4204.31  268.6990
   6   0  16  70.3290   54.1329
  -6   1  19  565.720   71.5352
   6   1  16  59.7132   32.4317
  -6   3  18  1283.62  150.6460
   6   3  15  232.303   63.6943
  -6   4  17  127.175   57.9565
   6   4  14  1853.32  127.5995
  -7   2  15  1424.84  151.3540
  -7   4  13  10.1435   24.6523
  -7   5  11  294.574  100.4840
  -8   1   9  3607.58  242.0010
   8   1   5  183.247   65.5464
  -8   2   8  73.1072   66.3468
   8   2   4  126.415   43.9871
  -8   3   6  1746.69  180.5560
   8   3   2  1157.07  146.7300
   0   2  25  2720.05  155.4129
   0  11  12   3.7651   31.5670
   0  12   7  63.4557   46.4104
  -1   2  25  102.753   35.2469
  -1   4  24  1891.03  130.4152
  -1   7  21  1178.34  185.8010
  -1  10  15  78.1813   45.9337
   1  12   6  34.2528   33.6560
  -2   1  25  3194.93  248.4210
   2   1  24  524.693  127.3390
   2   8  18  11.3072   32.3303
  -2   9  17  77.6882   32.4597
   2   9  16  17.4471   35.6414
  -2  12   4  746.117  114.7900
   2  12   3  592.786  100.7990
  -3   2  24  225.897   51.5103
  -3   6  21  440.776   95.0923
   3  11   7  175.316   58.1455
   5   1  19  3297.65  249.5690
   5   6  15  1082.18  137.3540
   5   8  11  420.049   87.7324
  -5  10   3  543.037   56.1747
  -5  10   2  115.826   29.3649
  -5  10   1  58.9053   24.2150
   5  10   0  313.786   53.8887
  -6   5  16  1641.59  169.4820
   6   5  13  490.857  121.0890
  -6   7  12  323.016   76.2449
   6   7   9  30.2185   25.5224
   7   1  12  905.688  132.3010
   7   6   5  64.8732   35.2440
   0   4  24  18.3468   32.5845
   0   7  21  322.440   81.6556
   1   8  19  1100.75  100.2013
  -1  11  12  426.342   89.8840
  -1  12   7   7.4419   30.1428
  -2   5  23  4494.44  288.0270
   2   5  22  1648.49  174.7400
  -2  11  11  3076.73  234.9210
   2  11  10  4068.69  264.7010
   3   0  23  2026.02  197.7030
  -3   4  23  1694.69  181.0460
  -3   8  18  4653.75  294.8490
  -3  10  13  223.967   69.7334
  -3  11   9  2080.58  196.2980
  -4   2  23  1762.54  130.6366
  -4  11   3  484.988   67.8214
  -4  11   2  162.533   64.6106
  -4  11   1  295.484   76.3053
   4  11   0  763.737  116.2620
   4  11   1  46.0005   44.9977
  -5   4  20  1458.26  161.9230
  -5   5  19  132.281   55.6060
  -5   7  16  19.0308   39.6853
   5   9   8  4105.82  251.5420
  -5  10   4  172.633   35.4652
   5  10   1  429.997   94.6232
  -6   8   9  1536.75  115.7202
   6   8   6  281.630   72.7831
   7   3  11  48.6048   56.6984
   7   5   8  780.442  118.9200
  -7   6   9  245.025   67.1324
  -7   7   2  3372.04  245.0810
  -8   0  10  162.627   61.4999
   8   0   6  2185.32  199.5150
  -8   2   9  68.8425   52.2384
   8   2   5  25.6310   29.2592
  -8   3   7  102.544   49.5467
   8   3   3  523.426  100.3840
  -8   4   2  111.797   57.0165
   1   0  25  4495.95  295.7830
  -2   6  22  1043.09  141.8270
   2   6  21  376.789   81.8959
  -2  12   5  145.525   61.8820
   2  12   4  288.793   73.8185
  -3   9  16  1647.47  121.8083
  -4   5  21  3454.07  255.5310
   4   5  19  49.7743   51.4752
  -4   9  14  2140.46  192.9530
   4   9  12  44.9956   43.0481
  -4  11   4  2704.29  207.6570
   4  11   2  2477.89  212.4640
  -5  10   5  1565.69  160.0940
   5  10   2  601.086  139.5750
  -6   2  19  32.8622   42.5726
   6   2  16  1222.54  140.1060
   7   4  10  44.5882   50.4859
  -7   7   4  3186.81  240.2000
  -7   7   3  520.843   98.4785
   7   7   0  106.113   47.2167
  -8   1  10  4741.66  280.2290
   8   1   6  4002.09  268.1740
  -8   4   4  23.5013   44.7801
  -8   4   3  1073.32  142.7420
  -8   4   1  1089.76  145.1930
   8   4   0  459.790   99.1903
; 

data_180K
_audit_creation_method             'MoPro v20.01             '
_chemical_name_systematic            ?
_chemical_name_common                ?
_chemical_formula_moiety   'C15 H7 Cl2 N4 O2'
_chemical_formula_sum      'C15 H7 Cl2 N4 O2'
_chemical_formula_weight             346.132
_chemical_absolute_configuration     '.'

_symmetry_cell_setting               monoclinic
_symmetry_space_group_name_H-M_alt       'P ?'
_symmetry_space_group_name_Hall      'P ?'

loop_
_atom_type_symbol
_atom_type_description
_atom_type_scat_dispersion_real
_atom_type_scat_dispersion_imag
_atom_type_scat_source
 'C' 'C'    0.0192   0.0096
'Clementi & Roetti 1974. Atomic Data & Nuclear Data Tables. 14, 177'
 'H' 'H'    0.0000   0.0000
'Clementi & Roetti 1974. Atomic Data & Nuclear Data Tables. 14, 177'
 'N' 'N'    0.0330   0.0189
'Clementi & Roetti 1974. Atomic Data & Nuclear Data Tables. 14, 177'
 'O' 'O'    0.0517   0.0336
'Clementi & Roetti 1974. Atomic Data & Nuclear Data Tables. 14, 177'
 'Cl' 'Cl'    0.3656   0.7106
'Clementi & Roetti 1974. Atomic Data & Nuclear Data Tables. 14, 177'

loop_
_symmetry_equiv_pos_as_xyz
'x, y, z'
'-x+1/2, y+1/2, -z+1/2'
'-x, -y, -z'
'x-1/2, -y-1/2, z-1/2'
_cell_length_a                   6.7983
_cell_length_b                  10.0786
_cell_length_c                 20.4949(2)
_cell_angle_alpha             90.
_cell_angle_beta                94.7440
_cell_angle_gamma             90.
_cell_volume                   1399.445(14)
_cell_formula_units_Z                4
_cell_measurement_temperature        ?
_cell_measurement_reflns_used        ?
_cell_measurement_theta_min          ?
_cell_measurement_theta_max          ?
_exptl_crystal_description           ?
_exptl_crystal_colour                ?
_exptl_crystal_size_max              ?
_exptl_crystal_size_mid              ?
_exptl_crystal_size_min              ?
_exptl_crystal_density_meas          ?
_exptl_crystal_density_diffrn       1.643
_exptl_crystal_density_method       'not measured'
_exptl_crystal_F_000                 700
_exptl_absorpt_process_details       ?
_exptl_absorpt_coefficient_mu        ?
_exptl_absorpt_correction_type       ?
_exptl_absorpt_correction_T_min      ?
_exptl_absorpt_correction_T_max      ?
_exptl_special_details
;
?
;
_diffrn_ambient_temperature          ?
_diffrn_radiation_wavelength        1.54184
_diffrn_radiation_type                ?
##                          synchrotron? ##

_diffrn_radiation_source             ?
_reflns_Friedel_coverage          ?
_reflns_Friedel_fraction_full     ?
_reflns_Friedel_fraction_max      ?
_diffrn_radiation_monochromator      ?
_diffrn_measurement_device_type      ?
_diffrn_measurement_method           ?
_diffrn_detector_area_resol_mean     ?
_diffrn_standards_number             ?
_diffrn_standards_interval_count     ?
_diffrn_standards_interval_time      ?
_diffrn_standards_decay_%            ?
_diffrn_reflns_number                ?
_diffrn_reflns_av_R_equivalents      ?
_diffrn_reflns_av_sigmaI/netI        0.03498
_diffrn_reflns_limit_h_min          -8
_diffrn_reflns_limit_h_max           8
_diffrn_reflns_limit_k_min           0
_diffrn_reflns_limit_k_max          12
_diffrn_reflns_limit_l_min           0
_diffrn_reflns_limit_l_max          25
_diffrn_reflns_theta_min            4.33
_diffrn_reflns_theta_max           74.33
_reflns_number_total                  2822
_reflns_number_gt                     2822
_reflns_threshold_expression         >2.0sigma(I)
_computing_data_collection           ?
_computing_cell_refinement           ?
_computing_data_reduction            ?
_computing_structure_solution        ?
_computing_structure_refinement      'MoPro (J. Appl. Cryst. 2005, 38, 38-54)'
_computing_molecular_graphics        ?
_computing_publication_material      ?
_iucr_refine_instructions_details
;
! MoPro v20.01 03/03/2020 14:45:38
! molecular file: D:\kreso\rukopisi\DDQ_VT_transfer\180K\DDQ4CN_180K_cif_09.par
! reflections hkl file : D:\kreso\rukopisi\DDQ_VT_transfer\180K\OBS_NOEXTINCT.h
#kl refin. vs. F^2
! atomic table file : D:\kreso\MoProSuite\LibMoPro\mopro.tab
! wave functions file : D:\kreso\MoProSuite\LibMoPro\WAVEF
! anomalous scattering file : D:\kreso\MoProSuite\LibMoPro\asf_Kissel.dat
! Constraints file : D:\kreso\rukopisi\DDQ_VT_transfer\180K\CONSTRAIN.txt
! Restraints file : D:\kreso\rukopisi\DDQ_VT_transfer\180K\RESTRAIN.txt
! RF factor = 3.138 % RI factor = 3.022%
! wR2F factor = 2.024 % wR2I factor = 3.943%
! g.o.f.(F**2) = 1.305 Nvar= 229 Nref= 2822 Nfree= 0 0.05<sinT/l< 0.62

! P00 Dip Qua Oct Hex l=5 l=6
! Cl nl = 2 2 2 3 4 5 6
! Cl zeta= 4.259 4.259 4.259 4.259 4.259 4.259 4.259
! O nl = 2 2 2 3 4 5 6
! O zeta= 4.466 4.466 4.466 4.466 4.466 4.466 4.466
! N nl = 2 2 2 3 4 5 6
! N zeta= 3.839 3.839 3.839 3.839 3.839 3.839 3.839
! C nl = 2 2 2 3 4 5 6
! C zeta= 3.176 3.176 3.176 3.176 3.176 3.176 3.176
! H nl = 2 1 2 3 4 5 6
! H zeta= 2.000 2.000 2.000 2.000 2.000 2.000 2.000

WSIG 1.00000 ! weighting scheme
 ! SPACE GROUP P ?

CELL 6.7983 10.0786 20.4949 90.0000 94.7440 90.0000 1.54184
ZERR 0.0000 0.0000 0.0002 0.0000 0.0000 0.0000

SYMM 4 P
 X , Y, Z
 -X+1/2 , Y+1/2, -Z+1/2
 -X , -Y, -Z
 X-1/2 , -Y-1/2, Z-1/2

SCALE 1 2.035880

FMULT 1.00000

UOVER 0.00000 0.00000 0.00000 0.00000 0.00000 0.00000 ANI

SOLVT 0.00000 50.00000

EXTIN 0.00000 GAUSSIAN ISOT TYP1 ! G*10^4


DUMMY 0

KAPPA 13
 1.000820 0.716620 ! # 1 1 DDQ Cl1 2X Cl
 0.985060 0.831850 ! # 2 1 DDQ O1 2X O
 0.992600 0.989600 ! # 3 1 DDQ N1 3X N
 1.000420 0.906460 ! # 4 1 DDQ C1 2X C
 0.995610 0.880830 ! # 5 1 DDQ C2 3X C
 0.993650 0.930290 ! # 6 1 DDQ C5 2X C
 1.006250 0.865030 ! # 7 1 DDQ C7 3X C
 0.998820 0.885400 ! # 8 1 DDQ N3 1X N
 0.994380 0.817630 ! # 9 1 DDQ C9 2X C
 1.092390 1.157310 ! # 10 1 DDQ H9 5X H
 0.999600 0.921690 ! # 11 1 DDQ C10 2X C
 1.146270 1.179100 ! # 12 1 DDQ H10 2X H
 0.996960 0.907780 ! # 13 1 DDQ C14 1X C


ATOMS 30

ATOM 1 Cl1 DDQ 1 0.206640 0.112670 -0.007053 1.0000 1 Cl
 ZX C5 C6 HEX K1 V0 M0 Q0
UANI 0.032409 0.013848 0.023944 0.000649 0.003870 0.000416
 7.20785 0. 0. 0. -.043 -.167 0. 0. -.010 0.
 0.133 0. 0. -.008 0. 0. 0.
 0.028 0. 0. -.011 0. 0. 0. -.020 0.

ATOM 2 Cl2 DDQ 1 0.117707 0.281171 0.117273 1.0000 1 Cl
 ZX C6 C5 HEX K1 V1_Cl1 M1_Cl1 Q0
UANI 0.030797 0.022314 0.017525 -.001620 0.004626 0.003213
 7.20785 0. 0. 0. -.043 -.167 0. 0. -.010 0.
 0.133 0. 0. -.008 0. 0. 0.
 0.028 0. 0. -.011 0. 0. 0. -.020 0.

ATOM 3 O1 DDQ 1 0.135214 0.567055 0.094515 1.0000 1 O
 XY C1 C6 OCT K2 V0 M0 Q0
UANI 0.029399 0.018336 0.017652 -.000241 0.005583 -.004363
 6.20498 0. -.051 0. 0. -.086 0. 0. -.080 0.
 0. -.029 0. 0. 0. 0.028 0.

ATOM 4 O2 DDQ 1 0.290186 0.277899 -0.118399 1.0000 1 O
 XY C4 C5 OCT K2 V1_O1 M1_O1 Q0
UANI 0.038959 0.016796 0.018718 0.004084 0.007448 -.002476
 6.20498 0. -.051 0. 0. -.086 0. 0. -.080 0.
 0. -.029 0. 0. 0. 0.028 0.

ATOM 5 N1 DDQ 1 0.297701 0.814165 -0.006692 1.0000 1 N
 ZX C7 C13 OCT K3 V0 M0 Q0
UANI 0.033965 0.012815 0.032748 -.003023 0.002291 -.001835
 5.01385 0. 0. 0. -.038 0.192 0. 0. 0. 0.
 0.056 0. 0. 0. 0. 0. 0.

ATOM 6 N2 DDQ 1 0.417328 0.598363 -0.168004 1.0000 1 N
 ZX C8 C4 OCT K3 V1_N1 M1_N1 Q0
UANI 0.033697 0.027364 0.019546 -.003947 0.008205 0.005460
 5.01385 0. 0. 0. -.038 0.192 0. 0. 0. 0.
 0.056 0. 0. 0. 0. 0. 0.

ATOM 7 C1 DDQ 1 0.181009 0.500044 0.046720 1.0000 1 C
bXY C6 C2 OCT K4 V0 M0 Q0
UANI 0.018815 0.014188 0.014181 0.001125 0.003106 -.001863
 3.90971 0. -.092 0. 0. -.252 0. 0. 0.081 0.
 0. -.011 0. 0. 0. -.347 0.

ATOM 8 C2 DDQ 1 0.247227 0.560070 -0.011667 1.0000 1 C
bXY C1 C7 OCT K5 V0 M0 Q0
UANI 0.018656 0.011358 0.015601 0.000684 0.002524 -.000575
 4.00185 0. -.013 0. 0. -.179 0. 0. 0.018 0.
 0. -.015 0. 0. 0. -.336 0.

ATOM 9 C3 DDQ 1 0.288407 0.486633 -0.066138 1.0000 1 C
bXY C4 C8 OCT K5 V1_C2 M1_C2 Q0
UANI 0.018691 0.014266 0.013858 0.000281 0.004106 0.000689
 4.00185 0. -.013 0. 0. -.179 0. 0. 0.018 0.
 0. -.015 0. 0. 0. -.336 0.

ATOM 10 C4 DDQ 1 0.263986 0.343698 -0.068824 1.0000 1 C
bXY C5 C3 OCT K4 V1_C1 M1_C1 Q0
UANI 0.022494 0.013109 0.014257 0.002060 0.003313 -.000790
 3.90971 0. -.092 0. 0. -.252 0. 0. 0.081 0.
 0. -.011 0. 0. 0. -.347 0.

ATOM 11 C5 DDQ 1 0.213310 0.282570 -0.007582 1.0000 1 C
bXY C6 C4 OCT K6 V0 M0 Q0
UANI 0.020894 0.011745 0.014793 0.001112 0.002907 0.000341
 4.01739 0. 0.066 -.006 0. -.164 0. 0. -.060 -.037
 0. 0.037 -.012 0. 0. -.280 -.030

ATOM 12 C6 DDQ 1 0.174601 0.354575 0.045885 1.0000 1 C
bXY C5 C1 OCT K6 V1_C5 M1_C5 Q0
UANI 0.019144 0.014681 0.013262 0.000573 0.002859 0.001119
 4.01739 0. 0.066 -.006 0. -.164 0. 0. -.060 -.037
 0. 0.037 -.012 0. 0. -.280 -.030

ATOM 13 C7 DDQ 1 0.275036 0.700203 -0.009306 1.0000 1 C
 ZX N1 C1 OCT K7 V0 M0 Q0
UANI 0.021382 0.013723 0.019434 -.000769 0.002130 -.000754
 4.15185 0. 0. 0. 0.258 0.409 0. 0. 0. 0.
 -.012 0. 0. 0. 0. 0. 0.

ATOM 14 C8 DDQ 1 0.358756 0.549169 -0.122191 1.0000 1 C
 ZX N2 C4 OCT K7 V1_C7 M1_C7 Q0
UANI 0.022101 0.017203 0.015652 0.000415 0.004715 0.000941
 4.15185 0. 0. 0. 0.258 0.409 0. 0. 0. 0.
 -.012 0. 0. 0. 0. 0. 0.

ATOM 15 N3 DDQ 1 0.318944 0.953277 0.182793 1.0000 1 N
bXY C13 C9 OCT K8 V0 M0 Q0
UANI 0.026592 0.018523 0.023065 0.002046 -.003328 -.001298
 4.99371 0. 0.007 0. 0. -.140 0. 0. -.012 0.
 0. 0.035 0. 0. 0. -.220 0.

ATOM 16 N4 DDQ 1 0.993402 1.204058 0.248752 1.0000 1 N
 ZX C15 C12 OCT K3 V0 M0 Q0
UANI 0.034388 0.035811 0.026911 -.009711 0.005576 0.003241
 5.01385 0. 0. 0. -.038 0.192 0. 0. 0. 0.
 0.056 0. 0. 0. 0. 0. 0.

ATOM 17 C9 DDQ 1 0.351243 0.999500 0.244349 1.0000 1 C
bXY N3 C10 OCT K9 V0 M0 Q0
UANI 0.024494 0.024853 0.019287 0.000945 0.001388 0.000844
 4.12571 0. 0. 0.066 0. -.291 0. 0. 0.025 0.086
 0. -.005 -.011 0. 0. -.369 0.001

ATOM 18 H9 DDQ 1 0.242540 0.982312 0.279177 1.0000 1 H
 ZX C9 N3 DIP K10 V0 M0 Q0
UANI 0.029393 0.029823 0.023144 0.001135 0.001666 0.001013
 0.83502 0. 0. 0. 0.173

ATOM 19 C10 DDQ 1 0.521924 1.068541 0.263491 1.0000 1 C
bXY C9 C11 OCT K11 V0 M0 Q0
UANI 0.023868 0.022195 0.015645 0.000544 0.001340 -.001634
 3.92371 0. -.048 0. 0. -.241 0. 0. 0.026 0.
 0. 0.034 0. 0. 0. -.303 0.

ATOM 20 H10 DDQ 1 0.548509 1.105531 0.313049 1.0000 1 H
 ZX C10 C9 DIP K12 V0 M0 Q0
UANI 0.028642 0.026634 0.018774 0.000653 0.001608 -.001961
 0.75915 0. 0. 0. 0.125

ATOM 21 C11 DDQ 1 0.657786 1.089184 0.217752 1.0000 1 C
bXY C12 C10 OCT K5 V0 M0 Q0
UANI 0.024762 0.016413 0.017436 0.001162 0.002134 0.001009
 4.00185 0. -.013 0. 0. -.179 0. 0. 0.018 0.
 0. -.015 0. 0. 0. -.336 0.

ATOM 22 C12 DDQ 1 0.621319 1.042292 0.154292 1.0000 1 C
bXY C13 C11 OCT K11 V1_C10 M1_C10 Q0
UANI 0.032393 0.028740 0.017452 0.001111 0.005544 -.000431
 3.92371 0. -.048 0. 0. -.241 0. 0. 0.026 0.
 0. 0.034 0. 0. 0. -.303 0.

ATOM 23 H12 DDQ 1 0.725730 1.059754 0.118076 1.0000 1 H
 ZX C12 C13 DIP K12 V1_H10 M1_H10 Q0
UANI 0.038872 0.034488 0.020943 0.001334 0.006653 -.000517
 0.75915 0. 0. 0. 0.125

ATOM 24 C13 DDQ 1 0.449489 0.972857 0.137958 1.0000 1 C
bXY N3 C12 OCT K9 V1_C9 M1_C9 Q0
UANI 0.032001 0.025527 0.018048 0.002731 -.001769 -.004401
 4.12571 0. 0. 0.066 0. -.291 0. 0. 0.025 0.086
 0. -.005 -.011 0. 0. -.369 0.001

ATOM 25 H13 DDQ 1 0.419881 0.933732 0.088914 1.0000 1 H
 ZX C13 N3 DIP K10 V1_H9 M1_H9 Q0
UANI 0.038401 0.030632 0.021658 0.003277 -.002122 -.005281
 0.83502 0. 0. 0. 0.173

ATOM 26 C14 DDQ 1 0.139160 0.876153 0.163613 1.0000 1 C
 ZX N3 H14A OCT K13 V0 M0 Q0
UANI 0.033669 0.033292 0.044477 -.007520 -.008135 -.006478
 4.03158 0. 0. 0. -.090 -.094 0. 0. 0. 0.
 0.257 0. 0. 0. 0. 0.106 0.

ATOM 27 H14A DDQ 1 0.050346 0.869555 0.204639 1.0000 1 H
 ZX C14 N3 DIP K10 V0 M1_H9 Q0
UANI 0.050503 0.049939 0.066716 -.011280 -.012202 -.009717
 0.83502 0. 0. 0. 0.173

ATOM 28 H14B DDQ 1 0.056287 0.924943 0.123455 1.0000 1 H
 ZX C14 N3 DIP K10 V1_H14A M1_H9 Q0
UANI 0.050503 0.049939 0.066716 -.011280 -.012202 -.009717
 0.83502 0. 0. 0. 0.173

ATOM 29 H14C DDQ 1 0.179199 0.777901 0.148843 1.0000 1 H
 ZX C14 N3 DIP K10 V1_H14A M1_H9 Q0
UANI 0.050503 0.049939 0.066716 -.011280 -.012202 -.009717
 0.83502 0. 0. 0. 0.173

ATOM 30 C15 DDQ 1 0.840606 1.155359 0.235762 1.0000 1 C
 ZX N4 C12 OCT K7 V0 M1_C7 Q0
UANI 0.025202 0.024509 0.022328 -.004408 0.004021 0.002387
 4.15185 0. 0. 0. 0.258 0.409 0. 0. 0. 0.
 -.012 0. 0. 0. 0. 0. 0.

ANHAR 0 3 ! number_of_anharmonic_atoms max_order
! 1 ! atom number
! 0.00E+00 0.00E+00 0.00E+00 0.00E+00 0.00E+00 0.00E+00 0.00E+00 0.00E+00
! 0.00E+00 0.00E+00


STOP
;
_refine_special_details
;
 Refinement of F^2^ against reflections.
 The threshold expression of F^2^ > 2sigma(F^2^) is
 used for calculating R-factors(gt) and is not
 relevant to the choice of reflections for refinement.
 R-factors based on F^2^ are statistically about twice
 as large as those based on F, and R-factors based on
 ALL data will be even larger.
;
_refine_ls_structure_factor_coef     Fsqd
_refine_ls_matrix_type                full
_refine_ls_weighting_scheme          sigma
_refine_ls_weighting_details         ?
_atom_sites_solution_primary      direct
_atom_sites_solution_secondary    difmap
_atom_sites_solution_hydrogens    difmap
_refine_ls_hydrogen_treatment    refxyz
# refall refxyz hetero heteroxyz constr

_refine_ls_extinction_method        'none'
_refine_ls_abs_structure_Flack   ?
_refine_ls_abs_structure_Rogers  ?
###  Notice MoPro refines Rogers parameter (Eta f" multiplier)

_refine_ls_number_reflns              2822
_refine_ls_number_parameters           229
_refine_ls_number_restraints             0
# R-factors: R(F)  &  wR2(I)
_refine_ls_R_factor_all              0.0314
_refine_ls_R_factor_gt               0.0314
_refine_ls_wR_factor_ref             0.0394
_refine_ls_wR_factor_gt              0.0381
_refine_ls_goodness_of_fit_ref       1.271
# GOF(I) computed assuming  all parameters refined:     522
_refine_ls_restrained_S_all          0.000
_refine_ls_shift/su_max              0.000
_refine_ls_shift/su_mean             0.000

_diffrn_measured_fraction_theta_max     0.985
_diffrn_reflns_theta_full               74.33
_diffrn_measured_fraction_theta_full    0.985
_refine_diff_density_max                ?
_refine_diff_density_min                ?
_refine_diff_density_rms                ?
###  to get diff_density_max min & rms :
###  run MoPro  : WRIT FOUR   to create FOURier file
### run VMoPro : FOUR  FastFourierTransform
### to get a 3D grid (Xplor format) on whole unit-cell
###  To get max min rms statistics
###  run VMoPro: GRID STAT   or
###  open 3D xplor grid with MoProViewer

loop_
_atom_site_type_symbol
_atom_site_label
_atom_site_fract_x
_atom_site_fract_y
_atom_site_fract_z
_atom_site_U_iso_or_equiv
_atom_site_adp_type
_atom_site_occupancy
_atom_site_calc_flag
_atom_site_refinement_flags_posn
_atom_site_refinement_flags_adp
_atom_site_disorder_assembly
_atom_site_disorder_group
Cl Cl1  0.20664(6)  0.11267(4) -0.007053(18)  0.02331(6) Uani 1  d    . .  . .
Cl Cl2  0.11771(6)  0.28117(4)  0.117273(18)  0.02340(6) Uani 1  d    . .  . .
O  O1  0.13521(14)  0.56705(10)  0.09451(5)  0.02159(17) Uani 1  d    . .  . .
O  O2  0.29019(15)  0.27790(10) -0.11840(5)  0.02454(19) Uani 1  d    . .  . .
N  N1  0.29770(19)  0.81416(13) -0.00669(6)  0.0265(2) Uani 1  d    . .  . .
N  N2  0.41733(19)  0.59836(13) -0.16800(6)  0.0265(2) Uani 1  d    . .  . .
C  C1  0.1810(2)  0.50004(15)  0.04672(7)  0.0156(2) Uani 1  d    . .  . .
C  C2  0.2472(2)  0.56007(14) -0.01167(7)  0.0151(2) Uani 1  d    . .  . .
C  C3  0.2884(2)  0.48663(15) -0.06614(7)  0.0155(2) Uani 1  d    . .  . .
C  C4  0.2640(2)  0.34370(15) -0.06882(7)  0.0165(2) Uani 1  d    . .  . .
C  C5  0.2133(2)  0.28257(14) -0.00758(7)  0.0157(2) Uani 1  d    . .  . .
C  C6  0.1746(2)  0.35457(15)  0.04588(7)  0.0156(2) Uani 1  d    . .  . .
C  C7  0.2750(2)  0.70020(16) -0.00931(7)  0.0182(2) Uani 1  d    . .  . .
C  C8  0.3588(2)  0.54917(15) -0.12219(7)  0.0181(2) Uani 1  d    . .  . .
N  N3  0.31894(19)  0.95328(12)  0.18279(6)  0.0230(2) Uani 1  d    . .  . .
N  N4  0.9934(2)  1.20406(14)  0.24875(7)  0.0322(3) Uani 1  d    . .  . .
C  C9  0.3512(2)  0.99950(16)  0.24435(8)  0.0229(3) Uani 1  d    . .  . .
H  H9  0.243(2)  0.9823(18)  0.279(13)  0.02748 Uani 1  d    D U  . .
C  C10  0.5219(2)  1.06854(15)  0.26349(7)  0.0206(3) Uani 1  d    . .  . .
H  H10  0.549(3)  1.1055(17)  0.313(13)  0.02470 Uani 1  d    D U  . .
C  C11  0.6578(2)  1.08918(15)  0.21775(7)  0.0195(3) Uani 1  d    . .  . .
C  C12  0.6213(2)  1.04229(17)  0.15429(8)  0.0260(3) Uani 1  d    . .  . .
H  H12  0.726(2)  1.0598(19)  0.118(13)  0.03120 Uani 1  d    D U  . .
C  C13  0.4495(3)  0.97286(16)  0.13796(8)  0.0254(3) Uani 1  d    . .  . .
H  H13  0.420(3)  0.9337(17)  0.089(13)  0.03049 Uani 1  d    D U  . .
C  C14  0.1392(3)  0.8762(2)  0.16361(10)  0.0378(3) Uani 1  d    . .  . .
H  H14A  0.050(3)  0.870(2)  0.205(13)  0.05667 Uani 1  d    D U  . .
H  H14B  0.056(3)  0.925(2)  0.123(13)  0.05667 Uani 1  d    D U  . .
H  H14C  0.179(3)  0.778(13)  0.1488(11)  0.05667 Uani 1  d    D U  . .
C  C15  0.8406(3)  1.15536(16)  0.23576(8)  0.0239(3) Uani 1  d    . .  . .

loop_
_atom_site_aniso_label
_atom_site_aniso_U_11
_atom_site_aniso_U_22
_atom_site_aniso_U_33
_atom_site_aniso_U_12
_atom_site_aniso_U_13
_atom_site_aniso_U_23
Cl1  0.0324(2)  0.0138(2)  0.0239(2)  0.00065(18)  0.00387(17)  0.00042(16)
Cl2  0.0308(2)  0.0223(2)  0.0175(2) -0.00162(18)  0.00463(17)  0.00321(16)
O1  0.0294(6)  0.0183(6)  0.0177(6) -0.0002(5)  0.0056(5) -0.0044(5)
O2  0.0390(7)  0.0168(6)  0.0187(6)  0.0041(5)  0.0074(5) -0.0025(5)
N1  0.0340(8)  0.0128(8)  0.0327(9) -0.0030(7)  0.0023(7) -0.0018(6)
N2  0.0337(8)  0.0274(9)  0.0195(8) -0.0039(7)  0.0082(7)  0.0055(6)
C1  0.0188(8)  0.0142(9)  0.0142(8)  0.0011(7)  0.0031(7) -0.0019(6)
C2  0.0187(8)  0.0114(9)  0.0156(8)  0.0007(7)  0.0025(7) -0.0006(6)
C3  0.0187(8)  0.0143(9)  0.0139(8)  0.0003(7)  0.0041(6)  0.0007(6)
C4  0.0225(9)  0.0131(9)  0.0143(8)  0.0021(7)  0.0033(7) -0.0008(6)
C5  0.0209(8)  0.0117(8)  0.0148(8)  0.0011(7)  0.0029(6)  0.0003(6)
C6  0.0191(8)  0.0147(9)  0.0133(8)  0.0006(7)  0.0029(7)  0.0011(6)
C7  0.0214(9)  0.0137(10)  0.0194(9) -0.0008(7)  0.0021(7) -0.0008(7)
C8  0.0221(9)  0.0172(9)  0.0157(9)  0.0004(7)  0.0047(7)  0.0009(7)
N3  0.0266(8)  0.0185(8)  0.0231(8)  0.0020(6) -0.0033(6) -0.0013(6)
N4  0.0344(9)  0.0358(9)  0.0269(8) -0.0097(8)  0.0056(7)  0.0032(6)
C9  0.0245(10)  0.0249(10)  0.0193(10)  0.0009(8)  0.0014(7)  0.0008(7)
H9  0.02939  0.02982  0.02314  0.00113  0.00167  0.00101
C10  0.0239(9)  0.0222(9)  0.0156(9)  0.0005(8)  0.0013(7) -0.0016(7)
H10  0.02864  0.02663  0.01877  0.00065  0.00161 -0.00196
C11  0.0248(9)  0.0164(9)  0.0174(9)  0.0012(7)  0.0021(7)  0.0010(6)
C12  0.0324(11)  0.0287(10)  0.0175(10)  0.0011(8)  0.0055(8) -0.0004(7)
H12  0.03887  0.03449  0.02094  0.00133  0.00665 -0.00052
C13  0.0320(11)  0.0255(10)  0.0180(9)  0.0027(8) -0.0018(8) -0.0044(7)
H13  0.03840  0.03063  0.02166  0.00328 -0.00212 -0.00528
C14  0.0337(12)  0.0333(12)  0.0445(14) -0.0075(10) -0.0081(9) -0.0065(10)
H14A  0.05050  0.04994  0.06672 -0.01128 -0.01220 -0.00972
H14B  0.05050  0.04994  0.06672 -0.01128 -0.01220 -0.00972
H14C  0.05050  0.04994  0.06672 -0.01128 -0.01220 -0.00972
C15  0.0252(10)  0.0245(10)  0.0223(9) -0.0044(8)  0.0040(8)  0.0024(7)

_geom_special_details
;
;

loop_
_geom_bond_atom_site_label_1
_geom_bond_atom_site_label_2
_geom_bond_distance
_geom_bond_site_symmetry_2
_geom_bond_publ_flag
Cl1    C5     1.7130(15)  .         ?
Cl2    C6     1.7121(14)  .         ?
O1     C1     1.2502(16)  .         ?
O2     C4     1.2384(17)  .         ?
N1     C7     1.1595(18)  .         ?
N2     C8     1.1609(18)  .         ?
C1     C6     1.467(2)  .         ?
C1     C2     1.4456(19)  .         ?
C2     C7     1.425(2)  .         ?
C2     C3     1.3871(19)  .         ?
C3     C4     1.451(2)  .         ?
C3     C8     1.427(2)  .         ?
C4     C5     1.465(2)  .         ?
C5     C6     1.3581(19)  .         ?
N3     C13    1.344(2)  .         ?
N3     C9     1.3457(19)  .         ?
N3     C14    1.474(2)  .         ?
N4     C15    1.1598(19)  .         ?
C9     C10    1.382(2)  .         ?
C9     H9     1.08(19)  .         ?
C10    C11    1.385(2)  .         ?
C10    H10    1.1(2)  .         ?
C11    C15    1.432(2)  .         ?
C11    C12    1.387(2)  .         ?
C12    C13    1.379(2)  .         ?
C12    H12    1.08(19)  .         ?
C13    H13    1.1(2)  .         ?
C14    H14B   1.08(19)  .         ?
C14    H14C   1.08(12)  .         ?
C14    H14A   1.1(2)  .         ?

loop_
_geom_angle_atom_site_label_1
_geom_angle_atom_site_label_2
_geom_angle_atom_site_label_3
_geom_angle
_geom_angle_site_symmetry_1
_geom_angle_site_symmetry_2
_geom_angle_site_symmetry_3
_geom_angle_publ_flag
O1    C1    C6       122.68(12)   .      .  .       ?
O1    C1    C2       122.50(12)   .      .  .       ?
C6    C1    C2       114.81(12)   .      .  .       ?
C1    C2    C7       115.86(12)   .      .  .       ?
C1    C2    C3       122.70(12)   .      .  .       ?
C7    C2    C3       121.40(12)   .      .  .       ?
C4    C3    C8       116.93(12)   .      .  .       ?
C4    C3    C2       122.03(12)   .      .  .       ?
C8    C3    C2       121.04(12)   .      .  .       ?
O2    C4    C5       122.53(12)   .      .  .       ?
O2    C4    C3       122.62(12)   .      .  .       ?
C5    C4    C3       114.80(12)   .      .  .       ?
Cl1   C5    C6       121.47(11)   .      .  .       ?
Cl1   C5    C4       115.73(10)   .      .  .       ?
C6    C5    C4       122.80(12)   .      .  .       ?
Cl2   C6    C5       122.08(10)   .      .  .       ?
Cl2   C6    C1       115.50(10)   .      .  .       ?
C5    C6    C1       122.41(12)   .      .  .       ?
N1    C7    C2       179.298(8)   .      .  .       ?
N2    C8    C3      179.019(12)   .      .  .       ?
C13   N3    C9       121.63(12)   .      .  .       ?
C13   N3    C14      118.36(13)   .      .  .       ?
C9    N3    C14      119.99(13)   .      .  .       ?
N3    C9    C10      120.57(13)   .      .  .       ?
N3    C9    H9         120.(13)   .      .  .       ?
C10   C9    H9          120.(3)   .      .  .       ?
C9    C10   C11      118.35(13)   .      .  .       ?
C9    C10   H10         121.(3)   .      .  .       ?
C11   C10   H10        121.(10)   .      .  .       ?
C15   C11   C10      120.58(13)   .      .  .       ?
C15   C11   C12      118.99(13)   .      .  .       ?
C10   C11   C12      120.40(13)   .      .  .       ?
C13   C12   C11      118.87(14)   .      .  .       ?
C13   C12   H12         120.(3)   .      .  .       ?
C11   C12   H12        121.(13)   .      .  .       ?
N3    C13   C12      120.17(13)   .      .  .       ?
N3    C13   H13        120.(10)   .      .  .       ?
C12   C13   H13         120.(3)   .      .  .       ?
N3    C14   H14B        109.(3)   .      .  .       ?
N3    C14   H14C        110.(4)   .      .  .       ?
N3    C14   H14A        109.(3)   .      .  .       ?
H14B  C14   H14C        109.(5)   .      .  .       ?
H14B  C14   H14A       109.(15)   .      .  .       ?
H14C  C14   H14A        109.(5)   .      .  .       ?
N4    C15   C11       176.61(4)   .      .  .       ?

loop_
_geom_torsion_atom_site_label_1
_geom_torsion_atom_site_label_2
_geom_torsion_atom_site_label_3
_geom_torsion_atom_site_label_4
_geom_torsion_site_symmetry_1
_geom_torsion_site_symmetry_2
_geom_torsion_site_symmetry_3
_geom_torsion_site_symmetry_4
_geom_torsion
_geom_torsion_publ_flag
Cl1   C5    C6    Cl2    . . . .  0.26(11) ?
Cl1   C5    C6    C1     . . . .  179.50(13) ?
Cl1   C5    C4    O2     . . . .  3.73(14) ?
Cl1   C5    C4    C3     . . . . -174.04(13) ?
Cl2   C6    C5    C4     . . . . -179.42(13) ?
Cl2   C6    C1    O1     . . . .  -4.68(13) ?
Cl2   C6    C1    C2     . . . .  174.45(12) ?
O1    C1    C6    C5     . . . .  176.04(15) ?
O1    C1    C2    C7     . . . .  5.62(14) ?
O1    C1    C2    C3     . . . . -176.57(15) ?
O2    C4    C5    C6     . . . . -176.57(16) ?
O2    C4    C3    C8     . . . .  -4.42(15) ?
O2    C4    C3    C2     . . . .  176.07(15) ?
C1    C6    C5    C4     . . . .  -0.19(16) ?
C1    C2    C3    C4     . . . .  1.25(16) ?
C1    C2    C3    C8     . . . . -178.24(16) ?
C2    C1    C6    C5     . . . .  -4.83(17) ?
C2    C3    C4    C5     . . . .  -6.16(15) ?
C3    C4    C5    C6     . . . .  5.66(17) ?
C3    C2    C1    C6     . . . .  4.30(15) ?
C4    C3    C2    C7     . . . .  178.95(16) ?
C5    C4    C3    C8     . . . .  173.35(16) ?
C6    C1    C2    C7     . . . . -173.51(16) ?
C7    C2    C3    C8     . . . .  -0.54(16) ?
N3    C13   C12   C11    . . . .  1.06(17) ?
N3    C13   C12   H12    . . . .  -179.(4) ?
N3    C9    C10   C11    . . . .  0.24(16) ?
N3    C9    C10   H10    . . . .  -180.(4) ?
C9    N3    C13   C12    . . . .  -0.31(17) ?
C9    N3    C13   H13    . . . .  179.(4) ?
C9    N3    C14   H14B   . . . .  121.(3) ?
C9    N3    C14   H14C   . . . .  -118.(6) ?
C9    N3    C14   H14A   . . . .  2.(3) ?
C9    C10   C11   C15    . . . . -177.44(17) ?
C9    C10   C11   C12    . . . .  0.53(18) ?
H9    C9    N3    C13    . . . .  180.(5) ?
H9    C9    N3    C14    . . . .  -2.(5) ?
H9    C9    C10   C11    . . . .  -180.(5) ?
H9    C9    C10   H10    . . . .  0.(6) ?
C10   C9    N3    C13    . . . .  -0.35(17) ?
C10   C9    N3    C14    . . . .  178.07(17) ?
C10   C11   C12   C13    . . . .  -1.17(17) ?
C10   C11   C12   H12    . . . .  179.(4) ?
H10   C10   C11   C15    . . . .  3.(5) ?
H10   C10   C11   C12    . . . .  -179.(5) ?
C11   C12   C13   H13    . . . .  -179.(3) ?
C12   C13   N3    C14    . . . . -178.76(18) ?
H12   C12   C13   H13    . . . .  1.(6) ?
H12   C12   C11   C15    . . . .  -3.(4) ?
C13   N3    C14   H14B   . . . .  -60.(3) ?
C13   N3    C14   H14C   . . . .  60.(5) ?
C13   N3    C14   H14A   . . . .  -180.(4) ?
C13   C12   C11   C15    . . . .  176.83(18) ?
H13   C13   N3    C14    . . . .  1.(5) ?

loop_
_geom_hbond_atom_site_label_D
_geom_hbond_atom_site_label_H
_geom_hbond_atom_site_label_A
_geom_hbond_distance_DH
_geom_hbond_distance_HA
_geom_hbond_distance_DA
_geom_hbond_angle_DHA
_geom_hbond_site_symmetry_A
### Notice sigmas on distances involving HYDROGEN atoms
### is generally not recommended.
### this may cause reading errors in checkcif
C13   H13   N1    1.1(2) 2.4(2) 3.450(2)  166.(2)   1
C14   H14C  O1    1.08(12) 2.41(11) 3.421(2)  156.6(9)   1
C10   H10   O1    1.1(2) 2.4(2) 3.1819(18)  129.(13)  2
C13   H13   Cl1   1.1(2) 2.96(16) 3.5683(16)  116.(10)  1_565
C12   H12   N1    1.08(19) 2.6(2) 3.438(2)  133.(13)  3_675
C10   H10   O2    1.1(2) 2.38(14) 3.2940(19)  141.(9)   4_676

loop_
_publ_author_name
_publ_author_address
,'?'
; ?
;

_publ_requested_journal          '?'
_publ_contact_author                ?
_publ_contact_author_phone        '?'
_publ_contact_author_fax          '?'
_publ_contact_author_email        '?'
_publ_section_title
;
 ?
;
_publ_section_comment
;
 ?
;
_publ_section_references
;
 ?
;
###_mopro_hkl_file 
_shelx_hkl_file 
; 
   0   0   2  23848.6  158.9840
   0   0   4  13362.7  163.2310
   0   1   1  9657.33   69.6563
   0   1   2  1274.40   16.9270
   0   1   3  8127.20  116.4330
   0   1   4  316.420   18.9155
   0   1   5  44719.6  348.4550
   0   2   0  6307.71   57.0072
   0   2   1  465.822   11.2695
   0   2   2  10142.2   68.7850
   0   2   3  14393.5  105.5890
  -1   0   5  16986.7  260.0980
  -1   0   3  7896.85   68.0927
  -1   0   1  3183.96   38.0649
   1   0   1  5271.39  100.5895
   1   0   3  8318.99  121.5814
  -1   1   4  2753.33   39.4248
  -1   1   3  592.799   14.2443
  -1   1   2  7505.27   58.4499
  -1   1   1  4734.52   38.6492
   1   1   0  14098.5   85.9060
   1   1   1  31008.8  454.6580
   1   1   2   6.4958    4.8438
   1   1   3  7564.54   62.7005
   1   1   4  4859.04   51.1152
  -1   2   2  22155.8  587.9340
  -1   2   1  2700.57   82.9259
   1   2   0  8210.02   75.4857
   1   2   1  12098.2  123.2710
   1   2   2  23639.9  138.3200
   0   0   6  8324.45  144.8360
   0   1   6  453.183   25.9554
   0   2   4  38.5669    6.6437
   0   2   5  27557.0  278.4200
   0   3   1   9.0398    5.7122
   0   3   2  5171.92   74.8945
   0   3   3  22260.6  157.7190
   1   0   5  649.604   28.8746
  -1   1   6  1565.99   33.3546
  -1   1   5  25598.8  181.4060
   1   1   5  7940.71   74.8910
  -1   2   5  13758.6  219.2020
  -1   2   4  12363.8  141.1820
  -1   2   3  9287.00   73.6665
   1   2   3  33675.9  165.5910
   1   2   4  2470.77   48.1220
  -1   3   2  14150.9  139.8030
  -1   3   1  11360.0  126.8420
   1   3   0  14776.8  288.1330
   1   3   1  74729.3  442.2790
  -2   0   4  8297.35  136.8768
  -2   0   2  867.153   36.2440
   2   0   0  108752.  637.6820
   2   0   2  386644. 1088.2400
  -2   1   3  7181.43   75.9570
  -2   1   2  652.361   22.7132
  -2   1   1  4740.70   55.7425
   2   1   0  30509.3  149.1130
   2   1   1  27705.4  121.5640
   2   1   2  27598.9  177.8150
   0   0   8  116696. 1113.5000
   0   1   7  18696.9  234.3010
   0   2   6  35.4093    9.3182
   0   2   7  31523.3  221.7080
   0   3   4  3642.20   72.4261
   0   3   5  11421.0  112.8650
   0   4   0  2079.00   59.8566
  -1   0   7  8337.55  171.9366
   1   0   7   6.6853   11.2820
  -1   1   7  27717.4  239.6950
   1   1   6  9516.78   77.5907
   1   1   7  7587.92   80.9315
  -1   2   6  11203.7  148.9980
   1   2   5  897.140   30.4141
   1   2   6  10900.1  110.9270
  -1   3   4  3679.13   85.4539
  -1   3   3  73792.1  331.1430
   1   3   2  7878.10   93.1514
   1   3   3  47558.1  289.5830
   1   3   4  3210.73   61.0265
  -2   0   6  74709.3  777.5350
   2   0   4  50328.7  456.8820
  -2   1   5  32659.4  153.6990
  -2   1   4  472.650   18.1091
   2   1   3  19333.2  154.0770
   2   1   4  260.453   14.2546
  -2   2   4  329.486   17.3792
  -2   2   3  19973.1  223.2710
  -2   2   2  11.0175    7.9054
  -2   2   1  631.815   26.6272
   2   2   0  267.817   31.5504
   2   2   1  519.889   20.2655
   2   2   2  6729.49   98.7720
   2   2   3  1063.02   38.0862
   0   1   8  13.6290   10.1902
   0   2   8  26287.8  187.0260
   0   3   6  748.589   37.2127
   0   4   1  334.372   18.4820
   0   4   2  1407.08   33.0045
   0   4   3  2380.83   53.1527
  -1   1   8  22.1100    8.2570
  -1   2   7  2654.57   75.7509
   1   2   7  6394.08   89.3946
  -1   3   6  595.815   34.5639
  -1   3   5  8883.35  197.4210
   1   3   5  20776.2  188.7800
  -1   4   2  405.857   23.1409
  -1   4   1  1413.96   53.8373
   1   4   0  32137.8  350.6710
   1   4   1  6926.55  100.6333
   1   4   2  67674.9  564.3170
   2   0   6  426.077   25.3289
  -2   1   6  19988.6  142.0070
   2   1   5  3948.45   83.7180
  -2   2   5  367.775   19.9282
   2   2   4  3346.44   69.1394
  -2   3   3  3237.53   52.0500
  -2   3   2  554.260   22.1635
  -2   3   1  2263.31   48.9254
   2   3   0  1500.61   52.6211
   2   3   1  3096.49   76.4375
   2   3   2  6786.13  115.7597
   0   1   9  2119.43   68.0840
   0   3   7  957.097   31.3603
   0   4   4  23389.2  168.0860
   0   4   5  10.3537   15.2926
  -1   0   9  817.751   30.2693
  -1   1   9  285.115   21.9999
   1   1   8  1784.88   50.8141
  -1   2   8  14931.4  192.0620
  -1   3   7  9255.87  137.7373
   1   3   6  364.035   29.5699
  -1   4   4  448.385   20.0517
  -1   4   3  3614.08   67.6048
   1   4   3  1417.33   55.3052
   1   4   4  24.1763   11.4213
  -2   0   8  4456.59   98.8684
  -2   1   7  26.6915   12.8697
   2   1   6  963.508   40.7671
  -2   2   6  19770.6  147.0420
   2   2   5  6935.10   85.0220
  -2   3   5  296.361   29.0708
  -2   3   4  5401.21  109.0967
   2   3   3  287.421   19.8620
   2   3   4  4934.70   80.8862
  -3   0   3  7056.85  124.0180
  -3   0   1  1201.32   50.5851
   3   0   1  19756.7  194.2020
  -3   1   3  2878.88   56.1210
  -3   1   2  2004.93   46.1137
  -3   1   1  110.055   14.2316
   3   1   0  1146.67   41.0285
   3   1   1  2514.77   39.0432
   3   1   2  930.796   23.8699
   0   0  10  4138.62  116.2060
   0   1  10  9028.78  140.3614
   0   2   9  3167.71   71.1486
   0   3   8  2540.25   52.3255
   0   4   6  12422.7  149.1010
   0   5   1  28964.4  341.7670
   1   0   9  28389.4  370.3950
   1   1   9  13154.2  176.1020
  -1   2   9  406.542   19.7421
   1   2   8  2877.93   63.0836
   1   3   7  8733.17  151.3685
  -1   4   5  33.5754   10.0647
   1   4   5  7405.27   91.7585
  -2   1   8  8961.78  104.1525
   2   1   7  5335.48   89.1677
  -2   2   7  1585.31   49.6581
   2   2   6  153.887   16.1598
  -2   3   6  3067.20   90.6355
   2   3   5  2447.15   59.5802
  -2   4   2  5356.64  101.2931
  -2   4   1  5889.78   78.9238
   2   4   0  472.960   23.1787
   2   4   1  12173.3  113.4620
  -3   0   5  3269.86   89.3309
   3   0   3  64387.1  739.0000
  -3   1   5  2657.59   57.7055
  -3   1   4  3825.94   71.5675
   3   1   3  2599.78   46.4995
  -3   2   3  18020.0  177.1950
  -3   2   2  5437.71   73.7105
  -3   2   1  3272.04   71.4760
   3   2   0  2001.52   55.3665
   3   2   1  4094.66   58.4929
   3   2   2  231.390   14.9736
   0   2  10  9428.53  128.9852
   0   4   7  4424.79   82.3371
   0   5   2  42.7052    9.4121
   0   5   3  6404.02   96.3349
  -1   1  10  3626.56   77.5653
   1   2   9  418.188   25.5835
  -1   3   8  1530.82   57.0124
   1   3   8  36.4005   14.0553
  -1   4   6  3372.76   72.1059
   1   4   6  5262.07   80.2465
  -1   5   2  2159.45   73.2782
  -1   5   1  4065.20  100.1992
   1   5   0  5157.45  120.4571
   1   5   1  7577.56   80.0840
   1   5   2  2346.50   51.5065
   2   0   8  2288.35  101.4550
  -2   1   9  6291.44   90.6590
   2   1   8  7426.90  137.2650
  -2   2   8  8330.11  118.6871
   2   2   7  669.395   32.9678
  -2   3   7  325.190   44.6150
   2   3   6  14985.1  143.8460
  -2   4   4  16446.1  129.6000
  -2   4   3  3847.66   50.9877
   2   4   2   6.5709   10.1053
   2   4   3  631.707   29.7400
  -3   1   6  1974.02   44.6380
   3   1   4  2461.11   67.2405
  -3   2   5  4209.78   63.6161
  -3   2   4  5730.50   85.7130
   3   2   3  1510.86   52.8366
   0   1  11  1133.22   52.6512
   0   3   9  1068.24   35.0381
   0   5   4   6.3701    9.9930
   0   5   5  108.097   13.9791
  -1   0  11  994.129   48.4604
   1   1  10  8645.23  150.8591
  -1   2  10  19449.7  230.3240
  -1   3   9   5.8740    9.8875
  -1   4   7  1075.03   53.0419
   1   4   7  10.9800   10.4464
  -1   5   4  9548.92  167.1275
  -1   5   3  2552.85   63.0213
   1   5   3  15.8622   11.2184
  -2   0  10  10668.2  163.6700
  -2   2   9   5.8729   13.2226
   2   2   8  2407.17   64.0004
  -2   4   5  733.006   47.3369
   2   4   4  66.2653   11.7793
  -3   0   7  18350.5  249.9110
  -3   1   7  1294.84   37.6648
   3   1   5  56.1790   10.1150
  -3   2   6  9173.97   97.0892
   3   2   4  3500.37   82.1379
  -3   3   3  4170.21   85.2648
  -3   3   2  189.073   24.4378
  -3   3   1  21325.1  187.8390
   3   3   0  897.648   38.5579
   3   3   1  3810.05  100.9833
   3   3   2  3937.12   61.8650
   0   2  11  5963.14  127.1682
   0   3  10  17.4044    7.8401
   0   4   8  4474.88   75.1775
   1   0  11  1107.54   82.7861
  -1   1  11  2732.36   62.0900
   1   2  10  5336.62   94.0890
   1   3   9  6147.95  101.0432
  -1   4   8  25571.7  443.7800
  -1   5   5  95.0988   13.0569
   1   5   4  818.545   38.8653
  -2   1  10  6769.60   98.5085
   2   1   9  1923.75   73.4154
  -2   3   8  5684.73  182.6670
   2   3   7  6562.51   89.5595
  -2   4   6  761.707   49.4481
   2   4   5  49.7485   10.8432
  -3   1   8  760.145   35.7300
   3   1   6  916.876   40.2864
  -3   2   7  51.2727   11.1055
   3   2   5  2267.27   61.2205
  -3   3   5  8830.65  127.9414
  -3   3   4  2875.61   71.8686
   3   3   3  19771.9  237.6660
   0   0  12  10950.7  203.7360
   0   1  12  11.5935   10.3169
   0   4   9  1834.03   55.9224
   0   5   6  2672.17   65.9709
   0   6   0  2643.94  129.7400
   1   1  11  149.659   22.5625
  -1   2  11  808.274   49.5658
  -1   3  10  15300.1  183.1030
   1   4   8  9291.76  111.4490
  -1   5   6  2066.31   50.8130
   1   5   5  7905.88  121.1067
   2   0  10  29345.9  781.8360
  -2   2  10  1440.09   47.6096
   2   2   9  11569.0  145.4890
  -2   3   9  2858.69  133.3350
   2   3   8  207.615   19.1087
  -2   4   7  366.201   51.3933
   2   4   6  7614.23  112.4136
  -2   5   3  851.510   73.4007
  -2   5   2  8695.82  227.7220
  -2   5   1  1199.88   84.8359
   2   5   0  6203.76  225.7594
   2   5   1  41361.9  402.3370
   2   5   2  6102.72   83.5025
   3   0   7  29.0571   25.3307
   3   1   7  3249.80   60.3405
   3   2   6  802.443   37.8529
  -3   3   6  461.698   39.1198
   3   3   4  73.9040   16.9695
  -3   4   1  9450.79  130.6584
   3   4   0  154.581   20.9089
  -4   0   2  2146.01   77.1934
   4   0   0  1097.02   54.5404
   0   5   7  4072.22   74.7035
   0   6   1   6.1589   10.0995
   0   6   2  152.430   20.5504
   0   6   3  582.289   48.6481
  -1   1  12  200.795   19.0590
   1   2  11  2257.79  119.9480
   1   3  10  41.8473   10.3272
  -1   4   9  1737.33   86.0316
  -1   5   7  183.907   20.0650
   1   5   6  16529.6  196.3820
  -1   6   1  179.371   27.5737
   1   6   0  14693.0  206.0780
  -2   1  11  6014.18  112.8860
   2   1  10  2018.95  103.5332
  -2   5   4  2352.08   65.4940
   2   5   3  3252.29   62.7335
  -3   0   9  385.385   34.6280
  -3   1   9  1368.78   52.5217
  -3   2   8  20075.9  193.3310
   3   2   7  1760.98   57.1553
  -3   3   7  46.2675   17.2598
   3   3   5  2988.56   96.0746
  -3   4   4  1593.99   55.5428
  -3   4   3  3920.27   85.7030
  -3   4   2  928.327   41.8402
   3   4   1   6.7564   12.5753
   3   4   2  12733.1  160.0440
  -4   0   4  10744.5  179.2950
   4   0   2  21983.3  358.5690
  -4   1   4  11180.7  129.1130
  -4   1   3  1219.24   41.9880
  -4   1   2   7.7362    7.8569
  -4   1   1  2610.21   70.9852
   4   1   0  1378.42   51.7863
   4   1   1  386.888   27.5613
   4   1   2  30483.5  165.7210
   0   2  12  2640.42   73.6722
   0   3  11  1234.60   44.9973
   0   4  10  1477.54   63.5374
   0   5   8  1208.06   47.9690
   0   6   4  3049.71   81.4324
   1   1  12  950.177   56.2745
  -1   2  12  8420.91  162.6416
  -1   3  11  2409.21   73.0042
   1   4   9  405.618   24.7669
   1   5   7  142.746   15.7688
  -1   6   3  2330.64   83.7554
  -1   6   2  867.426   51.6256
   1   6   1  1500.81   38.4226
   1   6   2  3249.78  104.5549
  -2   2  11  2090.28   67.3620
   2   2  10  8890.01  137.2385
  -2   3  10  847.385   74.8873
   2   3   9  41.4966   10.7418
  -2   4   8  452.088   56.2796
   2   4   7  17.4657   11.4949
  -2   5   5  2882.03   59.6370
   2   5   4  4287.33   73.9575
   3   1   8  9428.30  165.6447
  -3   2   9  239.445   23.6357
   3   3   6  5621.83   91.5550
  -3   4   5  348.140   36.2881
   3   4   3  21.6240   18.9330
  -4   1   5  503.284   28.7202
   4   1   3  312.921   22.4918
  -4   2   3  1345.16   53.3741
  -4   2   2  20.5330   11.1355
  -4   2   1  11923.9  154.8850
   4   2   0  795.253   40.1707
   4   2   1  940.104   43.3957
   0   1  13  6100.29  119.3435
   0   6   5  3708.82   82.3278
  -1   0  13  3554.45  117.9949
  -1   1  13  2578.63   65.4185
   1   2  12  5016.25  132.9827
   1   3  11  73.7445   21.2538
  -1   4  10  1631.46   57.0301
  -1   5   8  3064.02   76.0855
  -1   6   4  52.1704   16.1365
   1   6   3  764.219   40.0157
   1   6   4   5.8383   18.0656
  -2   0  12  481.740   38.3639
  -2   1  12  3755.39   90.5200
   2   1  11  1568.36   57.6780
  -2   4   9  1951.81  118.8770
   2   4   8  5383.16   80.5441
  -2   5   6  726.425   38.6177
   2   5   5  3789.63   72.0290
   3   0   9  3336.26  162.3670
  -3   1  10  227.933   20.9801
   3   2   8  2291.14   67.2636
  -3   3   8  2463.84   93.3876
  -3   4   6  12112.6  208.3270
   3   4   4  10770.1  152.1540
  -4   0   6  2827.51   95.6383
   4   0   4  59976.3  616.1020
  -4   1   6  16950.4  166.0790
   4   1   4  17122.1  236.8730
  -4   2   4  6031.71  113.4626
   4   2   2  756.049   32.4787
   0   2  13  1110.40   50.1213
   0   3  12  4363.87   99.1588
   0   5   9  13131.2  203.3380
   0   6   6  2999.43   75.1098
   1   0  13  121.412   34.2745
  -1   3  12  2892.78   99.9651
   1   4  10  8381.99  127.8744
   1   5   8  174.799   16.9087
  -1   6   5  1374.48   47.2685
   1   6   5  420.914   31.4405
  -2   2  12  3737.68   81.1330
   2   2  11  8398.08  170.8731
  -2   3  11  1761.60   87.3271
   2   3  10  10145.2  144.2930
  -2   5   7  15235.0  339.4430
   2   5   6  284.472   21.3078
  -2   6   1  1909.07  113.1280
   2   6   0  565.272   62.1870
   3   1   9  2881.42   93.9003
  -3   2  10  7216.65  126.8542
   3   3   7  10572.2  171.0560
   3   4   5  6746.86  122.8549
  -3   5   1  432.330   36.2706
   3   5   0  8970.67  159.6088
  -4   1   7  3040.84   62.7392
   4   1   5  16986.6  221.9980
  -4   2   5  1641.94   49.5290
   4   2   3  32.8905   10.4108
  -4   3   3  29.4502   11.6161
  -4   3   2  5383.07  124.3601
  -4   3   1  11.5210   15.4182
   4   3   0  1323.51   53.3167
   4   3   1  1077.96   48.5602
   0   4  11  457.012   26.8731
   1   1  13  7352.48  161.4141
  -1   2  13  7104.58  166.5546
  -1   4  11  699.052   38.1915
  -1   5   9  1532.97   54.5385
  -1   6   6  14990.2  203.4350
   2   0  12  4868.67  183.0130
  -2   4  10  8894.88  256.2950
   2   4   9  2574.07   57.7916
  -2   6   3  423.186   41.3160
  -2   6   2  1833.05  110.8950
   2   6   1   9.6355   15.1660
   2   6   2  4054.38  127.2029
  -3   0  11  8560.12  165.0465
  -3   1  11  53.4464   12.6251
   3   2   9  1454.81   55.8829
  -3   3   9  1083.81   89.4353
  -3   4   7  559.748   46.3208
   3   4   6  219.538   24.0598
  -3   5   3  340.290   37.1977
  -3   5   2  2350.40   68.1654
   3   5   1  440.925   36.8110
   3   5   2  11596.2  186.3790
  -4   0   8  862.198   55.6613
   4   0   6  1983.63  128.0970
  -4   2   6  84.6322   13.1412
   4   2   4  17.5937   12.8355
  -4   3   4  2102.74   54.4255
   4   3   2  536.654   25.3973
   0   0  14  14.7740   13.7379
   0   1  14  1312.02   57.8355
   0   5  10  411.912   26.4077
   0   6   7  2305.85   67.4489
   0   7   1  7479.88  239.0500
  -1   1  14  529.376   35.3491
   1   2  13  390.897   31.3206
   1   3  12  7570.52  107.0605
   1   4  11  573.260   30.7180
   1   5   9  770.467   36.4760
  -1   6   7  416.065   28.3517
   1   6   6  913.116   45.7991
  -2   1  13  4959.93   94.2055
   2   1  12  291.206   26.9465
  -2   5   8  1576.58   73.9888
   2   5   7  886.121   37.4960
  -2   6   4  853.209   55.0301
   2   6   3  13897.0  148.2190
   3   1  10  1333.44   67.5337
   3   3   8  249.784   21.4583
  -3   4   8  843.695   58.1445
  -3   5   5   6.3782    6.5654
  -3   5   4  5715.44  147.1899
   3   5   3  2359.18   72.5042
  -4   1   8  3502.59   69.3333
   4   1   6  840.939   45.8697
  -4   2   7  546.670   27.4398
   4   2   5  6683.67   89.6918
  -4   3   5  31.9017    9.5258
   4   3   3   1.3265   18.5682
   0   3  13  5866.67  117.8510
   0   4  12  9968.62  125.0455
   0   7   2  337.014   32.3050
   0   7   3  1834.69   74.0461
  -1   3  13  14900.0  195.4270
  -1   5  10  36.6942   11.2392
   1   6   7  2738.28   79.3839
  -1   7   1  18838.9  253.3380
   1   7   0  2722.43   96.6933
  -2   2  13  45.4856   13.6336
   2   2  12  2247.16   93.5368
  -2   3  12  62.4396   14.9379
   2   3  11  903.682   45.1912
  -2   5   9  41.3799   15.2162
   2   5   8  809.813   33.0157
  -2   6   5   9.6875    8.6943
   2   6   4  2252.49   75.3290
  -3   2  11  8431.99  123.9690
  -3   3  10  2856.02  105.4063
   3   4   7  5826.56  114.8065
   3   5   4  6279.83  120.7297
  -4   2   8  442.118   25.6890
   4   2   6  21.4079   15.2616
  -4   3   6  2836.22   67.0480
   4   3   4  809.145   37.9035
  -4   4   1  611.118   38.1375
   0   2  14  999.947   60.5588
   0   6   8  4576.57   97.0790
   0   7   4  467.580   31.5555
   1   1  14  1497.09   76.7734
  -1   2  14  25.8176   12.1533
  -1   4  12  907.706   44.5151
   1   5  10  911.130   50.2167
  -1   6   8  8958.97  200.8170
  -1   7   3  1187.49   98.8777
  -1   7   2  803.851   52.3936
   1   7   1  5453.93  136.0537
   1   7   2  586.399   45.3811
  -2   0  14  24845.9  295.4840
  -2   4  11  988.800   67.9656
   2   4  10  2674.01   76.8725
  -2   6   6  11855.2  245.3310
   2   6   5  2170.05   56.9380
   3   0  11  12294.2  302.7500
  -3   1  12  664.084   35.7537
   3   2  10  18.1097   11.7086
   3   3   9  287.811   31.0065
  -3   4   9  399.913   57.7248
  -3   5   6  4696.70  100.6651
   3   5   5  3035.48   85.6343
  -4   1   9  1516.79   52.7030
   4   1   7  156.567   28.7807
  -4   3   7  103.380   15.2070
   4   3   5  172.405   22.9127
  -4   4   4  22.6988   12.2647
  -4   4   3  2579.05   78.0964
  -4   4   2  3105.02   84.4935
   4   4   0  724.174   41.4357
   4   4   1  4536.23  101.3261
   4   4   2  12.8378   15.1071
   0   5  11  177.399   18.4315
   0   7   5  1129.95   48.8524
  -1   0  15  28264.9  497.3800
   1   3  13  1648.55   64.3157
   1   4  12  1626.05   52.5075
  -1   5  11  4905.47  114.2300
   1   6   8  5535.57  100.4360
  -1   7   4  929.287   86.7617
   1   7   3  7314.73  158.8247
  -2   1  14  176.406   20.3748
   2   1  13  22.6329   14.3704
  -2   6   7  1392.31   57.1308
   2   6   6  21.1700   12.3382
   3   1  11  1681.46   89.8789
  -3   2  12  26.8618   11.2774
  -3   3  11  11111.1  213.5920
   3   4   8   5.3224   12.4421
  -3   5   7  83.4939   22.5698
  -4   0  10  28.6566   14.2382
  -4   2   9  3945.98   85.8425
   4   2   7  2303.17   79.7101
  -4   4   5  4662.79  106.3624
   4   4   3  4317.00  106.5448
  -5   0   1  2559.85  124.4380
   0   1  15  878.543   45.6823
   0   3  14  188.504   23.8896
   0   4  13  1300.70   72.1365
   0   6   9  510.371   30.2157
  -1   1  15  20407.9  302.8980
   1   2  14  4268.81   89.2390
  -1   3  14  17.0337   13.7905
  -1   6   9  135.722   18.2822
  -1   7   5  5197.70  136.7212
   1   7   4  1432.06   59.3124
  -2   2  14  7495.05  142.5201
   2   2  13  9931.26  202.0671
  -2   3  13  764.326   46.5130
   2   3  12  1790.86   64.9132
  -2   4  12  4807.68  106.5436
   2   4  11  1937.52   58.4880
  -2   5  10  70.3666   19.7847
   2   5   9  5459.06   98.8445
  -3   0  13  1010.32   60.3412
   3   3  10  1826.79   65.4964
  -3   4  10   5.4053   25.2658
   3   5   6  253.704   27.6218
  -3   6   3  201.202   30.2867
  -3   6   2  610.884   73.2249
  -3   6   1  1488.25  109.7230
   3   6   0   3.3424   23.3038
   3   6   1  177.340   37.2933
  -4   1  10  183.535   22.0874
   4   1   8  11.1223   18.7618
  -4   3   8  29.7507   15.6698
   4   3   6  6466.77  132.8079
  -4   4   6  104.010   18.2372
   4   4   4  1074.97   54.1335
  -5   0   3  123.654   24.4597
   5   0   1  1769.15  124.8560
  -5   1   3  244.392   21.7661
  -5   1   2  9130.13  150.6948
  -5   1   1  174.843   22.7426
   5   1   0  470.400   34.7589
   5   1   1  67.8912   20.4777
   0   2  15  183.213   23.6339
   0   7   6  24.3874   20.1535
   1   0  15  10359.9  299.5820
  -1   4  13  363.069   42.5686
   1   5  11  13.9847   10.8257
   1   6   9  9791.57  134.4051
   1   7   5  4383.85  104.2094
  -2   6   8  12549.7  186.2270
   2   6   7  2096.20   64.3160
  -2   7   2  57.8710   19.0352
  -2   7   1  224.408   31.3267
   2   7   0  105.833   23.3120
   2   7   1  1456.69   75.8987
  -3   1  13  12602.5  157.4260
   3   2  11  1361.04   71.8696
   3   4   9  159.347   18.7456
  -3   5   8  4500.12  138.8751
  -3   6   4  3614.58  124.5668
   3   6   2  1508.87  110.6860
  -4   2  10  29.6685   12.2861
   4   2   8  36.8303   15.9816
  -5   0   5  4290.37  128.6963
  -5   1   4  1215.12   47.8766
   5   1   2  29.9907   27.7065
  -5   2   2  47.3736   27.7335
  -5   2   1  4353.54  105.2556
   0   5  12  175.763   25.8706
   0   6  10  12068.8  228.9300
   0   7   7  11232.3  158.5060
   1   1  15  1052.17   51.3447
  -1   2  15  265.870   27.6899
   1   3  14  48.7290   14.9868
   1   4  13  5411.03  120.6627
  -1   5  12  459.118   35.9581
  -1   7   6  3686.12  156.1051
   1   7   6  1118.95   53.9849
   2   0  14  535.796   67.2041
  -2   1  15  7349.93  151.3420
   2   1  14  160.255   22.8792
  -2   5  11  74.4795   20.6027
   2   5  10  1084.61   46.0298
  -2   7   4  1726.78   83.2491
  -2   7   3  2077.95   91.1623
   2   7   2  1032.88   64.5812
   2   7   3  11528.4  243.4220
   3   1  12  405.211   41.9339
  -3   2  13  45.5616   16.1227
  -3   3  12  1650.42   85.3527
   3   5   7  249.779   26.2202
  -3   6   5  25.1604   28.5890
   3   6   3  3310.58  104.3159
  -4   1  11  913.369   42.7363
   4   1   9  529.157   50.0633
  -4   3   9  1666.21   64.8514
   4   3   7  1095.90   56.4254
  -4   4   7  192.052   31.7532
   4   4   5  3698.21  101.7765
  -4   5   2  8008.42  139.6056
  -4   5   1  66.8668   23.5403
   4   5   0  825.012   45.6194
   5   0   3  17511.6  398.0610
  -5   1   5  17.7801   10.8182
   5   1   3  1253.20   50.4855
  -5   2   4  4907.65  114.1837
  -5   2   3  441.854   34.8459
   5   2   0  1715.73   74.9539
   5   2   1  1738.41   92.4698
   0   0  16  23880.6  462.7200
   1   2  15  252.007   25.9748
  -1   6  10  2502.32   75.9718
  -1   7   7  19005.8  224.5300
  -2   3  14  162.186   27.1920
   2   3  13  1354.11   76.8045
  -2   4  13  529.073   48.9230
   2   4  12  12.0019   11.3732
  -2   6   9  8355.90  257.8770
   2   6   8   6.9143    9.5897
  -2   7   5  15076.6  325.9090
   2   7   4  2707.19   71.9465
   3   3  11  2259.09   75.7414
  -3   4  11  4009.62  185.0540
  -3   5   9  46.4761   27.7853
  -3   6   6  6178.08  166.1114
   3   6   4  3134.48   88.1862
  -4   5   4  1185.59   55.2058
  -4   5   3  3231.23   90.5707
   4   5   1  1976.57   70.0268
   4   5   2  97.5189   22.9549
  -5   1   6  387.100   28.6443
   5   1   4  566.039   35.0417
  -5   2   5  6740.59  171.1307
   5   2   2  200.231   32.4159
   0   1  16  4155.63  138.5738
   0   3  15  29.8066   17.0983
   0   4  14  4820.95  132.8217
   0   7   8  1909.51   76.1960
   0   8   1  21.5578   21.3384
  -1   1  16  573.024   54.5861
  -1   3  15  457.934   37.5412
  -1   4  14  360.256   45.2960
   1   5  12  33.9315   13.2147
   1   6  10  5654.93   94.1626
   1   7   7  6428.06  129.2860
  -2   2  15  1013.11   55.4357
   2   2  14  274.007   58.7187
  -3   1  14  2798.16   77.2405
   3   2  12  487.238   56.8153
   3   4  10  272.468   24.4260
   3   5   8  8880.19  131.9180
   3   6   5  459.648   35.3678
  -4   0  12  18664.5  271.4140
   4   0  10  1399.06  119.7470
  -4   2  11  1892.00   71.0285
   4   2   9  1628.82   70.4685
  -4   3  10  4288.52  106.7359
   4   3   8  2576.22   87.4951
  -4   4   8  5138.64  151.8964
  -4   5   5  1271.85   77.0534
   4   5   3  3041.52  109.7896
  -5   0   7  372.699   40.0447
   5   0   5  18510.4  425.7300
  -5   1   7  1555.03   56.8120
  -5   2   6  6094.82  131.3195
   5   2   3  2887.21   75.7215
  -5   3   2  153.840   22.0371
  -5   3   1  26.1922   16.3080
   5   3   0  2419.34   80.0184
   0   2  16  3671.04  132.3859
   0   5  13  813.133   48.9747
   0   6  11  4048.28   87.9235
   0   8   2  1173.27  132.9160
   0   8   3  1991.15  134.8090
  -1   6  11  129.430   19.0428
  -1   7   8  1325.44   82.5022
  -1   8   1  1138.52   66.4170
   1   8   0  602.066   49.6624
  -2   5  12  2136.98  139.9020
   2   5  11  1610.98   50.4828
  -2   7   6  35.1952   13.9180
   2   7   5  4613.11   94.5615
   3   0  13  30.8800   23.8667
  -3   3  13  14.5556   15.3941
  -3   5  10  579.776   75.1836
  -3   6   7  3709.45  130.8105
  -4   1  12  1354.96   53.4905
   4   1  10  10958.2  331.9250
  -4   5   6  2606.79  110.8652
   4   5   4  1201.63   59.1715
   5   1   5  480.534   48.2356
   5   2   4  21.9899   12.1517
  -5   3   4  50.1374   13.9901
  -5   3   3  7309.94  164.2544
   5   3   1  3790.12  131.6909
   0   8   4  543.244   71.8887
   1   1  16  169.760   26.2217
  -1   2  16  771.629   63.1791
   1   3  15  6535.12  249.9771
   1   4  14  1027.06   54.4411
  -1   5  13  198.837   25.9534
   1   7   8  7155.43  118.1325
  -1   8   2  5702.27  249.2000
   1   8   1  96.4466   22.3369
   1   8   2  153.569   27.0111
  -2   0  16  22410.1  473.8610
  -2   6  10  1007.80   96.9366
   2   6   9  14485.9  159.7800
  -2   7   7  18218.5  222.3380
   2   7   6  630.054   36.6164
   3   1  13  27.4207   28.3499
  -3   2  14  975.058   46.9735
  -3   4  12  807.525   85.5911
   3   5   9  539.952   35.7769
   3   6   6  1000.40   52.5741
  -4   4   9  312.510   39.4558
   4   4   7  2343.61   83.9513
  -5   1   8  1513.34   49.7937
  -5   2   7  879.365   43.7402
  -5   3   5  613.007   43.1280
   5   3   2  206.623   34.4139
   0   7   9  26485.6  417.1930
   1   5  13  792.115   48.3664
   1   6  11  1696.47   53.0995
  -1   7   9  10995.9  189.2620
  -1   8   4  5465.89  226.2510
   1   8   3  655.256   79.2635
  -2   1  16  2825.07   97.8210
   2   1  15  1272.06   62.0213
  -2   3  15  153.905   24.1299
   2   3  14  3528.58  127.8166
  -2   4  14  67.4561   23.5649
   2   4  13  184.095   20.6212
  -3   0  15  367.224   61.4037
   3   2  13  96.0631   36.9853
   3   3  12  2732.84   84.7169
   3   4  11  246.749   24.0317
  -3   6   8  654.046   81.8816
  -3   7   2  3265.96  171.9160
  -3   7   1  1980.83  132.7090
   3   7   0  2771.05  221.8750
   3   7   1  1047.61   97.1004
  -4   2  12  390.308   32.0600
   4   2  10  827.125   64.9379
  -4   3  11  335.610   33.9962
   4   3   9  15.7600   19.4025
   4   5   5  2336.00   83.1765
  -5   0   9  880.522   62.8136
   5   1   6  540.767   51.9800
   5   2   5  666.314   38.3294
  -5   3   6  25.0945   12.2241
   5   3   3  48.8056   22.6010
   0   1  17  264.605   38.5886
   0   3  16  20.5327   19.2831
   0   4  15  12.4974   13.3831
   0   6  12  29.2785   12.1816
   0   8   5  190.487   55.3845
  -1   0  17  2510.31  161.6020
  -1   1  17  2732.97  120.6939
   1   2  16  50.9626   19.6108
  -1   3  16  11.0829   20.2732
  -1   4  15  192.885   31.5238
   1   8   4  4942.24  216.9490
  -2   2  16  485.597   52.7781
   2   2  15  2107.19  101.1877
  -2   6  11  2280.91   97.7349
   2   6  10  6424.74   97.5064
  -2   7   8  483.780   38.2420
   2   7   7  110.545   20.8746
  -3   1  15  8596.51  176.6126
  -3   3  14  2495.28   90.4055
  -3   5  11  1368.16  126.8040
   3   6   7  193.893   25.4737
  -3   7   4  793.491   63.7777
  -3   7   3  713.664   82.1303
   3   7   2  2095.92  137.1900
  -4   1  13  1303.34   54.3895
   4   1  11  593.823   81.9287
  -4   4  10  2284.30  146.8460
   4   4   8  415.292   37.3553
  -4   6   2  175.970   31.3997
  -4   6   1  127.400   27.4017
   4   6   0  507.115   49.5938
   5   0   7  1873.83  131.2030
  -5   1   9  337.707   24.7627
  -5   2   8  1221.79   55.0520
   5   3   4  25.7262   17.8872
  -5   4   2  500.763   39.1246
  -5   4   1  7766.96  147.8698
   5   4   0  472.917   37.5735
   0   5  14  168.309   24.1753
   0   7  10  3514.51   88.2450
   0   8   6  320.096   38.6555
  -1   5  14  2064.23   79.4145
  -1   6  12  74.2368   16.6638
   1   7   9  8593.53  120.1341
  -1   8   5  1343.77  111.7480
   1   8   5  255.110   36.7381
  -2   5  13  9409.22  214.2654
   2   5  12   4.7719    9.2269
  -2   8   2  64.3839   21.7133
  -2   8   1  565.870   54.7085
   2   8   0  1262.86   75.8344
   2   8   1  770.533   59.5746
  -3   2  15  1577.32   61.4260
  -3   4  13  1348.71  119.2750
   3   5  10  989.450   46.2525
  -3   6   9  108.772   38.0609
  -3   7   5  11979.4  240.5860
   3   7   3  5905.76  228.6440
  -4   5   8  1198.86   77.8397
   4   5   6  3339.96  101.1420
  -4   6   4  9529.01  216.0636
  -4   6   3  1460.35   84.2688
   4   6   1  3616.50  189.5130
   4   6   2  1190.12  109.9830
   5   1   7  271.441   40.1680
   5   2   6  693.305   39.7192
  -5   3   7  616.086   43.9049
  -5   4   4  3447.99  100.5987
  -5   4   3  91.4691   26.8392
   5   4   1  2878.70   89.5643
   0   2  17  408.014   39.5334
   1   0  17  20034.4  636.4000
  -1   2  17  423.409   49.1807
   1   4  15  135.015   24.7217
   1   6  12  608.570   38.2469
  -1   7  10  308.216   51.5430
  -1   8   6  130.499   27.7408
  -2   8   3  3584.08  127.2481
   2   8   2  26.0138   25.8903
   3   1  14  3559.00  200.3490
   3   3  13  505.427   88.3935
   3   6   8  939.894   61.3175
   3   7   4  150.483   38.7505
  -4   2  13  138.724   23.7400
   4   2  11  7024.52  215.9780
  -4   3  12  729.170   47.4164
   4   3  10  693.467   47.8227
   4   6   3  3708.98  191.2970
  -5   1  10  2069.11   67.9715
  -5   2   9  6467.29  121.6935
  -5   3   8  811.773   50.6333
   5   3   5  3354.81  104.4357
  -5   4   5  1101.46   57.8545
   5   4   2  313.446   41.7480
   0   8   7  54.2377   20.8244
   1   1  17  5525.09  138.3631
   1   3  16  182.643   25.6460
   1   5  14  1550.56   69.5805
   1   8   6  6272.51  173.1641
   2   0  16  57.9165   34.6861
  -2   1  17  3496.42  112.5787
   2   1  16  3342.19  103.6708
  -2   3  16  1104.86   77.2385
   2   3  15  693.254   59.8968
  -2   4  15  271.021   37.5175
   2   4  14  5644.68  145.9651
  -2   7   9  8422.25  197.4088
   2   7   8  2522.09   73.2720
  -2   8   4  1542.28   84.4993
   2   8   3  2495.29  106.1382
   3   4  12  7371.92  126.7820
  -3   5  12  220.742   70.0665
  -3   6  10  43.6686   31.4644
  -3   7   6  2146.68  104.2162
  -4   0  14  21944.4  415.9610
   4   0  12  291.214   60.4550
  -4   4  11  86.4377   34.1828
   4   4   9   9.3793   16.9076
  -4   5   9  11.8754   16.8388
   4   5   7  115.452   22.0986
  -4   6   5  1849.86   97.2908
   5   2   7  4730.73  125.5812
  -5   4   6  297.099   31.9424
   5   4   3  848.704   64.7536
   0   4  16  2205.99  106.3364
   0   6  13  3676.98  106.4380
  -1   6  13  33.8702   12.7902
   1   7  10  6469.57  138.2682
  -1   8   7  1395.32   67.1863
  -2   5  14  132.874   26.6253
   2   5  13  19.6616   52.9579
  -2   6  12  72.3637   33.4947
   2   6  11  1466.63   46.3611
  -2   8   5   4.4768   25.9493
   2   8   4  467.257   47.2772
  -3   1  16  2689.64   98.4948
   3   2  14  217.398   56.0168
  -3   3  15  502.654   43.0299
  -3   7   7  7937.69  195.2073
   3   7   5  2465.09  109.0854
  -4   1  14  9867.59  151.9705
   4   1  12  1315.71  138.0540
  -4   6   6  2012.31  102.6012
   4   6   4  808.484   91.0755
  -5   0  11   7.1048   13.3138
   5   1   8  2256.14   84.6263
  -5   2  10  38.5488   31.3357
   5   3   6  120.054   28.7675
   5   4   4  325.335   34.5942
   0   0  18  13381.2  371.2660
   0   1  18  10.2269   22.7859
   0   3  17  47.6229   31.6353
   0   5  15  5183.63  128.4899
   0   7  11  1055.57   51.6730
   0   8   8  421.485   37.8778
  -1   1  18  6265.34  187.6782
   1   2  17  2204.16  105.2939
  -1   3  17  878.444   71.0515
  -1   4  16  7526.71  190.6565
  -1   7  11  1706.97   71.1411
   1   8   7  542.043   51.7481
  -2   2  17  4861.70  166.4367
   2   2  16  652.558   64.2677
  -2   7  10  444.535   47.0937
   2   7   9  1842.29   51.8986
  -3   4  14  12998.4  256.0890
   3   5  11  14.9868   14.1586
   3   6   9  1636.78   60.2610
   3   7   6  991.148   70.8259
  -4   3  13  197.376   35.4408
   4   3  11  371.335   41.1123
  -4   5  10  1896.29  140.2960
   4   5   8  469.708   40.4557
  -4   6   7  16181.0  291.3460
   4   6   5  2173.08  107.2879
  -5   1  11  6205.65  136.4030
   5   2   8  53.2024   21.4790
  -5   3   9  3477.59  132.8109
  -5   4   7  36.4314   13.8058
  -5   5   1  30.4419   16.7567
  -6   0   2  12015.3  356.7160
   6   0   0  1362.47  121.3140
   0   9   1  10.2731   21.8668
  -1   5  15  26.0555   15.3218
   1   6  13  155.179   21.4188
  -1   8   8  6703.94  156.3591
  -2   8   6  2809.85  121.7914
   2   8   5  5377.31  157.0095
   3   0  15  48.3100   24.7299
   3   1  15  4779.64  239.9650
  -3   2  16  1022.54   62.1344
  -3   5  13  245.049   54.2810
  -3   6  11  167.465   28.9289
  -3   7   8  600.951   70.7588
  -4   2  14  47.7143   14.3273
   4   2  12  7283.29  287.9220
  -4   4  12  54.1779   30.1331
   4   4  10  75.1481   18.1265
   5   0   9  353.659   62.6848
   5   1   9  921.536   56.5435
   5   3   7  39.4897   15.6394
   5   4   5  305.509   33.2690
  -5   5   3  200.208   35.5764
  -5   5   2  2658.59  115.8644
   5   5   0  396.324   45.6998
   5   5   1  29.8515   17.8746
  -6   0   4  4736.84  223.3470
  -6   1   3  823.615   68.0282
  -6   1   2  2876.63  130.0659
  -6   1   1   8.6558   16.2888
   6   1   0  148.512   30.2327
   0   2  18  2467.63   96.0180
   0   9   2  548.453   77.3207
  -1   2  18  20.4598   16.9559
   1   4  16  158.874   24.6235
   1   7  11  6660.10  109.4475
   1   8   8  585.011   43.6077
  -2   6  13  280.175   58.6161
   2   6  12  14.0943   19.4900
  -2   8   7  1127.29   76.8993
   2   8   6  25.8207   14.2222
   3   3  14  1031.97  110.5830
   3   4  13  3773.46  132.9813
  -4   6   8  6476.64  195.6536
   4   6   6  42.0983   35.0408
  -5   2  11  243.170   31.1922
  -5   3  10  1622.20   92.4344
  -5   4   8  2505.48  114.7147
  -5   5   4  3785.41  139.9251
   5   5   2  8737.31  311.3160
   6   0   2  254.611   60.8798
  -6   1   5  1625.47   93.0843
  -6   1   4  7873.07  204.3093
   6   1   1  118.117   29.9939
   6   1   2  1397.73  162.6350
  -6   2   2   7.1076   28.0338
  -6   2   1  887.793   69.7774
   0   6  14  112.131   22.9336
   0   7  12  1133.86   63.0201
   0   8   9  62.1194   18.5056
   0   9   3  6608.75  262.6750
   1   1  18  994.131   61.4295
   1   3  17  18.2342   26.6845
   1   5  15  1504.21   70.2202
  -1   6  14  2045.31   82.6870
  -1   9   2  187.492   45.5627
  -1   9   1  396.259   67.4098
   1   9   0  72.1616   53.6054
   1   9   1  2646.08  169.1220
   1   9   2  409.438   68.6981
  -2   0  18  13061.2  390.1160
  -2   1  18  1182.78   68.4766
   2   1  17  24.2267   34.3346
  -2   3  17  34.8320   22.3124
   2   3  16  610.751   58.1202
  -2   4  16  22.0038   24.5387
   2   4  15  77.3654   18.2168
  -2   7  11  468.906   48.9621
   2   7  10  6732.67  114.8149
  -3   0  17  4969.24  237.2340
   3   2  15  2505.22  173.8220
   3   5  12  5348.88  111.5285
   3   6  10  3713.47   92.6125
   3   7   7  150.127   39.3521
  -3   8   2  4579.60  168.2426
  -3   8   1  1784.68   94.8329
   3   8   0  1744.33   94.7417
   3   8   1  5265.21  163.4393
  -4   1  15  346.057   40.6591
   4   1  13  4246.21  225.6920
  -4   5  11  6897.87  271.0280
   4   5   9  1154.30   63.1263
  -4   7   2  1478.45   88.5574
  -4   7   1  54.1653   24.7861
   4   7   0  568.671   79.6252
  -5   1  12  210.497   29.7113
   5   2   9  798.828   52.5778
   5   4   6  3870.14  116.5012
  -5   5   5  86.7969   26.4937
   5   5   3  192.123   33.4548
  -6   0   6  95.4363   35.4173
  -6   2   4  165.765   33.9896
  -6   2   3  2659.82  119.7082
   6   2   0  965.543   73.0611
   6   2   1  6130.54  184.7401
   0   9   4  354.274   65.4302
  -1   7  12  886.811   56.1201
  -1   8   9  1266.58   64.6136
  -1   9   3  1725.83  136.0760
   1   9   3  1977.40  147.0820
  -2   5  15  12546.8  258.2500
   2   5  14  1712.04   65.1770
  -3   1  17  245.640   32.1822
  -3   3  16  1099.49   89.4059
  -3   4  15  2449.05  113.5515
  -3   7   9  410.350   47.0542
  -3   8   3  1030.80   72.8391
   3   8   2  39.4044   21.6339
  -4   3  14  673.652   50.0004
   4   3  12  5913.00  183.8874
  -4   4  13  213.802   51.4553
   4   4  11  2696.66   97.3164
[truncated: 1,431,948 more chars]
