# Supplementary material for: Charge density studies of multicentre two-electron bonding of an anion radical at non-ambient temperature and pressure
Source: IUCrJ. 2021 Jun 12;8(Pt 4):644–54. doi: 10.1107/S2052252521005273 (PMC8256703; doi:10.1107/S2052252521005273)
Supplement: Supplementary file 2 [file m-08-00644-sup2.hkl]

 
# fcf, LIST 4 option, 
# notice sigma(Iobs) is replaced by sigmaw(Iobs)
# where in the weighting scheme, Weight(hkl) = 1/sigmaw^2 )
# Weight(hkl) =   1/sigma^2
# Input diffraction data were   Ihkl
# Structure was refined vs Ihkl
# written by  MoPro v20.01 

data_90K
_shelx_title ' written by MoPro v20.01'
_shelx_refln_list_code        4
_shelx_F_calc_maximum      216.41
_exptl_crystal_F_000       700.00
_reflns_d_resolution_high  0.8417

loop_
 _symmetry_equiv_pos_as_xyz
'x, y, z'
'-x+1/2, y+1/2, -z+1/2'
'-x, -y, -z'
'x-1/2, -y-1/2, z-1/2'

_cell_length_a     6.7493
_cell_length_b    10.0720
_cell_length_c    20.4620
_cell_angle_alpha  90.000
_cell_angle_beta   94.781
_cell_angle_gamma  90.000


loop_ 
 _refln_index_h 
 _refln_index_k 
 _refln_index_l 
 _refln_F_squared_calc 
 _refln_F_squared_meas 
 _refln_F_squared_sigma
 _refln_observed_status
   0     0     6       2150.21       2089.52         30.45   o 
  -1     0     5       4006.97       3749.46        108.65   o 
   0     0     4       3015.24       2761.04        179.45   o 
  -1     0     3       1674.39       1716.39         65.96   o 
   0     0     2       5071.73       4896.84         56.82   o 
  -2     0     2        210.21        256.21         22.57   o 
  -1     0     1        766.85        854.38         45.67   o 
   2     0     0      28372.91      34683.77        330.38   o 
   1     0     1       1124.17       1263.62         53.59   o 
   2     0     2     102987.41     122092.84       2488.08   o 
   1     0     3       1874.67       1881.59         72.03   o 
   1     0     5        127.00        115.43         16.60   o 
   0     1     6        103.44         89.73          5.86   o 
   0     1     5      10601.46      10498.43        184.68   o 
   1     1     5       1877.42       1881.78         88.15   o 
   1     1     4       1218.41       1164.45         70.09   o 
   0     1     4         71.91         68.45          5.27   o 
   0     1     3       1584.58       1717.18         94.70   o 
   1     1     3       1606.61       1743.80         75.13   o 
   0     1     2        307.49        287.14         24.36   o 
   0     1     1       1944.30       2105.13         43.36   o 
   1     1     1       7291.88       7699.49        130.01   o 
   2     1     1       6622.77       7173.13        164.49   o 
   2     1     0       7414.57       8232.53        227.28   o 
   1     1     0       3206.53       3614.71         89.64   o 
  -1     1     1       1055.05       1217.66         57.73   o 
  -2     1     1       1297.62       1521.60         81.80   o 
  -2     1     2        122.65        160.32         18.69   o 
  -1     1     2       1602.86       1622.73         67.69   o 
  -1     1     3        130.35        136.28         16.53   o 
  -1     1     4        670.73        614.12         53.91   o 
  -1     1     5       6262.34       6708.57        152.25   o 
   0     2     5       6539.44       6220.26        516.38   o 
   0     2     4          9.08         11.72         13.91   o 
  -1     2     4       3008.30       2864.36        101.86   o 
  -1     2     3       2149.39       2078.86         84.99   o 
   0     2     3       3313.16       3079.03        224.04   o 
   0     2     2       2075.92       2068.46         68.09   o 
  -1     2     2       5065.64       4834.85        118.51   o 
  -1     2     1        602.67        614.68         51.41   o 
   0     2     1        106.72         93.32          5.84   o 
   0     2     0       1287.40       1209.49         57.31   o 
   1     2     0       1767.64       1758.28         73.30   o 
   1     2     1       2820.66       2663.21         88.82   o 
   1     2     2       5515.37       5140.46        123.95   o 
   1     2     3       8206.21       7760.08        156.48   o 
   0     3     2       1246.61       1172.13         43.12   o 
   0     3     1          1.74          7.07          8.33   o 
   0     0     8      28748.67      28204.99        515.90   o 
  -1     0     7       1848.09       1701.08         87.72   o 
  -2     0     6      19313.18      20219.32        296.03   o 
  -2     0     4       2316.64       2294.99         96.63   o 
   2     0     4      11952.90      12368.28        223.33   o 
   1     0     7          5.27          9.01         14.07   o 
   0     1     8          0.11          3.69         36.08   o 
   0     1     7       4757.99       4966.33         87.16   o 
   1     1     7       1803.88       1775.38         95.37   o 
   1     1     6       2276.15       2298.89        101.21   o 
   2     1     4         58.27         83.46         16.79   o 
   2     1     3       4477.58       4753.64        142.06   o 
   2     1     2       6081.05       6735.84        162.48   o 
  -2     1     3       1812.78       2045.45         94.48   o 
  -2     1     4        131.32        122.15         18.01   o 
  -2     1     5       8807.41       9819.84        208.42   o 
  -1     1     6        399.05        383.21         33.54   o 
  -1     1     7       6952.02       7519.99        182.06   o 
   0     2     7       7865.71       7518.49        698.01   o 
   0     2     6          4.02          3.67         33.47   o 
  -1     2     6       2553.64       2533.99        109.41   o 
  -1     2     5       3433.63       3064.15        109.66   o 
  -2     2     4        104.28        111.45         17.79   o 
  -2     2     3       4884.41       5147.57        146.40   o 
  -2     2     2          9.57          0.00         31.46   o 
  -2     2     1        152.83        154.58         17.38   o 
   2     2     0         28.43         45.52         14.73   o 
   2     2     1        103.26        104.62         16.53   o 
   2     2     2       1940.08       1825.18         89.53   o 
   2     2     3        253.30        265.51         23.12   o 
   1     2     4        654.09        611.07         48.05   o 
   1     2     5        221.00        196.89         18.98   o 
   1     2     6       2688.63       2533.22        107.06   o 
   0     3     5       2673.84       2457.25        319.36   o 
   1     3     4        716.13        632.03         52.38   o 
   0     3     4        880.73        804.59        126.22   o 
   0     3     3       5259.67       5286.98        124.26   o 
   1     3     3      12207.03      11301.49        211.32   o 
   1     3     2       1770.84       1756.62         85.30   o 
   1     3     1      17873.32      17267.15        248.64   o 
   1     3     0       3309.15       3192.56        108.93   o 
  -1     3     1       2746.81       2778.57        103.26   o 
  -1     3     2       3437.81       3386.79        114.93   o 
  -1     3     3      18300.72      17520.54        258.89   o 
  -1     3     4        862.54        881.01         67.18   o 
  -1     3     5       2141.31       2169.91        101.19   o 
   0     4     1         87.24         81.32          6.38   o 
   0     4     0        504.22        418.00         36.06   o 
  -1     0     9        160.57        169.02         19.84   o 
  -3     0     3       1918.89       2223.79        109.79   o 
  -3     0     1        261.19        327.11         31.27   o 
   3     0     1       5512.04       6285.40        178.35   o 
   2     0     6        117.74        101.73         18.38   o 
   0     1     9        548.78        593.67         18.07   o 
   1     1     8        459.58        466.14         39.19   o 
   2     1     6        209.86        217.37         22.42   o 
   2     1     5       1210.78       1211.78         82.85   o 
   3     1     1        752.03        812.10         64.91   o 
   3     1     0        384.33        439.92         38.93   o 
  -3     1     1         45.68         47.25         17.85   o 
  -3     1     2        511.34        579.32         50.66   o 
  -2     1     6       4883.49       5281.23        161.06   o 
  -2     1     7          0.55          4.51         15.68   o 
  -1     1     8          4.50          1.99         15.71   o 
  -1     1     9         47.65         63.07         17.91   o 
   0     2     8       6641.05       6573.36        683.74   o 
  -1     2     8       3695.19       3822.03        144.99   o 
  -1     2     7        676.01        652.10         57.03   o 
  -2     2     6       5095.41       5535.92        172.29   o 
  -2     2     5        121.56        132.91         19.57   o 
   2     2     4        962.45        916.23         71.21   o 
   2     2     5       1704.51       1631.52         93.49   o 
   1     2     7       1630.71       1577.61         90.30   o 
   0     3     7        206.29        193.89         27.36   o 
   1     3     6         75.50         73.97         16.72   o 
   0     3     6        189.47        193.14         41.96   o 
   1     3     5       5313.96       4673.41        148.63   o 
   2     3     3         93.16         87.57         16.97   o 
   2     3     2       1750.15       1661.19         93.29   o 
   2     3     1        783.08        748.01         56.98   o 
   2     3     0        314.40        321.60         27.13   o 
  -2     3     1        509.59        517.79         44.26   o 
  -2     3     2        122.95        112.79         17.71   o 
  -2     3     3        886.17        915.15         71.48   o 
  -2     3     4       1314.47       1299.75         85.06   o 
  -1     3     6        156.37        131.95         18.36   o 
   0     4     4       5537.44       5296.31        105.18   o 
  -1     4     4         86.35         70.50         16.76   o 
  -1     4     3        882.17        789.99         67.30   o 
   0     4     3        641.57        495.15         68.37   o 
   0     4     2        344.91        292.55         15.46   o 
  -1     4     2        106.20         94.05         16.51   o 
  -1     4     1        421.47        362.44         32.39   o 
   1     4     0       7986.94       6804.60        175.21   o 
   1     4     1       1691.81       1458.68         86.53   o 
   1     4     2      16729.12      14717.93        259.45   o 
   1     4     3        380.32        347.88         29.33   o 
   0     0    10        975.81       1032.56         44.84   o 
  -2     0     8       1116.03       1083.12         82.24   o 
  -3     0     5        969.64       1019.76         80.21   o 
   3     0     3      17447.30      18805.96        315.96   o 
   2     0     8        843.70        869.60         70.05   o 
   1     0     9       6922.21       7364.33        204.77   o 
   0     1    10       2226.02       2302.52         53.52   o 
   1     1     9       3524.56       3506.36        145.65   o 
   2     1     7       1442.33       1486.94         97.27   o 
   3     1     4        716.71        701.35         63.25   o 
   3     1     3        705.36        806.69         67.09   o 
   3     1     2        239.38        291.27         25.09   o 
  -3     1     3        842.99       1011.29         80.77   o 
  -3     1     4        972.80       1146.78         86.95   o 
  -3     1     5        747.23        882.77         68.86   o 
  -2     1     8       2247.01       2389.09        121.73   o 
  -1     1    10       1048.12       1006.52         83.22   o 
  -1     2     9        103.05        100.90         19.54   o 
   0     2     9        727.37        747.45         56.14   o 
  -2     2     7        479.93        438.34         37.27   o 
  -3     2     3       4627.70       4992.49        167.63   o 
  -3     2     2       1546.50       1688.37         98.03   o 
  -3     2     1        938.08        965.68         78.04   o 
   3     2     0        538.02        605.86         49.81   o 
   3     2     1       1178.07       1182.87         86.27   o 
   3     2     2         43.13         51.39         16.29   o 
   2     2     6         53.26         50.71         16.27   o 
   1     2     8        617.38        586.95         54.35   o 
   0     3     8        681.89        623.95         58.71   o 
   1     3     7       2017.96       1846.23        103.21   o 
   2     3     5        714.32        607.33         51.67   o 
   2     3     4       1252.16       1217.59         85.11   o 
  -2     3     5         84.93         96.78         17.10   o 
  -2     3     6        750.50        739.86         61.67   o 
  -1     3     7       2198.46       2118.47        105.69   o 
  -1     3     8        379.67        349.77         27.70   o 
   0     4     6       3066.70       2829.01        200.04   o 
  -1     4     6        809.90        748.14         60.76   o 
  -1     4     5         18.15         28.49         14.72   o 
   0     4     5          1.99          0.55         10.39   o 
  -2     4     3       1005.96        984.39         77.95   o 
  -2     4     2       1367.05       1384.47         89.18   o 
  -2     4     1       1596.38       1510.16         93.26   o 
   2     4     0        101.50        101.68         17.94   o 
   2     4     1       2990.36       2833.54        125.28   o 
   2     4     2          9.08          4.24         31.53   o 
   1     4     5       1730.23       1602.58         97.15   o 
   0     5     2         16.24          9.83          8.79   o 
   0     5     1       6923.69       6506.00        199.67   o 
  -1     0    11        342.15        348.69         31.33   o 
  -3     0     7       5051.88       5285.34        180.80   o 
   3     0     5          7.31          3.94         34.52   o 
   0     1    11        321.15        334.74         13.71   o 
   1     1    10       2149.03       2202.76        121.82   o 
   2     1     8       1831.28       1959.33        113.45   o 
   3     1     5          8.08         21.13         16.53   o 
  -3     1     6        484.21        534.27         44.14   o 
  -3     1     7        376.35        436.14         39.48   o 
  -2     1     9       1578.24       1552.57        103.35   o 
   0     2    10       2172.62       2191.29        169.90   o 
  -1     2    10       4871.60       5664.69        193.10   o 
  -2     2     9          3.10          2.93         35.32   o 
  -2     2     8       2087.32       2206.19        120.43   o 
  -3     2     6       2569.04       2716.19        136.47   o 
  -3     2     5       1141.20       1243.67         94.41   o 
  -3     2     4       1497.49       1508.06         96.63   o 
   3     2     3        475.98        505.21         47.44   o 
   3     2     4        986.36        953.09         80.22   o 
   2     2     7        164.32        144.82         20.09   o 
   2     2     8        670.12        617.59         53.77   o 
   1     2     9         87.67         80.11         17.27   o 
   0     3     9        253.64        252.94         14.73   o 
   2     3     6       4044.94       3804.32        151.95   o 
   3     3     1        982.86       1108.32         86.61   o 
   3     3     0        207.15        195.20         21.58   o 
  -3     3     1       6119.67       6404.94        195.34   o 
  -3     3     2         29.57         47.41         16.79   o 
  -3     3     3       1362.40       1328.48         94.65   o 
  -2     3     7         75.75         78.74         17.27   o 
  -1     4     7        277.79        252.00         22.55   o 
   0     4     7       1088.24       1041.28         28.06   o 
  -2     4     5        208.54        210.60         21.29   o 
  -2     4     4       4371.84       4234.15        156.11   o 
   2     4     3        172.54        165.42         19.94   o 
   2     4     4         11.49         20.81         13.83   o 
   1     4     6       1278.90       1163.05         85.89   o 
   0     5     3       1559.21       1468.23         78.05   o 
   1     5     3          2.21          4.85         13.67   o 
   1     5     2        577.21        530.87         48.19   o 
   1     5     1       1626.07       1580.68         98.47   o 
   1     5     0       1218.26       1158.49         84.08   o 
  -1     5     1       1016.85        939.20         77.55   o 
  -1     5     2        536.55        521.68         49.10   o 
  -1     5     3        562.39        535.61         49.02   o 
  -1     5     4       2592.08       2506.57        124.83   o 
   0     5     4          2.03          0.64         29.45   o 
  -2     0    10       2984.45       2742.68        134.73   o 
   3     0     7         18.66          5.18         33.39   o 
   1     0    11        288.70        301.00         27.91   o 
   1     1    11         30.13         20.91         17.64   o 
   2     1     9        553.68        609.54         51.84   o 
   3     1     6        275.37        301.30         26.81   o 
  -3     1     8        177.27        188.38         22.86   o 
  -2     1    10       1795.57       1803.68        115.20   o 
  -1     1    11        679.69        822.11         69.80   o 
  -1     2    11        216.21        259.35         25.45   o 
   0     2    11       1513.82       1554.72        193.47   o 
   3     2     5        604.07        604.98         53.62   o 
   1     2    10       1407.99       1343.78         96.75   o 
   0     3    10          9.28         10.38          5.02   o 
   1     3     9       1515.90       1384.25         97.58   o 
   2     3     7       1646.44       1615.61        104.29   o 
   3     3     4         21.17          6.71         16.65   o 
   3     3     3       5115.20       5144.67        182.09   o 
   3     3     2       1095.62       1066.38         86.07   o 
  -3     3     4        810.61        896.75         70.59   o 
  -3     3     5       2334.10       2436.58        128.47   o 
  -2     3     8       1596.23       1548.22         99.48   o 
  -1     3    10       4080.32       3588.11        153.94   o 
   0     4     8       1187.48       1177.17         75.45   o 
  -1     4     8       6574.07       6479.94        200.51   o 
  -2     4     6        238.51        233.39         22.81   o 
   2     4     5         33.44         29.72         15.44   o 
   1     4     7          1.53          5.53         14.23   o 
   0     5     6        707.22        649.44         68.18   o 
   0     5     5         19.88         15.69          5.20   o 
   1     5     5       1933.51       1740.51        108.79   o 
   1     5     4        247.34        246.09         22.63   o 
   2     5     1      10836.44      10297.36        255.67   o 
   2     5     0       1659.27       1702.23        106.55   o 
  -2     5     1        325.05        313.17         26.94   o 
  -2     5     2       2223.30       2334.70        124.00   o 
  -1     5     5         41.44         37.10         16.20   o 
   0     0    12       2984.53       3146.46        149.98   o 
  -3     0     9        161.05        173.82         22.38   o 
  -4     0     2        670.04        796.30         69.93   o 
   4     0     0        218.31        318.25         29.89   o 
   2     0    10       7799.19       8245.83        246.79   o 
   2     1    10        480.81        555.71         50.69   o 
   3     1     7        852.08        891.99         76.37   o 
   4     1     0        391.23        490.21         43.55   o 
  -4     1     1        850.66       1078.78         85.17   o 
  -4     1     2          0.07          0.81         36.77   o 
  -2     1    11       1690.91       1805.48        120.98   o 
   0     1    12          0.50          3.22         35.67   o 
  -2     2    10        378.14        397.18         37.14   o 
  -3     2     8       5562.92       6099.23        213.94   o 
   3     2     6        277.84        272.48         27.01   o 
   2     2     9       3250.38       3041.60        144.61   o 
   2     3     8         23.31         36.77         17.06   o 
  -3     3     6        172.16        155.32         21.58   o 
  -2     3     9        808.41        712.72         58.37   o 
   0     4     9        447.32        443.57         36.31   o 
  -2     4     7        107.12        117.44         18.96   o 
  -3     4     2        195.60        213.81         22.33   o 
  -3     4     1       2415.41       2421.77        128.78   o 
   3     4     0         56.46         50.05         16.67   o 
   3     4     1          0.18          1.87         15.01   o 
   2     4     6       2032.66       1803.22        112.85   o 
   1     4     8       2455.86       2207.29        121.26   o 
   1     5     6       4171.66       3746.88        159.75   o 
   2     5     2       1532.69       1489.85        102.22   o 
  -2     5     3        196.80        198.52         21.80   o 
  -2     5     4        601.45        611.62         53.73   o 
  -1     5     6        579.62        580.40         52.29   o 
   0     6     0        709.42        713.02         63.03   o 
   0     6     1          1.12          2.48         15.54   o 
  -4     0     4       3410.62       3641.00        156.46   o 
   4     0     2       7195.46       7405.58        221.78   o 
   4     1     1         81.34         75.33         18.00   o 
  -4     1     3        434.09        480.63         40.94   o 
  -3     1     9        359.83        286.03         27.08   o 
  -1     1    12         57.22         44.56         16.64   o 
   1     2    11        577.40        546.51         47.84   o 
   0     3    11        321.30        308.79         36.19   o 
   1     3    10         10.39         11.42         15.40   o 
   3     3     5       1048.57        989.10         86.54   o 
  -3     3     7          3.15          3.74         35.75   o 
  -1     4     9        434.77        423.13         36.37   o 
  -3     4     4        440.29        438.74         39.37   o 
  -3     4     3       1013.26       1019.84         88.54   o 
   3     4     2       3606.63       3707.05        165.38   o 
   0     5     7       1148.68        987.37         99.13   o 
   2     5     3        874.84        891.54         73.75   o 
  -1     5     7         23.39         57.75         17.22   o 
   0     6     3        182.20        176.03         14.97   o 
   0     6     2         21.44         24.01          6.19   o 
  -1     6     1         42.07         53.59         17.59   o 
   1     6     0       3584.86       3394.25        161.60   o 
  -1     0    13        914.85        930.95         75.14   o 
  -2     0    12        183.28        211.36         24.19   o 
  -4     0     6        946.42        987.82         77.68   o 
   4     0     4      18363.73      18307.25        356.08   o 
   1     1    12        245.56        229.93         23.92   o 
   3     1     8       2603.49       2409.13        130.39   o 
   4     1     3         57.18         44.00         19.08   o 
   4     1     2       8933.97       9282.69        248.90   o 
  -4     1     4       3055.97       3390.76        151.28   o 
  -4     1     5        210.63        208.47         23.47   o 
  -3     1    10         76.22         66.12         18.41   o 
  -2     1    12       1052.27       1045.19         91.02   o 
   0     2    12        683.07        638.61         31.98   o 
  -1     2    12       1954.01       1967.11        119.53   o 
  -2     2    11        524.55        503.11         43.79   o 
  -3     2     9         86.52         92.70         18.85   o 
  -4     2     4       1788.87       1931.07        121.26   o 
  -4     2     3        354.32        405.95         34.26   o 
  -4     2     2          1.98         10.31         15.85   o 
  -4     2     1       3534.27       3952.77        166.43   o 
   4     2     0        214.45        229.93         24.16   o 
   4     2     1        284.97        289.07         26.34   o 
   4     2     2        180.72        160.86         22.35   o 
   3     2     7        445.79        431.77         38.73   o 
   2     2    10       2517.22       2277.65        129.14   o 
   1     3    11         56.31         36.82         17.58   o 
   2     3     9          1.15          0.00         33.09   o 
   3     3     6       1529.56       1380.15        104.52   o 
  -3     3     8        857.27        722.40         62.41   o 
  -2     3    10        277.80        229.15         23.79   o 
  -1     3    11        635.33        596.16         51.46   o 
   0     4    10        455.56        466.68         66.27   o 
  -1     4    10        420.67        415.96         36.21   o 
  -2     4     8        158.30        176.96         22.53   o 
  -3     4     5         81.48         98.52         20.15   o 
   3     4     3          0.11         11.58         15.50   o 
   3     4     4       3038.60       3079.28        154.70   o 
   2     4     7          2.97          4.88         15.99   o 
   1     4     9        101.84         84.84         19.10   o 
   1     5     7         46.35         38.80         17.63   o 
   2     5     5        956.44        941.72         77.61   o 
   2     5     4       1149.39       1156.54         95.15   o 
  -2     5     5        808.09        794.35         70.50   o 
  -2     5     6        189.47        199.77         23.78   o 
  -1     5     8        692.92        622.95         53.97   o 
   0     5     8        347.74        368.87         31.11   o 
   0     6     5        913.29        976.26         80.12   o 
   0     6     4        776.36        798.55         29.96   o 
  -1     6     4         19.89         25.34         18.35   o 
  -1     6     3        550.94        571.75         49.64   o 
  -1     6     2        192.99        209.24         23.44   o 
   1     6     1        413.88        390.77         34.27   o 
   1     6     2        839.43        796.69         73.01   o 
   1     6     3        192.96        206.09         24.87   o 
  -3     0    11       2387.77       2197.86        131.49   o 
   3     0     9       1164.87       1096.92         93.44   o 
   1     0    13         15.13         19.19         16.33   o 
   0     1    13       1627.11       1543.14         37.10   o 
   2     1    11        440.55        446.28         39.81   o 
   3     1     9        702.06        703.51         66.68   o 
   4     1     5       4493.26       4288.74        179.05   o 
   4     1     4       4595.68       4456.14        178.69   o 
  -4     1     6       5048.78       5231.80        193.47   o 
  -4     1     7        899.88        849.58         75.45   o 
  -1     1    13        635.66        591.99         51.10   o 
   0     2    13        269.57        250.90          8.66   o 
  -2     2    12       1055.87       1043.97         90.21   o 
  -3     2    10       1960.00       1881.49        122.82   o 
  -4     2     5        469.58        490.55         43.08   o 
   4     2     3          6.05          1.38         16.26   o 
   3     2     8        686.21        650.28         57.80   o 
   2     2    11       2214.05       1989.27        127.55   o 
   1     2    12       1360.95       1204.61         99.48   o 
   0     3    12       1094.30       1061.35         57.95   o 
   2     3    10       2686.06       2430.01        138.56   o 
   3     3     7       3069.15       2960.41        149.87   o 
   4     3     1        307.40        296.50         27.08   o 
   4     3     0        442.27        492.37         44.80   o 
  -4     3     2       1463.53       1498.60        111.33   o 
  -4     3     3         27.44         29.53         17.76   o 
  -3     3     9        348.71        336.37         29.50   o 
  -2     3    11        507.37        462.43         38.37   o 
  -1     3    12        811.27        718.94         61.01   o 
   0     4    11        105.01        108.17          7.23   o 
  -2     4     9        563.42        533.40         50.15   o 
  -3     4     7        181.51        194.50         24.38   o 
  -3     4     6       3329.48       3512.10        164.66   o 
   3     4     5       1820.91       1857.19        124.53   o 
   2     4     8       1459.78       1441.88        108.80   o 
   1     4    10       2257.10       1995.33        127.57   o 
   0     5     9       3312.02       3304.98        341.06   o 
   1     5     8         30.06         25.87         17.74   o 
   2     5     6         97.71         81.08         20.83   o 
   3     5     0       2445.06       2653.82        146.31   o 
  -3     5     1         98.58         92.98         20.84   o 
  -3     5     2        745.88        786.91         72.78   o 
  -2     5     7       4033.41       3790.96        173.62   o 
   0     6     6        810.42        819.35         93.96   o 
  -1     6     5        337.86        357.75         30.33   o 
  -2     6     2        503.59        531.34         51.54   o 
  -2     6     1        450.54        516.61         45.86   o 
   2     6     0        135.95        150.67         23.40   o 
   2     6     1          3.01          3.86         17.75   o 
   1     6     4          9.41          8.93         17.80   o 
   1     6     5        133.73        132.02         23.39   o 
  -4     0     8        396.24        331.67         30.15   o 
   4     0     6        508.39        540.31         48.41   o 
   2     0    12       1301.00       1264.18        101.59   o 
   0     0    14          0.19          1.77         15.49   o 
   0     1    14        375.34        368.04         10.71   o 
   1     1    13       1967.09       1870.33        121.12   o 
   2     1    12         83.71         82.75         19.61   o 
   4     1     6        244.58        241.54         25.70   o 
  -4     1     8       1049.62       1003.51         81.41   o 
  -3     1    11         15.79          9.78         16.54   o 
  -2     1    13       1426.37       1280.19        102.76   o 
  -1     2    13       1870.57       1926.94        122.40   o 
  -4     2     7        150.15        147.57         22.38   o 
  -4     2     6         28.34         34.53         17.90   o 
   4     2     4          2.16          5.79         34.36   o 
   4     2     5       2184.61       2142.81        133.10   o 
   3     2     9        467.24        435.10         35.16   o 
   1     3    12       2029.01       1812.98        122.76   o 
   3     3     8         62.33         70.16         18.55   o 
   4     3     2        217.49        198.91         24.23   o 
  -4     3     4        629.07        635.23         55.61   o 
  -4     3     5          7.39         11.19         17.15   o 
  -1     4    11        188.02        180.66         23.22   o 
  -2     4    10       2440.58       2417.36        142.54   o 
  -3     4     8        291.83        250.01         27.13   o 
   3     4     6         76.09         80.81         20.12   o 
   2     4     9        699.46        669.90         57.65   o 
   1     5     9        240.58        232.44         26.02   o 
   2     5     7        208.74        202.25         24.97   o 
   3     5     3        533.88        565.95         51.46   o 
   3     5     2       3120.91       3153.44        162.62   o 
   3     5     1        154.41        138.21         23.22   o 
  -3     5     3         72.25        100.02         20.34   o 
  -3     5     4       1579.61       1724.95        123.12   o 
  -2     5     8        431.36        420.28         35.78   o 
  -1     5     9        391.32        400.50         37.57   o 
   0     6     7        620.39        644.09         58.13   o 
  -1     6     6       3811.89       4061.54        184.94   o 
  -2     6     4        226.13        276.85         28.06   o 
  -2     6     3        109.64        139.63         23.22   o 
   2     6     2       1299.41       1355.25        110.23   o 
   2     6     3       3467.55       3795.08        182.41   o 
   1     6     6        271.40        244.94         27.44   o 
   3     1    10        354.55        346.63         29.89   o 
  -3     1    12        159.11        133.94         22.57   o 
  -1     1    14        145.63         97.00         24.67   o 
   0     2    14        229.08        205.90         10.78   o 
  -2     2    13         14.49         15.47         16.86   o 
  -3     2    11       2298.09       2128.10        131.59   o 
  -4     2     8        128.28        154.78         22.85   o 
   2     2    12        488.66        445.75         36.81   o 
   1     2    13        111.34         99.00         21.29   o 
   0     3    13       1631.86       1623.64        146.00   o 
   2     3    11        242.01        222.21         24.59   o 
   4     3     4        210.67        180.51         25.26   o 
  -4     3     6        841.41        771.10         67.34   o 
  -3     3    10        749.24        619.42         55.09   o 
  -2     3    12         31.09         29.92         18.38   o 
  -1     3    13       3955.58       3953.61        181.97   o 
   0     4    12       2742.53       2679.61        258.87   o 
  -1     4    12        197.32        237.10         25.57   o 
  -2     4    11        289.86        264.58         27.02   o 
  -4     4     2       1103.14       1216.77        107.02   o 
  -4     4     1        192.08        213.23         26.50   o 
   4     4     0        203.19        237.42         26.75   o 
   3     4     7       1645.11       1669.10        123.99   o 
   2     4    10        735.04        686.27         55.57   o 
   1     4    11        129.39        127.79         22.32   o 
   0     5    10        102.89        110.48         15.43   o 
   2     5     8        252.00        248.53         27.57   o 
   3     5     4       1609.46       1523.64        120.19   o 
  -3     5     5          0.50         15.72         16.94   o 
  -3     5     6       1180.92       1197.26         93.46   o 
  -2     5     9         11.72         12.33         17.93   o 
  -1     5    10          9.13         10.21         17.83   o 
   0     6     8       1146.66       1328.52        116.17   o 
  -1     6     7        124.31        133.82         24.16   o 
  -2     6     5          3.22          5.71         40.60   o 
   2     6     4        638.69        650.92         55.89   o 
   1     6     7        766.45        751.89         64.62   o 
   0     7     3        537.51        529.71         24.54   o 
   0     7     2         79.06         79.06          7.57   o 
   0     7     1       1936.76       1855.73         44.76   o 
   1     7     1       1293.86       1264.18         98.47   o 
   1     7     0        645.83        615.29         53.85   o 
  -1     7     1       4849.46       4816.00        208.39   o 
  -1     7     2        289.62        278.51         30.08   o 
  -1     0    15       7223.66       7809.17        258.27   o 
  -2     0    14       6491.36       6774.72        239.45   o 
   3     0    11       3633.67       3570.61        173.64   o 
   1     1    14        376.43        361.60         30.87   o 
   2     1    13          0.11          3.51         17.97   o 
   3     1    11        606.92        563.24         47.32   o 
   4     1     7         90.02         82.13         20.38   o 
  -4     1     9        541.18        498.41         41.31   o 
  -2     1    14         57.97         54.59         20.70   o 
  -1     2    14         11.86         21.70         15.93   o 
  -4     2     9       1150.31       1103.14         88.15   o 
   4     2     7        713.82        673.78         59.48   o 
   3     2    10         10.13         18.22         16.87   o 
   1     3    13        493.74        448.74         39.37   o 
   3     3     9         90.72         93.97         20.64   o 
   4     3     5         65.84         59.43         20.77   o 
  -4     3     7         39.56         30.94         19.69   o 
  -3     3    11       3165.64       2502.07        149.16   o 
  -3     4     9         80.21         92.61         20.77   o 
  -4     4     4         10.23         20.44         18.72   o 
  -4     4     3        905.09        957.44         84.94   o 
   4     4     1       1409.52       1427.44        115.25   o 
   4     4     2          3.28          3.74         19.15   o 
   3     4     8          1.43          3.85         35.85   o 
   1     4    12        439.20        400.53         36.01   o 
   0     5    11         40.73         43.87         18.39   o 
   1     5    10        258.18        233.19         28.09   o 
   3     5     5        844.97        869.25         80.09   o 
  -3     5     7         22.92          3.84         44.70   o 
  -1     6     8       2316.82       2514.18        155.30   o 
  -2     6     7        317.17        363.68         34.74   o 
  -2     6     6       3208.12       3599.06        181.90   o 
   2     6     5        645.36        609.47         60.17   o 
   1     6     8       1499.96       1514.01        123.18   o 
   0     7     5        309.98        306.45         11.73   o 
   0     7     4        112.49        114.48          8.21   o 
   1     7     3       1844.69       1811.65        133.64   o 
   1     7     2        190.88        165.87         25.39   o 
  -1     7     3        298.27        297.78         30.53   o 
  -1     7     4        310.05        311.89         33.64   o 
  -3     0    13        292.63        300.46         29.40   o 
  -4     0    10          0.06          7.89         18.72   o 
  -5     0     3         45.65         55.85         21.72   o 
  -5     0     1        820.33        889.20         74.57   o 
   5     0     1        532.65        581.86         50.09   o 
   0     1    15        270.77        243.37         16.75   o 
   4     1     8          4.43          0.00         37.87   o 
   5     1     1         42.46         31.49         21.21   o 
   5     1     0        102.86        129.05         25.22   o 
  -5     1     1         58.66         62.79         23.25   o 
  -5     1     2       3147.83       3430.03        173.66   o 
  -5     1     3         74.75        103.94         24.25   o 
  -4     1    10         80.03         70.52         21.78   o 
  -3     1    13       3616.64       3214.71        168.49   o 
  -1     1    15       5605.00       5511.26        217.47   o 
  -2     2    14       2127.93       1994.66        134.58   o 
   3     2    11        306.88        291.27         30.03   o 
   2     2    13       2697.48       2547.75        152.60   o 
   1     2    14       1083.19        978.38         84.01   o 
   0     3    14         68.28         65.89          7.27   o 
   2     3    12        592.27        540.35         48.37   o 
   3     3    10        634.69        581.87         51.31   o 
   4     3     6       2106.80       1997.88        134.34   o 
  -4     3     8          3.65          1.88         42.95   o 
  -2     3    13        235.62        182.66         27.08   o 
  -1     4    13        109.03        108.88         23.68   o 
   0     4    13        371.31        390.62         29.80   o 
  -2     4    12       1270.86       1108.51         89.88   o 
  -4     4     6         41.28         22.92         22.40   o 
  -4     4     5       1439.70       1522.39        123.11   o 
   4     4     3       1373.78       1334.98        116.99   o 
   4     4     4        263.91        268.62         30.65   o 
   2     4    11        524.86        468.17         42.94   o 
   1     5    11          8.13          5.07         19.27   o 
   2     5     9       1673.69       1540.88        122.90   o 
   3     5     6         62.25         66.10         21.88   o 
  -3     5     8       1290.15       1319.90        114.59   o 
  -2     5    10         38.31         32.16         20.57   o 
  -1     5    11       1297.55       1342.61        115.69   o 
  -1     6     9         26.23         20.91         21.58   o 
   0     6     9        128.67        128.81          9.08   o 
  -3     6     3         76.05         86.39         24.84   o 
  -3     6     2        134.24        136.93         26.45   o 
  -3     6     1        384.64        421.22         35.40   o 
   3     6     0          0.57          8.73         19.18   o 
   3     6     1         89.03        106.13         24.25   o 
   3     6     2        503.09        512.43         43.47   o 
   0     7     6          0.68          7.88         11.55   o 
   1     7     5       1088.70       1013.97         91.25   o 
   1     7     4        445.73        445.36         39.66   o 
   2     7     0         36.83         38.22         21.76   o 
  -2     7     1         55.43         56.01         23.06   o 
  -1     7     5       1309.96       1335.22        104.15   o 
  -5     0     5       1500.30       1637.50        125.17   o 
   5     0     3       6475.54       6553.01        249.22   o 
   2     0    14        223.64        206.87         28.07   o 
   1     0    15       2940.93       2664.19        156.58   o 
   1     1    15        214.07        199.66         27.90   o 
   2     1    14         42.57         35.55         20.71   o 
   3     1    12        105.26        103.16         24.62   o 
   4     1     9        213.08        210.66         28.08   o 
   5     1     3        318.38        348.65         33.37   o 
   5     1     2          6.93          5.88         46.88   o 
  -5     1     5         23.70         29.40         21.71   o 
  -4     1    11        321.69        236.37         28.45   o 
  -2     1    15       1814.53       1095.15         92.26   o 
  -1     2    15         73.94         98.40         22.75   o 
   0     2    15         49.24         58.53         13.42   o 
  -3     2    13         27.68         22.08         21.00   o 
  -4     2    10         12.47         27.92         20.82   o 
  -5     2     3        212.24        253.31         32.32   o 
  -5     2     2          7.92         19.20         23.68   o 
  -5     2     1       1431.09       1691.62        136.06   o 
   5     2     0        656.83        755.77         63.99   o 
   5     2     1        546.88        516.20         44.70   o 
   4     2     8          2.33          2.13         40.08   o 
   1     3    14         35.35         32.82         22.54   o 
   4     3     7        440.58        431.29         41.15   o 
  -4     3     9        645.06        697.38         59.86   o 
  -3     3    12        458.33        444.36         40.56   o 
  -4     4     7         70.77         68.89         22.46   o 
   4     4     5        923.05        945.03         87.35   o 
   3     4     9         67.17         74.51         22.08   o 
   1     4    13       1480.90       1352.71        101.57   o 
   0     5    12         33.64         27.88          6.87   o 
   2     5    10        351.94        357.24         33.86   o 
   3     5     7         81.33         73.70         22.67   o 
   4     5     0        241.15        265.43         29.81   o 
  -4     5     1         22.56         38.68         20.33   o 
  -4     5     2       2363.32       2362.89        148.64   o 
  -2     5    11         10.75         12.68         19.12   o 
  -1     5    12        144.62        124.01         25.12   o 
   0     6    10       2952.62       2987.54        303.09   o 
  -2     6     8       3046.56       3041.34        170.94   o 
  -3     6     5          9.71         12.97         20.63   o 
  -3     6     4       1055.28       1031.94         89.57   o 
   3     6     3        921.57       1008.14         90.35   o 
   2     6     7        537.69        482.89         38.11   o 
   1     6     9       2603.03       2218.63        150.23   o 
   0     7     7       2719.54       2557.60        281.47   o 
   1     7     6        328.89        292.28         32.29   o 
   2     7     3       3087.01       3035.33        173.46   o 
   2     7     2        267.28        243.97         29.84   o 
  -2     7     3        627.04        570.15         47.89   o 
  -2     7     4        473.79        473.77         40.24   o 
  -1     7     6        936.85        865.68         75.98   o 
  -5     1     4        361.11        357.39         33.27   o 
   2     7     1        389.11        386.84         35.53   o 
  -2     7     2          3.53          2.09         42.27   o 
   0     0    16       6614.06       6355.32        122.08   o 
  -5     0     7        133.06        120.47         25.04   o 
   0     1    16        984.13        960.69         28.68   o 
   5     1     4        191.68        162.93         27.43   o 
  -5     1     6         81.94         79.57         23.43   o 
  -3     1    14        763.51        497.08         45.93   o 
  -1     1    16        131.27        147.31         26.63   o 
  -2     2    15        292.75        207.69         28.07   o 
  -4     2    11        567.87        629.22         54.89   o 
  -5     2     5       2428.01       2748.96        172.60   o 
  -5     2     4       1713.77       1957.97        141.00   o 
   5     2     2         70.98         61.06         24.10   o 
   5     2     3       1089.13       1092.84         98.78   o 
   4     2     9        574.94        629.58         55.05   o 
   3     2    12        168.84        182.10         28.88   o 
   1     2    15         76.97         75.74         25.18   o 
   0     3    15          2.44         14.87         20.22   o 
   2     3    13        419.68        416.97         37.13   o 
   3     3    11        572.68        596.04         52.12   o 
  -2     3    14         20.64         15.65         23.12   o 
   0     4    14       1228.08       1249.90        130.62   o 
  -2     4    13        155.76        136.96         24.86   o 
  -3     4    11       1132.38       1126.12         95.24   o 
  -4     4     8       1611.27       1651.95        130.19   o 
   2     4    12          9.33          1.02         37.72   o 
   1     5    12          3.10         13.55         18.82   o 
   3     5     8       2522.50       2363.00        155.28   o 
   4     5     2         17.30         32.95         18.54   o 
   4     5     1        717.23        658.52         57.01   o 
  -4     5     3       1157.77       1114.29         94.03   o 
  -4     5     4        351.90        363.22         33.56   o 
  -3     5     9          3.53         18.37         18.83   o 
  -1     6    10        681.39        688.57         64.51   o 
  -2     6     9       2381.08       2328.89        155.68   o 
  -3     6     6       2013.64       1959.39        141.14   o 
   3     6     4        990.92        976.80         90.15   o 
   3     6     5        101.08         97.60         24.35   o 
   2     6     8          0.19          5.22         36.76   o 
   1     6    10       1593.79       1471.03        125.05   o 
   1     7     7       1665.29       1563.67        129.21   o 
   2     7     4        743.19        715.59         63.94   o 
  -2     7     5       3810.09       3613.29        191.02   o 
  -1     7     7       4791.75       4291.47        205.98   o 
   0     8     0          1.09          6.85         19.61   o 
  -4     0    12       5592.05       5219.76        223.77   o 
   5     0     5       5951.45       5949.56        241.00   o 
   4     0    10        699.45        638.79         55.26   o 
   3     0    13         18.26         21.57         20.14   o 
   4     1    10       3568.98       3551.17        188.93   o 
   5     1     5        152.86        153.57         27.77   o 
  -5     1     7        466.52        441.89         37.44   o 
  -4     1    12        357.99        247.69         31.12   o 
   0     2    16       1059.72       1101.76         34.02   o 
  -1     2    16        255.68        272.49         31.47   o 
  -3     2    14        350.60        404.92         38.39   o 
  -5     2     6       2235.37       2452.20        164.45   o 
   5     2     4         20.49         12.35         23.42   o 
   2     2    14        100.40        107.29         26.28   o 
   4     3     8        964.93       1037.04         97.85   o 
   5     3     1       1445.42       1532.16        132.82   o 
   5     3     0        734.71        869.34         79.71   o 
  -5     3     1         44.30         45.71         24.53   o 
  -5     3     2         39.94         50.67         24.36   o 
  -5     3     3       2178.70       2477.77        163.64   o 
  -5     3     4         14.10         18.91         22.97   o 
  -4     3    10       1177.25       1224.48        103.25   o 
  -3     3    13          1.15          7.55         20.74   o 
  -1     3    15        124.78        136.90         27.13   o 
  -1     4    14        118.11        143.80         25.86   o 
  -3     4    12        222.15        250.69         28.81   o 
   3     4    10         46.23         84.28         23.54   o 
   0     5    13        163.38        167.60         32.15   o 
   2     5    11        477.95        424.17         40.50   o 
   4     5     4        384.38        395.33         38.07   o 
   4     5     3        890.24        879.75         75.44   o 
  -4     5     5        382.62        379.52         34.90   o 
  -4     5     6        931.00        943.46         88.69   o 
  -3     5    10        202.70        198.68         28.69   o 
  -2     5    12        520.52        474.99         43.55   o 
  -1     5    13         43.00         54.49         22.19   o 
  -1     6    11         39.80         31.75         22.46   o 
   0     6    11       1223.87       1172.21         90.92   o 
  -2     6    10        221.71        205.66         29.29   o 
  -3     6     7       1106.12       1105.30         94.34   o 
   2     6     9       4071.29       3768.18        197.06   o 
   0     7     8        484.78        430.87         49.14   o 
   2     7     5       1320.25       1264.57        102.93   o 
  -2     7     6         13.83         10.63         22.07   o 
  -1     7     8        326.12        311.95         33.76   o 
   0     8     3        564.74        544.77         15.60   o 
   0     8     2        281.06        252.54         13.34   o 
  -1     8     2       1470.15       1313.44        104.59   o 
  -1     8     1        284.84        279.31         31.50   o 
   0     8     1         17.75          8.09         20.04   o 
   1     8     0        177.38        170.60         27.96   o 
  -2     0    16       5813.26       5923.93        243.28   o 
  -3     0    15        180.52        178.86         27.78   o 
   1     1    16         65.45         49.60         22.16   o 
   2     1    15        403.33        368.13         34.57   o 
   3     1    13          3.10          4.65         20.20   o 
   5     1     6        138.30        124.60         26.66   o 
  -5     1     8        493.08        443.40         41.98   o 
  -2     1    16        800.21        455.02         38.06   o 
  -4     2    12        143.33        163.01         30.30   o 
  -5     2     7        359.14        385.94         37.64   o 
   5     2     5        291.79        288.42         35.49   o 
   4     2    10        229.96        236.36         33.28   o 
   1     3    15       1888.90       1884.35        149.43   o 
   2     3    14       1117.31       1139.63        102.22   o 
   3     3    12        864.40        869.38         82.17   o 
   5     3     3         23.51         37.41         23.06   o 
   5     3     2         75.98         77.02         24.41   o 
  -5     3     5        304.83        306.53         34.80   o 
  -4     3    11        124.54        139.19         28.17   o 
  -2     3    15         32.64         42.97         21.29   o 
  -2     4    14          8.74          8.51         20.31   o 
  -4     4     9        112.53        130.49         25.18   o 
   4     4     7        769.02        750.29         66.47   o 
   2     4    13         56.20         60.60         22.65   o 
   1     4    14        258.07        225.77         29.91   o 
   3     5     9        147.17        148.69         27.16   o 
   4     5     5        775.27        775.42         68.70   o 
  -4     5     7          7.16          6.51         40.63   o 
  -3     6     8        207.73        230.27         30.74   o 
   3     6     6        309.02        302.89         33.01   o 
   1     6    11        358.56        356.53         35.21   o 
   0     7     9       6506.87       6347.97        738.07   o 
   1     7     8       1761.01       1645.57        133.15   o 
   2     7     6        189.80        203.87         30.22   o 
   3     7     0        826.81        763.21         70.31   o 
  -3     7     1        630.58        613.37         53.57   o 
  -3     7     2       1047.44       1024.69         86.40   o 
  -2     7     7       4528.48       4326.77        210.70   o 
   0     8     4        142.94        133.20         14.98   o 
  -1     8     4       1529.31       1424.84        112.78   o 
  -1     8     3          3.09          1.10         42.14   o 
   1     8     2         34.72         22.99         21.42   o 
   1     8     3        157.26        125.83         27.04   o 
  -1     0    17        790.03        878.72         80.69   o 
  -5     0     9        279.76        264.39         32.42   o 
   5     0     7        636.71        633.28         59.29   o 
   0     1    17         26.39         33.41          7.70   o 
   4     1    11        252.70        250.56         31.73   o 
  -5     1     9         96.30         88.15         24.44   o 
  -4     1    13        274.24        222.98         30.53   o 
  -3     1    15       2300.03       1319.42        106.98   o 
  -1     1    17        597.82        640.84         54.69   o 
  -2     2    16        117.20        109.44         25.30   o 
  -5     2     8        464.81        488.38         46.31   o 
   3     2    13         27.83         35.90         23.62   o 
   2     2    15        654.26        706.58         60.71   o 
   0     3    16         10.62          6.89         12.54   o 
   5     3     4          6.41         23.91         20.83   o 
  -3     3    14        698.46        687.56         60.16   o 
  -1     3    16          0.96          3.32         41.13   o 
  -1     4    15         42.05         48.13         21.77   o 
  -4     4    10        755.50        744.82         62.38   o 
  -5     4     3         25.93         11.57         22.29   o 
  -5     4     2        185.10        222.98         30.04   o 
  -5     4     1       2454.22       2423.23        162.80   o 
   5     4     0        159.01        156.09         28.79   o 
   4     4     8        140.30        131.58         28.31   o 
   3     4    11         88.13         95.72         23.80   o 
   0     4    15          0.23          3.30         38.44   o 
   1     5    13        224.19        190.94         29.37   o 
   2     5    12          1.66          0.00         44.61   o 
  -3     5    11        411.85        384.91         37.31   o 
  -2     5    13       2494.98       2549.89        165.77   o 
  -1     6    12          7.83         21.02         20.44   o 
  -2     6    11        753.87        755.05         69.99   o 
  -4     6     2         40.34         45.95         23.44   o 
  -4     6     1         42.52         49.52         22.40   o 
   4     6     0        127.64        116.86         27.72   o 
   3     6     7         45.21         41.60         23.84   o 
   2     6    10       1789.41       1764.80        142.73   o 
   0     6    12          6.78          1.30         21.11   o 
   1     7     9       2276.54       2183.18        158.87   o 
   2     7     7         28.28         46.14         22.87   o 
   3     7     2        656.83        621.27         51.77   o 
   3     7     1        355.72        310.38         33.96   o 
  -3     7     3        197.57        189.75         29.11   o 
  -3     7     4        281.00        291.58         32.81   o 
  -2     7     8        155.84        168.48         27.13   o 
  -1     7     9       2672.72       2416.19        165.14   o 
  -1     8     5        320.25        317.17         32.69   o 
   0     8     5         76.49         72.83          8.35   o 
   1     8     4       1356.41       1220.98        105.87   o 
   1     0    17       5389.12       4973.05        231.55   o 
   3     1    14       1073.13       1119.52        100.33   o 
   5     1     7         92.00         95.02         24.73   o 
  -1     2    17         93.44        114.34         25.47   o 
   0     2    17         89.18        106.12          8.96   o 
  -3     2    15        389.33        340.82         36.41   o 
  -4     2    13         69.53         63.86         25.42   o 
  -5     2     9       2172.29       2380.15        169.73   o 
   5     2     6        246.05        255.38         33.10   o 
   4     2    11       2426.84       2548.11        175.22   o 
   4     3    10        156.75        193.72         30.71   o 
   5     3     5       1092.00       1205.36        105.30   o 
  -5     3     7        167.02        173.32         31.42   o 
  -4     3    12        201.68        214.47         31.35   o 
  -3     4    13        305.37        298.18         33.12   o 
  -5     4     5        343.23        329.81         35.89   o 
  -5     4     4       1104.05       1127.56        102.29   o 
   5     4     1        974.06       1054.17         97.10   o 
   5     4     2         56.16         61.14         23.61   o 
   1     4    15         15.77         16.04         20.08   o 
   0     5    14         55.52         53.53          7.74   o 
   3     5    10        278.86        216.86         31.41   o 
   4     5     6        994.21       1061.57         94.96   o 
  -4     5     8        528.30        516.85         41.40   o 
  -1     5    14        545.64        564.19         51.08   o 
  -3     6     9         33.00          1.15         47.57   o 
  -4     6     4       2986.92       3243.25        189.59   o 
  -4     6     3        370.49        390.78         37.02   o 
   4     6     1       1021.86       1111.56        100.79   o 
   4     6     2        329.44        369.97         36.03   o 
   3     6     8        187.84        207.60         30.92   o 
   1     6    12        169.26        152.28         30.25   o 
   0     7    10        933.26        861.53         95.31   o 
   3     7     4         86.39         76.88         25.98   o 
   3     7     3       1705.58       1796.20        145.43   o 
  -3     7     5       3496.16       3493.55        196.81   o 
  -1     7    10         89.78         75.72         25.47   o 
   0     8     6         99.31         98.94         25.54   o 
  -1     8     6         30.57         32.99         21.32   o 
  -2     8     3       1110.96       1024.77         87.91   o 
  -2     8     2         20.46         11.19         22.98   o 
  -2     8     1        234.29        223.14         30.08   o 
   2     8     0        302.85        312.03         34.18   o 
   2     8     1        220.51        206.51         30.27   o 
   2     8     2          4.68          3.49         46.38   o 
   1     8     5         65.69         43.78         24.32   o 
  -4     0    14       6160.18       5611.65        248.26   o 
   1     1    17       1634.89       1589.00        136.64   o 
   2     1    16       1052.61        980.46         86.23   o 
  -5     1    10        687.07        603.39         51.51   o 
  -2     1    17       1294.54       1172.05        103.62   o 
   5     2     7       1584.00       1704.53        145.76   o 
   1     3    16         39.14         42.76         23.97   o 
   2     3    15        247.49        267.68         35.23   o 
   3     3    13        214.95        232.61         32.48   o 
  -5     3     8        174.60        232.60         34.03   o 
  -2     3    16        290.18        241.17         30.90   o 
  -2     4    15        112.39         97.97         25.58   o 
  -4     4    11         24.24         36.30         20.74   o 
   5     4     3        250.12        249.99         32.93   o 
   4     4     9          2.57          3.45         40.20   o 
   3     4    12       2273.17       2328.10        159.17   o 
   2     4    14       1797.45       1604.05        136.75   o 
   4     5     7         29.49         27.91         21.22   o 
  -4     5     9         23.27         12.74         22.41   o 
  -3     5    12         56.84         60.64         23.86   o 
  -4     6     5        494.18        546.92         47.30   o 
   4     6     3       1075.57       1050.76         90.13   o 
   2     7     8        708.45        652.41         59.68   o 
  -3     7     6        626.29        583.46         52.98   o 
  -2     7     9       2038.37       1962.14        151.61   o 
   0     8     7          8.18          8.48         11.03   o 
  -2     8     4        460.64        482.20         44.05   o 
   2     8     3        652.65        627.99         53.27   o 
   1     8     6       1841.12       1695.83        142.88   o 
   4     0    12        111.76        124.36         25.60   o 
   5     1     8        879.18        819.02         71.47   o 
  -3     1    16        591.00        483.70         44.29   o 
   3     2    14         99.27        109.26         26.53   o 
   5     3     6         48.41         65.01         23.20   o 
  -5     4     6        157.74        155.29         27.61   o 
   1     5    14        446.54        421.33         37.65   o 
   0     6    13       1115.62       1052.01        123.79   o 
  -2     6    12         13.28          9.55         21.40   o 
  -4     6     6        508.92        548.00         49.93   o 
   2     6    11        353.67        344.82         35.84   o 
   1     7    10       1667.03       1525.40        134.72   o 
   3     7     5        750.91        696.96         61.93   o 
  -1     8     7        373.85        381.59         37.67   o 
   0     0    18       3376.86       3809.58        139.08   o 
  -6     0     2       5066.33       5397.62        242.37   o 
   0     1    18         12.70         11.11         21.41   o 
   4     1    12        382.37        364.68         35.77   o 
  -5     1    11       2153.12       2000.90        150.90   o 
  -4     1    14       2970.05       2286.67        160.21   o 
  -1     1    18       1566.05       1670.34        138.80   o 
  -2     2    17       1284.84       1161.09        103.38   o 
   2     2    16        174.08        188.47         29.71   o 
   1     2    17        583.32        552.47         48.58   o 
   0     3    17          3.89         14.63         20.29   o 
   4     3    11         81.67         93.65         25.54   o 
  -5     3     9       1241.59       1321.90        110.23   o 
  -4     3    13        123.24        123.92         26.89   o 
  -3     3    15        220.63        191.51         30.77   o 
  -1     3    17        170.02        205.73         31.34   o 
   0     4    16        654.60        662.27         61.64   o 
  -1     4    16       1952.05       2302.76        165.82   o 
  -3     4    14       3600.18       3763.31        206.54   o 
  -5     4     7          1.59          3.60         46.17   o 
   5     4     4        136.45        134.80         28.22   o 
   0     5    15       1496.51       1486.03        130.14   o 
  -2     5    14         47.11         61.36         22.88   o 
  -1     6    13         12.78         13.88         20.35   o 
   4     6     4        315.36        322.53         34.98   o 
   3     6     9        541.93        513.23         46.93   o 
   0     7    11        198.90        214.62         39.87   o 
   2     7     9        488.92        492.04         47.60   o 
   3     7     6        368.71        371.88         36.93   o 
  -3     7     7       2313.04       2219.46        160.53   o 
  -2     7    10        136.54        132.05         27.52   o 
  -1     7    11        417.43        443.55         38.81   o 
   0     8     8        110.37        110.66         21.40   o 
  -2     8     6        827.06        796.36         72.93   o 
  -2     8     5          0.55          8.59         20.05   o 
   2     8     4        125.12        129.06         27.31   o 
   2     8     5       1513.65       1414.23        114.03   o 
   1     8     7        140.59        131.40         26.64   o 
  -6     0     4       1592.62       1657.74        140.40   o 
   6     0     0        421.66        470.49         45.23   o 
   5     0     9        127.72        136.69         26.88   o 
   3     0    15         43.55         51.05         21.69   o 
   3     1    15       1553.00       1521.11        133.81   o 
   5     1     9        305.33        294.93         34.09   o 
   6     1     1         46.16         25.95         24.27   o 
   6     1     0         68.78         75.63         25.81   o 
  -6     1     1          0.25          0.80         21.41   o 
  -6     1     2        928.52       1034.80         97.73   o 
  -6     1     3        420.09        423.39         37.90   o 
  -6     1     4       3282.30       3313.16        194.87   o 
  -3     2    16        296.32        253.95         33.06   o 
  -4     2    14         12.45         15.17         21.06   o 
  -5     2    11        122.16         90.03         25.90   o 
   5     2     8          3.60          4.83         45.85   o 
   4     2    12       2505.47       2433.70        170.94   o 
   3     3    14        341.48        355.06         36.34   o 
   5     3     7          1.46         12.90         20.60   o 
  -4     4    12         17.21          7.27         47.88   o 
  -5     4     8        846.31        926.26         77.91   o 
   5     4     5         99.75         86.04         26.52   o 
   4     4    10         48.91         46.78         24.73   o 
   3     4    13       1142.64       1104.16         93.32   o 
   1     4    16         60.70         62.68         23.47   o 
   4     5     8        120.23        126.24         27.54   o 
   5     5     0        127.79        131.26         28.49   o 
  -5     5     1         12.85          9.56         21.57   o 
  -5     5     2        766.83        812.91         71.84   o 
  -5     5     3         32.80         41.22         24.19   o 
  -5     5     4       1329.46       1315.88        108.60   o 
  -4     5    10        509.38        542.02         44.08   o 
  -3     5    13         57.01         73.45         24.82   o 
  -3     6    11         63.01         60.81         23.88   o 
  -4     6     7       4946.39       5027.45        235.77   o 
   4     6     5        680.04        734.30         68.59   o 
   1     6    13         44.47         32.59         23.27   o 
   1     7    11       1654.98       1493.13        118.17   o 
  -3     7     8        141.02        149.62         27.90   o 
  -1     8     8       1553.06       1623.09        140.96   o 
   0     9     2        172.73        176.38         10.87   o 
   0     9     1          3.40          3.01         15.14   o 
  -2     0    18       3520.89       3806.69        211.01   o 
  -3     0    17       1435.45       1437.51        116.25   o 
  -6     0     6         12.29         18.44         22.82   o 
   6     0     2         48.83         63.22         27.24   o 
   1     1    18        245.07        252.90         33.35   o 
   2     1    17          2.31         18.11         19.79   o 
   4     1    13       1279.98       1221.35        105.08   o 
   6     1     2        536.40        558.76         48.16   o 
  -6     1     5        672.18        671.79         58.54   o 
  -5     1    12         50.96         63.70         23.98   o 
  -4     1    15         57.06         46.52         24.44   o 
  -2     1    18        278.88        259.01         32.45   o 
   0     2    18        621.34        645.90         20.43   o 
  -1     2    18          6.52          5.87         47.01   o 
  -6     2     3       1024.16       1037.54         88.74   o 
  -6     2     1        399.80        384.78         38.01   o 
   6     2     0        369.43        343.43         36.48   o 
   3     2    15        795.79        848.94         75.89   o 
   2     3    16        184.64        180.26         31.71   o 
  -5     3    10        604.01        578.98         53.35   o 
  -2     4    16         14.41          9.69         21.92   o 
   5     4     6       1421.39       1480.48        120.20   o 
   2     4    15         15.23         12.01         21.62   o 
   1     5    15        374.80        356.12         36.81   o 
   2     5    14        477.66        427.62         41.45   o 
   3     5    12       1686.18       1692.19        142.85   o 
   4     5     9        271.20        268.03         34.42   o 
   5     5     3         90.55         86.26         26.66   o 
   5     5     2       3096.34       3001.55        188.73   o 
  -5     5     5         24.85         40.12         22.70   o 
  -4     5    11       2246.36       2298.33        163.70   o 
  -2     5    15       3284.98       3326.05        197.50   o 
   0     6    14         15.60         26.50          7.72   o 
  -1     6    14        533.86        559.73         48.44   o 
  -2     6    13         78.75         61.47         25.04   o 
  -4     6     8       2077.29       2005.83        153.75   o 
   4     6     6          8.91          4.19         21.00   o 
   3     6    10       1124.43       1043.04         91.70   o 
   2     6    12          0.95          4.82         39.53   o 
   0     7    12        267.43        256.68         28.02   o 
   2     7    10       1758.14       1759.49        147.66   o 
   3     7     7         67.73         65.52         23.72   o 
   4     7     0        149.02        138.74         29.62   o 
  -4     7     1         30.73         36.25         22.96   o 
  -4     7     2        432.72        450.89         42.78   o 
  -2     7    11        184.75        167.83         30.58   o 
  -1     7    12        228.90        259.65         32.13   o 
  -1     8     9        321.12        337.42         36.28   o 
   0     8     9         13.08         10.99          7.57   o 
  -2     8     7        305.41        301.08         35.34   o 
  -3     8     3        226.78        259.82         33.17   o 
  -3     8     2       1455.52       1489.45        114.43   o 
  -3     8     1        425.32        407.12         38.35   o 
   3     8     0        491.24        458.85         40.65   o 
   3     8     1       1349.53       1350.95        113.05   o 
   1     8     8        138.43         94.65         26.90   o 
   0     9     4         84.54         88.94         16.72   o 
   0     9     3       1743.61       1605.20        155.69   o 
   1     9     2         84.63         63.45         25.89   o 
   1     9     1        618.75        523.03         49.75   o 
   1     9     0         10.47          0.00         40.37   o 
  -1     9     1         76.13         60.66         24.74   o 
  -1     9     2         65.85         54.43         24.45   o 
  -1     9     3        424.03        400.81         37.83   o 
   6     0     4          3.72         20.21         24.62   o 
   5     1    10        151.86        127.98         29.47   o 
   6     1     3          0.98          2.50         24.06   o 
  -6     1     6        755.34        811.17         73.03   o 
  -3     1    17         83.74         52.13         24.48   o 
  -2     2    18        684.34        748.86         68.09   o 
  -4     2    15        338.84        360.04         36.31   o 
  -6     2     5        145.96        129.98         28.04   o 
  -6     2     4         79.47         78.52         26.25   o 
   6     2     1       2500.15       2708.78        177.50   o 
   6     2     2          5.61          5.58         24.14   o 
   5     2     9        292.36        303.94         36.52   o 
   4     2    13       1010.89        954.86         79.12   o 
   1     2    18         32.31         27.92         22.71   o 
   4     3    12       1801.65       1690.02        146.63   o 
   5     3     8       1831.90       1731.48        150.46   o 
  -4     3    14        231.75        229.79         32.89   o 
  -3     3    16        290.56        282.41         34.76   o 
  -1     4    17        547.77        618.51         52.92   o 
   0     4    17       1567.90       1660.08        116.49   o 
  -3     4    15        841.07        840.65         76.43   o 
  -4     4    13         41.50         56.68         24.33   o 
  -5     4     9       1471.14       1456.92        119.53   o 
   4     4    11        919.10        898.23         79.20   o 
   0     5    16        251.19        272.36         26.14   o 
   5     5     4       3479.95       3404.02        205.10   o 
  -5     5     6       2803.24       2890.07        185.56   o 
  -1     5    16        353.02        406.32         39.40   o 
  -3     6    12       1446.38       1443.42        117.36   o 
   4     6     7        116.17        127.36         26.70   o 
   3     7     8        234.79        207.60         31.87   o 
   4     7     2        212.00        217.73         32.04   o 
   4     7     1        341.01        330.14         35.52   o 
  -4     7     3       1203.53       1265.61        110.79   o 
  -4     7     4        352.81        361.63         38.14   o 
  -3     7     9        104.40         97.00         26.56   o 
  -2     8     8          6.04         11.21         20.37   o 
  -3     8     4         88.62         86.24         25.98   o 
   3     8     3         49.03         47.75         24.29   o 
   2     8     7        505.41        489.94         43.39   o 
   1     8     9        781.86        715.85         63.21   o 
   0     9     5        960.53        965.42         93.78   o 
   1     9     4        588.00        526.62         49.61   o 
   1     9     3        531.46        466.24         40.85   o 
  -1     9     4         74.34         87.39         24.28   o 
  -1     0    19       2862.31       3417.61        209.91   o 
  -5     0    13        106.27         79.52         26.28   o 
   0     1    19         28.71         20.27         16.59   o 
   3     1    16        192.10        168.23         29.79   o 
   6     1     4       5248.10       5130.16        247.05   o 
  -6     1     7       1296.21       1272.19        108.98   o 
  -3     2    17        784.11        768.60         67.75   o 
  -5     2    12        209.34        199.98         31.88   o 
  -6     2     6         71.56         74.87         25.79   o 
   6     2     3         50.46         44.96         24.50   o 
   0     3    18        654.42        670.27         19.55   o 
   3     3    15         19.54         14.04         23.28   o 
   6     3     0       2115.31       2371.36        172.83   o 
  -6     3     1        434.26        457.03         43.01   o 
  -6     3     2         86.79        122.44         28.54   o 
  -6     3     3         42.70         52.61         24.89   o 
  -5     3    11          1.11         10.61         21.56   o 
  -1     3    18       2004.37       2257.46        171.13   o 
   5     4     7       1979.24       1981.37        160.86   o 
  -5     5     7        399.96        418.33         39.97   o 
  -4     5    12         70.57         80.11         26.39   o 
  -3     5    14        115.19        122.06         27.96   o 
   3     6    11       4468.59       4359.27        231.60   o 
   2     6    13        743.15        737.86         65.52   o 
   1     6    14         30.88         28.41         24.05   o 
   1     7    12         56.22         55.40         24.02   o 
   2     7    11       3309.90       3291.06        202.70   o 
   4     7     3        669.12        642.31         60.37   o 
  -4     7     5       5329.77       5395.83        255.12   o 
  -3     7    10        117.13        144.33         27.59   o 
  -2     7    12         85.90         96.50         26.37   o 
   0     8    10        189.84        191.92         26.95   o 
  -1     8    10        421.22        430.08         41.06   o 
  -3     8     5       1286.69       1248.31        114.03   o 
   3     8     4        271.91        290.04         35.05   o 
   0     9     6          3.39          6.22         20.20   o 
   1     9     5        133.88        120.67         28.83   o 
   2     9     0         44.05         55.45         23.05   o 
  -2     9     1        706.14        677.99         61.24   o 
  -1     9     5          7.89          3.53         21.61   o 
  -4     0    16       1199.61       1159.81        107.13   o 
  -6     0     8         10.98          2.48         48.49   o 
   5     0    11         77.23         63.35         26.12   o 
   4     0    14        313.41        276.58         35.76   o 
   2     0    18        669.41        675.61         57.71   o 
   6     1     5        379.10        353.53         39.08   o 
  -6     1     8         70.79         70.11         26.36   o 
  -5     1    13       1068.85        979.33         80.63   o 
  -4     1    16       1000.73        861.31         73.75   o 
  -1     2    19        258.03        265.58         34.18   o 
   0     2    19       1042.13       1069.88         31.94   o 
  -6     2     7       2388.12       2274.13        167.57   o 
   6     2     4        376.15        355.55         38.83   o 
   5     2    10          1.67         11.74         22.72   o 
   3     2    16         51.04         38.75         26.05   o 
   1     3    18        171.88        186.57         30.06   o 
   4     3    13          2.13          5.29         48.30   o 
   5     3     9        125.97        120.48         29.70   o 
   6     3     2         48.76         69.41         25.23   o 
   6     3     1         22.72         26.51         25.21   o 
  -6     3     4        559.74        576.29         47.71   o 
  -6     3     5        262.43        258.90         36.11   o 
  -4     3    15        183.94        158.68         31.44   o 
  -2     4    17         68.79         98.21         27.75   o 
  -5     4    10        253.30        245.18         33.12   o 
   2     4    16         66.35         63.38         25.95   o 
   1     4    17         59.36         41.00         24.82   o 
   1     5    16       2122.62       1928.76        160.35   o 
   2     5    15        252.33        231.19         32.60   o 
   3     5    13        113.25        118.36         28.12   o 
   4     5    10        308.85        286.73         35.31   o 
   5     5     5        139.26        114.92         28.53   o 
  -5     5     8        132.20        137.23         30.67   o 
  -2     5    16        916.84        963.16         82.16   o 
  -1     6    15         37.87         45.59         24.03   o 
   0     6    15        853.16        881.39         87.18   o 
  -4     6    10        379.43        408.68         39.21   o 
  -5     6     3        299.85        312.52         37.25   o 
  -5     6     2        360.10        340.90         38.11   o 
  -5     6     1         31.04         32.07         24.04   o 
   5     6     0         90.11         89.04         26.64   o 
   4     6     8        182.49        176.96         29.43   o 
   0     7    13         14.34         13.14          7.53   o 
   3     7     9        728.33        724.65         67.05   o 
   4     7     4        547.51        536.42         47.62   o 
  -4     7     6         42.67         41.19         24.66   o 
  -1     7    13        404.90        391.37         39.27   o 
  -3     8     6        483.26        541.26         47.64   o 
   3     8     5        761.37        752.88         60.89   o 
   2     8     8        284.33        294.77         35.97   o 
   1     8    10       1826.03       1790.81        154.39   o 
   2     9     2         41.77         39.86         25.22   o 
   2     9     1          0.36          1.19         22.27   o 
  -2     9     2         38.36         36.31         24.41   o 
  -2     9     3       1425.58       1486.39        120.52   o 
  -1     9     6        225.26        187.15         31.60   o 
   1     0    19       4218.03       4334.06        232.58   o 
   2     3    17         75.54         57.08         25.41   o 
  -5     3    12         38.42         62.63         24.55   o 
  -3     4    16        165.68        198.47         32.16   o 
  -4     4    14         22.47          5.80         23.54   o 
   5     4     8        226.82        231.13         35.10   o 
  -3     6    13         16.41         20.02         23.03   o 
   5     6     1        207.47        222.62         31.23   o 
   1     9     6        347.24        326.75         36.64   o 
  -2     9     4        241.11        258.35         34.76   o 
   6     0     6       3367.18       3501.91        213.43   o 
   1     1    19        156.20        172.91         31.18   o 
   2     1    18       1870.77       1897.32        160.98   o 
   5     1    11       1199.29       1177.99        100.77   o 
   6     1     6       2532.55       2438.94        184.14   o 
  -3     1    18         15.08         19.28         22.56   o 
  -2     1    19         35.77         33.92         25.08   o 
  -4     2    16        122.73        121.72         29.72   o 
  -5     2    13       1691.67       1653.49        130.99   o 
  -6     2     8         97.06         88.41         29.12   o 
   6     2     5        319.96        304.33         37.24   o 
   4     2    14        126.38        134.86         29.26   o 
   6     3     3        161.05        163.27         31.48   o 
  -3     3    17         82.53         39.16         25.95   o 
  -5     4    11        807.15        863.81         74.09   o 
   4     4    12        104.43         85.78         28.78   o 
   5     5     6        413.97        406.08         41.03   o 
   5     6     2        437.66        451.57         44.94   o 
   1     7    13         46.37         30.02         26.30   o 
   4     7     5        288.43        334.36         39.19   o 
  -4     7     7        514.68        590.96         49.71   o 
  -3     7    11        985.54       1151.65        103.50   o 
   0     8    11          1.87         12.06         13.32   o 
  -2     8    10         13.16         22.23         26.12   o 
  -3     8     7        710.93        838.42         75.33   o 
   2     8     9        143.00        153.67         29.74   o 
   2     9     4         79.03         80.74         26.12   o 
   2     9     3          3.32          1.30         50.52   o 
  -2     9     5         88.09        100.12         28.78   o 
   0     9     7          3.24          2.60         49.82   o 
  -1     9     7        157.53        184.74         31.44   o 
   3     0    17       2062.78       2273.56        171.95   o 
  -5     1    14       1223.62       1163.87        102.79   o 
  -2     2    19         93.31         97.15         27.48   o 
  -3     2    18        311.12        296.52         36.37   o 
   5     2    11       1219.56       1131.42         98.40   o 
   2     2    18       1352.53       1215.18        105.38   o 
   1     2    19        618.32        563.85         50.70   o 
   0     3    19        134.97        146.31         10.31   o 
   6     3     4         47.95         35.35         24.17   o 
  -6     3     7          1.56         12.81         23.41   o 
  -1     3    19        925.74       1007.46         86.32   o 
   0     4    18        230.73        230.44         22.21   o 
  -1     4    18         20.78         23.22         24.00   o 
  -6     4     3        260.05        288.66         36.99   o 
  -6     4     2        126.59        150.74         31.17   o 
  -6     4     1         27.75         32.59         24.79   o 
   6     4     0          1.25          4.09         46.62   o 
   3     4    15        728.42        742.87         62.19   o 
   0     5    17       1614.98       1691.80        134.22   o 
   4     5    11         49.70         36.89         25.68   o 
  -5     5     9          0.11          0.93         22.61   o 
  -4     5    13       1823.85       1870.34        158.62   o 
  -1     5    17         21.61         18.42         22.94   o 
  -2     6    15        200.12        220.52         32.21   o 
  -4     6    11        234.28        255.92         36.60   o 
  -5     6     6          0.24          8.76         53.69   o 
  -5     6     5       1806.23       2016.18        175.98   o 
   5     6     3        440.58        467.12         46.21   o 
   4     6     9       1353.45       1395.24        128.59   o 
   3     6    12         29.00         38.73         25.75   o 
   2     6    14        217.68        188.91         33.03   o 
   1     6    15         49.04         45.49         27.07   o 
   0     7    14        670.64        788.47         97.74   o 
   2     7    12        616.61        591.48         49.49   o 
   3     7    10       3203.89       3258.80        215.18   o 
   4     7     6         56.24         73.88         26.72   o 
  -4     7     8        520.20        574.26         50.44   o 
  -3     8     8         37.77         32.61         26.69   o 
   3     8     6          2.95         16.12         21.25   o 
   1     8    11         82.08         84.48         27.65   o 
   0     9     8         63.82         59.77         14.60   o 
   1     9     7         16.28         16.53         21.96   o 
  -2     9     6        182.30        182.06         32.81   o 
   0     0    20         82.47         91.35          9.45   o 
  -6     0    10       2742.08       2857.80        200.38   o 
   0     1    20         57.24         64.15          9.02   o 
   3     1    17        331.38        341.80         38.98   o 
   4     1    15        604.71        602.57         56.12   o 
   6     1     7       1315.45       1281.61        119.88   o 
  -6     1    10        138.84        130.28         32.48   o 
  -4     1    17        240.22        179.09         33.05   o 
  -1     1    20        182.61        182.28         32.76   o 
  -5     2    14        116.30        124.22         29.42   o 
  -6     2     9        217.51        223.96         34.00   o 
   6     2     6         17.36          0.00         53.14   o 
   3     3    16          0.32          6.83         46.00   o 
   6     3     5          4.52          1.38         52.93   o 
  -6     3     8       1806.46       1866.75        161.35   o 
  -5     3    13         14.11         12.34         23.44   o 
  -2     4    18        582.83        572.76         49.10   o 
  -4     4    15         96.24         99.61         29.02   o 
  -6     4     5        516.30        505.76         44.87   o 
  -6     4     4         45.87         56.03         25.16   o 
   6     4     1         53.06         68.40         26.24   o 
   6     4     2         28.03         24.95         25.16   o 
   5     4     9        661.81        675.38         57.45   o 
   4     4    13        425.70        395.74         41.67   o 
   1     4    18       1164.49       1071.60         93.59   o 
   3     5    14         98.12         92.79         27.56   o 
  -5     5    10        227.75        236.08         34.99   o 
   0     6    16         39.17         42.88          9.18   o 
  -1     6    16       2581.71       3037.01        202.10   o 
  -3     6    14       1020.22        986.85         86.61   o 
   5     6     4         31.46         30.94         25.86   o 
  -1     7    14         36.68         48.59         27.64   o 
   3     8     7        517.22        519.43         48.19   o 
   0     8    12          1.16         10.63         21.46   o 
   2     9     5        427.32        407.20         41.22   o 
  -1     9     8        318.18        381.78         38.80   o 
  -2     0    20        831.43        973.62         86.41   o 
  -3     0    19        525.24        549.47         46.34   o 
  -5     0    15        106.27         94.58         28.32   o 
   5     1    12        792.37        794.50         70.37   o 
   0     2    20        190.53        206.13         11.76   o 
  -1     2    20       1799.63       1901.90        167.22   o 
  -6     2    10        104.16         69.63         29.62   o 
   3     2    17        368.51        347.55         39.98   o 
   1     3    19        108.73        130.52         28.81   o 
   4     3    14        364.89        340.80         39.15   o 
   5     3    11         11.41         12.28         24.48   o 
  -3     3    18        176.89        103.23         28.22   o 
  -2     3    19        833.92        807.85         72.99   o 
  -3     4    17         78.33         96.77         27.62   o 
  -5     4    12        823.80        864.23         75.18   o 
  -6     4     6        509.70        538.97         47.14   o 
   6     4     3        904.21        854.78         72.02   o 
   2     4    17        382.21        360.73         40.71   o 
   1     5    17        482.30        411.55         41.93   o 
   2     5    16         16.56          5.59         47.98   o 
   5     5     8        317.09        283.89         36.29   o 
  -4     5    14        155.63        139.22         31.68   o 
  -3     5    16       1532.88       1457.33        127.27   o 
  -2     5    17        732.14        783.64         69.46   o 
  -4     6    12        305.67        369.14         41.96   o 
  -5     6     7        647.82        680.48         60.60   o 
   5     6     5        105.91        111.59         30.16   o 
   1     7    14         33.46         36.62         26.45   o 
   4     7     7          2.03         11.02         24.38   o 
  -3     7    12        177.15        193.57         36.29   o 
  -1     8    12       2488.48       3014.58        212.64   o 
  -2     8    11        153.42        183.19         33.01   o 
  -3     8     9         10.23          1.49         54.08   o 
  -4     8     4        625.43        737.33         62.19   o 
  -4     8     3         17.60         25.56         24.56   o 
  -4     8     2         38.33         40.83         24.57   o 
  -4     8     1       1737.35       1768.02        137.52   o 
   4     8     0          1.79         15.39         20.78   o 
   4     8     1         22.40         26.52         23.44   o 
   4     8     2        297.85        325.90         37.48   o 
   2     8    10        805.08        783.93         71.51   o 
   0     9     9         89.43        105.57         19.28   o 
   1     9     8        102.91         90.78         26.53   o 
   2     9     6         87.51         87.86         28.14   o 
   3     9     1        570.01        609.28         53.07   o 
   3     9     0          1.30          4.12         48.01   o 
  -3     9     1        122.24        119.36         28.60   o 
  -3     9     2       1355.92       1399.61        123.61   o 
  -2     9     7         26.06         40.61         22.98   o 
   0    10     2        323.92        322.58         12.81   o 
   0    10     1        774.05        773.01         30.24   o 
   0    10     0        793.24        785.52         67.88   o 
   6     0     8          2.00         19.40         23.55   o 
   1     1    20         72.29         76.72         28.84   o 
  -6     1    11        699.07        782.97         71.66   o 
  -5     1    15        119.71         99.74         28.35   o 
  -3     1    19          8.39          4.22         48.14   o 
  -2     1    20        569.31        603.35         48.74   o 
  -4     2    17        398.58        378.34         40.42   o 
   6     2     7        326.40        342.70         39.69   o 
   5     2    12          4.52          2.82         47.03   o 
   4     2    15       2336.53       2346.01        180.44   o 
   6     3     6         35.79         21.22         26.21   o 
  -6     3     9         47.47         36.86         27.32   o 
  -1     4    19        464.91        474.53         44.34   o 
   0     4    19        108.04        107.98         10.34   o 
   6     4     4         12.96          5.93         25.15   o 
   5     4    10        147.27        108.70         31.09   o 
   0     5    18         71.89         76.15          9.45   o 
  -1     5    18          6.35         17.84         23.10   o 
  -2     6    16        264.97        256.69         35.76   o 
  -5     6     8        226.05        255.37         37.73   o 
   3     6    13        383.48        426.29         44.42   o 
   2     6    15       1169.17       1194.04         99.13   o 
   1     6    16        540.74        597.49         50.81   o 
   0     7    15         39.13         46.90         16.93   o 
   2     7    13        161.53        154.02         33.18   o 
   3     7    11       1156.38       1298.10        110.96   o 
  -2     7    14        229.72        262.03         37.68   o 
  -4     8     5        390.42        432.91         45.74   o 
   4     8     3        140.65        133.91         30.30   o 
   3     8     8        959.03        952.19         79.19   o 
   1     8    12       1157.94       1082.52         83.68   o 
   1     9     9          5.05         10.66         22.77   o 
   2     9     7        742.93        771.62         69.17   o 
   3     9     2        285.10        292.64         38.48   o 
  -3     9     3         48.89         58.08         26.48   o 
  -3     9     4        120.27         82.75         28.61   o 
  -1     9     9         60.03         69.09         28.33   o 
   0    10     4        909.75        916.44         71.63   o 
   0    10     3        161.24        156.69         10.24   o 
  -1    10     2        756.50        808.92         69.68   o 
  -1    10     1        150.53        144.08         30.75   o 
   1    10     0        257.98        255.04         35.97   o 
   1    10     2        167.82        157.68         31.71   o 
  -4     0    18        118.61         92.31         28.88   o 
   5     0    13       4707.10       4656.46        255.58   o 
   4     0    16        436.52        467.58         44.74   o 
   5     1    13        312.28        313.24         39.92   o 
  -2     2    20        261.31        297.45         37.45   o 
  -3     2    19       1902.14       2045.31        172.82   o 
  -5     2    15          4.82         12.96         23.79   o 
  -6     2    11        159.17        124.63         30.34   o 
   6     2     8         43.68         47.38         26.65   o 
   2     2    19        142.59        126.39         30.75   o 
   1     2    20          9.78         19.70         22.95   o 
   3     3    17        688.43        650.06         58.61   o 
  -5     3    14        432.51        371.42         40.44   o 
  -5     4    13          8.37          1.44         49.00   o 
   3     4    16        170.06        164.11         32.74   o 
   3     5    15        180.19        155.24         33.58   o 
   6     5     0        654.35        709.29         65.94   o 
  -6     5     1         65.93         82.22         28.52   o 
  -6     5     3         37.46         39.73         25.91   o 
  -3     6    15        333.05        334.10         40.24   o 
  -5     6     9          1.13          4.65         24.10   o 
   5     6     6         22.50         32.94         24.57   o 
   4     7     8        285.93        283.51         40.32   o 
   5     7     1         19.59         26.44         27.07   o 
   5     7     0        302.42        376.97         43.40   o 
  -5     7     1        171.47        158.77         34.92   o 
  -5     7     2        173.45        196.84         36.58   o 
  -5     7     3        386.34        425.82         46.74   o 
  -4     7    10         69.10         76.00         29.27   o 
  -3     7    13        701.40        826.78         70.02   o 
  -1     7    15        783.85        926.91         83.00   o 
  -1     8    13         87.61        115.01         31.93   o 
   0     8    13        108.34         99.06         18.34   o 
  -2     8    12        248.58        255.91         40.04   o 
  -3     8    10       2108.13       2521.42        195.33   o 
  -4     8     6         18.26         23.90         26.63   o 
   4     8     4        307.00        320.01         37.48   o 
   2     8    11        355.56        356.32         40.41   o 
   3     9     3          7.95          0.00         48.54   o 
  -3     9     5        437.99        482.84         43.26   o 
   0    10     5         25.45         34.74         11.42   o 
  -1    10     4       2271.24       2483.52        183.50   o 
   1    10     3          2.93          8.44         24.70   o 
  -1     0    21        838.70       1063.45         92.52   o 
  -6     0    12       1149.54       1118.73        104.00   o 
   3     1    18         75.84         51.93         29.01   o 
   4     1    16         57.36         48.05         28.48   o 
  -4     1    18        399.28        365.92         42.00   o 
   0     3    20         14.34          8.70         57.25   o 
   4     3    15         88.42         94.33         29.53   o 
   5     3    12         82.01        108.03         27.51   o 
   6     3     7          7.76          6.70         26.50   o 
  -6     3    10         77.95         59.89         29.44   o 
  -4     3    17        300.12        228.62         37.50   o 
  -1     3    20        246.66        263.84         36.90   o 
  -4     4    16       1040.05        907.34         82.22   o 
  -6     4     8          0.20          4.36         51.89   o 
   6     4     5       1169.11       1029.30         85.24   o 
   4     4    14         26.42         25.53         27.06   o 
   5     5     9        102.03         74.14         30.11   o 
   6     5     1         12.94          7.28         54.41   o 
  -6     5     4        283.09        281.82         39.35   o 
  -1     6    17         76.28         92.40         30.82   o 
   0     6    17         30.09         37.22          9.00   o 
  -4     6    13       1165.66       1378.13        118.32   o 
   4     6    11       2005.34       2070.12        157.25   o 
   5     7     2        214.61        234.62         36.71   o 
  -5     7     4       1435.99       1564.85        134.93   o 
   3     8     9        103.29        122.67         28.74   o 
   2     9     8         94.20         82.59         28.86   o 
  -3     9     6        109.71        111.43         31.56   o 
  -2     9     9       1090.75       1170.92        102.92   o 
  -1     9    10        426.04        457.74         44.09   o 
  -1    10     5         67.19         83.35         27.40   o 
   1    10     4       1413.27       1487.24        128.30   o 
   6     1     9         48.22         58.75         25.48   o 
  -6     1    12       4805.88       4771.00        256.34   o 
  -1     1    21        316.72        359.36         42.77   o 
  -2     4    19        291.43        290.88         36.76   o 
   2     4    18        340.71        341.11         38.88   o 
   1     5    18       1294.20       1135.47         95.85   o 
   4     5    13        256.81        248.99         35.63   o 
   6     5     2        360.36        330.04         39.14   o 
  -6     5     5        192.83        224.43         34.56   o 
  -4     5    15        771.33        759.10         68.19   o 
   5     6     7          0.50          0.00         49.52   o 
   1     7    15        323.25        298.70         38.34   o 
  -5     7     5        604.33        558.52         47.65   o 
  -4     8     7        195.48        177.79         34.23   o 
   4     8     5        463.29        450.28         44.48   o 
  -7     0     3        715.08        860.86         78.96   o 
  -7     0     1         22.10         22.47         27.00   o 
   0     1    21        352.39        391.73         14.31   o 
  -7     1     1         73.37        113.34         30.87   o 
  -7     1     2         65.65         56.45         28.07   o 
  -7     1     3        567.35        564.79         53.39   o 
  -5     1    16        210.88        193.93         33.81   o 
  -4     2    18        607.63        618.82         51.65   o 
   5     2    13         38.06         38.96         26.60   o 
   4     2    16        104.80        110.44         30.62   o 
   3     2    18         16.09         19.39         24.11   o 
  -5     3    15        122.87         85.03         28.34   o 
  -3     3    19       1706.12       1432.28        124.62   o 
  -2     3    20         72.87         63.58         28.91   o 
  -3     4    18         47.21         67.18         26.44   o 
  -6     4     9         49.25         39.77         27.66   o 
   6     4     6        562.72        497.05         46.32   o 
   1     4    19         92.75         90.42         29.23   o 
   2     5    17        376.20        349.71         39.65   o 
   6     5     3         43.49         39.88         26.16   o 
  -6     5     6         21.57         23.05         25.76   o 
  -5     5    12        364.77        351.73         40.01   o 
  -3     5    17        895.99        874.54         76.24   o 
  -2     5    18        249.75        237.23         35.08   o 
  -5     6    10         98.07         90.22         29.27   o 
   3     6    14          6.42         15.63         25.42   o 
   2     7    14        506.11        481.51         45.92   o 
   3     7    12       1858.25       1843.06        146.84   o 
   4     7     9        113.18         92.66         29.22   o 
   5     7     3        108.93        100.46         29.61   o 
  -5     7     6        875.36        820.69         72.86   o 
  -4     7    11          4.01         11.52         25.13   o 
  -2     7    15        676.96        600.64         54.17   o 
  -3     8    11        103.65         86.11         29.48   o 
   0     9    11        412.68        434.67         28.72   o 
   1     9    10        233.77        235.94         34.26   o 
   3     9     5        553.13        557.44         47.53   o 
  -3     9     7         44.21         50.01         27.48   o 
   0    10     6        281.71        286.63         13.50   o 
  -2    10     3        353.38        360.97         40.72   o 
  -2    10     2        304.75        296.43         39.53   o 
  -2    10     1         55.09         55.05         28.87   o 
   2    10     0        113.09        110.10         32.42   o 
   2    10     1        364.13        362.26         44.11   o 
   2    10     2        953.05       1030.42         90.89   o 
  -7     0     5        880.85        849.42         76.00   o 
   7     0     1        230.06        264.23         39.35   o 
   2     0    20       2100.44       2292.07        184.67   o 
   1     0    21       1716.13       1830.44        143.35   o 
   2     1    20        108.41        104.15         30.12   o 
   7     1     1          3.92         12.43         25.89   o 
   7     1     0       1071.84       1214.60        108.61   o 
  -7     1     4       1114.43       1209.90        106.61   o 
  -7     1     5        107.83        116.02         31.56   o 
  -3     1    20         80.15         50.52         27.42   o 
  -2     1    21         75.78         76.77         28.00   o 
  -1     2    21        266.10        257.27         37.70   o 
   0     2    21        116.34        126.32         18.93   o 
  -5     2    16        211.88        177.62         35.21   o 
  -6     2    12         73.55         72.14         28.80   o 
   6     2     9        947.80        931.20         83.29   o 
   1     3    20        238.73        281.53         36.03   o 
   2     3    19         39.98         50.99         24.25   o 
   6     3     8        416.72        382.20         41.94   o 
  -6     3    11         14.68          9.11         25.99   o 
  -5     4    14        241.08        225.11         36.20   o 
   5     5    10       1061.09        938.52         86.68   o 
   6     5     4          0.80          2.90         51.58   o 
  -2     6    17        646.79        638.05         60.29   o 
  -3     6    16        355.87        385.53         42.56   o 
  -4     6    14         63.04         65.95         30.73   o 
   5     6     8         65.43         78.41         28.05   o 
   2     6    16        251.14        247.60         38.38   o 
   0     7    16        391.59        427.75         39.47   o 
   5     7     4        462.31        450.41         44.56   o 
  -5     7     7        194.43        193.91         34.59   o 
  -3     7    14        131.82        140.80         31.68   o 
  -1     7    16         17.70         24.15         27.22   o 
   0     8    14         60.86         77.10          9.52   o 
  -1     8    14          0.69          0.00         44.63   o 
  -2     8    13        160.88        157.21         32.92   o 
  -4     8     8         53.80         57.75         28.66   o 
   3     8    10        106.86         72.30         30.62   o 
   2     8    12         11.42          9.10         22.99   o 
   2     9     9        114.04        109.41         29.50   o 
   3     9     6       3862.88       3836.23        237.50   o 
  -2     9    10          9.72         13.88         25.82   o 
  -1     9    11         62.06         59.41         28.22   o 
   0    10     7        237.79        258.96         13.22   o 
  -2    10     4        960.33        942.39         80.32   o 
   2    10     3         68.87         43.36         32.72   o 
   1    10     6        649.23        662.19         54.84   o 
   7     0     3       1277.46       1231.32        111.71   o 
   1     1    21        166.11        185.73         35.03   o 
   5     1    14        251.61        255.17         38.80   o 
   6     1    10        205.47        188.69         34.32   o 
   7     1     2        346.11        364.41         43.22   o 
  -7     1     6        374.53        350.91         43.27   o 
  -6     1    13        529.35        557.64         50.78   o 
  -3     2    20       1560.71       1626.38        134.12   o 
  -7     2     4       1399.99       1350.12        123.87   o 
  -7     2     3        550.61        566.15         47.78   o 
  -7     2     2         61.49         84.66         29.18   o 
  -7     2     1         72.86         64.95         29.40   o 
   7     2     0        132.58        147.94         32.51   o 
   7     2     1       1163.35       1209.40        107.07   o 
   3     3    18        102.87        103.62         30.00   o 
   0     4    20        119.84        126.89         12.83   o 
  -4     4    17         15.98         34.06         25.49   o 
  -6     4    10        242.56        206.36         37.07   o 
   6     4     7        307.20        285.88         39.68   o 
   4     4    15         62.81         69.62         28.56   o 
   3     4    17        250.12        215.73         36.47   o 
   0     5    19        832.59        906.39         52.46   o 
   3     5    16        621.16        594.09         51.71   o 
  -5     5    13        402.11        416.56         42.93   o 
  -1     5    19        268.04        292.49         39.70   o 
  -5     6    11        116.03        105.40         32.55   o 
   4     6    12         17.75         37.90         27.37   o 
   4     7    10        380.64        375.23         42.99   o 
   5     7     5         58.87         67.27         27.10   o 
  -4     7    12        245.54        302.99         40.16   o 
  -3     8    12         36.10         32.06         28.29   o 
   1     9    11         75.38         79.64         29.15   o 
  -3     9     8        938.37        893.73         80.79   o 
  -1    10     7         72.83         59.10         28.82   o 
  -2    10     5        181.87        192.54         34.91   o 
   2    10     4        131.89        150.93         35.10   o 
  -5     0    17        397.19        386.22         41.76   o 
  -7     0     7        582.82        625.74         51.56   o 
   3     0    19       4655.71       4980.79        269.34   o 
   3     1    19        103.67         99.00         30.96   o 
   4     1    17        160.52        162.68         33.63   o 
   7     1     3        170.64        170.09         34.56   o 
  -7     1     7          2.31          1.38         25.87   o 
  -5     1    17        129.13        128.13         31.66   o 
  -4     1    19        125.84        132.48         30.85   o 
  -6     2    13         63.35         78.56         29.16   o 
  -7     2     5        195.95        216.07         36.24   o 
   7     2     2         35.66         56.18         26.78   o 
   6     2    10          4.42         10.10         23.78   o 
   5     2    14        107.86        114.09         28.25   o 
   2     2    20         28.02         35.45         25.83   o 
   1     2    21        448.35        470.02         45.17   o 
   0     3    21        377.58        385.75         14.36   o 
   4     3    16        746.06        747.07         64.81   o 
   6     3     9         16.07          5.82         54.17   o 
  -6     3    12         38.46          5.81         58.95   o 
  -4     3    18        182.05        146.97         31.84   o 
  -1     3    21       1550.45       1717.28        136.63   o 
   4     5    14        578.12        530.74         47.57   o 
   6     5     5          0.04         12.60         23.71   o 
  -6     5     8        722.72        723.85         63.25   o 
  -4     5    16        162.75        178.64         32.79   o 
   0     6    18        508.24        538.87         35.98   o 
  -1     6    18        428.09        430.43         45.45   o 
  -6     6     3       1902.41       1909.51        150.08   o 
  -6     6     2        575.66        569.58         50.79   o 
  -6     6     1         65.40         56.36         28.87   o 
   6     6     0        104.84        124.43         30.91   o 
   3     6    15        182.21        184.17         35.28   o 
   1     7    16          3.26         11.31         24.23   o 
   2     7    15        157.99        138.96         33.34   o 
   3     7    13         45.09         58.87         26.16   o 
  -5     7     8         75.35         83.39         30.93   o 
  -2     7    16        118.23        111.49         31.29   o 
  -4     8     9       1610.52       1717.05        141.12   o 
   4     8     7       1409.21       1535.58        131.59   o 
   1     8    14       1404.21       1319.91        114.30   o 
   0     9    12         10.61         13.03         15.14   o 
   2     9    10         28.31         42.92         25.35   o 
   3     9     7        171.40        156.31         34.74   o 
   4     9     0         39.24         43.61         25.64   o 
  -4     9     1        120.53        131.67         31.88   o 
  -4     9     2         90.78         92.44         29.68   o 
  -2     9    11       1087.01       1058.05        100.98   o 
  -1     9    12        158.15        157.06         34.42   o 
   0    10     8        915.03       1024.55         30.86   o 
  -1    10     8        121.58        146.91         31.25   o 
  -2    10     6        165.73        154.36         31.72   o 
   2    10     5        626.67        666.93         60.24   o 
   1    10     7       1363.66       1472.30        122.66   o 
   0     0    22          9.78         12.20          8.71   o 
  -6     0    14       1209.99       1071.77         97.37   o 
   0     1    22        247.78        252.06         12.72   o 
  -6     1    14       1224.58       1233.43        113.78   o 
  -1     1    22        535.29        618.09         53.39   o 
  -4     2    19        422.14        418.86         42.73   o 
  -7     2     6         42.22         55.79         27.21   o 
   7     2     3         92.73         81.41         31.44   o 
   4     2    17        417.37        424.64         43.20   o 
   7     3     0          4.09          1.02         25.98   o 
  -7     3     1       1841.42       1840.17        144.42   o 
  -7     3     2        550.80        528.73         47.83   o 
  -7     3     3         47.28          5.90         63.51   o 
  -5     3    16         99.69         84.63         29.46   o 
  -2     4    20       1076.58       1179.59        107.85   o 
  -3     4    19        167.82        162.99         33.73   o 
  -5     4    15          9.61          7.93         24.97   o 
  -6     4    11        146.95        149.99         33.00   o 
   6     4     8        261.81        212.95         37.00   o 
   2     4    19        863.77        858.89         79.31   o 
   1     4    20         15.83         17.66         25.15   o 
   1     5    19         93.23         68.28         30.97   o 
   2     5    18          3.39          1.49         54.02   o 
   6     5     6        726.82        619.40         52.88   o 
  -6     5     9       1020.42       1022.21         91.66   o 
  -3     5    18        416.88        383.64         42.52   o 
  -2     5    19          0.82         14.81         24.10   o 
  -6     6     5       3388.93       3362.15        226.66   o 
  -6     6     4        576.67        543.00         50.79   o 
   6     6     1          5.52         10.73         25.66   o 
   6     6     2        260.50        239.55         39.17   o 
   5     6     9         71.36         73.20         28.11   o 
  -3     7    15        273.39        276.69         38.47   o 
  -2     8    14        181.77        162.74         34.53   o 
   3     8    11         29.20          1.52         64.09   o 
   2     8    13        347.00        359.23         42.25   o 
   0     8    15          0.34          1.53         47.05   o 
   4     9     1        795.24        810.85         74.30   o 
  -4     9     3        122.85         99.14         32.27   o 
  -4     9     4        386.70        370.48         42.12   o 
  -3     9     9        164.06        163.27         35.88   o 
  -2    10     7        111.78        103.64         30.91   o 
   2    10     6        471.31        489.41         50.14   o 
   1    10     8         68.45         52.23         32.46   o 
  -3     0    21        225.99        232.51         37.60   o 
   7     0     5       1873.94       1802.77        146.20   o 
   5     0    15        356.50        355.97         42.54   o 
   5     1    15        253.07        239.04         37.22   o 
   7     1     5        908.15        873.09         73.34   o 
  -7     1     8        182.25        185.59         35.40   o 
  -3     1    21        915.61        952.43         83.74   o 
  -5     2    17        692.95        751.29         70.99   o 
  -7     2     7        585.58        549.71         49.76   o 
   7     2     4          4.96         14.87         25.57   o 
   3     2    19        215.00        219.61         36.09   o 
   2     3    20        145.51        110.20         32.51   o 
  -7     3     4        398.95        358.04         42.11   o 
  -7     3     5         56.09          7.47         64.47   o 
  -3     3    20         31.37         30.78         27.68   o 
  -2     3    21        160.32        166.08         34.18   o 
   5     4    13          9.05          3.53         25.39   o 
  -5     5    14       2003.01       1899.87        150.91   o 
  -2     6    18          5.45          4.54         24.80   o 
  -3     6    17         69.58         57.13         27.94   o 
  -4     6    15       2903.17       3038.49        215.48   o 
  -5     6    12        533.59        508.12         48.27   o 
  -6     6     6        319.31        334.73         43.61   o 
   6     6     3        782.21        770.12         71.07   o 
   4     6    13        415.78        456.07         46.60   o 
   2     6    17        864.96        896.81         82.90   o 
   1     6    18        622.57        623.35         54.22   o 
   0     7    17       1404.41       1554.20        180.57   o 
   4     7    11        135.86        135.13         33.68   o 
   5     7     7        114.22        104.50         33.30   o 
  -5     7     9        268.08        259.80         39.98   o 
  -4     7    13        279.73        278.90         40.71   o 
  -1     7    17        969.79       1092.17         95.99   o 
  -3     8    13        147.81        168.65         33.90   o 
  -4     8    10        933.35       1029.77         92.51   o 
  -5     8     3        702.29        723.49         58.90   o 
  -5     8     1        340.22        330.19         40.37   o 
   5     8     0        300.45        337.32         41.27   o 
   5     8     1       1100.29       1102.23         97.86   o 
   1     9    12       2405.35       2455.00        191.57   o 
   3     9     8         21.78         25.20         25.19   o 
   4     9     3         71.76         67.03         29.91   o 
  -4     9     5        209.61        250.87         37.71   o 
  -1    10     9        172.73        170.79         34.83   o 
   0    10     9         99.33        106.52         11.01   o 
  -3    10     3         15.55          6.09         27.42   o 
  -3    10     2       1204.79       1285.57        113.82   o 
  -3    10     1         53.51         69.85         32.72   o 
   3    10     0        615.42        686.65         65.98   o 
   3    10     1        367.62        429.60         48.46   o 
   0    11     1        518.66        552.51         25.52   o 
  -2     0    22       2601.04       2892.63        211.42   o 
  -1     2    22        136.49        162.24         33.26   o 
   1     3    21        445.41        452.82         45.36   o 
   6     3    10       1132.21       1013.43         88.11   o 
   7     3     2        224.90        194.75         36.27   o 
  -6     3    13         33.11         38.05         27.25   o 
  -5     8     4       1143.67       1200.10        110.55   o 
  -7     0     9        256.94        239.40         42.27   o 
   2     1    21        186.17        208.84         39.76   o 
  -7     1     9       1446.14       1485.03        127.68   o 
   0     2    22        728.82        763.12         95.59   o 
  -6     2    14        685.04        588.54         49.69   o 
  -7     2     8        194.27        161.28         33.98   o 
   6     2    11        370.56        304.54         39.66   o 
  -7     3     6        982.98        975.95         80.32   o 
  -1     4    21        195.76        242.72         36.79   o 
  -4     4    18        644.30        671.67         64.43   o 
  -6     4    12        195.86        181.77         33.56   o 
   6     4     9        264.68        250.27         38.60   o 
   4     4    16        114.74        129.30         29.35   o 
   3     4    18          3.39          7.70         51.91   o 
   0     5    20       1738.55       1884.50         91.96   o 
   3     5    17         65.68         73.26         29.05   o 
   4     5    15         96.16         58.37         31.65   o 
   6     5     7         43.26          1.55         64.29   o 
  -4     5    17        257.87        291.23         40.24   o 
  -1     5    20        300.05        326.64         40.78   o 
   5     6    10        544.11        531.81         49.91   o 
   3     7    14         31.78         33.44         25.12   o 
  -5     7    10        155.22        174.47         35.55   o 
  -5     8     5        684.92        674.89         54.83   o 
   5     8     2        229.21        183.06         35.61   o 
   1     8    15        273.25        262.29         38.36   o 
   0     9    13       1684.88       1839.82        161.48   o 
   2     9    11         13.66         11.74         25.12   o 
   4     9     4         55.84         30.83         28.90   o 
  -4     9     6         10.04         18.69         23.42   o 
  -3     9    10       2068.59       2197.65        180.92   o 
  -2     9    12         42.97         44.52         26.86   o 
  -1     9    13        145.27        157.36         33.51   o 
  -2    10     8        630.14        639.34         54.89   o 
  -3    10     4          5.32          4.64         25.88   o 
   3    10     2        272.73        267.61         37.62   o 
   2    10     7         97.14        113.89         31.66   o 
   1    10     9         15.92         18.26         27.14   o 
   0    11     3         75.36         77.54         10.01   o 
   0    11     2         40.12         36.81         11.56   o 
   1    11     0        115.29        103.88         32.61   o 
  -1    11     1        233.41        218.30         37.42   o 
  -4     0    20        555.29        594.46         55.34   o 
   6     0    12        266.34        292.77         44.20   o 
   4     0    18       1001.92       1149.73        106.27   o 
   1     1    22          1.81          1.74         50.45   o 
   4     1    18       1251.79       1425.22        126.22   o 
   7     1     6        510.18        413.91         49.97   o 
  -5     1    18          9.66         17.75         29.28   o 
  -3     2    21        427.61        408.23         44.67   o 
   7     2     5        279.64        230.99         37.90   o 
   5     2    15          0.16          3.04         51.76   o 
   3     3    19         49.24         49.43         27.29   o 
   4     3    17         42.28         45.80         27.25   o 
   7     3     3         24.47         27.94         24.98   o 
  -5     3    17        636.48        563.91         50.24   o 
  -4     3    19         50.17         49.53         27.06   o 
   0     4    21         11.94         12.92         25.75   o 
  -5     4    16         10.83         14.42         25.96   o 
  -7     4     1        491.69        482.25         47.07   o 
   5     5    12        764.10        705.54         63.05   o 
  -1     6    19          5.52          4.93         25.67   o 
   0     6    19        164.14        184.86         12.11   o 
  -5     6    13        301.11        288.34         39.30   o 
  -6     6     7         23.70         21.39         27.49   o 
   6     6     4         42.24         31.24         27.94   o 
   3     6    16         33.24         30.37         25.89   o 
   1     7    17        473.84        434.31         45.57   o 
   2     7    16        320.40        338.26         40.45   o 
  -2     7    17         26.24         34.58         23.97   o 
  -2     8    15        301.09        319.07         38.95   o 
  -4     8    11          5.37          3.49         25.47   o 
  -5     8     6         91.58        106.34         32.27   o 
   5     8     3        680.96        616.36         53.49   o 
   4     8     9          9.27         15.71         24.21   o 
   3     8    12        339.75        354.04         41.47   o 
   2     8    14        144.46        151.66         31.31   o 
   4     9     5         72.98        101.65         28.72   o 
  -4     9     7        361.61        355.66         40.76   o 
   0    10    10        252.13        268.83         13.42   o 
  -1    10    10        216.33        229.52         36.94   o 
  -3    10     5         19.83          6.25         54.81   o 
   3    10     3          5.95          9.33         25.12   o 
   1    11     2         11.35          3.13         54.45   o 
   1    11     1       1633.57       1654.33        142.13   o 
  -1    11     2         16.59         10.79         26.45   o 
  -1    11     3        121.14        154.54         34.65   o 
   3     1    20        329.14        339.76         47.20   o 
   6     1    12       1027.10       1147.71         98.51   o 
  -7     1    10        231.30        251.22         43.44   o 
  -6     1    15        252.90        284.81         45.14   o 
  -2     2    22        190.69        183.28         35.52   o 
  -7     2     9         90.02         82.68         28.49   o 
   2     2    21       1030.89       1068.27         93.97   o 
   1     2    22        353.65        366.98         42.01   o 
   0     3    22        450.03        458.35         15.59   o 
   6     3    11         42.56         38.53         26.11   o 
   7     3     4         64.54         61.67         27.88   o 
  -1     3    22         19.33          3.08         48.78   o 
  -3     4    20        163.85        131.46         33.96   o 
  -7     4     4          1.81          2.91         27.21   o 
  -7     4     3          0.03          9.06         25.37   o 
   7     4     0        530.03        581.34         50.92   o 
   7     4     1        413.08        411.72         45.88   o 
   1     5    20         20.47         23.82         26.41   o 
   2     5    19        454.12        481.12         47.17   o 
   6     5     8        456.36        435.28         45.84   o 
  -6     5    11        802.34        783.83         70.99   o 
  -5     5    15        416.49        457.16         46.47   o 
  -3     5    19        462.39        458.42         47.89   o 
  -2     5    20        211.60        248.86         38.21   o 
  -4     6    16        205.18        219.30         36.14   o 
  -6     6     8          1.75          5.70         24.75   o 
   6     6     5        959.26        836.05         72.11   o 
   4     7    12        835.88        819.22         68.01   o 
   5     7     8        544.37        524.86         50.08   o 
  -4     7    14        393.92        476.86         45.84   o 
  -3     7    16         84.33         58.09         29.45   o 
   0     8    16         70.96         72.70          9.93   o 
  -1     8    16         16.03         36.13         25.16   o 
  -3     8    14          7.40         15.23         25.44   o 
   5     8     4          4.39          7.66         51.64   o 
   1     9    13         58.06         49.08         28.14   o 
  -3     9    11         37.31         37.16         28.37   o 
  -2    10     9         87.93         87.55         30.90   o 
  -3    10     6        156.06        153.39         34.94   o 
   3    10     4        409.70        478.68         47.24   o 
   2    10     8        208.45        204.76         37.37   o 
   0    11     5        144.93        154.32         12.09   o 
   1    11     3        498.05        493.23         48.20   o 
  -1    11     4        153.96        163.59         33.79   o 
  -1     0    23       1012.66       1227.88        109.80   o 
   7     0     7       3521.69       3769.91        260.10   o 
   5     1    16         52.79         63.72         32.37   o 
   7     1     7         17.48         17.74         30.95   o 
  -1     1    23        470.90        462.27         49.46   o 
  -4     2    20        335.29        279.80         38.84   o 
  -5     2    18        613.56        563.69         52.16   o 
  -6     2    15        301.08        297.97         40.27   o 
   7     2     6          5.07         10.01         26.26   o 
   6     2    12         96.49        100.30         31.70   o 
   4     2    18         26.36         30.04         26.93   o 
   3     2    20        158.51        158.52         33.61   o 
   5     3    15        371.12        360.38         43.00   o 
   7     3     5         54.88         45.06         27.62   o 
  -7     3     8        186.71        185.57         34.59   o 
  -6     4    13        206.09        160.09         36.92   o 
  -7     4     6        214.51        239.71         40.95   o 
  -7     4     5         62.29         59.79         30.76   o 
   7     4     2        161.49        150.46         34.58   o 
   6     4    10          0.19          4.80         55.91   o 
   5     4    14        230.53        225.12         38.81   o 
   2     4    20         35.55         25.32         28.56   o 
   1     4    21        777.08        772.29         68.46   o 
  -2     6    19        136.38        143.85         34.25   o 
   5     6    11        964.06        846.88         74.76   o 
   1     6    19         26.92         29.62         27.16   o 
   0     7    18        187.73        178.50         11.92   o 
  -6     7     1       1030.86        993.84         86.97   o 
  -6     7     2        540.29        513.74         51.36   o 
  -5     7    11         93.27         75.82         30.68   o 
  -1     7    18        134.61        141.69         33.08   o 
  -4     8    12         11.43         12.91         24.81   o 
  -5     8     7        306.32        305.81         39.79   o 
   5     8     5        547.19        514.89         49.14   o 
   4     8    10          0.80          8.26         24.56   o 
   0     9    14          3.07         13.60         14.92   o 
   2     9    12          9.69          5.71         25.70   o 
  -4     9     8        175.02        179.93         35.17   o 
  -2     9    13        272.14        278.58         39.28   o 
  -1     9    14        454.29        489.87         47.95   o 
   1    10    10         26.66         40.08         26.00   o 
   1    11     4        435.43        515.91         48.41   o 
  -1    11     5        134.59        168.43         34.42   o 
  -6     0    16         23.87         35.94         30.49   o 
  -7     0    11       1232.47       1232.01        103.54   o 
   0     1    23         10.93         15.36         17.79   o 
  -7     1    11         38.83         22.92         31.69   o 
  -3     1    22         10.09         15.02         29.94   o 
  -7     2    10         58.39          4.69         67.18   o 
   2     3    21          6.63          7.87         50.57   o 
  -7     3     9        287.51        279.77         40.37   o 
  -2     3    22         67.00         97.98         31.19   o 
  -4     4    19         50.60         58.13         27.27   o 
   7     4     3       1061.50        968.67         82.64   o 
   4     4    17        100.11        109.48         31.17   o 
   3     4    19         40.73         47.21         28.98   o 
   3     5    18       1666.96       1681.40        147.05   o 
   4     5    16        282.66        261.79         38.91   o 
  -4     5    18        134.10        155.07         33.74   o 
  -5     6    14        119.67        131.43         33.07   o 
  -6     6     9         83.45         96.63         31.48   o 
   3     7    15         19.81         27.24         26.13   o 
   5     7     9         52.60         41.20         28.79   o 
   6     7     1          1.98          3.17         53.95   o 
   6     7     0        147.81        155.15         34.48   o 
  -6     7     3       1701.63       1699.88        145.23   o 
  -6     7     4        289.48        283.71         40.67   o 
  -2     8    16        746.00        795.16         73.09   o 
  -5     8     8        352.61        377.56         43.52   o 
   3     8    13          4.87          4.70         52.35   o 
   1     8    16          9.01          1.57         50.83   o 
  -1    10    11        138.00        142.77         34.83   o 
   0    10    11        279.11        291.46         28.01   o 
  -2    10    10        333.53        352.78         45.37   o 
  -3    10     7        695.34        819.73         75.00   o 
   3    10     6        761.60        846.32         71.58   o 
   2    10     9        317.67        308.88         42.61   o 
   0    11     6        218.63        234.29         13.22   o 
   1    11     5         73.56        108.23         32.02   o 
   2    11     2        189.28        181.82         37.25   o 
   2    11     1        569.35        578.36         51.83   o 
   2    11     0        817.49        859.94         76.51   o 
  -2    11     1          1.01          1.61         50.88   o 
  -2    11     2         67.57         67.49         29.96   o 
  -2    11     3         60.67         69.72         31.41   o 
  -1    11     6         16.90         22.85         27.17   o 
  -5     0    19         15.97          7.29         63.90   o 
   2     0    22        487.72        522.12         54.35   o 
   6     1    13         54.77         58.11         35.28   o 
   7     1     8         15.15          5.50         70.56   o 
  -6     1    16         30.98         60.49         31.48   o 
  -5     1    19        814.35        932.28         85.95   o 
  -2     1    23        174.65        194.17         37.37   o 
  -1     2    23        654.82        705.69         63.38   o 
   0     2    23         45.63         41.01          9.83   o 
   7     2     7        146.11        104.56         33.32   o 
   5     2    16        270.52        232.87         38.67   o 
   1     3    22        235.48        207.44         39.53   o 
   4     3    18        155.61        126.42         31.73   o 
  -5     3    18        602.99        573.61         51.81   o 
  -4     3    20         86.75         89.84         31.27   o 
  -5     4    17       1466.58       1471.02        138.32   o 
  -7     4     7        712.45        692.95         59.79   o 
   7     4     4        704.11        595.03         54.30   o 
   0     5    21        521.09        581.47         29.30   o 
  -6     5    12        114.41        126.57         33.85   o 
  -1     5    21        291.15        355.41         43.47   o 
  -1     6    20        217.34        269.01         41.14   o 
   3     6    17          0.62          1.48         25.82   o 
   1     7    18        472.80        478.89         47.77   o 
   2     7    17          0.47          1.60         54.33   o 
   4     7    13        549.88        546.38         52.98   o 
   6     7     2        138.83        115.63         32.99   o 
  -6     7     5        165.63        167.82         33.78   o 
  -5     7    12         87.34        104.30         31.17   o 
  -4     7    15         12.68          0.00         57.06   o 
  -3     7    17        434.86        434.82         45.82   o 
  -2     7    18          4.23         21.94         24.46   o 
   5     8     6         58.58         44.62         28.45   o 
   2     8    15        126.58        118.28         33.01   o 
   1     9    14         31.07         16.85         26.51   o 
   4     9     7        105.18         73.79         32.12   o 
  -4     9     9        656.26        757.56         66.09   o 
  -3     9    12        734.70        808.61         73.90   o 
  -3    10     8        357.95        370.42         43.78   o 
   1    10    11        164.08        163.83         34.86   o 
   0    11     7        242.06        263.50         13.49   o 
   1    11     6        322.45        334.20         43.19   o 
   2    11     3        444.21        458.75         49.68   o 
   1     0    23        330.23        417.21         49.53   o 
   2     1    22         77.61         89.67         34.56   o 
  -4     1    21        249.89        262.91         42.52   o 
  -3     2    22         42.10         59.18         27.55   o 
  -7     2    11        555.71        517.63         49.29   o 
   3     3    20        156.16        159.54         34.07   o 
   6     3    12        105.52         62.42         28.96   o 
  -7     3    10        102.31         66.00         32.82   o 
  -6     3    15         72.40         53.06         28.75   o 
   0     4    22        712.65        740.62         22.27   o 
  -1     4    22         22.82          1.64         55.78   o 
  -6     4    14        168.53        156.13         33.83   o 
  -7     4     8          0.07          2.28         26.91   o 
   6     4    11         53.81         41.53         27.64   o 
   7     5     0        265.14        250.69         38.38   o 
  -7     5     1         67.78         80.24         31.17   o 
  -7     5     2       1031.74        961.49         81.45   o 
  -7     5     3        174.93        184.65         34.28   o 
  -5     5    16         43.86         58.36         28.62   o 
   0     6    20        101.91        119.30         11.00   o 
  -4     6    17        371.66        414.35         45.31   o 
  -6     6    10         13.50         14.10         26.67   o 
   6     6     7        292.95        279.42         41.97   o 
   5     6    12        141.84        111.92         34.87   o 
   4     6    15        179.92        190.60         34.83   o 
   6     7     3        412.57        408.16         45.84   o 
  -6     7     6        109.24        133.87         32.29   o 
  -1     8    17         18.03         18.86         27.27   o 
   0     8    17         45.96         51.02         15.90   o 
  -3     8    15        173.99        162.81         35.44   o 
  -4     8    13         14.84          8.01         55.22   o 
  -5     8     9         43.97          6.39         57.26   o 
   2     9    13        251.06        252.00         39.04   o 
   3     9    11         15.88          6.42         52.60   o 
  -2     9    14        169.17        198.62         35.49   o 
   3    10     7        235.23        237.35         38.10   o 
  -2    11     5        285.84        315.70         41.56   o 
  -1    11     7       1869.16       2164.36        167.80   o 
   1     1    23        411.86        446.17         47.87   o 
  -6     2    16         79.62         87.26         31.12   o 
  -7     5     4        756.01        742.36         72.53   o 
  -3     5    20        283.37        299.13         43.02   o 
   4     8    11        490.34        443.36         48.80   o 
   0    10    12        235.92        265.27         29.20   o 
   2    11     4          9.20          8.19         61.20   o 
   3     0    21       2248.58       2327.01        192.98   o 
   3     1    21         62.89         56.44         28.50   o 
  -7     1    12        520.34        451.78         49.35   o 
  -2     2    23        184.63        190.61         39.15   o 
  -4     2    21        132.01        137.80         34.36   o 
  -5     2    19        843.47        768.68         70.87   o 
   7     2     8         38.29         31.42         27.69   o 
   6     2    13        407.45        375.86         44.19   o 
   4     2    19          0.66         18.64         24.57   o 
   5     3    16       1122.00       1082.07         93.87   o 
   7     3     7       1026.17        856.69         75.88   o 
  -3     4    21         75.94         54.36         29.95   o 
   7     4     5          8.86          6.05         27.96   o 
   5     4    15        904.79       1013.72         89.65   o 
   2     5    20        562.37        600.60         54.23   o 
   7     5     1        265.42        246.24         41.55   o 
  -7     5     5         58.11         72.67         31.36   o 
  -6     5    13        329.88        318.36         44.68   o 
  -2     5    21         77.54        116.92         33.32   o 
  -3     6    19         32.01          8.77         63.06   o 
   0     7    19         50.52         49.79         10.88   o 
   5     7    10        425.96        396.85         48.88   o 
   6     7     4        113.60        124.76         32.88   o 
  -1     7    19        159.24        195.81         38.01   o 
   5     8     7        444.50        393.92         46.43   o 
   3     8    14         68.91         66.52         28.77   o 
   0     9    15         73.93         84.37         10.35   o 
   4     9     8         49.09         35.97         29.39   o 
   5     9     0       1411.61       1495.98        124.06   o 
  -5     9     1          4.62          8.21         54.07   o 
  -5     9     2        687.60        667.05         63.06   o 
  -4     9    10          0.99          3.28         47.78   o 
  -1    10    12        781.00        827.29         72.40   o 
  -3    10     9        184.65        206.10         36.32   o 
  -4    10     3        625.14        658.68         56.12   o 
  -4    10     2        125.58        118.87         32.49   o 
  -4    10     1        571.57        601.56         52.57   o 
   4    10     0         83.09        103.79         30.29   o 
   4    10     1        146.13        139.44         33.39   o 
   2    10    10        273.47        287.55         39.81   o 
   0    11     8        453.79        537.26         36.37   o 
   1    11     7          8.72         15.11         25.94   o 
   2    11     5          1.32          9.19         25.01   o 
  -2    11     6         19.87         22.21         25.85   o 
   7     0     9        160.75        143.90         35.80   o 
   6     0    14        125.58        116.25         33.60   o 
   5     1    17        296.49        300.55         41.97   o 
  -7     2    12         43.66          1.66         64.60   o 
   1     2    23        243.43        253.27         41.28   o 
   0     3    23         42.82         47.16          9.50   o 
  -3     3    22          8.87         12.66         25.74   o 
  -1     3    23        205.72        242.10         38.82   o 
  -2     4    22        260.49        274.60         39.82   o 
  -7     4     9       1060.38       1077.13         95.00   o 
   2     4    21         93.98         84.52         34.13   o 
   1     4    22        147.30        175.06         38.61   o 
   1     5    21        140.36        165.47         37.34   o 
   5     5    14        197.58        234.18         38.96   o 
   6     5    10          2.34          8.93         26.93   o 
   7     5     2         35.28         50.72         31.63   o 
  -7     5     6         32.86         26.90         31.66   o 
  -5     6    15        205.16        194.80         38.27   o 
  -6     6    11        945.00        988.67         93.74   o 
   6     6     8        101.39        103.86         32.91   o 
   2     6    19        172.61        196.17         38.47   o 
   1     6    20        290.48        288.79         42.18   o 
   3     7    16          0.44          1.76         63.62   o 
  -5     7    13        158.00        177.09         38.00   o 
  -2     8    17       1209.03       1376.52        121.55   o 
   1     8    17         94.59         96.60         33.06   o 
   5     9     2         60.63         50.71         30.60   o 
   5     9     1        151.55        133.15         34.93   o 
  -5     9     3         55.37         64.67         29.97   o 
  -5     9     4          7.66         59.30         30.08   o 
  -4    10     4        212.32        174.99         36.11   o 
   4    10     2         52.61          6.61         60.38   o 
   3    10     8        270.08        236.43         39.55   o 
   1    10    12        132.72        128.03         34.16   o 
  -1    11     8          4.67          9.99         27.89   o 
   0     0    24       1148.78       1222.68         36.77   o 
  -3     0    23        102.29         91.68         31.75   o 
  -7     0    13        279.48        235.77         40.45   o 
   6     1    14        420.77        381.36         46.93   o 
  -7     1    13         48.75          1.68         68.63   o 
  -1     1    24         84.23         60.77         36.74   o 
   5     2    17        326.66        302.57         41.68   o 
   3     2    21        109.27        138.17         32.11   o 
   6     3    13        427.21        377.99         45.41   o 
  -6     3    16        291.58        299.14         40.07   o 
  -4     4    20        161.47        118.84         34.70   o 
  -5     4    18        172.06        167.24         34.53   o 
   7     4     6          0.17          5.34         29.35   o 
   6     4    12         87.39         97.82         31.99   o 
   4     4    18         54.58         51.76         31.49   o 
   3     4    20        178.75        208.48         39.80   o 
   3     5    19        452.09        492.01         52.63   o 
   4     5    17        499.53        509.22         54.18   o 
   7     5     3         72.13         58.25         32.23   o 
  -7     5     7        112.71        135.69         37.60   o 
  -5     5    17        355.85        364.25         47.09   o 
   4     7    14        986.22       1048.05         95.04   o 
   6     7     5        129.45        115.21         34.33   o 
  -6     7     8         67.01         61.43         32.22   o 
  -3     8    16         66.60         83.21         31.18   o 
  -4     8    14       1160.99       1190.96        106.27   o 
   4     8    12        372.23        369.75         46.35   o 
   2     8    16         37.61         42.67         27.93   o 
   1     9    15        200.09        194.34         37.62   o 
   2     9    14         17.17          6.73         61.45   o 
   3     9    12        414.83        437.90         46.43   o 
   5     9     3         75.29         57.40         29.69   o 
  -5     9     5          0.01          3.34         54.36   o 
  -4     9    11         71.50         84.86         29.77   o 
  -2     9    15         37.21         42.29         27.29   o 
   0    10    13         40.55         43.47         10.57   o 
  -2    10    12         78.89         91.55         29.65   o 
  -3    10    10        367.31        388.51         46.00   o 
  -4    10     5        126.71        141.93         33.57   o 
   4    10     3        208.09        173.91         35.89   o 
   2    10    11          2.61          6.98         24.87   o 
   0    11     9       2522.45       3182.26        253.19   o 
   1    11     8         39.45         41.23         27.35   o 
   2    11     6        208.44        215.06         36.29   o 
   3    11     0          2.01         10.94         26.68   o 
  -3    11     1        307.67        339.68         43.17   o 
  -2    11     7       1177.85       1305.82        120.73   o 
  -4     0    22        820.19        797.98         71.02   o 
  -8     0     2        665.03        702.99         59.33   o 
   0     1    24        253.54        259.75         14.00   o 
  -5     1    20         92.48         89.69         33.31   o 
  -3     1    23        803.75        802.67         69.71   o 
  -6     2    17        992.96        921.15         73.00   o 
   7     2     9       1274.86       1151.63        104.81   o 
   6     2    14        139.62        116.69         35.23   o 
   2     3    22        498.94        509.51         49.39   o 
   4     3    19         53.43         37.09         30.17   o 
  -5     3    19         20.84         36.87         26.23   o 
  -4     3    21          9.89          3.12         27.43   o 
  -2     3    23          2.17          1.68         45.67   o 
  -7     4    10        455.15        455.94         51.08   o 
   0     5    22        179.36        195.40         13.63   o 
   7     5     4       1707.16       1542.21        131.77   o 
  -6     5    14         56.41         22.54         36.87   o 
  -1     5    22        692.72        767.95         63.38   o 
  -4     6    18          1.47          7.19         52.96   o 
  -6     6    12         43.37          7.23         75.61   o 
   6     6     9        219.57        206.72         40.35   o 
   5     6    13       2179.98       2216.17        177.42   o 
   4     6    16          9.50         13.72         27.88   o 
   3     6    18         13.68          7.19         57.51   o 
   1     7    19         60.14         83.30         33.22   o 
   2     7    18        807.96        879.46         74.90   o 
   6     7     6        503.64        491.81         52.15   o 
  -6     7     9         10.36          9.59         28.65   o 
  -2     7    19        252.16        281.92         40.78   o 
   0     8    18        230.66        246.59         21.02   o 
  -1     8    18         97.13        120.67         33.23   o 
  -5     8    11       1039.10       1024.42         86.07   o 
  -5     9     6         59.97         71.73         29.58   o 
  -1    10    13        487.53        565.44         52.77   o 
  -4    10     6         16.74          7.39         27.65   o 
   4    10     4         38.76         50.59         28.85   o 
   3    11     2        618.99        630.72         62.40   o 
   3    11     1          7.17          3.40         53.85   o 
  -3    11     2        143.09        122.04         33.50   o 
  -3    11     3          7.43         50.68         27.54   o 
  -1    11     9        954.67       1115.81         95.03   o 
