# Supplementary material for: Charge density studies of multicentre two-electron bonding of an anion radical at non-ambient temperature and pressure
Source: IUCrJ. 2021 Jun 12;8(Pt 4):644–54. doi: 10.1107/S2052252521005273 (PMC8256703; doi:10.1107/S2052252521005273)
Supplement: Supplementary file 3 [file m-08-00644-sup3.hkl]

 
# fcf, LIST 4 option, 
# notice sigma(Iobs) is replaced by sigmaw(Iobs)
# where in the weighting scheme, Weight(hkl) = 1/sigmaw^2 )
# Weight(hkl) =   1/sigma^2
# Input diffraction data were   Ihkl
# Structure was refined vs Fhkl
# written by  MoPro v20.01 

data_120K
_shelx_title ' written by MoPro v20.01'
_shelx_refln_list_code        4
_shelx_F_calc_maximum      456.56
_exptl_crystal_F_000       700.00
_reflns_d_resolution_high  0.7991

loop_
 _symmetry_equiv_pos_as_xyz
'x, y, z'
'-x+1/2, y+1/2, -z+1/2'
'-x, -y, -z'
'x-1/2, -y-1/2, z-1/2'

_cell_length_a     6.7637
_cell_length_b    10.0716
_cell_length_c    20.4697
_cell_angle_alpha  90.000
_cell_angle_beta   94.790
_cell_angle_gamma  90.000


loop_ 
 _refln_index_h 
 _refln_index_k 
 _refln_index_l 
 _refln_F_squared_calc 
 _refln_F_squared_meas 
 _refln_F_squared_sigma
 _refln_observed_status
   0     0     2       5315.36       5642.21         83.85   o 
   0     0     4       2994.94       3237.27         57.82   o 
   0     1     1       1936.57       2291.47         38.21   o 
   0     1     2        331.65        308.98          4.36   o 
   0     1     3       1600.42       1871.37         36.36   o 
   0     1     4         72.49         72.21          4.59   o 
   0     1     5      10778.62      10769.44        115.48   o 
   0     2     0       1322.18       1520.77         17.11   o 
   0     2     1        104.56        117.09          2.73   o 
   0     2     2       2171.89       2337.35         24.30   o 
   0     2     3       3410.80       3503.06         36.55   o 
  -1     0     5       4152.97       4262.47         80.93   o 
  -1     0     3       1792.28       1864.21         36.00   o 
  -1     0     1        807.16        791.40         10.79   o 
   1     0     1       1110.12       1113.03         77.62   o 
   1     0     3       1873.65       1966.03         25.69   o 
  -1     1     4        663.44        711.56         10.63   o 
  -1     1     3        124.43        140.16          3.41   o 
  -1     1     2       1676.77       1757.97         19.82   o 
  -1     1     1       1070.34       1147.85         13.77   o 
   1     1     0       3236.96       3383.75         37.59   o 
   1     1     1       7556.57       7384.03         63.45   o 
   1     1     2          3.51          4.73          1.39   o 
   1     1     3       1673.40       1765.17         18.61   o 
   1     1     4       1230.89       1199.45         12.02   o 
  -1     2     2       5178.77       5292.48         69.14   o 
  -1     2     1        635.91        640.33         20.92   o 
   1     2     0       1763.69       1971.71         24.41   o 
   1     2     1       2868.01       2939.01         37.95   o 
   1     2     2       5641.05       5652.06         52.72   o 
   0     0     6       2165.57       2123.71         41.75   o 
   0     1     6        123.28         91.03          5.69   o 
   0     2     4         18.62          8.92          1.62   o 
   0     2     5       6658.56       6820.33         69.21   o 
   0     3     1          1.56          2.91          1.52   o 
   0     3     2       1285.94       1288.89         21.33   o 
   0     3     3       5399.14       5514.64         50.70   o 
   1     0     5        139.14        136.92          9.75   o 
  -1     1     6        384.86        396.93          8.42   o 
  -1     1     5       6131.63       6326.43         51.90   o 
   1     1     5       1899.84       1873.60         21.37   o 
  -1     2     5       3501.91       3468.94         69.35   o 
  -1     2     4       3134.70       3106.76         44.21   o 
  -1     2     3       2249.23       2280.93         22.94   o 
   1     2     3       8360.29       8440.48         75.67   o 
   1     2     4        679.73        652.36         12.51   o 
  -1     3     2       3535.36       3585.61         76.57   o 
  -1     3     1       2766.50       2777.88         58.11   o 
   1     3     0       3389.66       3514.66         97.52   o 
   1     3     1      18095.72      18927.77        161.69   o 
  -2     0     4       2204.91       2134.15         34.38   o 
  -2     0     2        201.22        226.24         15.41   o 
   2     0     0      27164.16      27164.18        236.69   o 
   2     0     2     102154.60     101481.23       1393.67   o 
  -2     1     3       1787.45       1794.40         31.74   o 
  -2     1     2        137.95        143.89          5.15   o 
  -2     1     1       1335.19       1234.02         15.69   o 
   2     1     0       7502.59       7432.88         57.19   o 
   2     1     1       6516.99       6719.73         49.34   o 
   2     1     2       6324.19       6472.79         64.42   o 
   0     0     8      29377.04      29043.74        409.96   o 
   0     1     7       4781.98       4751.72         60.89   o 
   0     2     6          6.94          6.57          1.53   o 
   0     2     7       7817.30       7831.37         62.84   o 
   0     3     4        901.30        905.42         23.88   o 
   0     3     5       2782.75       2721.73         72.68   o 
   0     4     0        544.68        520.61         13.05   o 
  -1     0     7       1949.72       2005.12         25.46   o 
   1     0     7         16.59          2.54          4.27   o 
  -1     1     7       7015.46       7047.17         68.03   o 
   1     1     6       2322.38       2306.31         22.91   o 
   1     1     7       1830.68       1859.53         26.89   o 
  -1     2     6       2650.82       2634.64         42.17   o 
   1     2     5        211.74        230.46          7.45   o 
   1     2     6       2731.68       2722.06         33.40   o 
  -1     3     4        906.83        929.59         22.04   o 
  -1     3     3      18649.65      18418.59        477.40   o 
   1     3     2       1829.86       1963.05         32.65   o 
   1     3     3      12103.69      12120.48        127.32   o 
   1     3     4        760.91        796.68         15.51   o 
   2     0     4      12029.26      12050.18        193.20   o 
  -2     1     5       8423.12       8373.16         61.94   o 
  -2     1     4        119.06        102.26          4.05   o 
   2     1     3       4464.27       4640.88         50.62   o 
   2     1     4         63.48         66.56          5.01   o 
  -2     2     4        100.80        102.55          4.62   o 
  -2     2     3       4914.52       4942.03         50.90   o 
  -2     2     2         10.82          9.40          2.27   o 
  -2     2     1        148.08        153.71          6.38   o 
   2     2     0         37.13         46.22          4.84   o 
   2     2     1        118.84        115.17          4.69   o 
   2     2     2       1830.06       1783.76         24.57   o 
   2     2     3        265.41        268.23         11.29   o 
   0     1     8          3.34          5.36          2.59   o 
   0     2     8       6640.26       6631.49         57.68   o 
   0     3     6        201.27        195.78          7.45   o 
   0     4     1         89.69         90.06          3.90   o 
   0     4     2        383.40        367.24          8.28   o 
   0     4     3        625.04        626.93         13.64   o 
  -1     1     8          5.58          7.50          2.08   o 
  -1     2     7        654.58        645.88         18.70   o 
   1     2     7       1678.92       1691.86         25.27   o 
  -1     3     6        148.70        148.35         12.78   o 
  -1     3     5       2258.83       2254.39         55.67   o 
   1     3     5       5440.22       5322.43         67.41   o 
  -1     4     2        102.57        116.59          7.02   o 
  -1     4     1        381.00        380.55         25.56   o 
   1     4     0       8108.16       7941.13        134.69   o 
   1     4     1       1742.39       1722.49         24.44   o 
   1     4     2      17223.45      17197.77        185.36   o 
  -2     0     6      19449.21      19003.42        283.43   o 
   2     0     6        102.06        108.51          6.18   o 
  -2     1     6       4874.33       4921.95         46.65   o 
   2     1     5       1122.44       1068.23         15.82   o 
  -2     2     5        102.42        114.03          5.96   o 
   2     2     4        917.45        940.36         22.65   o 
  -2     3     3        875.04        862.48         17.00   o 
  -2     3     2        129.72        120.19          4.95   o 
  -2     3     1        542.15        556.70         12.09   o 
   2     3     0        327.26        334.38         12.27   o 
   2     3     1        781.59        769.89         19.39   o 
   2     3     2       1703.04       1761.95         32.39   o 
   0     1     9        553.07        546.71         20.37   o 
   0     3     7        218.69        217.37          7.22   o 
   0     4     4       5862.46       5835.19         59.97   o 
   0     4     5          1.67          3.70          2.21   o 
  -1     0     9        179.74        189.39          7.07   o 
  -1     1     9         64.80         60.87          4.85   o 
   1     1     8        451.16        459.49         12.69   o 
  -1     2     8       3725.60       3714.70         43.35   o 
  -1     3     7       2305.47       2378.45         69.48   o 
   1     3     6         83.17         85.68          5.30   o 
  -1     4     4         94.91         97.86          4.56   o 
  -1     4     3        912.88        930.78         17.71   o 
   1     4     3        384.16        389.82         14.03   o 
   1     4     4          6.78          5.05          2.77   o 
  -2     0     8       1164.24       1121.41         25.76   o 
  -2     1     7          2.57          3.00          2.37   o 
   2     1     6        232.40        220.57          8.47   o 
  -2     2     6       4998.29       5022.68         48.33   o 
   2     2     5       1780.55       1733.32         26.33   o 
  -2     3     4       1398.77       1341.39         22.51   o 
   2     3     3         85.90         80.13          6.47   o 
  -3     0     3       1907.42       1872.12         35.13   o 
  -3     0     1        289.06        260.33         11.53   o 
   3     0     1       5239.82       5178.76         70.58   o 
  -3     1     3        770.50        778.25         14.70   o 
  -3     1     2        504.35        474.54         11.07   o 
  -3     1     1         35.76         36.52          4.04   o 
   3     1     0        316.29        325.51         10.51   o 
   3     1     1        701.77        716.66         11.50   o 
   0     0    10       1042.70        985.50         37.49   o 
   0     1    10       2299.59       2293.88         39.76   o 
   0     2     9        759.16        761.46         17.53   o 
   0     3     8        691.81        671.63         13.46   o 
   0     4     6       3166.58       3192.57         40.39   o 
   0     5     1       7360.84       7337.39         90.86   o 
   1     0     9       7111.95       6891.95        127.39   o 
   1     1     9       3517.93       3525.95         44.96   o 
  -1     2     9         97.00         90.66          4.50   o 
   1     2     8        660.12        645.37         15.04   o 
   1     3     7       2139.71       2110.89         30.35   o 
  -1     4     5         20.22         14.84          2.85   o 
   1     4     5       1806.88       1811.47         27.78   o 
  -2     1     8       2296.83       2213.11         32.65   o 
   2     1     7       1424.27       1418.56         26.02   o 
  -2     2     7        433.42        432.61         12.74   o 
   2     2     6         57.48         45.70          4.23   o 
  -2     3     6        787.62        752.66         22.32   o 
  -2     3     5         81.82         84.23          7.16   o 
   2     3     4       1260.81       1216.60         27.10   o 
   2     3     5        690.41        649.80         15.21   o 
  -2     4     2       1418.01       1373.25         27.43   o 
  -2     4     1       1555.63       1542.82         29.59   o 
   2     4     0        118.77        100.03          7.05   o 
   2     4     1       3040.74       2982.69         35.44   o 
  -3     0     5        907.78        893.42         30.05   o 
   3     0     3      16509.04      16534.47        292.46   o 
  -3     1     5        770.47        741.10         15.07   o 
  -3     1     4        950.56        945.30         16.83   o 
   3     1     2        251.41        252.49          6.05   o 
   3     1     3        707.23        701.98         14.57   o 
  -3     2     3       4543.60       4543.33         53.20   o 
  -3     2     2       1479.89       1433.73         27.48   o 
  -3     2     1        921.18        864.90         18.29   o 
   3     2     0        544.84        569.77         14.51   o 
   3     2     1       1101.94       1106.98         15.80   o 
   0     2    10       2307.10       2258.60         34.34   o 
   0     4     7       1150.62       1134.62         21.39   o 
   0     5     2         16.57         12.05          2.82   o 
   0     5     3       1658.63       1636.82         26.01   o 
  -1     1    10       1011.57        969.32         22.44   o 
   1     2     9         95.08         85.99          5.76   o 
  -1     3     8        403.67        406.74         14.28   o 
   1     3     8          4.32          7.86          2.63   o 
  -1     4     6        855.37        829.62         31.15   o 
   1     4     6       1350.33       1328.97         27.26   o 
  -1     5     2        557.94        525.11         61.09   o 
  -1     5     1       1045.37       1023.51         25.74   o 
   1     5     0       1301.34       1204.37         33.52   o 
   1     5     1       1829.60       1819.55         27.21   o 
   1     5     2        602.46        594.90         15.75   o 
   2     0     8        721.65        757.29         29.30   o 
  -2     1     9       1583.60       1564.03         23.83   o 
   2     1     8       1891.08       1847.95         36.98   o 
  -2     2     8       2079.63       2104.25         32.38   o 
   2     2     7        155.16        154.70          7.75   o 
  -2     3     7         76.48         94.40         11.27   o 
   2     3     6       4011.55       3953.86         41.12   o 
  -2     4     4       4339.60       4368.94         37.29   o 
  -2     4     3        991.27        989.93         13.43   o 
   2     4     2          3.48          3.09          1.95   o 
   2     4     3        161.04        167.28          7.24   o 
  -3     1     6        487.23        493.05         11.19   o 
   3     1     4        667.11        659.93         17.19   o 
  -3     2     5       1077.55       1052.69         17.92   o 
  -3     2     4       1476.80       1417.85         20.86   o 
   3     2     2         51.42         50.58          3.40   o 
   3     2     3        404.51        439.88         13.90   o 
   0     1    11        319.57        311.42         13.35   o 
   0     3     9        272.40        273.91          8.69   o 
   0     5     4          1.47          3.27          2.07   o 
   0     5     5         22.75         29.73          3.71   o 
  -1     0    11        311.06        318.96         13.18   o 
   1     1    10       2228.96       2192.00         41.75   o 
  -1     2    10       5042.83       4973.61         72.35   o 
  -1     3     9          1.94          1.93          2.99   o 
  -1     4     7        295.37        278.75         10.04   o 
   1     4     7          0.14          3.32          2.91   o 
  -1     5     4       2624.57       2712.55         84.44   o 
  -1     5     3        627.20        602.76         15.25   o 
   1     5     3          2.81          8.85          3.48   o 
  -2     0    10       2767.31       2718.77         46.87   o 
  -2     2     9          4.27          2.33          2.77   o 
   2     2     8        644.57        632.42         16.31   o 
  -2     4     5        211.94        192.22         11.60   o 
   2     4     4         12.36         13.09          2.84   o 
  -3     0     7       4877.30       4695.67         68.99   o 
  -3     1     7        367.84        349.28          9.38   o 
   3     1     5         12.71         14.18          3.47   o 
  -3     2     6       2412.41       2369.59         27.01   o 
   3     2     4        947.25        927.63         24.01   o 
  -3     3     3       1250.50       1186.44         29.66   o 
  -3     3     2         46.34         40.57          4.33   o 
  -3     3     1       5842.46       5805.48         63.96   o 
   3     3     0        196.19        202.25          8.82   o 
   3     3     1        994.96        991.71         19.14   o 
   3     3     2       1041.97       1014.22         16.28   o 
   0     2    11       1557.61       1527.70         33.72   o 
   0     3    10         12.55          7.97          2.79   o 
   0     4     8       1167.23       1206.94         20.03   o 
   1     0    11        295.04        284.01         20.85   o 
  -1     1    11        712.84        723.41         17.97   o 
   1     2    10       1421.15       1313.13         37.30   o 
   1     3     9       1585.37       1580.04         29.41   o 
  -1     4     8       6576.78       6388.99        134.17   o 
  -1     5     5         35.45         38.42          4.40   o 
   1     5     4        245.96        254.72         10.42   o 
  -2     1    10       1791.68       1745.65         26.29   o 
   2     1     9        538.77        518.57         18.81   o 
  -2     3     8       1565.27       1495.15         48.45   o 
   2     3     7       1665.69       1644.73         23.87   o 
  -2     4     6        215.98        225.63         12.71   o 
   2     4     5         25.20         23.08          4.07   o 
   3     1     6        257.95        248.55          8.18   o 
  -3     2     7         15.35         10.92          3.46   o 
   3     2     5        613.00        558.97         15.15   o 
  -3     3     5       2352.77       2313.33         35.46   o 
  -3     3     4        803.78        786.17         18.50   o 
   3     3     3       5146.96       5077.94         73.99   o 
   0     0    12       2931.54       2972.39         63.86   o 
   0     1    12          1.16          1.68          3.39   o 
   0     4     9        464.56        475.37         13.85   o 
   0     5     6        718.83        699.29         17.55   o 
   0     6     0        689.43        708.45         50.21   o 
   1     1    11         42.64         37.96          5.87   o 
  -1     2    11        227.81        222.28         12.34   o 
  -1     3    10       4089.98       4107.04         59.25   o 
   1     4     8       2497.43       2447.57         31.46   o 
  -1     5     6        576.72        545.17         20.23   o 
   1     5     5       2082.65       2001.74         41.55   o 
   2     0    10       7803.98       7971.29        146.08   o 
  -2     2    10        391.19        376.03         11.70   o 
   2     2     9       3186.38       3198.03         43.83   o 
  -2     3     9        785.88        761.94         33.87   o 
   2     3     8         32.55         36.69          4.17   o 
  -2     4     7        108.62         87.99         11.91   o 
   2     4     6       2056.26       2048.43         28.03   o 
  -2     5     3        200.84        216.86         17.55   o 
  -2     5     2       2333.69       2295.77         63.27   o 
  -2     5     1        339.30        317.96         23.35   o 
   2     5     0       1653.64       1629.63         50.80   o 
   2     5     1      11145.64      10902.18         85.85   o 
   2     5     2       1575.04       1583.21         26.58   o 
   3     0     7         12.59          1.84          4.71   o 
  -3     1     8        193.90        183.57          7.92   o 
   3     1     7        821.13        801.96         15.64   o 
   3     2     6        258.22        253.71         10.32   o 
  -3     3     6        146.46        146.58          8.03   o 
   3     3     4         22.26         21.30          4.84   o 
  -3     4     1       2467.20       2397.99         35.93   o 
   3     4     0         45.98         43.43          5.67   o 
  -4     0     2        606.95        595.70         20.44   o 
   4     0     0        278.28        226.06         24.22   o 
   0     3    11        337.10        328.85         11.28   o 
   0     5     7       1134.96       1105.83         19.69   o 
   0     6     1          3.17          3.15          2.78   o 
   0     6     2         29.94         30.70          4.84   o 
   0     6     3        176.25        175.96          8.40   o 
  -1     1    12         52.11         51.00          5.48   o 
   1     2    11        587.63        576.55         29.95   o 
   1     3    10         15.99         19.67          3.79   o 
  -1     4     9        454.43        447.28         16.77   o 
  -1     5     7         38.48         39.52          4.60   o 
   1     5     6       4379.37       4370.50         46.76   o 
  -1     6     1         44.91         45.71          8.19   o 
   1     6     0       3780.14       3795.40         61.11   o 
  -2     1    11       1663.55       1646.25         26.19   o 
   2     1    10        536.60        528.85         18.98   o 
  -2     5     4        614.05        591.39         16.13   o 
   2     5     3        905.49        860.00         16.34   o 
  -3     0     9        146.55        137.66          9.88   o 
  -3     1     9        354.05        345.10         12.67   o 
  -3     2     8       5387.95       5401.42         55.59   o 
  -3     3     7         10.87          8.41          3.01   o 
   3     3     5        923.33        931.32         36.51   o 
  -3     4     4        443.17        425.95         17.96   o 
  -3     4     3        985.56        936.98         20.91   o 
  -3     4     2        205.54        209.37          9.43   o 
   3     4     1          0.57          2.07          3.80   o 
   3     4     2       3397.35       3468.17         56.94   o 
  -4     0     4       3166.79       3120.28         56.89   o 
   4     0     2       6176.19       6184.20         89.42   o 
  -4     1     3        364.86        362.46         11.02   o 
  -4     1     2          1.70          1.85          4.81   o 
  -4     1     1        732.44        756.29         23.06   o 
   4     1     0        366.95        366.50         12.74   o 
   4     1     1         77.97         69.20          5.74   o 
   0     2    12        709.78        699.31         18.69   o 
   0     4    10        456.70        457.59         13.85   o 
   0     5     8        353.13        340.23         12.23   o 
   0     6     4        788.23        758.35         18.17   o 
   1     1    12        258.00        242.85         13.77   o 
  -1     2    12       2079.04       2017.97         42.10   o 
  -1     3    11        681.18        672.71         16.86   o 
   1     4     9         94.32         93.03          5.68   o 
   1     5     7         42.36         38.72          3.65   o 
  -1     6     3        579.46        559.75         27.59   o 
  -1     6     2        216.53        194.97         19.14   o 
   1     6     1        420.17        409.88         15.86   o 
   1     6     2        876.82        859.11         24.90   o 
   1     6     3        203.26        212.37         10.20   o 
  -2     2    11        549.42        557.48         14.79   o 
   2     2    10       2395.06       2388.81         37.46   o 
  -2     3    10        264.44        266.91         20.11   o 
   2     3     9          2.52          3.45          3.05   o 
  -2     4     8        165.43        164.71         16.13   o 
   2     4     7          2.34          5.01          2.21   o 
  -2     5     5        792.11        775.49         14.93   o 
   2     5     4       1189.05       1124.27         29.93   o 
   3     1     8       2576.17       2487.35         46.19   o 
  -3     2     9         83.29         78.71          6.38   o 
   3     2     7        456.66        440.69         15.25   o 
   3     3     6       1506.65       1522.16         33.70   o 
  -3     4     5        100.72         93.25          8.93   o 
   3     4     3          2.19          7.41          3.82   o 
  -4     1     5        157.78        161.83          7.66   o 
  -4     1     4       2898.20       2910.64         36.51   o 
   4     1     2       8238.38       8342.42         74.04   o 
   4     1     3         55.14         70.87         10.73   o 
  -4     2     3        358.88        337.33         12.81   o 
  -4     2     2          4.52          3.76          3.22   o 
  -4     2     1       3275.74       3281.49         45.68   o 
   4     2     0        202.13        194.63          9.57   o 
   4     2     1        267.55        270.69         11.18   o 
   0     1    13       1653.91       1633.83         29.88   o 
   0     6     5        978.03        929.86         36.70   o 
  -1     0    13        939.70        928.11         33.43   o 
  -1     1    13        644.82        618.85         15.69   o 
   1     2    12       1398.70       1379.40         28.58   o 
   1     3    11         44.31         36.88          4.38   o 
  -1     4    10        429.62        432.10         14.15   o 
  -1     5     8        752.69        739.52         18.48   o 
  -1     6     4         19.96         25.50          4.88   o 
   1     6     4          6.21          4.17          2.53   o 
  -2     0    12        156.97        173.37         11.00   o 
  -2     1    12        999.20       1004.07         20.39   o 
   2     1    11        432.53        457.02         15.12   o 
  -2     4     9        541.12        552.69         30.34   o 
   2     4     8       1515.35       1494.95         22.06   o 
  -2     5     6        199.50        197.97         10.24   o 
   2     5     5        984.44        997.49         18.66   o 
  -3     1    10         65.94         63.78          5.24   o 
   3     2     8        656.56        653.93         18.12   o 
  -3     3     8        772.83        748.66         19.38   o 
  -3     4     6       3269.13       3234.05         59.13   o 
   3     4     4       2973.68       2929.16         43.65   o 
  -4     0     6        850.40        841.20         32.58   o 
   4     0     4      16747.07      16833.12        272.78   o 
  -4     1     6       4633.04       4570.99         50.73   o 
   4     1     4       4395.43       4389.48         57.97   o 
  -4     2     4       1634.00       1644.45         30.55   o 
   4     2     2        192.32        176.76          7.52   o 
   0     2    13        287.96        256.73         12.49   o 
   0     3    12       1144.66       1131.22         25.34   o 
   0     5     9       3515.01       3487.86         47.16   o 
   0     6     6        828.97        816.61         19.52   o 
   1     0    13         27.73         15.46          6.11   o 
  -1     3    12        786.95        762.78         25.28   o 
   1     4    10       2251.81       2167.33         34.85   o 
   1     5     8         44.86         36.21          3.58   o 
  -1     6     5        356.61        332.53         11.11   o 
   1     6     5        136.13        124.46          8.09   o 
  -2     2    12       1043.13       1055.40         21.50   o 
   2     2    11       2238.82       2278.19         47.72   o 
  -2     3    11        516.14        503.44         21.39   o 
   2     3    10       2682.83       2581.54         64.23   o 
  -2     5     7       4135.22       3990.77         97.09   o 
   2     5     6         86.91         90.44          5.73   o 
  -2     6     1        484.80        512.41         29.84   o 
   2     6     0        148.40        126.15         14.44   o 
   3     0     9       1052.79       1017.76         44.70   o 
   3     1     9        725.90        714.13         23.39   o 
  -3     2    10       1949.11       1889.28         33.66   o 
   3     3     7       2935.90       2916.74         43.30   o 
   3     4     5       1799.48       1772.97         32.58   o 
  -3     5     1        102.61        100.64          8.79   o 
   3     5     0       2415.50       2390.55         52.20   o 
  -4     1     7        831.35        827.48         18.44   o 
  -4     2     5        435.88        442.29         15.66   o 
   4     2     3          7.06          7.13          2.43   o 
  -4     3     2       1461.29       1424.56         23.97   o 
  -4     3     1          2.24          2.35          4.19   o 
   4     3     0        389.65        406.34         14.11   o 
   0     4    11        111.84        118.14          6.47   o 
   1     1    13       2003.67       1992.36         44.17   o 
  -1     2    13       1853.29       1897.72         34.61   o 
  -1     4    11        193.53        197.04          9.79   o 
  -1     5     9        411.06        435.82         14.22   o 
  -1     6     6       3930.47       3891.82        109.50   o 
   2     0    12       1269.47       1277.75         47.48   o 
  -2     4    10       2459.08       2412.41         70.49   o 
   2     4     9        690.09        693.40         16.09   o 
  -2     6     3        110.39        116.87         15.85   o 
  -2     6     2        515.89        490.85         28.17   o 
   2     6     1         10.79          7.41          5.35   o 
   2     6     2       1226.78       1216.36         22.14   o 
  -3     0    11       2299.81       2281.73         92.22   o 
  -3     1    11         14.31         19.95          4.45   o 
   3     2     9        427.98        407.04         17.52   o 
  -3     3     9        358.45        351.86         23.27   o 
  -3     4     7        173.90        175.09         12.41   o 
   3     4     6         69.22         71.18          6.48   o 
  -3     5     3         86.25         82.57          9.01   o 
  -3     5     2        703.22        676.21         21.97   o 
   3     5     1        137.72        131.47          9.46   o 
   3     5     2       3112.75       3142.43         99.15   o 
  -4     0     8        282.47        270.31         15.27   o 
   4     1     5       4305.37       4338.94         58.37   o 
  -4     2     6         25.63         24.00          3.46   o 
   4     2     4          4.14          4.69          2.70   o 
  -4     3     4        595.46        586.37         14.03   o 
  -4     3     3         15.21         13.30          2.58   o 
   4     3     1        295.24        297.11         12.14   o 
   4     3     2        173.90        179.69          9.20   o 
   0     0    14          0.10          3.48          4.70   o 
   0     1    14        375.26        381.60         14.37   o 
   0     5    10        113.35        120.05          6.74   o 
   0     6     7        618.42        614.25         15.40   o 
   0     7     1       2054.33       2049.81         41.39   o 
  -1     1    14        136.50        141.09          7.85   o 
   1     2    13        117.15        102.74          6.68   o 
   1     3    12       2097.39       1974.17         58.05   o 
   1     4    11        150.58        136.31          7.20   o 
   1     5     9        230.10        243.44          9.69   o 
  -1     6     7        114.03        112.22          6.44   o 
   1     6     6        274.01        257.65         11.47   o 
  -2     1    13       1385.43       1386.12         25.19   o 
   2     1    12         84.68         73.73          6.66   o 
  -2     5     8        431.07        412.67         27.31   o 
   2     5     7        225.02        231.17          9.13   o 
  -2     6     4        234.11        238.16         19.75   o 
   2     6     3       3721.95       3741.33         47.87   o 
   3     1    10        345.09        332.45         16.25   o 
   3     3     8         65.51         64.63          5.26   o 
  -3     4     8        248.12        238.42         15.71   o 
  -3     5     5          0.29          2.18          1.47   o 
  -3     5     4       1554.59       1593.99         39.43   o 
   3     5     3        581.48        553.17         17.00   o 
   4     0     6        487.38        516.63         31.62   o 
  -4     1     8        989.87        948.67         21.06   o 
   4     1     6        238.95        230.78         11.61   o 
  -4     2     7        143.45        146.98         10.60   o 
   4     2     5       1991.17       2010.91         36.19   o 
  -4     3     5          6.37          6.66          2.47   o 
   4     3     3          0.05          2.70          5.10   o 
   0     3    13       1632.44       1641.47         32.13   o 
   0     4    12       2782.45       2735.34         35.76   o 
   0     7     2         83.02         95.28          8.26   o 
   0     7     3        545.41        544.37         19.73   o 
  -1     3    13       3976.83       4009.17         68.47   o 
  -1     5    10         11.03          9.06          3.72   o 
   1     6     7        770.79        745.36         21.20   o 
  -1     7     1       4994.59       5162.60         79.14   o 
   1     7     0        671.28        659.50         28.50   o 
  -2     2    13         13.89         14.84          3.49   o 
   2     2    12        526.94        497.42         21.65   o 
  -2     3    12         26.74         19.91          3.97   o 
   2     3    11        246.47        236.66         11.22   o 
  -2     5     9          9.42          6.84          4.31   o 
   2     5     8        242.85        249.56          8.75   o 
  -2     6     5          1.75          2.75          3.65   o 
   2     6     4        646.84        634.78         17.80   o 
  -3     2    11       2238.32       2217.53         38.12   o 
  -3     3    10        748.58        732.96         24.10   o 
   3     4     7       1642.17       1611.32         33.57   o 
   3     5     4       1640.26       1612.82         31.27   o 
  -4     2     8        127.40        114.95          6.27   o 
   4     2     6          2.44          7.13          5.45   o 
  -4     3     6        783.11        767.80         17.09   o 
   4     3     4        201.12        196.60          8.17   o 
  -4     4     1        175.88        172.54          9.44   o 
   0     2    14        250.22        248.76         11.73   o 
   0     6     8       1245.40       1260.24         25.36   o 
   0     7     4        117.02        113.25          7.55   o 
   1     1    14        381.64        387.18         14.49   o 
  -1     2    14         12.57         11.91          3.46   o 
  -1     4    12        216.51        219.13         12.82   o 
   1     5    10        248.62        239.70         11.20   o 
  -1     6     8       2414.49       2436.29         46.61   o 
  -1     7     3        312.24        309.07         23.86   o 
  -1     7     2        260.45        260.66         14.60   o 
   1     7     1       1372.04       1380.71         34.77   o 
   1     7     2        176.88        170.90         11.78   o 
  -2     0    14       6604.37       6591.98        139.01   o 
  -2     4    11        269.50        271.61         22.11   o 
   2     4    10        735.42        729.42         19.83   o 
  -2     6     6       3285.86       3321.93         43.01   o 
   2     6     5        626.80        627.12         15.19   o 
  -3     1    12        161.01        158.49         10.07   o 
   3     2    10         10.29          8.64          3.37   o 
   3     3     9         94.76         85.81          9.08   o 
  -3     4     9         95.02        100.51         20.52   o 
  -3     5     6       1189.92       1180.06         31.43   o 
   3     5     5        815.17        828.79         21.78   o 
  -4     1     9        471.07        452.66         13.88   o 
   4     1     7         71.16         65.47          8.51   o 
  -4     3     7         28.78         30.10          4.86   o 
   4     3     5         59.13         51.35          6.11   o 
  -4     4     3        781.36        789.98         32.48   o 
  -4     4     2        966.54        988.16         23.47   o 
   4     4     0        195.08        192.34          9.99   o 
   4     4     1       1280.26       1287.14         27.05   o 
   0     5    11         41.83         50.01          4.66   o 
   0     7     5        310.60        289.69         11.97   o 
  -1     0    15       7510.50       7355.21        154.94   o 
   1     3    13        491.45        510.74         17.21   o 
   1     4    12        449.06        450.25         13.33   o 
  -1     5    11       1337.75       1338.34         24.27   o 
   1     6     8       1509.29       1506.77         26.52   o 
  -1     7     4        285.01        272.28         22.28   o 
   1     7     3       1884.05       1874.06         41.62   o 
  -2     1    14         63.80         63.52          5.90   o 
   2     1    13          2.30          2.00          3.38   o 
  -2     6     7        339.86        324.94         13.43   o 
   3     0    11       3424.67       3467.23         83.83   o 
   3     1    11        553.01        537.88         21.73   o 
  -3     2    12          3.88          1.77          5.16   o 
  -3     3    11       3052.31       2955.89         81.31   o 
   3     4     8          1.66          4.17          3.61   o 
  -3     5     7         22.39         21.65          5.25   o 
  -4     0    10          4.56          5.25          3.97   o 
   4     0     8          4.97         13.72          9.46   o 
  -4     2     9       1105.04       1078.91         22.24   o 
   4     2     7        690.81        650.43         25.17   o 
  -4     4     5       1276.40       1269.31         27.72   o 
  -4     4     4          7.52          7.17          3.18   o 
   4     4     2          2.29          3.69          4.19   o 
   4     4     3       1252.04       1246.30         28.55   o 
  -5     0     1        734.54        694.40         42.23   o 
   0     1    15        262.40        266.71         12.18   o 
   0     3    14         64.46         67.29          6.68   o 
   0     4    13        368.83        368.34         14.91   o 
   0     6     9        153.01        143.90          7.73   o 
  -1     1    15       5681.17       5756.39         75.95   o 
   1     2    14       1120.00       1102.96         22.82   o 
  -1     3    14          1.29          4.40          5.90   o 
  -1     6     9         37.02         41.27          4.50   o 
  -1     7     5       1397.89       1400.87         46.93   o 
   1     7     4        421.41        423.04         15.38   o 
  -2     2    14       2082.81       2096.32         33.74   o 
   2     2    13       2736.15       2727.90         56.93   o 
  -2     3    13        213.39        222.52         12.07   o 
   2     3    12        569.24        570.82         18.25   o 
  -2     4    12       1295.57       1260.47         27.54   o 
   2     4    11        532.73        501.82         14.48   o 
  -2     5    10         36.54         30.37          5.87   o 
   2     5     9       1603.88       1573.04         27.23   o 
  -3     0    13        312.21        314.79         16.31   o 
   3     3    10        567.61        568.79         18.23   o 
  -3     4    10          0.74          9.22          6.71   o 
   3     5     6         56.08         55.65          6.06   o 
  -3     6     3         64.63         67.85          8.71   o 
  -3     6     2        135.71        130.38         15.93   o 
  -3     6     1        394.78        383.06         27.03   o 
   3     6     0          1.24          4.08          5.46   o 
   3     6     1         73.90         89.93         13.39   o 
  -4     1    10         74.23         64.79          6.37   o 
   4     1     8          2.47          1.33          5.37   o 
  -4     3     8          1.67          6.39          3.52   o 
   4     3     6       1926.80       1885.57         36.89   o 
  -5     0     3         44.84         29.09          5.64   o 
   5     0     1        478.19        478.70         31.09   o 
  -5     1     3         83.49         90.21          7.72   o 
  -5     1     2       2620.67       2612.21         57.21   o 
  -5     1     1         55.00         47.74          5.68   o 
   5     1     0        115.16         94.06         10.70   o 
   0     2    15         53.33         61.46          7.17   o 
   0     7     6          1.00          2.65          2.84   o 
   1     0    15       2950.15       2906.87         85.56   o 
  -1     2    15         80.66         84.00          7.44   o 
  -1     4    13        120.80         96.25         10.04   o 
   1     5    11          8.18          9.54          3.61   o 
   1     6     9       2687.22       2737.91         38.14   o 
  -1     7     6        986.83       1046.91         52.76   o 
   1     7     5       1148.78       1126.80         31.18   o 
  -2     6     8       3282.02       3315.69         67.32   o 
   2     6     7        564.91        568.18         15.11   o 
  -2     7     2          8.50          4.33          4.14   o 
  -2     7     1         53.09         57.49          7.71   o 
   2     7     0         33.51         38.68          6.95   o 
   2     7     1        384.54        371.21         18.76   o 
  -3     1    13       3473.60       3557.51         46.18   o 
   3     2    11        326.78        296.05         16.54   o 
   3     4     9         51.58         54.02          5.38   o 
  -3     5     8       1266.02       1226.67         35.96   o 
  -3     6     4       1016.26        965.05         40.09   o 
   3     6     2        478.37        464.46         29.78   o 
  -4     2    10         11.79          9.02          3.42   o 
   4     2     8          5.82          6.65          3.32   o 
  -4     4     6         30.62         21.76          6.66   o 
   4     4     4        269.49        259.59         12.71   o 
  -5     0     5       1351.13       1318.49         36.15   o 
  -5     1     4        329.02        301.46         13.64   o 
   5     1     1         32.12         23.19          6.03   o 
   5     1     2          8.88          6.50          4.43   o 
   0     5    12         32.91         36.44          5.19   o 
   0     6    10       3209.97       3209.19         52.34   o 
   0     7     7       3024.57       3047.01         45.26   o 
   1     1    15        237.53        230.87         12.96   o 
   1     3    14         25.29         27.67          4.89   o 
   1     4    13       1536.86       1542.31         32.46   o 
  -1     5    12        139.84        138.61          9.51   o 
   1     7     6        315.42        312.92         13.58   o 
   2     0    14        218.20        209.82         20.33   o 
  -2     1    15       1949.54       2046.85         33.30   o 
   2     1    14         43.78         43.85          6.10   o 
  -2     5    11         17.07         20.14          5.13   o 
   2     5    10        351.56        349.50         12.47   o 
  -2     7     4        530.22        524.34         22.09   o 
  -2     7     3        615.02        590.14         23.59   o 
   2     7     2        277.64        267.05         16.70   o 
   2     7     3       3226.78       3193.90         49.33   o 
   3     1    12        108.33        113.57         10.55   o 
  -3     2    13         18.38         16.64          3.43   o 
  -3     3    12        430.33        426.80         20.79   o 
   3     5     7         79.12         72.60          8.09   o 
  -3     6     5          5.27          3.23          4.72   o 
   3     6     3        919.80        896.22         22.88   o 
  -4     1    11        286.32        269.37         12.91   o 
   4     1     9        186.93        183.10         20.57   o 
  -4     3     9        573.43        542.75         17.90   o 
   4     3     7        363.41        344.17         20.90   o 
  -4     4     7         62.75         60.65          8.28   o 
   4     4     5        934.73        935.73         25.08   o 
  -4     5     2       2214.59       2206.98         38.27   o 
  -4     5     1         20.14         22.73          4.27   o 
   4     5     0        249.41        237.46         11.59   o 
   5     0     3       5237.60       5364.24        126.12   o 
  -5     1     5         17.28         11.49          3.41   o 
   5     1     3        294.76        308.08         12.80   o 
  -5     2     3        160.65        177.05         10.51   o 
  -5     2     2          6.75          8.25          3.76   o 
  -5     2     1       1259.31       1279.04         31.51   o 
   5     2     0        545.58        515.98         23.05   o 
   5     2     1        505.61        507.03         23.02   o 
   0     0    16       6735.35       6592.08        144.45   o 
   1     2    15         72.26         63.54          5.86   o 
  -1     6    10        707.08        732.86         20.04   o 
  -1     7     7       5133.69       5435.96        134.16   o 
  -2     3    14         29.93         29.12          6.54   o 
   2     3    13        411.13        420.32         20.59   o 
  -2     4    13        154.19        163.46         13.24   o 
   2     4    12          3.53          7.03          3.39   o 
  -2     6     9       2408.93       2367.85         70.04   o 
   2     6     8          0.23          6.45          3.34   o 
  -2     7     5       4107.25       4144.89         60.11   o 
   2     7     4        770.17        754.96         18.56   o 
   3     3    11        611.93        577.28         28.44   o 
  -3     4    11       1117.27       1082.29         47.65   o 
  -3     5     9          8.13          7.87          6.59   o 
  -3     6     6       1852.89       1901.34         48.92   o 
   3     6     4        926.52        922.47         23.57   o 
  -4     5     4        337.06        322.86         18.15   o 
  -4     5     3       1006.31       1003.52         32.24   o 
   4     5     1        622.19        617.33         18.73   o 
   4     5     2         21.52         21.92          5.01   o 
  -5     1     6         92.63         86.99          7.62   o 
  -5     2     5       1979.83       1968.81         49.81   o 
  -5     2     4       1417.11       1482.62         33.19   o 
   5     2     2         64.50         60.66          8.68   o 
   0     1    16       1036.96       1002.05         33.47   o 
   0     3    15          5.72         12.54          4.77   o 
   0     4    14       1308.81       1305.18         42.52   o 
   0     7     8        527.49        511.06         17.40   o 
   0     8     1         16.12         12.79          7.24   o 
  -1     1    16        163.98        170.58         14.00   o 
  -1     3    15        113.55        114.51          8.95   o 
  -1     4    14        121.94        113.48         12.37   o 
   1     5    12          4.11          9.88          3.01   o 
   1     6    10       1619.40       1595.61         25.23   o 
   1     7     7       1770.68       1772.28         34.45   o 
  -2     2    15        275.84        255.87         13.11   o 
   2     2    14         96.06         95.02         10.57   o 
  -3     1    14        815.35        809.06         20.26   o 
   3     2    12        155.23        147.06         12.30   o 
   3     4    10         53.98         53.74          5.54   o 
   3     5     8       2547.31       2501.06         58.02   o 
   3     6     5        113.63        102.97          8.21   o 
  -4     2    11        532.64        534.06         23.85   o 
   4     2     9        485.00        454.46         38.13   o 
  -4     3    10       1097.80       1103.09         33.34   o 
   4     3     8        841.66        839.17         24.54   o 
  -4     4     8       1483.89       1492.97         40.95   o 
   4     4     6          0.64          1.73          5.27   o 
  -4     5     5        370.51        349.77         19.20   o 
   4     5     3        884.72        887.53         24.25   o 
  -5     0     7        105.39        104.18         10.83   o 
  -5     1     7        412.56        404.38         13.99   o 
   5     1     4        136.38        127.16          8.16   o 
   5     2     3        946.51        965.56         21.94   o 
  -5     3     2         48.54         39.29          5.35   o 
  -5     3     1         20.81         26.54          4.49   o 
   5     3     0        670.64        676.72         23.48   o 
   0     2    16       1094.32       1114.70         36.09   o 
   0     5    13        183.05        182.44         11.09   o 
   0     6    11       1219.11       1196.04         23.63   o 
   0     8     2        346.74        304.25         25.00   o 
   0     8     3        591.47        612.71         35.75   o 
  -1     6    11         40.53         42.75          5.37   o 
  -1     7     8        364.67        356.08         14.98   o 
  -1     8     1        310.65        322.99         16.90   o 
   1     8     0        187.21        225.03         19.82   o 
   1     8     1         18.37         17.29          7.85   o 
  -2     5    12        549.26        567.15         35.02   o 
   2     5    11        478.80        457.75         13.09   o 
  -2     7     6         14.33         14.64          3.99   o 
   2     7     5       1358.82       1347.25         25.73   o 
   3     0    13         16.60         14.56          8.30   o 
  -3     3    13          0.48          3.63          3.58   o 
  -3     5    10        192.10        180.64         20.10   o 
  -3     6     7       1087.72       1072.97         35.40   o 
  -4     0    12       5266.98       5257.37         84.92   o 
   4     0    10        533.86        462.32         33.73   o 
  -4     1    12        373.49        370.82         13.40   o 
   4     1    10       3249.06       3164.43        140.14   o 
  -4     5     6        819.43        774.43         29.20   o 
   4     5     4        361.27        365.86         15.51   o 
   5     0     5       5227.93       5355.48        122.18   o 
   5     1     5        139.02        128.08         10.34   o 
  -5     2     6       1866.25       1896.14         37.14   o 
   5     2     4         10.79         12.96          3.56   o 
  -5     3     4         13.42         11.45          3.73   o 
  -5     3     3       2019.67       1972.18         37.58   o 
   5     3     1       1226.05       1206.00         36.34   o 
   0     8     4        162.04        166.19         25.60   o 
   1     1    16         59.21         57.10          8.76   o 
  -1     2    16        238.95        245.58         16.95   o 
   1     3    15       1868.65       1896.99         37.29   o 
   1     4    14        262.89        267.10         18.14   o 
  -1     5    13         54.85         51.98          6.66   o 
   1     7     8       1893.20       1930.38         28.71   o 
  -1     8     3          2.00         11.22          7.20   o 
  -1     8     2       1546.96       1576.99         39.81   o 
   1     8     2         34.56         32.30          5.97   o 
  -2     0    16       6072.97       6043.80        141.05   o 
  -2     1    16        827.20        812.29         25.52   o 
  -2     6    10        233.78        230.58         15.35   o 
   2     6     9       4137.59       4105.40         48.89   o 
  -2     7     7       4762.16       4832.90         68.83   o 
   2     7     6        202.25        200.77          9.78   o 
   3     1    13          7.90          4.40          5.35   o 
  -3     2    14        318.35        319.69         12.90   o 
  -3     4    12        235.95        204.15         20.58   o 
   3     5     9        144.64        143.99          8.42   o 
   3     6     6        295.74        286.31         13.40   o 
  -4     4     9         97.19         99.89         10.93   o 
   4     4     7        686.66        683.76         22.05   o 
  -5     1     8        429.74        432.74         14.69   o 
  -5     2     7        296.21        298.16         12.02   o 
  -5     3     5        214.60        232.69         12.26   o 
   5     3     2         60.96         70.62          9.20   o 
   0     7     9       6972.63       7145.43        154.39   o 
   0     8     5         73.70         76.93          9.08   o 
   1     5    13        229.76        224.30         12.55   o 
   1     6    11        420.48        427.69         12.78   o 
  -1     7     9       2824.64       2802.16         46.59   o 
  -1     8     4       1525.65       1694.00        152.44   o 
   1     8     3        164.66        174.88         13.99   o 
   2     1    15        371.98        360.71         15.76   o 
  -2     3    15         36.94         46.69          6.64   o 
   2     3    14       1085.62       1093.77         35.33   o 
  -2     4    14         11.48         12.53          4.76   o 
   2     4    13         54.37         53.95          7.06   o 
  -3     0    15        158.47        140.99         24.35   o 
   3     2    13         32.77         35.04          7.06   o 
   3     3    12        808.19        768.77         31.36   o 
   3     4    11         81.41         69.83          6.75   o 
  -3     6     8        222.39        214.65         15.39   o 
  -3     7     2       1002.89        970.66         45.90   o 
  -3     7     1        592.71        579.78         34.88   o 
   3     7     0        800.23        795.06         40.89   o 
   3     7     1        317.99        290.16         24.34   o 
  -4     2    12        116.96        118.21          9.09   o 
   4     2    10        231.81        209.59         27.23   o 
  -4     3    11        107.94        102.17          9.60   o 
   4     3     9          2.29          7.10          6.63   o 
  -4     5     7          1.71          8.51          7.03   o 
   4     5     5        681.32        665.49         21.34   o 
  -5     0     9        257.16        227.30         24.91   o 
   5     1     6        136.52        123.14         11.97   o 
   5     2     5        230.19        218.10         10.61   o 
  -5     3     6          0.28          1.53          5.19   o 
   5     3     3         18.70         17.24          4.44   o 
   0     1    17         48.83         57.44          8.84   o 
   0     3    16          5.79          6.07          3.87   o 
   0     4    15          3.54         12.48          8.43   o 
   0     6    12         10.40         12.38          3.92   o 
  -1     0    17        828.29        807.38         44.35   o 
  -1     1    17        709.00        690.53         29.11   o 
   1     2    16         10.16          9.64          3.87   o 
  -1     3    16          0.43          3.60          6.57   o 
  -1     4    15         58.18         56.67          8.39   o 
  -1     6    12         12.72         13.68          4.89   o 
  -1     8     5        368.51        343.20         27.04   o 
   1     8     4       1407.36       1468.12         38.28   o 
  -2     2    16        128.80        125.41         16.34   o 
   2     2    15        649.28        640.67         30.76   o 
  -2     6    11        699.78        704.76         30.65   o 
   2     6    10       1850.02       1887.51         26.14   o 
  -2     7     8        147.16        148.65         11.56   o 
   2     7     7         38.69         38.34          5.01   o 
  -3     1    15       2350.43       2346.59         37.69   o 
  -3     3    14        714.41        711.74         23.40   o 
  -3     5    11        391.00        368.05         28.79   o 
   3     6     7         47.83         39.98          6.14   o 
  -3     7     4        254.53        253.17         16.72   o 
  -3     7     3        205.31        205.07         15.00   o 
   3     7     2        628.97        596.09         48.78   o 
  -4     1    13        327.20        337.33         13.34   o 
   4     1    11        216.40        216.47         23.58   o 
  -4     4    10        673.23        645.18         27.04   o 
   4     4     8        131.21        130.70         10.41   o 
  -4     6     2         43.24         35.85          7.03   o 
  -4     6     1         41.80         47.80          7.79   o 
   4     6     0        127.51        109.39         13.06   o 
  -5     1     9         89.60         92.42          6.30   o 
  -5     2     8        391.94        391.91         13.60   o 
   5     3     4          5.16          4.17          4.25   o 
  -5     4     2        165.96        158.62         10.24   o 
  -5     4     1       2150.36       2253.28         45.54   o 
   5     4     0        139.28        141.87          9.58   o 
   0     5    14         51.00         50.60          6.30   o 
   0     7    10        985.60        975.57         22.63   o 
   0     8     6        113.14        111.72         10.90   o 
  -1     5    14        556.18        537.82         19.58   o 
   1     7     9       2368.70       2411.48         33.00   o 
   1     8     5         71.18         81.47          9.67   o 
  -2     5    13       2587.41       2614.64         58.57   o 
   2     5    12          3.12          5.14          3.30   o 
  -2     8     2         25.59         25.36          6.10   o 
  -2     8     1        211.89        241.61         15.67   o 
   2     8     0        342.33        325.08         22.45   o 
   2     8     1        219.77        219.16         15.21   o 
  -3     2    15        397.09        402.44         14.94   o 
  -3     4    13        346.77        329.28         27.16   o 
   3     5    10        271.30        245.92         11.09   o 
  -3     6     9         36.17         28.00          9.46   o 
  -3     7     5       3457.71       3397.29         68.08   o 
   3     7     3       1674.16       1674.50         87.67   o 
  -4     5     8        439.96        448.28         22.66   o 
   4     5     6        942.07        947.97         26.31   o 
  -4     6     3        381.75        395.31         20.99   o 
   4     6     1       1014.87       1026.64         48.83   o 
   5     0     7        551.18        546.11         34.02   o 
   5     1     7         84.74         88.96          8.35   o 
   5     2     6        215.36        217.28         12.82   o 
  -5     3     7        156.48        146.24         10.14   o 
  -5     4     4       1007.03       1033.66         26.72   o 
  -5     4     3         21.34         26.93          4.92   o 
   5     4     1        869.02        915.95         31.70   o 
   0     2    17         89.42         93.78          9.12   o 
   1     0    17       5655.10       5754.01        138.30   o 
  -1     2    17         97.36        104.29         11.78   o 
   1     4    15         20.44         20.12          4.58   o 
   1     6    12        186.49        169.94          9.59   o 
  -1     7    10         91.66         88.65          7.80   o 
  -1     8     6         31.59         35.34          6.38   o 
  -2     8     3       1108.90       1083.98         48.30   o 
   2     8     2          6.96          5.36          5.07   o 
   3     1    14       1061.54       1047.11         52.90   o 
   3     3    13        197.92        193.56         14.55   o 
   3     6     8        226.30        224.48         10.67   o 
   3     7     4         67.88         62.27         11.67   o 
  -4     2    13         52.32         51.87          5.76   o 
   4     2    11       2224.88       2199.92         78.14   o 
  -4     3    12        218.89        225.82         14.80   o 
   4     3    10        185.91        182.24         12.16   o 
  -4     6     4       2814.14       2797.79         60.83   o 
   4     6     2        330.43        318.43         26.93   o 
  -5     1    10        621.67        634.60         16.35   o 
  -5     2     9       1911.17       1960.92         31.64   o 
   5     3     5       1014.40       1053.48         28.80   o 
  -5     4     5        310.75        308.73         14.33   o 
   5     4     2         70.23         67.15          9.26   o 
   0     8     7          9.88          7.56          4.62   o 
   1     1    17       1659.04       1601.39         37.41   o 
   1     3    16         45.81         43.37          6.30   o 
   1     5    14        467.53        480.74         18.97   o 
   1     7    10       1842.38       1911.68         56.24   o 
   1     8     6       1872.09       1863.43         47.17   o 
   2     0    16         23.96         25.96          9.52   o 
  -2     1    17       1168.04       1183.40         32.00   o 
   2     1    16       1021.21       1058.10         29.65   o 
  -2     3    16        275.07        268.27         14.52   o 
   2     3    15        234.94        238.18         16.79   o 
  -2     4    15         99.32         83.64          9.96   o 
   2     4    14       1764.19       1805.96         38.98   o 
  -2     7     9       2224.18       2271.49         64.33   o 
   2     7     8        717.09        711.37         19.02   o 
  -2     8     4        481.10        481.27         22.32   o 
   2     8     3        691.47        692.98         27.12   o 
   3     4    12       2168.84       2126.75         35.30   o 
  -3     5    12         59.79         55.95         12.71   o 
  -3     6    10         10.84         11.10          7.31   o 
  -3     7     6        611.35        614.19         32.82   o 
  -4     0    14       5857.08       5865.91        131.78   o 
   4     0    12        100.07         89.12         16.75   o 
  -4     4    11         19.64         23.02          7.99   o 
   4     4     9          1.30          0.40          6.25   o 
  -4     5     9         13.06         12.10          5.27   o 
   4     5     7         29.45         19.56          4.74   o 
  -4     6     5        524.42        516.09         24.44   o 
   4     6     3       1048.45       1037.58         58.70   o 
   5     2     7       1363.56       1401.88         34.48   o 
  -5     3     8        187.16        200.23         11.91   o 
  -5     4     6        114.16        111.64          8.95   o 
   5     4     3        255.53        254.32         16.97   o 
   0     4    16        665.28        654.37         22.08   o 
   0     6    13       1081.75       1099.44         28.60   o 
   0     7    11        249.57        243.58         13.70   o 
  -1     6    13         16.71         16.60          4.56   o 
  -1     8     7        392.32        408.42         17.02   o 
  -2     5    14         53.57         52.76         11.08   o 
   2     5    13          1.82          7.38          5.03   o 
  -2     6    12         15.78          9.20          7.80   o 
   2     6    11        413.61        391.34         11.53   o 
  -2     8     5          4.49          4.55          4.51   o 
   2     8     4        150.56        124.82         11.55   o 
  -3     1    16        667.90        684.10         24.04   o 
   3     2    14         86.83         87.85         16.42   o 
  -3     3    15        170.27        161.94         15.56   o 
  -3     7     7       2275.83       2271.06         54.86   o 
   3     7     5        728.67        697.87         28.10   o 
  -4     1    14       2817.83       2881.03         43.26   o 
   4     1    12        382.18        400.26         32.65   o 
  -4     6     6        525.94        493.54         30.73   o 
   4     6     4        275.66        291.49         18.72   o 
  -5     0    11          3.42          5.83          5.29   o 
   5     1     8        726.70        731.81         23.46   o 
  -5     2    10          0.81          2.26          3.87   o 
   5     3     6         45.76         31.01          5.59   o 
   5     4     4        109.05         97.65          8.75   o 
   0     0    18       3635.36       3643.78        103.40   o 
   0     1    18          7.96          9.71          5.01   o 
   0     3    17          3.50          0.37          7.69   o 
   0     5    15       1580.80       1569.22         43.04   o 
   0     8     8        120.53        124.37          9.83   o 
  -1     1    18       1765.71       1724.73         48.87   o 
   1     2    17        592.30        575.45         26.21   o 
  -1     3    17        214.05        199.46         17.33   o 
  -1     4    16       2094.04       2100.49         45.87   o 
  -1     7    11        456.68        444.01         22.70   o 
   1     8     7        155.86        160.08         13.37   o 
  -2     2    17       1290.00       1290.33         42.22   o 
   2     2    16        194.84        182.21         15.28   o 
  -2     7    10        140.03        121.07         17.31   o 
   2     7     9        546.43        555.77         15.39   o 
  -3     4    14       3662.13       3756.95         78.13   o 
   3     5    11          5.88          6.39          3.27   o 
   3     6     9        495.63        478.39         15.81   o 
   3     7     6        319.86        324.59         19.12   o 
  -4     3    13         97.15         90.15          9.93   o 
   4     3    11         89.94         95.57          9.25   o 
  -4     5    10        524.49        511.37         25.07   o 
  -5     1    11       1815.20       1795.37         32.81   o 
  -5     3     9       1087.41       1080.27         36.01   o 
  -5     4     7          5.75          6.40          4.52   o 
  -6     0     2       3941.58       4069.02        110.54   o 
   0     9     1          0.90          7.42          7.29   o 
  -1     5    15          1.80          4.11          4.66   o 
   1     6    13         50.44         47.28          6.44   o 
  -1     8     8       1761.54       1782.38         54.67   o 
  -2     8     6        866.13        831.90         34.62   o 
   2     8     5       1569.62       1565.52         39.34   o 
   3     0    15         32.85         31.96         10.04   o 
   3     1    15       1473.62       1488.96         66.10   o 
  -3     2    16        285.08        283.11         15.54   o 
  -3     5    13         75.93         60.31         13.51   o 
  -3     6    11         62.62         55.87         13.40   o 
  -3     7     8        150.59        160.68         20.81   o 
  -4     2    14         16.84         15.28          4.41   o 
   4     2    12       2253.39       2339.11         83.04   o 
  -4     4    12         16.96         13.62          7.40   o 
   4     4    10         46.89         33.33          5.84   o 
   4     5     8        137.44        124.26          9.79   o 
  -4     6     7       4707.64       4674.10         85.39   o 
   4     6     5        689.43        666.07         28.42   o 
   5     0     9         98.48         92.82         15.66   o 
   5     2     8          8.53         11.64          4.21   o 
   5     3     7          1.43          5.75          7.36   o 
   5     4     5         92.45         87.24          8.53   o 
  -5     5     3         39.26         35.25          7.01   o 
  -5     5     2        700.79        707.63         28.54   o 
  -5     5     1         11.73         11.92          4.76   o 
   5     5     0        119.13        126.67         12.36   o 
   5     5     1          4.10          5.40          7.00   o 
  -6     0     4       1318.19       1265.06         56.55   o 
   6     0     0        348.48        313.98         27.57   o 
  -6     1     3        286.21        258.58         18.98   o 
  -6     1     2        787.85        773.40         38.88   o 
  -6     1     1          1.07          9.21          6.65   o 
   6     1     0         52.51         48.50          8.82   o 
   0     2    18        659.34        653.96         24.02   o 
   0     9     2        183.98        162.68         19.73   o 
   0     9     3       1873.34       1855.33         69.32   o 
  -1     2    18         10.46         10.28          5.46   o 
   1     4    16         58.62         59.10          7.03   o 
   1     7    11       1826.97       1787.59         35.10   o 
   1     8     8        154.51        141.26         11.68   o 
  -1     9     1         79.19        105.43         16.43   o 
   1     9     0         18.08         17.79          7.46   o 
  -2     6    13         73.38         67.96         14.16   o 
   2     6    12          1.33          4.03          5.11   o 
  -2     8     7        334.36        305.76         19.19   o 
   2     8     6          1.73          2.02          4.49   o 
   3     3    14        345.60        335.40         30.08   o 
   3     4    13       1105.81       1120.35         35.97   o 
  -4     6     8       1956.62       1911.41         87.28   o 
   5     1     9        264.08        257.74         14.24   o 
  -5     2    11         89.68         87.66          7.11   o 
  -5     3    10        513.46        503.21         24.51   o 
  -5     4     8        747.17        714.68         29.50   o 
  -5     5     4       1116.85       1145.28         37.54   o 
   5     5     2       2655.14       2644.20         87.96   o 
   6     0     2         66.26         77.66         14.03   o 
  -6     1     4       2600.88       2579.50         79.87   o 
   6     1     1         37.28         31.27          7.66   o 
   0     6    14         21.91         23.05          4.97   o 
   0     7    12        295.77        287.31         15.19   o 
   0     8     9         12.06         14.21          4.78   o 
   0     9     4         94.21        103.36         16.47   o 
   1     1    18        286.63        284.38         15.80   o 
   1     3    17          0.16          2.62          6.93   o 
   1     5    15        404.34        431.32         17.84   o 
  -1     6    14        560.08        572.62         20.92   o 
  -1     7    12        251.29        261.72         17.60   o 
  -1     8     9        352.58        384.52         16.85   o 
  -1     9     2         70.89         84.02         15.20   o 
   1     9     1        667.10        665.99         40.43   o 
   1     9     2         93.33         89.41         14.70   o 
  -2     0    18       3623.21       3635.68        107.44   o 
  -2     1    18        296.35        293.45         16.24   o 
   2     3    16        180.17        193.94         16.95   o 
  -2     4    16          3.12          4.03          5.56   o 
   2     4    15         16.16         19.27          5.19   o 
  -2     7    11        153.60        146.10         25.87   o 
   2     7    10       1878.98       1924.25         27.39   o 
  -3     0    17       1517.98       1479.67         63.96   o 
   3     2    15        759.62        732.40         45.87   o 
   3     5    12       1610.14       1614.67         35.21   o 
   3     6    10       1076.82       1058.63         31.19   o 
   3     7     7         56.31         51.73          8.37   o 
  -3     8     2       1386.42       1410.73         41.98   o 
  -3     8     1        450.02        484.58         47.58   o 
   3     8     0        491.38        486.44         33.12   o 
   3     8     1       1440.04       1474.52         59.30   o 
  -4     1    15         79.25         74.79          8.07   o 
   4     1    13       1206.15       1120.32         56.98   o 
  -4     5    11       2107.05       2108.40         75.57   o 
   4     5     9        302.14        306.68         15.61   o 
   4     6     6          7.49          6.97          5.64   o 
  -4     7     2        458.72        418.25         22.54   o 
  -4     7     1         22.57         31.58          7.29   o 
   4     7     0        149.11        155.63         14.07   o 
  -5     1    12         57.86         56.04          6.13   o 
   5     4     6       1242.92       1255.75         41.16   o 
  -5     5     5         20.09         17.43          6.66   o 
   5     5     3         72.95         56.25         12.77   o 
  -6     0     6         22.02         10.55          7.99   o 
  -6     1     5        540.83        518.61         25.93   o 
   6     1     2        413.85        415.80         23.97   o 
  -6     2     3        822.75        859.87         33.45   o 
  -6     2     2          2.86          7.59          8.07   o 
  -6     2     1        300.21        273.68         18.80   o 
   6     2     0        272.86        301.94         19.74   o 
   0     4    17       1652.82       1636.73         59.79   o 
  -1     9     3        479.72        476.06         33.72   o 
   1     9     3        573.49        599.72         38.27   o 
  -2     5    15       3524.22       3616.47         74.01   o 
   2     5    14        479.46        471.29         16.53   o 
  -3     1    17         79.47         79.76          8.88   o 
  -3     3    16        306.75        302.55         16.03   o 
  -3     4    15        764.10        773.68         31.26   o 
  -3     7     9        109.56        105.34         12.12   o 
  -3     8     4         89.71         91.29         11.25   o 
  -3     8     3        257.60        257.54         17.58   o 
   3     8     2          0.19          2.48          6.85   o 
  -4     3    14        218.46        209.42         11.18   o 
   4     3    12       1705.48       1680.77         38.73   o 
  -4     4    13         53.53         50.12         12.36   o 
  -4     7     3       1189.73       1207.79         39.25   o 
   4     7     1        318.75        324.91         28.34   o 
   5     2     9        277.12        288.35         15.22   o 
   5     3     8       1586.86       1592.49         37.88   o 
  -5     4     9       1306.85       1371.42         42.41   o 
  -5     5     6       2434.37       2499.81         59.17   o 
  -6     1     6        591.98        614.45         27.89   o 
   6     1     3          2.91          3.45          7.51   o 
  -6     2     4         61.20         65.51          9.65   o 
   6     2     1       1992.98       1995.15         53.20   o 
   0     3    18        641.83        655.94         29.67   o 
   0     5    16        270.58        262.44         14.50   o 
   0     9     5       1056.90       1040.54         52.66   o 
  -1     0    19       3062.65       3033.34        209.50   o 
   1     2    18         29.10         19.79          8.75   o 
  -1     3    18       2062.01       2056.09         55.61   o 
  -1     4    17        505.52        496.80         19.88   o 
  -1     5    16        381.97        375.06         17.34   o 
   1     6    14         33.80         26.02          5.16   o 
   1     7    12         82.75         80.95          9.38   o 
   1     8     9        812.17        812.96         21.78   o 
  -1     9     4         84.93         72.77         14.08   o 
   1     9     4        619.00        621.83         38.98   o 
  -2     2    18        747.85        759.58         32.89   o 
   2     2    17          7.93          6.48          5.47   o 
  -2     8     8         11.02          9.13          5.36   o 
   2     8     7        522.25        499.68         24.68   o 
  -3     5    14        105.30        109.50         17.04   o 
  -3     6    12       1473.43       1398.11         61.45   o 
   3     7     8        203.57        206.48         17.04   o 
   3     8     3         44.42         30.41          9.38   o 
  -4     2    15        367.98        358.92         14.66   o 
   4     2    13        900.94        918.21         50.98   o 
   4     4    11        835.08        806.90         27.44   o 
  -4     6     9          0.46         11.15          8.28   o 
   4     6     7         90.23         88.11         11.04   o 
  -4     7     4        336.82        354.82         21.24   o 
   4     7     2        197.96        171.78         26.58   o 
   5     1    10        131.42        119.76         10.40   o 
  -5     2    12        169.91        162.34         14.03   o 
  -5     3    11         11.91          5.31          7.41   o 
   5     4     7       1708.50       1767.57         39.82   o 
   5     5     4       3065.19       3050.49         96.00   o 
   6     0     4         16.56         14.08          5.93   o 
  -6     2     5        104.99        109.85         12.13   o 
   6     2     2          5.00          1.44          7.33   o 
   0     1    19         17.42         30.59         10.88   o 
   0     8    10        207.71        206.76         12.71   o 
  -1     1    19         37.58         38.62          9.36   o 
  -1     8    10        393.58        404.35         23.67   o 
  -1     9     5          7.72         17.49         12.20   o 
  -2     6    14          3.77          0.70          7.12   o 
   2     6    13        735.71        729.27         18.72   o 
   3     1    16        177.70        203.38         30.99   o 
  -3     2    17        846.28        824.81         27.49   o 
   3     3    15         30.33         26.89         10.60   o 
   3     4    14          1.08         12.10          8.34   o 
  -3     8     5       1329.00       1316.80         36.95   o 
   3     8     4        298.49        269.79         27.15   o 
  -4     7     5       5165.79       5094.22         92.03   o 
   4     7     3        590.88        605.71         38.53   o 
  -5     0    13         97.74         86.64         10.55   o 
  -5     5     7        351.91        364.07         21.46   o 
  -6     1     7       1014.40       1039.31         24.89   o 
   6     1     4       4105.32       4147.55         79.87   o 
  -6     2     6         63.06         71.93         18.39   o 
   6     2     3         41.20         34.11         10.96   o 
  -6     3     3         45.02         46.85          8.07   o 
  -6     3     2         62.48         59.00          9.06   o 
  -6     3     1        350.98        371.35         21.60   o 
   6     3     0       1697.55       1746.20         60.41   o 
   0     6    15        916.89        932.81         62.40   o 
   0     7    13          9.09         14.93          5.92   o 
   0     9     6          4.74          8.80          7.03   o 
   1     4    17         40.94         44.98          6.48   o 
  -1     7    13        362.71        355.90         21.94   o 
   1     9     5        158.57        173.18         20.97   o 
  -2     7    12         83.98         76.42         15.25   o 
   2     7    11       3380.02       3378.34         39.70   o 
  -2     8     9          5.81          7.06          4.35   o 
   2     8     8        316.18        317.96         15.79   o 
  -2     9     2         45.90         48.39          8.08   o 
  -2     9     1        722.62        721.04         29.01   o 
   2     9     0         45.96         82.73         32.96   o 
   2     9     1          2.44          1.14          7.39   o 
   3     5    13        128.17        125.70         13.24   o 
   3     6    11       4434.40       4509.58         57.27   o 
  -3     7    10        110.38        110.88         12.20   o 
  -3     8     6        554.70        561.63         21.54   o 
  -4     0    16       1098.08       1119.70         55.44   o 
   4     0    14        275.95        260.38         27.73   o 
  -4     5    12         70.68         59.75         12.80   o 
   4     5    10        302.43        308.13         15.76   o 
  -4     7     6         32.47         34.95          7.81   o 
   4     7     4        479.63        453.46         33.36   o 
  -5     1    13        937.54        934.10         23.79   o 
   5     2    10          0.63          2.14          6.33   o 
   5     3     9        107.27         94.64          9.48   o 
  -5     4    10        197.88        191.00         17.53   o 
   5     5     5        124.22        131.27         10.55   o 
  -6     0     8          0.13          2.36          5.09   o 
  -6     1     8         52.65         57.09          6.32   o 
  -6     2     7       1933.19       1991.56         41.56   o 
  -6     3     4        432.71        429.81         23.25   o 
   6     3     1         29.38         23.20          6.34   o 
   0     2    19       1006.65        998.20         30.81   o 
   1     0    19       4430.46       4346.34        122.12   o 
  -1     2    19        292.18        295.98         21.64   o 
   1     3    18        168.88        161.41         15.05   o 
   1     5    16       2143.69       2236.59         44.55   o 
  -1     6    15         39.07         43.46         13.25   o 
   1     8    10       2037.13       2042.85         36.29   o 
  -1     9     6        197.60        211.00         23.40   o 
   2     0    18        652.20        695.71         42.39   o 
  -2     3    18         16.57         12.00          6.53   o 
   2     3    17         61.27         64.11          9.73   o 
  -2     4    17         89.95         99.50         17.56   o 
   2     4    16         73.92         79.32          8.48   o 
  -2     5    16        917.68        974.44         35.87   o 
   2     5    15        262.47        267.76         12.81   o 
  -2     9     3       1495.84       1508.20         43.06   o 
   2     9     2         50.10         45.89         14.16   o 
   3     2    16         47.76         44.61         13.45   o 
  -3     4    16        182.87        201.52         16.70   o 
  -3     6    13         12.84         15.60          8.94   o 
   3     7     9        723.30        732.65         24.14   o 
   3     8     5        829.41        793.37         31.92   o 
  -4     1    16        986.36        964.23         29.52   o 
  -4     3    15        154.63        144.25          9.64   o 
   4     3    13          3.01          2.17          6.85   o 
  -4     6    10        377.90        349.19         30.81   o 
   4     6     8        166.25        161.80         14.65   o 
   5     0    11         36.69         20.08          9.47   o 
  -5     3    12         44.34         42.95         11.34   o 
   5     4     8        205.98        197.17         13.31   o 
  -5     5     8        130.77        134.84         13.87   o 
  -5     6     3        269.98        282.94         18.97   o 
  -5     6     2        275.32        270.21         18.58   o 
  -5     6     1         27.04         29.94          7.14   o 
   5     6     0         76.81         67.30          9.39   o 
   6     1     5        326.21        315.36         20.29   o 
   6     2     4        316.14        318.07         21.21   o 
  -6     3     5        187.74        195.00         18.39   o 
   6     3     2         42.65         43.68          8.60   o 
   0     8    11          6.30          1.51          5.02   o 
   0     9     7          7.75         10.34          7.21   o 
   1     1    19        182.08        171.32         13.35   o 
   1     7    13         41.81         49.97          8.50   o 
   1     9     6        401.71        400.68         31.51   o 
  -2     1    19         29.88         28.07          7.08   o 
   2     1    18       1946.37       2010.74         43.44   o 
  -2     9     4        277.40        272.45         26.44   o 
   2     9     3         11.24         18.04          8.37   o 
  -3     1    18         13.91         12.84          4.78   o 
  -3     3    17         65.29         55.02         10.22   o 
  -3     8     7        730.71        677.93         29.91   o 
   4     4    12         89.15         80.22         10.78   o 
  -4     7     7        523.24        500.89         25.80   o 
   4     7     5        280.13        265.47         26.07   o 
   5     1    11       1079.13       1096.70         63.43   o 
  -5     2    13       1579.99       1580.73         46.17   o 
   5     5     6        366.59        375.53         20.35   o 
  -5     6     4          3.58          6.77          7.61   o 
   5     6     1        169.19        185.76         22.83   o 
   5     6     2        416.34        405.61         33.18   o 
   6     0     6       2682.57       2790.22        123.12   o 
  -6     2     8         69.48         61.85          7.39   o 
  -6     3     6          4.27          7.11          7.19   o 
   6     3     3        145.43        125.93         14.03   o 
   0     4    18        182.03        190.13         16.15   o 
   0     5    17       1794.83       1850.76         72.22   o 
  -1     4    18         28.74         12.60          5.91   o 
  -1     5    17         10.55         17.76          4.82   o 
   1     6    15         46.79         46.57          6.70   o 
  -1     8    11          1.53          6.45          5.89   o 
  -1     9     7        181.63        178.10         23.69   o 
  -2     8    10         18.81         23.14          6.78   o 
   2     8     9        155.06        151.81         10.87   o 
  -2     9     5        120.88        129.64         18.42   o 
   2     9     4         88.27         74.92         27.19   o 
  -3     5    15         55.80         57.12          9.15   o 
   3     6    12         17.69         22.38          7.61   o 
  -3     7    11        901.47        862.34         49.81   o 
   3     8     6          2.03         13.25          6.72   o 
  -4     2    16        131.72        150.73         11.93   o 
   4     2    14        125.36        108.13         18.32   o 
  -4     5    13       1811.37       1832.90         72.31   o 
   4     5    11         38.81         30.35          9.23   o 
   5     3    10          1.75          9.54          9.39   o 
  -5     4    11        732.56        754.66         34.24   o 
  -5     5     9          0.51          4.77          5.26   o 
  -5     6     5       1623.13       1599.65         61.66   o 
  -6     1     9          0.77          9.15          5.17   o 
   6     1     6       2097.26       2163.09         93.73   o 
   6     2     5        216.67        230.98         14.59   o 
   0     3    19        134.69        132.32         14.17   o 
   0     7    14        677.50        681.77         24.41   o 
   0     9     8         63.96         59.19          7.57   o 
   1     2    19        615.18        654.55         29.84   o 
  -1     3    19        876.02        868.12         35.93   o 
   1     8    11         92.66         91.81          9.26   o 
   1     9     7         20.00         17.44          8.59   o 
  -2     2    19         97.99         90.35         12.43   o 
   2     2    18       1317.30       1284.30         43.12   o 
  -2     6    15        217.64        216.59         17.41   o 
   2     6    14        225.55        218.45         10.91   o 
  -2     7    13          3.99          6.36          7.46   o 
   2     7    12        628.22        615.56         17.22   o 
   3     0    17       1900.65       1860.56         78.33   o 
  -3     2    18        297.00        292.33         16.78   o 
   3     4    15        701.86        721.91         45.95   o 
  -3     8     8         48.79         36.70          8.02   o 
  -4     6    11        178.72        178.11         22.53   o 
   4     6     9       1239.82       1310.02         42.10   o 
  -4     7     8        477.27        488.41         25.92   o 
   4     7     6         58.86         56.83          9.54   o 
  -5     1    14       1159.40       1153.67         32.65   o 
   5     2    11       1033.37       1007.05         56.93   o 
   5     4     9        590.61        568.65         22.87   o 
  -5     6     6          0.11          0.67          6.69   o 
   5     6     3        364.44        345.57         31.44   o 
  -6     3     7          1.00          3.86          5.94   o 
   6     3     4         29.81         16.17          6.05   o 
  -6     4     3        222.18        215.73         25.08   o 
  -6     4     2        117.75        130.19         20.20   o 
  -6     4     1         17.71         21.05         13.27   o 
   6     4     0          0.21         11.09         10.60   o 
   0     0    20         95.29         60.50         14.15   o 
   0     1    20         67.90         48.16         13.43   o 
   0     6    16         57.97         51.30          7.47   o 
  -1     1    20        160.37        155.91         15.48   o 
  -1     7    14         41.31         44.15          8.08   o 
  -1     9     8        332.83        346.33         21.66   o 
  -2     9     6        169.92        157.25         14.93   o 
   2     9     5        393.31        409.35         32.97   o 
   3     1    17        353.03        390.35         34.78   o 
   3     3    16          1.63          5.13         10.06   o 
   3     5    14        102.69         82.93         11.28   o 
   3     7    10       3247.71       3329.40         56.59   o 
  -5     3    13          3.19          2.95          6.64   o 
   5     6     4         18.36          9.45          7.74   o 
  -6     0    10       2312.11       2231.04        163.27   o 
  -6     1    10        126.48        129.98          9.26   o 
   6     1     7       1128.00       1170.64         40.51   o 
  -6     2     9        173.46        176.39         12.31   o 
   6     2     6         23.73         20.10          5.43   o 
  -6     4     4         37.03         46.40         12.66   o 
   6     4     1         42.28         39.40          8.73   o 
   0     8    12          4.70          6.38          6.63   o 
   0    10     0        804.02        881.03         49.28   o 
   1     4    18       1242.91       1248.90         41.99   o 
   1     5    17        472.02        469.59         19.73   o 
  -1     6    16       2650.63       2680.97         63.80   o 
  -1     8    12       2642.41       2639.30         62.48   o 
   1     9     8         85.78         86.30          8.70   o 
  -2     4    18        544.30        554.79         41.23   o 
   2     4    17        394.23        378.12         17.99   o 
  -2     8    11        154.28        144.23         21.74   o 
   2     8    10        891.70        900.41         23.90   o 
  -3     6    14        919.35        906.54         50.29   o 
  -3     7    12        183.58        148.31         21.34   o 
   3     8     7        503.53        501.32         21.05   o 
  -4     1    17        168.32        180.48         13.25   o 
   4     1    15        507.63        463.07         38.92   o 
  -4     3    16          8.65         11.31          4.59   o 
   4     3    14        292.95        273.55         28.60   o 
  -4     4    15        109.44         96.81         11.98   o 
   4     4    13        380.31        382.23         23.46   o 
  -4     7     9          7.29          6.32          8.22   o 
  -4     8     2         33.86         35.11          7.94   o 
  -4     8     1       1580.64       1626.89         48.04   o 
   5     1    12        708.68        711.70         32.41   o 
  -5     2    14        104.68        115.58         10.36   o 
  -5     4    12        791.20        796.25         49.57   o 
  -5     5    10        213.48        189.43         16.50   o 
  -5     6     7        567.44        550.34         27.56   o 
  -6     3     8       1508.79       1606.00         37.55   o 
   6     3     5          5.04          6.98          5.36   o 
  -6     4     5        372.39        386.87         33.48   o 
   6     4     2         17.35         18.61          5.91   o 
   0     9     9        116.37        122.92         10.63   o 
   0    10     1        807.73        790.38         55.70   o 
   0    10     2        360.67        348.43         45.96   o 
  -1     2    20       1829.57       1872.79         54.97   o 
   1     7    14         39.40         34.07          5.50   o 
  -2     3    19        853.08        901.43         37.70   o 
   2     3    18          2.52          7.87          7.52   o 
  -2     5    17        767.72        823.71         33.48   o 
   2     5    16         25.12         18.05          4.56   o 
  -2     9     7         31.41         36.28          7.93   o 
   2     9     6         99.39         83.74         15.87   o 
  -3     0    19        490.01        517.36         39.45   o 
   3     2    17        325.59        309.93         31.66   o 
  -3     3    18        188.03        186.88         17.55   o 
  -3     4    17         93.48         87.92         17.76   o 
  -3     8     9         19.68         15.40          6.19   o 
  -3     9     2       1382.78       1463.24         44.84   o 
  -3     9     1        110.73        115.55         12.72   o 
  -4     6    12        279.47        259.60         27.19   o 
   4     6    10          0.16          1.42          4.44   o 
   4     7     7          2.03          6.97          8.97   o 
  -4     8     3         29.02         19.71          6.41   o 
   4     8     1         11.03         10.02          7.86   o 
  -5     0    15         89.29         73.23         15.38   o 
   5     3    11          7.90          3.43          4.06   o 
   5     5     8        263.55        253.07         15.07   o 
   5     6     5         81.16         75.87         16.04   o 
  -6     2    10         59.50         66.21          7.96   o 
  -6     4     6        425.36        431.73         35.51   o 
   6     4     3        716.47        730.20         31.55   o 
   0     2    20        205.78        217.92         14.99   o 
   0    10     3        146.74        141.33         20.80   o 
   1     3    19        135.39        132.80         19.75   o 
   1     6    16        578.03        582.83         22.22   o 
   1     8    12       1147.92       1128.01         41.48   o 
  -1     9     9         70.00         66.59         10.10   o 
  -1    10     1        148.09        149.03         22.70   o 
   1    10     0        251.18        244.90         26.18   o 
   1    10     1         20.00         18.94          8.77   o 
  -2     0    20        882.57        914.29         52.91   o 
  -2     1    20        558.39        556.57         29.52   o 
   2     1    19          2.79          6.86          8.36   o 
  -2     7    14        243.78        241.80         18.82   o 
   2     7    13        199.24        195.33         10.01   o 
  -3     1    19         10.83         12.88          6.07   o 
  -3     5    16       1482.02       1407.93         52.15   o 
   3     6    13        424.61        403.25         23.50   o 
   3     7    11       1113.61       1096.25         39.14   o 
   3     8     8        926.78        937.60         61.17   o 
  -3     9     3         52.69         46.44          8.31   o 
   3     9     1        599.46        598.95         28.10   o 
   3     9     2        307.20        301.65         20.16   o 
  -4     2    17        401.54        379.48         19.13   o 
   4     2    15       2137.63       2155.43        114.52   o 
  -4     5    14        136.16        124.08         18.58   o 
   4     5    12          1.85          3.84          7.15   o 
  -4     8     4        663.52        628.06         38.20   o 
   4     8     2        300.35        289.60         28.07   o 
  -5     1    15         98.55         92.29          9.68   o 
   5     2    12          6.63          4.51          5.55   o 
   5     4    10        132.98        134.92         11.44   o 
  -5     6     8        194.05        183.08         16.43   o 
   6     0     8          1.38          1.22          6.43   o 
  -6     1    11        642.61        631.64         23.53   o 
   6     1     8         10.84         21.74          9.77   o 
   6     2     7        250.11        278.16         19.77   o 
  -6     3     9         36.94         32.33         10.24   o 
   6     3     6         40.03         38.42          6.81   o 
   0     4    19        128.19        112.65         13.10   o 
   0     5    18         76.70         75.48         10.95   o 
   0     7    15         40.59         43.11          8.83   o 
   0    10     4        995.89        990.89         52.76   o 
   1     1    20        104.59         93.12         10.50   o 
  -1     4    19        471.19        468.39         26.62   o 
  -1     5    18          2.98          4.23          7.40   o 
  -1     7    15        737.85        805.81         34.05   o 
   1     9     9          5.42          6.20          5.11   o 
  -1    10     3          0.95          6.93          8.94   o 
  -1    10     2        819.86        831.60         47.90   o 
   1    10     2        161.27        132.95         19.67   o 
  -2     6    16        232.59        234.70         18.59   o 
   2     6    15       1144.60       1111.19         24.57   o 
  -2     9     8          0.75          7.26          6.56   o 
   2     9     7        802.75        814.03         33.47   o 
  -3     9     4        106.38         98.80         14.49   o 
  -4     7    10         54.17         36.72         16.99   o 
   4     7     8        259.28        284.72         19.88   o 
  -4     8     5        377.35        359.61         22.75   o 
   4     8     3        130.72        148.57         20.22   o 
  -5     3    14        390.13        403.47         32.41   o 
  -5     5    11          2.08          3.97          5.26   o 
   5     6     6         38.86         24.19          7.19   o 
  -6     4     7          1.95          7.51          4.60   o 
   6     4     4         17.08         32.37         12.99   o 
   0     8    13        106.36        101.86         10.06   o 
   0     9    10          1.22          7.41         10.03   o 
  -1    10     4       2438.97       2501.28         87.16   o 
   1    10     3          3.02          5.36          8.01   o 
  -2     2    20        253.64        266.34         21.08   o 
   2     2    19        111.34        117.16         14.06   o 
  -2     8    12        235.95        219.20         26.09   o 
   2     8    11        408.03        385.19         18.51   o 
  -3     2    19       1895.86       1937.88         57.40   o 
   3     4    16        180.22        158.29         23.38   o 
   3     5    15        182.77        178.79         16.77   o 
  -3     6    15        311.52        287.78         20.66   o 
  -3     7    13        631.91        671.97         44.24   o 
  -3     8    10       2067.21       1926.78         78.93   o 
  -3     9     5        476.83        459.59         20.79   o 
   3     9     3          4.43          4.67          4.98   o 
  -4     8     6         18.88         17.84          6.72   o 
   4     8     4        314.29        284.44         27.65   o 
   5     0    13       4057.59       4152.55        125.57   o 
  -5     2    15         11.40         16.52          4.76   o 
  -5     4    13          3.07          9.70          6.70   o 
  -5     7     3        332.85        317.85         21.15   o 
  -5     7     2        140.59        130.01         13.53   o 
  -5     7     1        138.91        135.02         14.05   o 
   5     7     0        250.38        274.98         19.54   o 
   5     7     1         28.84         28.54         24.60   o 
  -6     2    11        104.99         95.81         12.18   o 
  -6     5     3         23.07         34.64         12.26   o 
  -6     5     2          2.04          3.37          6.21   o 
  -6     5     1         44.30         34.58         11.06   o 
   6     5     0        545.18        530.14         40.33   o 
   0     3    20         10.49         20.62         12.10   o 
   0     6    17         34.64         31.48          8.74   o 
   0    10     5         13.30         12.55          8.28   o 
  -1     0    21        869.95        852.82         51.88   o 
   1     2    20         10.81          9.89          7.36   o 
  -1     3    20        245.83        241.65         27.60   o 
  -1     6    17         91.98         76.31         10.80   o 
  -1     8    13        102.05         88.78          9.46   o 
  -1     9    10        402.77        436.53         36.50   o 
   1    10     4       1508.89       1557.30         67.35   o 
   3     1    18         57.69         59.50         16.00   o 
   3     3    17        628.22        635.39         44.97   o 
   3     8     9        124.89        130.46         11.87   o 
   3     9     4          5.97         20.23         11.66   o 
  -4     0    18         86.83         85.57         16.80   o 
   4     0    16        419.45        410.31         37.22   o 
  -4     1    18        367.48        357.41         19.04   o 
   4     1    16         49.74         37.39         13.33   o 
  -4     3    17        300.15        331.78         23.06   o 
   4     3    15        100.94        115.18         20.35   o 
  -4     4    16        909.55        949.06         37.00   o 
   4     4    14         44.47         35.56          8.62   o 
  -4     6    13       1153.52       1117.79         57.64   o 
   4     6    11       1856.64       1927.58         43.16   o 
   5     1    13        249.15        221.00         18.60   o 
   5     5     9         78.38         63.30          8.13   o 
  -5     6     9          0.98          4.62          9.20   o 
  -5     7     4       1314.89       1316.45         44.05   o 
   5     7     2        169.51        162.34         21.91   o 
  -6     0    12        939.52        958.73         51.71   o 
   6     2     8         29.70         25.92          7.82   o 
  -6     3    10         55.79         47.17          8.84   o 
   6     3     7          6.26          9.00          4.42   o 
  -6     4     8          1.10         16.67         11.27   o 
   6     4     5        899.62        969.02         48.16   o 
  -6     5     4        225.55        215.03         25.92   o 
   6     5     1         16.08         32.89         12.48   o 
   0     1    21        346.91        351.02         23.91   o 
  -1     1    21        334.71        355.58         23.72   o 
   1     4    19         80.96         97.93         12.22   o 
   1     5    18       1413.06       1361.10         52.57   o 
   1     7    15        284.65        281.84         13.70   o 
  -1    10     5         64.64         55.74         13.83   o 
  -2     4    19        284.41        282.26         30.07   o 
   2     4    18        350.17        361.93         23.00   o 
  -2     5    18        281.48        280.39         30.10   o 
   2     5    17        380.26        361.41         18.19   o 
  -2     9     9       1144.03       1215.72         41.82   o 
   2     9     8         98.87         92.41         11.74   o 
  -3     4    18         48.21         39.95         14.05   o 
  -3     9     6        103.55         93.64         10.02   o 
  -4     5    15        709.78        691.76         44.57   o 
   4     5    13        221.36        220.61         18.18   o 
  -4     8     7        171.21        180.86         19.80   o 
   4     8     5        450.83        444.27         34.70   o 
   5     3    12         71.38         79.33         11.38   o 
   5     4    11          6.87         10.82          5.40   o 
  -5     5    12        319.27        313.35         29.76   o 
   5     6     7          0.29          3.04          7.07   o 
  -5     7     5        515.00        501.16         26.91   o 
  -6     1    12       3942.63       3903.14        137.32   o 
   6     1     9         39.78         45.41         11.15   o 
  -6     5     5        192.48        191.38         25.01   o 
   6     5     2        304.00        264.03         28.58   o 
   0    10     6        295.42        309.35         29.19   o 
   1     8    13          2.57         11.08          5.71   o 
   1     9    10        223.48        227.88         14.62   o 
   1    10     5         14.73         30.07         11.10   o 
  -2     7    15        731.09        742.96         33.35   o 
   2     7    14        529.22        530.44         20.51   o 
  -2    10     2        312.07        342.62         31.34   o 
  -2    10     1         35.21         39.33         11.82   o 
   2    10     0        115.25        135.64         20.62   o 
   2    10     1        332.40        351.93         32.08   o 
   3     2    18         13.62          9.02          9.48   o 
  -3     5    17        941.84        921.95         36.71   o 
   3     6    14          6.85         15.76         10.01   o 
   3     7    12       1935.64       1886.21        114.66   o 
  -3     8    11         86.83         72.77         16.08   o 
   3     9     5        577.95        567.51         27.67   o 
  -4     2    18        549.47        535.11         23.45   o 
  -4     7    11          6.30         11.64          9.58   o 
   4     7     9         93.40        107.24         13.06   o 
  -5     1    16        186.90        188.14         13.74   o 
   5     2    13         32.99         27.41          7.74   o 
  -5     7     6        754.71        758.01         33.45   o 
   5     7     3         84.85         80.69         23.58   o 
  -6     4     9         36.42         38.55          8.30   o 
   6     4     6        509.84        526.24         32.84   o 
  -6     5     6         22.07         24.64         13.91   o 
   6     5     3         34.36         20.97         10.62   o 
  -7     0     3        477.72        479.67         37.91   o 
  -7     0     1         11.87         15.31         11.06   o 
  -7     1     2         39.12         39.46          9.83   o 
  -7     1     1         57.24         61.59         14.56   o 
   0     9    11        430.06        454.41         27.27   o 
  -1     2    21        259.08        256.36         22.07   o 
   1     3    20        252.82        264.68         28.40   o 
   1     6    17          2.79          4.97          7.22   o 
  -1    10     6          8.73         19.64          9.66   o 
  -2     3    20         68.73         77.94         19.21   o 
   2     3    19         38.95         40.97         12.17   o 
  -2     6    17        686.41        674.98         31.44   o 
   2     6    16        253.85        268.57         13.46   o 
  -2     8    13        163.95        151.53         22.50   o 
   2     8    12         13.39         23.05          6.91   o 
  -2    10     3        356.71        375.07         32.47   o 
   2    10     2        977.57        964.30         56.45   o 
  -3     1    20         58.40         56.66          8.94   o 
  -3     3    19       1605.12       1616.43         52.84   o 
  -3     9     7         51.79         34.14          8.87   o 
   4     2    16         99.25        110.18         20.25   o 
  -5     3    15         84.30         88.85         11.51   o 
  -5     4    14        216.09        208.23         24.19   o 
  -5     6    10         84.22         84.66         11.82   o 
   5     7     4        386.12        383.80         33.76   o 
  -6     2    12         75.90         64.73          8.51   o 
   6     2     9        729.51        765.78         34.05   o 
  -6     3    11         19.10         30.64          8.25   o 
   6     3     8        308.56        319.87         20.45   o 
  -7     0     5        616.93        607.14         41.77   o 
   7     0     1        197.88        194.36         24.65   o 
  -7     1     4        863.45        864.81         36.82   o 
  -7     1     3        413.36        386.02         24.47   o 
   7     1     0        793.67        874.88         61.74   o 
   0     2    21        121.45        127.62         17.32   o 
   0     7    16        410.53        399.65         24.06   o 
   0     8    14         62.03         46.62          8.08   o 
   0    10     7        244.76        251.63         26.55   o 
   1     0    21       1857.72       1886.31        116.93   o 
  -1     7    16         15.32         18.99          6.51   o 
  -1     8    14          0.76          4.25          9.91   o 
  -1     9    11         71.33         62.41         14.76   o 
   1    10     6        670.33        711.78         44.10   o 
   2     0    20       2120.82       2185.93         89.57   o 
  -2     1    21         61.54         65.43         11.25   o 
   2     1    20        127.54        109.63         20.69   o 
  -2     9    10          9.89          5.07          8.91   o 
   2     9     9        115.64        113.69         10.79   o 
  -2    10     4       1025.28       1033.35         54.88   o 
   2    10     3         75.00         50.56         13.69   o 
  -3     6    16        369.35        383.85         24.37   o 
  -3     7    14        154.01        142.68         20.95   o 
   3     8    10        106.95         98.00          8.68   o 
   3     9     6       3914.01       3868.79        147.51   o 
  -4     6    14         85.29         56.85         16.01   o 
  -4     8     8         62.01         49.14          9.60   o 
   4     8     6         12.22         16.26          8.51   o 
  -5     2    16        166.98        158.87         16.58   o 
   5     5    10        911.57        959.09         30.57   o 
   5     6     8         57.19         60.80         10.23   o 
  -5     7     7        145.33        159.33         15.81   o 
   6     0    10         20.17         25.61         11.00   o 
  -6     5     7          3.76          1.36          7.31   o 
   6     5     4          0.56          3.76          8.48   o 
  -7     1     5         89.77         91.04         12.85   o 
   7     1     1          1.24          8.75          9.37   o 
  -7     2     2         50.58         43.66         11.48   o 
   0     4    20        116.15        125.57         14.77   o 
   0     5    19        899.07        933.77         37.67   o 
   1     1    21        180.40        180.85         14.19   o 
  -1     4    20          3.63          5.46          8.09   o 
  -1     5    19        272.28        293.25         21.33   o 
  -1    10     7         66.43         59.63         10.36   o 
  -2    10     5        176.95        168.93         22.47   o 
   2    10     4        125.21        133.69         20.40   o 
   3     4    17        249.86        209.08         26.47   o 
   3     5    16        586.41        544.38         32.59   o 
  -3     9     8        886.44        877.09         36.55   o 
  -4     4    17         22.16         15.81         10.02   o 
   4     4    15         53.85         46.08          9.63   o 
   4     6    12         21.14         14.49          8.98   o 
  -4     7    12        268.23        245.18         27.89   o 
   4     7    10        349.26        359.00         22.80   o 
   5     1    14        215.64        215.62         18.95   o 
   5     3    13          3.06         17.06          9.82   o 
  -5     5    13        366.02        388.45         33.58   o 
   5     7     5         45.25         44.95         13.52   o 
  -6     1    13        536.58        529.41         22.03   o 
   6     1    10        153.54        145.26         14.99   o 
  -6     4    10        221.44        200.89         17.45   o 
   6     4     7        297.96        287.76         16.84   o 
  -7     1     6        272.10        242.28         19.25   o 
   7     1     2        234.78        257.79         28.32   o 
  -7     2     4        979.43       1013.12         40.16   o 
  -7     2     3        413.96        419.25         25.48   o 
  -7     2     1         57.65         75.42         11.50   o 
   7     2     0         93.67         84.35         12.46   o 
   0     6    18        495.98        523.32         21.99   o 
  -1     6    18        438.35        423.73         37.13   o 
   1     9    11         72.57         90.83         12.38   o 
   1    10     7       1479.33       1515.33         66.43   o 
  -2     2    21          0.07          4.52          6.75   o 
   2     2    20         28.45         32.27         11.62   o 
   3     0    19       4565.68       4751.41        141.92   o 
  -3     2    20       1420.86       1494.09         51.02   o 
   3     3    18        103.28        114.86         20.52   o 
   3     7    13         48.33         40.67         11.71   o 
  -3     8    12         44.80         38.49         13.27   o 
  -4     1    19        118.93        116.86         11.62   o 
  -4     3    18        182.43        186.60         18.04   o 
   4     3    16        649.12        687.70         48.69   o 
  -4     5    16        168.38        166.98         16.59   o 
   4     5    14        505.83        489.04         27.45   o 
  -4     8     9       1541.85       1473.86         69.26   o 
   4     8     7       1346.75       1370.48         45.59   o 
   5     4    12          0.20          3.50          7.47   o 
  -5     6    11         89.51         78.54         22.99   o 
  -6     5     8        580.39        569.42         29.13   o 
   6     5     5          0.05          7.64          9.88   o 
  -7     0     7        481.14        480.50         37.86   o 
   7     0     3        862.51        816.27         50.57   o 
   7     1     3        130.79        116.70         19.60   o 
  -7     2     5        151.69        161.43         16.46   o 
   7     2     1        844.86        822.27         36.39   o 
   0     3    21        376.48        356.82         24.19   o 
   0     9    12          9.83         11.05          5.43   o 
   0    10     8        979.04       1003.55         38.95   o 
   1     2    21        493.57        511.14         29.38   o 
  -1     3    21       1578.96       1668.31         75.82   o 
   1     7    16          7.42          4.42          3.84   o 
   1     8    14       1483.30       1496.72         38.54   o 
  -2     7    16        128.04        142.26         18.90   o 
   2     7    15        152.32        148.11          9.48   o 
  -2     9    11       1162.72       1148.46         61.58   o 
   2     9    10         36.92         33.89          8.63   o 
  -2    10     6        148.83        154.54         19.00   o 
   2    10     5        630.30        671.12         44.75   o 
   3     1    19         92.75        109.29         21.19   o 
   3     6    15        179.85        157.38         12.74   o 
   3     9     7        181.48        178.31         23.52   o 
   4     1    17        158.97        172.46         25.54   o 
  -4     9     2         94.08         78.57         11.56   o 
  -4     9     1        103.51         97.65         12.71   o 
   4     9     0         37.39         45.16         13.03   o 
  -5     0    17        337.44        308.83         30.53   o 
   5     2    14         94.48         99.96         13.65   o 
  -5     7     8         52.24         58.41         10.18   o 
  -6     2    13         80.57         69.38         10.74   o 
   6     2    10          7.81          7.04          5.86   o 
  -6     3    12         36.51         34.39          8.33   o 
   6     3     9         20.90          7.37          5.69   o 
  -6     6     3       1596.82       1683.33         75.51   o 
  -6     6     2        485.36        495.82         40.36   o 
  -6     6     1         62.32         53.47         15.49   o 
   6     6     0         93.40         92.98         18.50   o 
  -7     1     7          0.42          3.56          8.41   o 
   7     2     2         32.80         25.63          9.41   o 
   0     0    22         12.80          1.53          9.68   o 
   1     5    19         81.65        102.77         13.35   o 
  -1     9    12        148.52        143.55         22.09   o 
  -1    10     8        120.42        122.17         13.93   o 
  -2     4    20       1103.42       1104.50         61.61   o 
   2     4    19        907.00        880.71         55.29   o 
  -2     5    19          0.40         10.34          9.73   o 
   2     5    18          5.17          6.80          9.43   o 
  -2     8    14        186.40        188.99         24.66   o 
   2     8    13        307.94        317.02         21.83   o 
  -3     4    19        161.10        168.59         24.46   o 
  -3     5    18        393.85        380.33         36.00   o 
   3     8    11         33.97         20.64          7.02   o 
  -3     9     9        168.37        181.02         16.69   o 
  -4     9     3        137.91        128.81         14.54   o 
   4     9     1        739.57        807.90         48.58   o 
  -5     1    17        108.06         94.96         10.45   o 
  -5     3    16         81.31         78.19         16.97   o 
  -5     4    15          5.00          3.99          8.25   o 
   5     5    11          1.75          3.67          9.08   o 
   5     6     9         62.62         57.73         10.33   o 
   5     7     6          1.45          2.18          8.08   o 
  -6     0    14        909.29        889.04         49.86   o 
  -6     4    11        134.26        135.37         15.02   o 
   6     4     8        225.08        218.50         19.08   o 
  -6     6     4        473.73        489.02         39.99   o 
   6     6     1          3.79         10.56          9.07   o 
   7     1     4          1.21          5.02          9.82   o 
  -7     2     6         15.34         13.77         10.28   o 
  -7     3     3         44.29         45.41          9.69   o 
  -7     3     2        416.75        417.08         25.34   o 
  -7     3     1       1468.76       1523.33         49.99   o 
   0     1    22        247.60        215.98         19.43   o 
   0     8    15          3.37          3.33          5.89   o 
  -1     1    22        528.32        534.06         29.86   o 
   1     4    20         14.16         27.10          8.95   o 
   1     6    18        585.59        573.74         23.06   o 
  -1     8    15         12.19         13.87         10.84   o 
   1    10     8         59.72         59.93         26.64   o 
  -2    10     7         93.35        101.01         13.05   o 
   2    10     6        493.38        502.24         38.62   o 
   3     2    19        225.52        211.14         27.95   o 
  -3     3    20         45.38         39.72          9.56   o 
  -3     7    15        263.80        268.47         28.93   o 
  -4     2    19        386.43        399.10         20.70   o 
   4     2    17        372.36        372.91         44.54   o 
  -4     6    15       2873.76       2831.19         98.73   o 
   4     6    13        434.07        491.77         27.69   o 
  -4     8    10        916.12        878.16         53.42   o 
   4     8     8          1.65         13.02         10.04   o 
  -4     9     4        363.29        321.88         22.46   o 
   4     9     2          0.15          4.45          6.90   o 
  -5     7     9        224.49        219.96         34.75   o 
  -5     8     1        324.47        324.08         21.85   o 
  -6     1    14       1033.03       1049.82         36.53   o 
   6     1    11         32.62         43.26         13.22   o 
  -6     5     9        784.66        803.46         35.19   o 
   6     5     6        590.90        583.98         43.51   o 
  -6     6     5       2874.52       2935.09        144.80   o 
   6     6     2        217.99        198.91         25.72   o 
  -7     1     8        134.47        127.84         16.74   o 
  -7     2     7        428.17        435.64         26.34   o 
   7     2     3         76.25         77.77         12.37   o 
  -7     3     4        302.20        306.24         32.42   o 
   7     3     0          3.63         17.84         10.31   o 
   0     7    17       1445.51       1534.33         66.69   o 
   0    10     9        100.47        105.29         17.66   o 
  -1     7    17       1059.16       1042.67         40.29   o 
   1     9    12       2475.81       2470.29         64.65   o 
  -2     3    21        169.62        182.76         18.53   o 
   2     3    20        128.60        144.80         23.27   o 
  -2     6    18          6.88          9.57          8.86   o 
   2     6    17        911.71        915.15         25.73   o 
  -3     0    21        192.96        226.02         27.73   o 
  -3     6    17         72.07         75.70         12.22   o 
  -3     8    13        151.58        137.50         25.03   o 
   3     9     8         27.23         33.04          8.84   o 
  -3    10     2       1200.84       1213.66         62.09   o 
  -3    10     1         56.13         55.63         15.55   o 
   3    10     0        602.60        650.98         50.00   o 
   3    10     1        376.09        367.08         33.86   o 
  -4     7    13        274.78        225.64         27.04   o 
   4     7    11        125.27        118.23         13.67   o 
  -4     9     5        224.72        219.09         15.32   o 
   4     9     3         72.64         78.86         16.17   o 
   5     0    15        346.71        333.48         34.43   o 
  -5     2    17        654.81        669.00         33.31   o 
  -5     5    14       1845.10       1909.25         78.23   o 
  -5     6    12        393.22        358.16         33.38   o 
  -5     8     3        650.31        671.73         31.97   o 
  -5     8     2          3.75          2.94          7.37   o 
   5     8     0        249.79        249.37         19.13   o 
   5     8     1        996.99       1079.42         58.58   o 
  -6     6     6        281.89        287.66         30.84   o 
   7     0     5       1225.25       1194.71         63.17   o 
   7     2     4          4.48          6.57          7.50   o 
  -7     3     5         26.16         31.97         12.66   o 
   7     3     1          7.97         10.30          8.66   o 
   0     2    22        787.71        787.91         39.31   o 
   0    11     1        507.63        464.47         38.31   o 
   0    11     2         35.35         51.80         14.01   o 
  -1     2    22        131.63        146.64         19.77   o 
   1     3    21        398.27        388.39         27.36   o 
  -1    10     9        172.71        167.03         24.85   o 
  -2     0    22       2410.02       2484.63         96.12   o 
  -2     9    12         44.98         41.55         12.66   o 
  -3     1    21        837.85        881.15         31.62   o 
   3     4    18          3.41         22.44         12.99   o 
   3     5    17         64.54         70.26         10.89   o 
   3     7    14         56.20         44.55          9.96   o 
  -3     9    10       2071.15       2103.97         86.17   o 
  -3    10     3         13.89         25.44         11.05   o 
   3    10     2        252.07        257.15         29.30   o 
  -4     4    18        593.04        654.60         47.77   o 
   4     4    16         98.04         85.34         13.33   o 
   5     1    15        194.50        179.36         27.71   o 
   5     3    14         13.41          5.27         10.20   o 
   5     4    13         12.16          6.29          5.67   o 
   5     7     7         96.67        103.21         13.46   o 
  -5     8     4       1081.09        981.44         39.45   o 
   5     8     2        199.46        213.77         25.66   o 
  -6     2    14        600.19        621.31         24.77   o 
   6     2    11        269.81        267.96         21.00   o 
  -6     3    13         38.80         33.48         10.84   o 
   6     3    10        855.99        932.83         38.97   o 
   6     6     3        643.05        701.53         47.83   o 
  -7     0     9        200.28        214.40         25.59   o 
   7     1     5        667.62        713.29         68.77   o 
  -7     3     6        788.49        832.48         53.65   o 
   7     3     2        197.83        208.33         22.15   o 
   0     5    20       1889.21       1916.35         56.90   o 
   0     9    13       1882.21       1935.05         89.38   o 
   0    11     3         77.08         71.38         33.79   o 
  -1     4    21        213.96        220.87         19.98   o 
  -1     5    20        290.88        312.30         22.44   o 
   1     8    15        276.14        271.53         16.66   o 
  -1     9    13        158.00        150.31         16.54   o 
   1    10     9         25.01         26.98          6.36   o 
  -1    11     1        252.17        281.24         29.28   o 
   1    11     0        112.07        136.23         20.88   o 
  -2     1    22         11.14          6.44          5.81   o 
   2     1    21        165.11        176.45         26.46   o 
   2     9    11         21.70         17.29          7.83   o 
  -2    10     8        633.30        631.95         31.27   o 
   2    10     7        153.68        159.12         22.58   o 
  -3    10     4          5.72          5.56          9.40   o 
   3    10     3          6.49          8.95          8.42   o 
  -4     0    20        504.98        504.03         41.53   o 
  -4     3    19         40.13         39.53          9.83   o 
  -4     5    17        246.46        236.10         28.98   o 
   4     5    15         72.73         56.43         11.00   o 
  -4     9     6          7.59          7.99          5.68   o 
   4     9     4         63.15         47.89         13.79   o 
   5     5    12        600.17        628.71         25.43   o 
   5     6    10        552.54        562.98         29.71   o 
  -5     7    10        156.40        176.63         17.38   o 
  -5     8     5        623.11        610.41         31.08   o 
  -6     4    12        115.44        126.64         14.69   o 
   6     4     9        205.13        197.11         26.52   o 
  -6     5    10         12.59         11.61          6.00   o 
   6     5     7         28.07         29.45          8.46   o 
  -6     6     7         16.64          8.89          5.98   o 
   6     6     4         37.83         47.27         14.76   o 
  -7     1     9       1008.05        914.17         82.23   o 
  -7     2     8        139.75        138.43         14.67   o 
   7     3     3         14.33         16.95         12.18   o 
   0     4    21         13.62         11.74          6.86   o 
   0     6    19        180.75        184.32         17.09   o 
   0    10    10        246.04        268.22         30.13   o 
   1     1    22          2.55          5.94          9.40   o 
   1     7    17        427.13        424.62         20.59   o 
  -1    11     2         12.09         19.88          9.77   o 
   1    11     1       1814.88       1806.34         76.51   o 
   1    11     2         19.20          9.14          8.80   o 
  -2     7    17         23.45         16.54          7.26   o 
   2     7    16        301.94        290.50         13.33   o 
  -2     8    15        295.47        291.37         32.42   o 
   2     8    14        170.68        178.92         17.00   o 
  -3     2    21        471.95        511.55         30.16   o 
   3     3    19         40.92         43.55         15.20   o 
   3     6    16         35.43         19.75          5.73   o 
   3     8    12        369.83        367.11         32.44   o 
  -3    10     5         30.01         27.44          8.95   o 
   4     0    18        924.36        912.74         58.18   o 
  -4     1    20          4.27         15.54          5.67   o 
   4     1    18       1078.63       1159.32         66.12   o 
   4     3    17         36.68         32.72         12.93   o 
  -4     8    11         13.38          5.59          8.27   o 
   4     8     9         10.78         11.53          6.68   o 
   5     2    15          1.83          5.13          6.32   o 
  -5     4    16          9.97          7.41          5.73   o 
   5     8     3        640.49        658.61         45.27   o 
   6     0    12        232.87        255.52         28.52   o 
   7     1     6        364.61        336.72         33.59   o 
   7     2     5        200.14        200.43         25.57   o 
  -7     3     7          1.85          2.59         11.63   o 
   0    11     4          0.03         11.83         10.34   o 
  -1    10    10        214.16        206.75         26.54   o 
  -1    11     3        164.15        172.99         23.85   o 
   1    11     3        523.10        535.67         40.91   o 
  -2     2    22        175.93        181.01         18.69   o 
   2     2    21        963.90        971.58         61.35   o 
  -3     7    16         63.85         66.40         11.29   o 
   3    10     4        439.39        408.63         35.96   o 
  -4     7    14        373.80        334.17         33.07   o 
   4     7    12        797.39        816.77         52.15   o 
  -4     9     7        334.83        302.85         18.23   o 
   4     9     5         61.88         49.48         12.79   o 
  -5     1    18         11.01         10.95          4.95   o 
  -5     3    17        533.50        516.20         41.87   o 
  -5     6    13        228.97        227.65         26.97   o 
   5     7     8        467.26        495.07         28.52   o 
  -5     8     6         78.41         81.55         12.08   o 
  -6     1    15        192.35        186.39         17.34   o 
   6     1    12        775.85        828.96         36.95   o 
  -7     2     9         57.10         49.64          9.72   o 
   7     3     4         51.74         48.71         15.48   o 
  -7     4     4          2.34         16.44         11.18   o 
  -7     4     3          0.86          4.56         11.22   o 
  -7     4     1        337.27        379.57         36.45   o 
   7     4     0        392.52        392.72         38.37   o 
   0     3    22        456.81        435.80         27.35   o 
   0     8    16         62.23         57.15          8.60   o 
   0    11     5        153.24        167.81         44.95   o 
   1     2    22        356.61        337.89         24.78   o 
  -1     3    22          5.45         11.15          7.79   o 
   1     5    20         33.53         22.52          7.24   o 
  -1     8    16         19.86         16.31          5.15   o 
   1     9    13         63.98         63.53         11.53   o 
  -1    11     4        137.89        138.00         21.35   o 
  -2     4    21          2.21          7.93          9.99   o 
  -2     5    20        224.42        212.09         27.74   o 
   2     5    19        466.45        479.54         52.68   o 
  -2    10     9         95.71         87.68         17.57   o 
   2    10     8        213.02        237.57         27.47   o 
   3     1    20        361.32        342.67         35.30   o 
  -3     4    20        140.80        141.58         22.65   o 
  -3     5    19        439.33        463.64         41.14   o 
  -3     8    14         14.71         19.18         10.47   o 
  -3     9    11         35.78         31.79         16.70   o 
  -3    10     6        151.61        147.64         20.35   o 
  -4     6    16        184.86        167.08         17.13   o 
   4     6    14          0.31          7.50          9.37   o 
  -5     5    15        400.39        386.92         34.73   o 
  -6     3    14          3.98          2.66          8.70   o 
   6     3    11         32.15         40.74          9.75   o 
  -6     5    11        684.99        671.28         32.85   o 
   6     5     8        363.47        360.43         24.95   o 
   6     6     5        803.56        815.79         51.99   o 
  -7     1    10        168.93        146.04         15.68   o 
  -7     3     8        137.90        111.81         18.69   o 
  -7     4     5         47.33         72.61         17.75   o 
   7     4     1        298.40        322.42         34.52   o 
   0     7    18        188.26        199.90         19.90   o 
  -1     0    23        964.57        994.39         59.41   o 
   1     4    21        761.21        749.25         49.28   o 
  -1     7    18        123.22        116.85         13.61   o 
   1    10    10         19.41         29.06         14.00   o 
   1    11     4        487.21        527.07         40.31   o 
   2     4    20         57.01         58.28         16.75   o 
  -2     6    19        109.89        108.56         19.79   o 
   2     6    18          6.07         15.35          6.02   o 
  -2     9    13        297.63        300.25         32.61   o 
   2     9    12          6.20          8.11          8.56   o 
  -3     6    18          0.87          9.64          8.31   o 
   3    10     5          4.10         11.72          9.91   o 
  -4     2    20        272.75        269.72         19.55   o 
   4     2    18         31.64         28.77         13.85   o 
  -4     9     8        159.67        139.25         16.08   o 
   4     9     6          3.29         11.54          7.36   o 
  -5     2    18        488.16        509.50         29.66   o 
   5     4    14        200.83        214.55         19.37   o 
   5     6    11        780.69        794.76         42.34   o 
  -5     7    11         56.01         59.63         15.69   o 
  -5     8     7        312.80        290.80         21.94   o 
  -6     2    15        251.95        239.12         20.00   o 
   6     2    12         87.34         95.26         13.34   o 
  -6     4    13        165.00        148.06         21.91   o 
   6     4    10          0.09         11.16         10.12   o 
   7     0     7       2568.28       2663.08        100.12   o 
   7     1     7         14.91         13.40         10.37   o 
   7     2     6          6.57         14.89         14.39   o 
   7     4     2        120.97        124.91         35.09   o 
   0     9    14          2.57         21.45         11.31   o 
   0    10    11        278.92        273.44         21.36   o 
   0    11     6        231.12        270.02         29.08   o 
  -1     1    23        434.26        419.10         38.52   o 
   1     6    19         40.52         34.74          9.00   o 
  -1     9    14        469.59        461.10         27.69   o 
  -1    11     5        177.36        171.20         23.85   o 
   3     2    20        139.31        161.61         25.76   o 
  -3     3    21          7.26          3.77          7.39   o 
   3     7    15         27.16         20.27          7.84   o 
   3     9    10          1.13         14.02          9.94   o 
  -3    10     7        721.88        730.29         34.58   o 
  -4     8    12          5.94          3.96          7.07   o 
   4     8    10          1.39          5.98          6.08   o 
   5     1    16         40.70         37.55         14.67   o 
   5     3    15        331.92        341.77         24.55   o 
   5     8     5        488.00        449.60         37.73   o 
  -6     6     9         90.87         87.71         12.40   o 
   6     6     6         17.66         23.46         11.16   o 
  -6     7     3       1492.36       1592.03         76.07   o 
  -6     7     2        438.30        475.89         40.57   o 
  -6     7     1        834.88        911.71         55.90   o 
   6     7     0        143.23        125.38         21.22   o 
  -7     0    11        858.83        987.22         55.61   o 
  -7     2    10         32.67         35.19          9.02   o 
   7     3     5         37.79         54.47         15.70   o 
  -7     4     6        180.40        201.08         27.60   o 
   0     1    23         13.33         17.45          8.26   o 
   1     8    16         14.07          2.77          8.00   o 
  -1    10    11        127.31        128.98         21.92   o 
   1    11     5        112.30        105.39         18.75   o 
  -2     3    22         82.00         76.86         12.18   o 
   2     3    21          5.46          9.42         11.14   o 
  -2    10    10        334.47        326.36         33.91   o 
   2    10     9        339.31        340.73         18.88   o 
  -2    11     2         84.38        120.02         20.44   o 
  -2    11     1          0.92          7.80         10.10   o 
   2    11     0        827.60        870.04         53.53   o 
   2    11     1        594.28        604.99         44.27   o 
  -3     1    22         10.35         13.74          5.08   o 
   3     5    18       1586.28       1605.72         76.36   o 
   3     8    13          9.54          7.19          7.44   o 
   3    10     6        775.59        737.14         49.17   o 
  -4     4    19         45.33         59.08         16.39   o 
   4     4    17         97.28         88.90         15.14   o 
  -4     5    18        136.49        151.70         23.69   o 
   4     5    16        261.06        264.24         21.56   o 
   5     5    13          2.31          4.58         11.71   o 
  -5     6    14        114.02        117.82         20.86   o 
   5     7     9         39.90         39.47          9.52   o 
  -5     8     8        303.25        315.94         22.87   o 
  -6     7     4        242.61        246.10         57.15   o 
   6     7     1          0.68          0.28          7.18   o 
  -7     1    11         20.71         13.48          5.84   o 
  -7     3     9        285.03        274.71         30.86   o 
   7     4     3        771.91        753.71         53.81   o 
  -1     2    23        716.90        778.93         45.36   o 
   1     3    22        242.97        258.49         21.56   o 
  -1     5    21        307.18        340.92         24.48   o 
  -1    11     6         13.07         18.19          9.95   o 
   2     0    22        463.47        432.65         41.96   o 
  -2     8    16        724.40        741.21         35.65   o 
   2     8    15        130.53        134.42         14.86   o 
  -2    11     3         56.08         66.46         15.05   o 
   2    11     2        227.30        227.35         27.27   o 
   3     4    19         47.81         50.62         15.57   o 
  -3     9    12        746.84        740.93         50.99   o 
  -4     7    15         14.88         21.01         12.53   o 
   4     7    13        520.14        508.93         41.82   o 
  -4     9     9        628.70        620.13         46.53   o 
   4     9     7         77.08         82.31         13.15   o 
  -5     0    19         11.35         15.42          9.76   o 
   5     2    16        260.85        256.19         23.74   o 
  -5     4    17       1229.25       1301.05         69.06   o 
   5     8     6         53.08         67.93         15.78   o 
  -6     1    16         28.30         19.78          7.09   o 
   6     1    13         38.07         33.81          9.34   o 
  -6     5    12        103.73         97.59         13.31   o 
   6     5     9          1.01          3.59          7.89   o 
  -6     7     5        137.58        135.11         22.09   o 
   6     7     2        113.91        122.25         27.65   o 
   7     2     7         87.58         76.17         11.78   o 
   7     3     6          3.47          2.87          7.53   o 
  -7     4     7        538.13        579.27         45.64   o 
   0     2    23         45.34         54.25         11.28   o 
   0     5    21        553.20        571.86         31.03   o 
   0     6    20        105.91        103.89         20.46   o 
   0    11     7        241.41        278.01         29.46   o 
  -1     4    22         13.40         16.77          8.54   o 
  -1     6    20        255.49        268.98         31.34   o 
   1     7    18        493.83        501.62         30.08   o 
   1     9    14         23.68         14.41          6.85   o 
   1    10    11        194.91        198.16         18.41   o 
   1    11     6        334.52        341.17         32.42   o 
  -2     1    23        153.02        150.13         16.83   o 
   2     1    22         77.16         82.16         18.91   o 
  -2     7    18          2.43          8.18         10.86   o 
   2     7    17          0.58          2.36          8.37   o 
   2    11     3        416.42        405.38         36.59   o 
   3     6    17          3.16          5.74          6.41   o 
  -3     7    17        423.99        446.34         27.88   o 
  -3     8    15        170.47        188.03         25.62   o 
  -3    10     8        335.12        322.85         22.99   o 
  -4     3    20         88.79         89.50         13.37   o 
   4     3    18        136.48        117.03         21.42   o 
  -5     1    19        674.80        696.01         31.84   o 
  -5     3    18        605.60        571.26         62.66   o 
  -5     5    16         52.87         44.08          9.97   o 
  -5     7    12        100.69         79.73         17.62   o 
  -6     3    15         49.64         49.24          9.65   o 
   6     3    12         59.66         60.46         11.01   o 
  -6     6    10          9.52          8.23          9.67   o 
   6     6     7        255.10        281.44         31.14   o 
   7     1     8         21.09         17.57         11.64   o 
  -7     2    11        464.77        459.39         40.72   o 
   7     4     4        543.69        550.52         45.23   o 
   0     4    22        708.76        702.18         50.89   o 
   0     8    17         36.71         35.91          7.36   o 
   1     0    23        299.35        308.08         33.63   o 
  -1     8    17         22.33         19.91          6.95   o 
  -1    11     7       2125.72       2212.84         63.12   o 
  -2     9    14        206.78        183.13         25.98   o 
   2     9    13        265.76        289.22         22.03   o 
  -2    11     5        277.45        325.18         28.68   o 
   2    11     4         15.22         34.05         13.88   o 
  -3     2    22         49.82         53.56         11.77   o 
   3     3    20        140.31        146.88         24.87   o 
   3     9    11         17.12         24.69          8.94   o 
   3    10     7        242.00        241.03         29.43   o 
  -4     1    21        196.05        211.67         16.01   o 
   4     1    19          3.16          1.34         10.15   o 
  -4     6    17        327.99        312.86         23.31   o 
   4     6    15        160.13        160.91         16.79   o 
  -4     8    13         19.11         13.75         11.51   o 
   4     8    11        478.97        446.37         38.87   o 
   5     6    12        142.22        148.86         23.64   o 
  -5     8     9         34.81         21.21          6.74   o 
  -6     4    14        105.61        115.26         19.56   o 
   6     4    11         36.13         38.21          7.67   o 
  -6     7     6         88.82         80.63         17.81   o 
   6     7     3        365.21        380.75         36.02   o 
  -7     3    10         66.10         75.69         16.66   o 
  -7     4     8          0.66          0.72          7.51   o 
  -7     5     4        498.70        517.57         43.73   o 
  -7     5     3        115.95        102.88         19.98   o 
  -7     5     2        717.61        749.25         74.01   o 
  -7     5     1         70.88         71.22         17.12   o 
   7     5     0        184.52        208.63         27.54   o 
   0     9    15         84.89         90.03         10.24   o 
   0    10    12        241.53        265.69         21.16   o 
   1     1    23        446.28        470.40         23.76   o 
  -1    10    12        789.50        812.30         53.40   o 
  -2    10    11          0.43          0.04          9.55   o 
   2    10    10        264.34        265.71         21.56   o 
   3     0    21       2220.43       2273.54         97.30   o 
  -3     4    21         75.30         74.04         19.67   o 
  -3     5    20        266.27        241.27         32.02   o 
  -4    10     2        109.27        104.38         11.38   o 
  -4    10     1        560.42        541.77         30.78   o 
   4    10     0         76.08         65.97         17.18   o 
  -5     2    19        753.81        776.53         49.78   o 
   5     4    15        754.90        831.46         52.59   o 
   5     7    10        350.21        330.78         23.89   o 
   5     8     7        412.60        425.52         37.03   o 
  -6     2    16         69.94         63.01         10.59   o 
   6     2    13        295.89        278.57         22.60   o 
  -7     1    12        464.91        411.38         37.98   o 
   7     2     8         32.55         19.38         10.60   o 
   7     4     5          4.56         16.96         12.68   o 
   7     5     1        202.72        220.86         28.65   o 
   0     7    19         47.75         47.65         14.14   o 
   0    11     8        510.03        527.79         45.96   o 
  -1     3    23        220.19        196.96         19.49   o 
   1     5    21        147.12        168.39         17.29   o 
  -1     7    19        153.71        156.42         24.80   o 
  -1     9    15          3.80          4.18          8.08   o 
  -2     2    23        177.83        192.24         19.36   o 
   2     2    22          2.36         25.72         11.40   o 
  -2     5    21         81.22         77.30         17.74   o 
   2     5    20        563.66        515.20         43.95   o 
  -2    11     6         10.64          8.59          7.23   o 
   2    11     5          2.49          7.96         10.11   o 
   3     1    21         63.48         60.72         15.88   o 
  -3     6    19         31.17         22.79         12.50   o 
   3     8    14         51.69         33.10         12.03   o 
  -3    10     9        177.41        148.99         24.61   o 
  -4     2    21        128.49        135.20         20.59   o 
   4     2    19          0.71          7.10          8.36   o 
  -4     9    10          1.91         21.09         10.29   o 
   4     9     8         40.19         13.77         11.79   o 
  -4    10     3        615.05        592.35         35.67   o 
   4    10     1        104.49        108.57         21.82   o 
   5     0    17          3.30         21.97         11.96   o 
   5     3    16        965.85        983.38         42.58   o 
   5     5    14        159.94        164.12         17.44   o 
  -5     9     3         57.71         46.47          9.97   o 
  -5     9     2        586.26        614.20         31.93   o 
  -5     9     1          5.05          9.81          6.83   o 
   5     9     0       1290.71       1350.70         68.09   o 
  -6     5    13        244.49        218.50         26.94   o 
   6     5    10          5.46         12.14          7.64   o 
  -6     7     7          2.29          5.61          6.44   o 
   6     7     4         73.90         59.94         16.36   o 
   7     0     9        127.16        129.77         22.32   o 
   7     3     7        805.40        853.94         38.10   o 
  -7     5     5         54.20         62.32         16.91   o 
   7     5     2         35.07         35.95         13.41   o 
   0     3    23         43.71         37.33          9.62   o 
   1     2    23        241.89        242.53         21.63   o 
   1     6    20        295.41        292.74         22.05   o 
  -1    11     8          7.12          0.38          8.88   o 
  -2     4    22        259.30        316.90         34.66   o 
   2     4    21        108.15         76.42         19.55   o 
  -2     6    20         15.57         16.24         11.29   o 
   2     6    19        173.83        174.83         25.27   o 
   3     7    16          0.88          1.16          8.78   o 
  -3     9    13         18.33         17.94          8.74   o 
  -4    10     4        162.72        164.09         13.81   o 
   4    10     2         49.57         42.51         15.31   o 
   5     1    17        250.09        259.20         32.74   o 
  -5     6    15        174.66        172.41         24.45   o 
  -5     7    13        147.08        147.39         23.08   o 
  -5     8    10          1.32         24.18         12.31   o 
  -5     9     4          5.73         12.73          9.26   o 
   5     9     1        126.17        143.52         22.22   o 
   6     0    14        100.15        121.35         20.71   o 
  -6     6    11        859.11        912.58         40.18   o 
   6     6     8         99.28        102.75         14.42   o 
   7     1     9         16.24         27.35         12.60   o 
  -7     2    12         40.00         33.68         12.95   o 
  -7     3    11          2.70          7.36          9.22   o 
  -7     4     9        758.48        840.37         55.26   o 
  -7     5     6         15.40         23.44         12.35   o 
   1     4    22        162.41        157.81         17.42   o 
   1     8    17        103.11        105.30         11.33   o 
   1    10    12        119.63        120.67         14.60   o 
   1    11     8         35.14         54.96         14.63   o 
  -2     8    17       1200.62       1216.89         46.67   o 
   2     8    16         47.94         55.55         10.65   o 
   3     2    21        106.30         92.63         19.87   o 
  -3     3    22          6.05          5.15          8.95   o 
   3    10     8        215.30        237.03         28.76   o 
  -4     4    20        144.44        140.80         23.69   o 
   4     4    18         50.77         37.48          9.65   o 
  -4     5    19         67.76         74.61         19.03   o 
   4     5    17        479.88        500.58         30.12   o 
  -4     7    16          5.68          2.21          7.31   o 
   4     7    14        962.43        963.95         59.07   o 
  -4    10     5        117.81        117.36         11.90   o 
   4    10     3        154.63        153.13         24.99   o 
  -5     4    18        149.02        139.34         22.95   o 
  -5     9     5          0.20         16.22          9.33   o 
   5     9     2         56.02         53.31         14.35   o 
  -6     1    17          4.22          9.44          8.02   o 
   6     1    14        334.22        324.86         24.24   o 
  -6     7     8         56.72         67.97         11.88   o 
   6     7     5        108.02        120.55         21.43   o 
   7     5     3         44.07         37.34         13.24   o 
   0     0    24       1045.58       1047.80         63.65   o 
   0    11     9       2843.17       3029.79        152.77   o 
  -1     1    24         79.99        116.27         21.98   o 
   1     9    15        217.51        243.94         20.18   o 
  -2    11     7       1278.50       1341.19         48.62   o 
   2    11     6        260.00        250.28         41.30   o 
  -3     0    23        101.93        100.78         20.16   o 
   3     4    20        164.28        167.41         26.99   o 
   3     5    19        422.63        450.25         41.04   o 
  -3     8    16         61.42         46.28         12.87   o 
   3     9    12        385.36        362.81         36.22   o 
  -3    10    10        326.75        378.85         37.16   o 
  -3    11     1        341.44        355.31         35.82   o 
  -4     8    14       1116.82       1083.43         62.41   o 
   4     8    12        393.78        369.82         59.85   o 
  -4     9    11         68.77         58.10         16.81   o 
   4     9     9         19.23          7.19          7.63   o 
   5     2    17        277.36        279.85         23.36   o 
  -5     5    17        280.54        279.28         33.00   o 
   5     6    13       1952.83       2018.67         89.23   o 
   5     8     8          0.50          5.07          5.49   o 
   5     9     3         66.38         68.87         16.85   o 
  -6     3    16        245.16        244.23         29.74   o 
   6     3    13        394.17        430.94         28.14   o 
   6     4    12         73.89         63.08         12.11   o 
  -7     1    13         33.07          5.96          8.94   o 
   7     2     9        942.70       1024.81         42.70   o 
   7     3     8          4.21          5.54          9.60   o 
  -7     5     7        107.06         99.35         20.07   o 
   0     1    24        254.33        265.86         22.65   o 
   0    10    13         45.67         38.87         10.34   o 
   1     7    19         78.03         58.09         15.27   o 
  -1    10    13        527.49        523.80         30.73   o 
  -1    11     9       1107.12       1183.78         81.60   o 
  -2     3    23          4.43         10.52          9.28   o 
   2     3    22        437.24        424.35         41.63   o 
  -2     7    19        236.89        251.36         31.53   o 
   2     7    18        781.02        803.92         25.79   o 
  -2     9    15         21.27         16.73          7.18   o 
   2     9    14         11.88         23.94          8.87   o 
  -2    10    12         81.81         54.48         16.12   o 
   2    10    11          4.25          2.05          9.18   o 
  -3     1    23        824.70        878.12         41.42   o 
   3     6    18         12.91         15.95          8.07   o 
  -3     7    18          5.43          2.48          8.23   o 
  -3    11     3          6.50         16.37         10.23   o 
  -3    11     2        115.87         93.28         18.63   o 
   3    11     0          0.98         22.55         13.22   o 
   3    11     1          8.97         21.69         11.94   o 
  -4     3    21         11.83         14.11          9.63   o 
   4     3    19         46.12         33.22         14.06   o 
  -4     6    18          4.78          4.78          9.05   o 
   4     6    16          7.40         13.36          8.97   o 
  -4    10     6          9.08          8.24          6.77   o 
   4    10     4         20.39         23.67         11.41   o 
  -5     1    20         83.41         80.48         10.39   o 
  -5     3    19         31.38         36.57         14.02   o 
   5     7    11          7.88         10.37          8.96   o 
  -5     9     6         57.04         70.75         11.89   o 
  -6     2    17        783.92        808.85         38.17   o 
  -7     4    10        340.71        383.30         36.88   o 
   7     5     4       1157.81       1188.89         66.85   o 
  -8     0     2        509.96        445.74         39.60   o 
   0     5    22        164.08        158.33         22.73   o 
   0     8    18        227.75        227.20         15.97   o 
   0     9    16        246.13        220.93         15.84   o 
   1     3    23        503.82        489.75         30.84   o 
  -1     5    22        640.45        691.22         38.61   o 
  -1     6    21         15.51         19.85         11.98   o 
  -1     8    18         83.78         67.58         16.43   o 
  -2     0    24        600.88        651.55         50.28   o 
   3    10     9        229.19        224.09         20.61   o 
   3    11     2        617.56        617.83         46.69   o 
  -4     0    22        692.80        783.06         57.61   o 
   4     0    20         41.05         61.46         17.98   o 
  -5     8    11        893.93        938.23         58.11   o 
   5     9     4         41.61         39.82         13.34   o 
   6     2    14        101.22        108.54         14.52   o 
  -6     5    14         54.00         60.95         16.65   o 
   6     5    11        269.67        257.35         38.73   o 
  -6     6    12         26.46         41.02         14.24   o 
   6     6     9        170.96        193.55         19.26   o 
   6     7     6        393.63        394.88         37.08   o 
   7     1    10         22.56         30.62         13.95   o 
  -7     2    13        101.01        104.30         20.28   o 
  -7     3    12        744.14        703.30         50.37   o 
   7     4     7          2.69          6.66          9.50   o 
  -7     5     8         94.26         96.67         19.18   o 
  -8     0     4        373.08        382.13         36.11   o 
   8     0     0        135.59        147.82         23.56   o 
  -8     1     3          7.93          6.14          9.25   o 
  -8     1     2        687.84        718.11         49.76   o 
  -8     1     1        122.56        108.42         20.26   o 
   0     2    24        265.36        272.51         22.95   o 
   0     6    21        666.53        691.33         50.09   o 
   0    12     0        784.20        936.66         57.43   o 
   0    12     1          8.57          6.48          8.56   o 
  -1     2    24         44.08         42.33         10.11   o 
  -1     4    23         88.74         77.92         13.40   o 
  -1     9    16        366.26        375.41         25.74   o 
   1    11     9       1913.84       1972.98         87.85   o 
  -2     1    24        440.92        465.87         34.75   o 
   2     1    23          5.61         18.06         11.58   o 
  -2    11     8        438.74        454.85         41.30   o 
   2    11     7         43.28         54.36         15.16   o 
  -3     2    23         10.42          9.64          7.41   o 
   3     3    21        207.58        225.69         31.23   o 
   3     8    15         12.71          8.55          6.84   o 
  -3     9    14         83.97         77.07         18.00   o 
  -3    11     4         68.92         57.36         11.22   o 
   3    11     3        857.65        831.65         54.32   o 
  -4     1    22       1031.63       1049.80         36.52   o 
   4     1    20       1231.46       1266.18         78.43   o 
  -4    10     7        185.96        167.46         17.98   o 
   4    10     5         65.84         41.90         15.50   o 
   5     4    16         51.76         54.67         11.21   o 
  -5     6    16         30.12         29.39         11.87   o 
  -5     7    14        101.63         94.84         19.51   o 
  -5     9     7          6.53         18.26         12.74   o 
  -6     8     3        149.58        157.20         24.76   o 
  -6     8     2        604.15        631.71         48.14   o 
  -6     8     1         30.89         18.66         10.80   o 
   6     8     0         11.77          6.08         10.59   o 
  -7     6     2         60.07         47.13         13.84   o 
  -8     1     4        219.76        222.57         28.28   o 
   8     1     0        318.36        335.74         34.77   o 
   0     4    23        133.53        150.55         16.98   o 
   0    11    10        116.79        118.61         25.17   o 
   0    12     2        244.86        231.75         37.27   o 
   1    10    13         18.91         24.13          8.62   o 
  -3     5    21          8.04          6.14          8.85   o 
   3     7    17        146.52        147.79         17.87   o 
  -3    10    11          3.20          7.42         11.15   o 
  -3    11     5       1841.62       1904.79         60.21   o 
  -5     2    20        272.12        338.69         25.72   o 
   5     5    15          2.39         14.18         11.07   o 
   5     8     9        463.76        457.68         28.45   o 
  -6     8     4        170.16        172.90         25.49   o 
   6     8     1        698.70        776.74         52.93   o 
  -7     4    11          1.39         14.29         10.82   o 
   7     5     5          0.92         14.95         14.07   o 
  -7     6     4        300.07        325.86         35.15   o 
  -7     6     3        797.09        799.77         55.06   o 
  -7     6     1        562.46        578.71         47.09   o 
  -8     0     6        179.17        163.84         24.41   o 
   8     0     2         11.38          2.08          8.22   o 
  -8     1     5          0.03          8.32          9.03   o 
   8     1     1        160.41        191.01         26.21   o 
  -8     2     2         60.09         83.93         13.47   o 
   0     7    20        390.94        357.24         36.10   o 
   0    12     3         52.45         69.98         17.41   o 
   1     1    24        585.73        589.57         42.44   o 
  -1     7    20         42.21         47.18         18.76   o 
  -1    11    10          4.33          5.92          9.27   o 
  -1    12     2          8.93         17.70         12.41   o 
  -1    12     1        192.50        186.33         25.28   o 
   1    12     0        759.63        802.15         52.87   o 
   1    12     1         17.10         13.22         10.89   o 
  -2     5    22         78.97         77.38         37.13   o 
   2     5    21          6.11          4.76         10.03   o 
  -2    10    13         84.11        110.12         21.12   o 
   2    10    12         37.53         42.44          9.73   o 
  -3     4    22        581.31        584.58         48.26   o 
  -3     6    20        176.28        194.34         28.73   o 
   3     9    13        154.48        190.03         27.28   o 
   3    11     4        107.90         98.86         19.29   o 
  -4     2    22         67.04         61.46         18.37   o 
   4     2    20        423.62        386.42         39.91   o 
  -4     7    17        304.50        314.51         24.22   o 
   4     7    15         69.09         73.11         18.39   o 
  -4     9    12         18.25         18.82         12.05   o 
   4     9    10         38.62         39.95          9.87   o 
   5     1    18         83.50         74.93         19.19   o 
   5     9     5         53.93         71.63         16.35   o 
  -6     0    18        337.38        356.99         37.22   o 
  -6     1    18          2.05         11.47         11.72   o 
  -6     4    16        310.88        319.87         34.66   o 
   6     7     7        311.20        327.34         33.94   o 
  -6     8     5        173.39        181.97         26.10   o 
   6     8     2         12.42         18.23         11.66   o 
   7     2    10        161.62        171.78         18.05   o 
   7     3     9        134.97        132.37         15.68   o 
  -7     5     9         59.74         56.99         16.38   o 
   7     6     1          0.18         19.30         11.55   o 
  -8     1     6          3.17          4.01          8.77   o 
   8     1     2          4.47         20.48         13.49   o 
  -8     2     4        185.02        175.33         18.74   o 
  -8     2     3        220.15        222.52         26.47   o 
  -8     2     1        357.97        397.67         37.98   o 
   8     2     0        171.14        212.36         27.39   o 
   0    10    14        135.71        144.24         16.79   o 
   0    12     4        159.39        143.95         22.77   o 
   1     5    22        274.97        281.12         22.39   o 
   1     8    18        560.78        541.19         24.52   o 
   1     9    16         19.92         27.66          8.35   o 
  -1    10    14        468.48        459.02         28.95   o 
   1    12     2        529.41        584.79         55.67   o 
  -2     2    24        291.87        318.98         25.67   o 
   2     2    23        621.05        667.09         52.44   o 
  -2     4    23        150.76        161.75         25.64   o 
  -2     6    21        732.80        797.71         56.47   o 
   2     6    20          5.95          1.94          8.49   o 
  -2     8    18        184.70        204.34         19.65   o 
   2     8    17         87.82         63.82         11.15   o 
  -2    11     9        294.94        282.54         33.32   o 
   2    11     8        942.05        959.04         57.22   o 
   3     1    22         64.18         63.23         18.63   o 
  -3     8    17        214.87        209.84         20.36   o 
   3    10    10          6.36          5.73          8.72   o 
  -3    11     6        285.78        282.69         24.93   o 
  -4     8    15        883.79        908.98         57.73   o 
   4     8    13         33.00         13.14          7.43   o 
  -4    10     8        294.82        273.99         22.99   o 
   4    10     6        295.86        256.27         38.01   o 
  -5     4    19        120.14        111.56         21.64   o 
   5     6    14          5.38          5.55         11.81   o 
   5     7    12       1764.46       1821.37         84.70   o 
  -5     8    12         95.35         89.37         18.45   o 
  -5     9     8       1274.02       1255.24         48.47   o 
   6     1    15        214.29        206.97         24.13   o 
  -6     3    17         21.15         17.66         10.64   o 
   6     3    14        695.24        675.52         53.62   o 
   6     4    13         15.56         15.60          8.13   o 
  -6     6    13       2493.34       2556.11        179.82   o 
   6     6    10        304.28        318.06         24.26   o 
   7     4     8         67.24         58.92         12.23   o 
  -7     6     5        718.38        738.54         53.68   o 
   7     6     2          6.26          8.39         10.47   o 
  -8     2     5        379.11        402.83         28.80   o 
   8     2     1         93.74        104.69         20.86   o 
   0     3    24          1.21          4.87          9.23   o 
  -1     3    24          8.74         15.29          7.60   o 
   1     6    21         74.68         73.70         12.18   o 
   1    11    10         73.26         78.95         18.36   o 
   1    12     3          8.55         18.69         12.48   o 
   2     4    22         18.42         10.20         10.92   o 
  -2     9    16        157.56        146.10         16.88   o 
   2     9    15        666.19        705.38         35.21   o 
   3    11     5        120.32         93.07         32.10   o 
  -4     4    21         31.35         44.40         31.67   o 
   4     4    19         83.85         89.66         20.62   o 
  -4     5    20        460.31        468.83         43.23   o 
   4     5    18          3.16         12.36          9.79   o 
  -5     5    18        105.99        125.96         23.77   o 
   5     9     6        383.90        383.77         62.60   o 
  -6     5    15         15.64          7.35          7.89   o 
   6     5    12         47.25         41.67         13.79   o 
  -6     8     6         19.29         15.05         10.85   o 
   6     8     3          1.45          9.97         12.62   o 
   7     0    11        114.14        138.21         23.68   o 
   7     1    11        236.73        267.94         32.45   o 
  -7     2    14          4.71         10.07          8.52   o 
  -7     3    13         29.02         26.62         11.92   o 
   7     5     6       1101.11       1198.81         68.72   o 
  -7     6     6         68.46         54.52         16.55   o 
  -8     1     7          2.45          4.20          9.76   o 
   8     1     3         12.55         27.37         12.22   o 
   0    11    11         34.83         31.40         14.29   o 
   0    12     5          0.93          1.76          8.96   o 
   1     2    24         67.14         67.99         20.01   o 
   1     4    23         35.60         20.15          8.84   o 
  -1    12     4         52.27         60.37         19.69   o 
   1    12     4         38.00         47.99         13.64   o 
  -2     7    20        226.02        206.63         29.65   o 
   2     7    19        770.71        764.57         37.17   o 
   3     2    22          0.39          2.88         12.21   o 
  -3     3    23         14.65         16.70         12.02   o 
   3     5    20       2506.22       2517.56        102.12   o 
  -3     7    19        562.71        577.48         48.58   o 
  -3     9    15        195.58        203.55         28.69   o 
  -3    11     7        904.77        949.16         41.75   o 
  -4     6    19        169.41        183.00         27.97   o 
   4     6    17        186.57        169.80         18.26   o 
  -5     0    21        328.66        328.13         35.60   o 
   5     2    18        180.97        152.43         26.11   o 
  -5     7    15        156.18        156.10         24.78   o 
   5     8    10        317.05        342.78         24.81   o 
  -6     2    18        167.21        164.83         17.82   o 
   6     2    15        743.16        694.00         64.76   o 
  -7     4    12         51.26         66.01         16.75   o 
  -7     5    10        715.77        820.79         55.71   o 
   7     6     3         55.28         60.91         16.50   o 
  -8     0     8        826.19        876.71         55.31   o 
  -8     2     6          9.20          4.09          7.75   o 
   8     2     2         27.95         16.22         11.61   o 
   0     9    17        245.16        255.64         17.20   o 
  -1     0    25         69.78         72.28         18.84   o 
   1     7    20        275.33        294.95         32.18   o 
  -1     9    17         22.52          7.81          8.61   o 
   1    10    14        373.48        425.65         27.64   o 
  -1    11    11        223.00        218.03         29.39   o 
  -1    12     5         48.04         49.36         19.59   o 
  -2    11    10         23.13         13.78          9.47   o 
   3     4    21        302.21        338.80         37.36   o 
   3     6    19         51.83         47.85         12.97   o 
  -3    10    12         91.44         94.07         19.85   o 
  -4     9    13          0.09          7.78         10.27   o 
   4     9    11         44.41         48.07         19.63   o 
  -4    10     9         53.83         46.89         15.15   o 
   4    10     7        388.10        349.31         36.00   o 
  -5     1    21        528.95        556.35         26.41   o 
  -5     6    17         34.87         47.05         17.41   o 
  -5     9     9         45.63         47.27         14.69   o 
  -6     7    11        164.68        157.05         17.80   o 
   6     7     8          2.17          6.19          8.48   o 
  -6     8     7        214.60        258.06         31.74   o 
   6     8     4         17.13         23.94         17.34   o 
  -7     0    15         64.13         48.94         13.55   o 
   7     3    10        598.47        635.06         34.35   o 
  -7     6     7          0.49         26.02         13.97   o 
   8     0     4        515.71        525.49         44.27   o 
  -8     1     8        330.34        324.36         33.34   o 
   8     1     4        239.24        252.38         31.49   o 
  -8     3     3          5.52          9.02         11.89   o 
  -8     3     2         18.28         19.21         11.85   o 
  -8     3     1          8.39         12.92          8.83   o 
   0     8    19       1096.43       1160.63         46.39   o 
   0    12     6       1367.08       1350.45         69.62   o 
  -1     1    25       1027.01       1033.08         64.20   o 
  -1     8    19         47.05         34.44         23.49   o 
   1    12     5         49.16         40.95         13.34   o 
  -2     3    24        119.02        115.01         23.03   o 
   2     3    23        207.65        204.93         30.13   o 
   2    11     9        299.08        321.83         36.09   o 
  -2    12     1        605.68        603.84         46.71   o 
   2    12     0         55.33         65.73         17.63   o 
  -3     1    24        236.93        229.12         22.04   o 
   3     8    16       1276.57       1233.25         68.17   o 
   3    11     6          6.59         23.11         11.15   o 
  -4     3    22         22.75         22.42         12.26   o 
   4     3    20         87.15        119.64         23.91   o 
   5     4    17        667.47        691.22         36.71   o 
  -5     8    13        196.35        199.99         27.65   o 
  -7     1    15         29.43         19.01         11.17   o 
   7     2    11         26.72         17.41          8.02   o 
   7     4     9        292.03        325.95         25.45   o 
   7     5     7         12.81         25.40         16.45   o 
   7     6     4        473.27        552.23         46.45   o 
  -8     2     7        198.28        187.10         42.51   o 
   8     2     3        252.86        255.82         31.46   o 
  -8     3     4         47.23         49.43         15.45   o 
   8     3     0         20.11         12.71          8.16   o 
   0     1    25         19.58         33.17         11.36   o 
   0     5    23         74.30         82.58         13.49   o 
  -1     5    23         28.57         18.10         12.05   o 
  -1     6    22         80.47         82.31         19.80   o 
   1    11    11        476.05        495.13         31.71   o 
  -2    10    14        693.62        713.86         61.18   o 
   2    10    13        662.31        731.48         36.48   o 
  -2    12     2          1.79          3.17          9.52   o 
   2    12     1        283.58        290.16         32.46   o 
   3     9    14       2190.39       2218.61        127.09   o 
   3    10    11        509.90        522.44         44.96   o 
  -3    11     8         66.44         45.36         15.25   o 
   5     5    16          5.32          4.72          9.46   o 
   5     7    13         23.80         32.35         14.93   o 
   5     9     7        186.93        182.74         24.99   o 
  -6     6    14         50.68         36.57         15.44   o 
   6     6    11        593.07        625.64         34.77   o 
  -6     8     8        173.62        197.84         19.79   o 
   6     8     5         55.59         77.10         18.94   o 
  -7     3    14        366.03        414.19         37.41   o 
  -7     6     8         93.31        125.44         22.37   o 
  -8     3     5         37.84         26.82         14.72   o 
   8     3     1        326.43        336.94         40.89   o 
   0    10    15          5.65          7.29          7.94   o 
   1     3    24          0.14          4.01         10.39   o 
  -1    10    15         15.06         13.87         12.08   o 
  -1    12     6        614.58        683.02         35.92   o 
   2     0    24         83.69         66.71         19.35   o 
  -2    12     3         25.44         35.41         13.25   o 
   2    12     2        626.87        693.16         50.25   o 
   3     3    22        257.55        304.49         35.74   o 
  -3     5    22          4.75          4.68         11.03   o 
   3     7    18        232.39        206.73         19.74   o 
  -4     1    23       1184.73       1194.96         39.94   o 
   4     1    21         31.98         36.15         13.96   o 
  -4     7    18         37.81         30.52         14.18   o 
   4     7    16         70.50         59.64         22.93   o 
  -4     8    16        130.36         97.23         19.10   o 
   4     8    14        144.35        133.54         38.28   o 
  -4    10    10         66.19         69.82         18.08   o 
   4    10     8         10.02         10.83          9.11   o 
  -5     2    21        197.16        198.08         20.68   o 
   5     3    18        169.15        151.51         18.18   o 
  -5     9    10       1135.15       1188.81         67.89   o 
   6     0    16          4.28          6.48         11.93   o 
  -6     1    19        183.93        172.22         18.65   o 
  -6     3    18        379.22        428.87         40.56   o 
   6     3    15         65.88         60.17         11.66   o 
  -6     4    17         26.54         22.64         10.88   o 
   6     4    14        508.46        540.93         32.59   o 
  -7     2    15        419.37        405.91         38.04   o 
  -7     5    11         46.23         44.14         14.24   o 
  -8     1     9       1031.92       1045.53         61.21   o 
   8     1     5         30.71          8.50         10.63   o 
  -8     2     8         19.48         26.68         11.74   o 
   8     2     4         43.14         31.79         16.91   o 
  -8     3     6        515.32        527.17         48.07   o 
   8     3     2        363.47        359.88         39.57   o 
   0     2    25        721.38        709.94         37.43   o 
   0     4    24          5.27         10.75         10.75   o 
   0     7    21         59.54         76.10         17.86   o 
   0    11    12          0.33         11.22          9.83   o 
   0    12     7          2.39         17.17          8.73   o 
  -1     2    25         31.51         24.17         13.23   o 
  -1     4    24        488.73        473.40         30.88   o 
  -1     7    21        307.99        323.85         36.35   o 
   1     9    17          0.55         14.00         10.18   o 
   1    12     6          0.46         20.26         11.74   o 
  -2     1    25        778.52        788.03         40.27   o 
   2     1    24        133.21        133.31         25.14   o 
  -2     8    19          0.62          1.35         10.07   o 
  -2     9    17         34.04         36.38          9.63   o 
   2     9    16          5.81          4.39          9.18   o 
  -2    12     4        195.06        180.30         25.86   o 
   2    12     3        164.77        179.63         26.36   o 
  -3     2    24         51.53         67.20         12.61   o 
  -3     6    21        126.35        113.47         23.18   o 
  -3     8    18       1300.09       1360.73         58.95   o 
  -3    10    13         75.62         59.49         16.53   o 
   3    11     7         77.66         49.41         16.23   o 
  -4    11     1         87.36         78.94         13.43   o 
   5     0    19        844.42        881.87         60.69   o 
   5     6    15        287.60        343.58         37.56   o 
   5     8    11        112.23        127.15         23.26   o 
  -5    10     3        139.82        115.03         19.89   o 
  -5    10     2         40.57         46.01         11.72   o 
  -5    10     1          7.88          8.36          7.45   o 
   5    10     0         96.87        101.06         20.03   o 
   6     1    16          7.99          7.64          6.53   o 
  -6     5    16        407.82        422.27         38.73   o 
   6     5    13        133.07        151.15         25.73   o 
  -6     7    12        104.89        129.96         22.80   o 
   6     7     9          6.97         17.82         10.10   o 
   7     1    12        264.96        270.83         45.56   o 
  -7     4    13          3.03         15.25          9.74   o 
   7     6     5         43.67         35.84         30.77   o 
   1     0    25       1182.40       1186.59         73.71   o 
   1     8    19        306.98        311.88         24.14   o 
  -1    11    12        114.92        135.18         23.76   o 
  -1    12     7          1.33          7.22          9.06   o 
  -2     5    23       1207.51       1330.90         74.75   o 
   2     5    22        483.21        454.41         44.10   o 
  -2     6    22        284.26        286.72         34.43   o 
   2     6    21        108.75        116.91         25.77   o 
  -2    11    11        840.43        885.95         59.30   o 
   2    11    10       1102.82       1076.65         64.88   o 
   3     0    23        597.62        590.94         50.60   o 
  -3     4    23        384.89        401.22         41.28   o 
  -3     9    16        452.03        452.18         30.11   o 
  -3    11     9        575.69        620.93         51.61   o 
  -4     2    23        464.25        485.39         34.12   o 
  -4     9    14        590.43        553.16         46.39   o 
  -4    11     3        132.31        142.97         17.29   o 
  -4    11     2         27.44         30.35         10.09   o 
   4    11     0        210.61        219.42         30.47   o 
   4    11     1         14.31          5.63          9.44   o 
   5     1    19        838.85        876.82         62.00   o 
  -5     4    20        349.19        363.54         38.66   o 
  -5     5    19         33.36         40.80         16.12   o 
  -5     7    16          5.84          1.25          6.68   o 
   5     9     8       1158.54       1194.46         64.83   o 
  -5    10     4         55.48         46.38          9.06   o 
   5    10     1        138.75        139.95         22.91   o 
  -6     8     9        402.53        431.24         28.58   o 
   6     8     6         54.87         57.98         16.16   o 
   7     3    11          0.23          3.72         10.13   o 
   7     5     8        190.02        218.49         29.88   o 
  -7     6     9         93.54         94.44         19.01   o 
  -7     7     2        922.08       1019.07         64.20   o 
  -8     0    10         28.51         28.13         11.51   o 
   8     0     6        595.56        619.13         49.41   o 
  -8     3     7         22.09         44.12         17.08   o 
   8     3     3        178.18        169.15         27.09   o 
  -2    12     5         30.46         26.82          9.27   o 
   2    12     4         35.80         23.48         11.07   o 
  -4     5    21        914.66       1057.71         66.91   o 
   4     5    19          0.53          7.12          9.43   o 
   4     9    12          9.43          5.60          8.78   o 
  -4    11     4        649.45        648.34         48.32   o 
   4    11     2        686.96        659.17         51.81   o 
  -5    10     5        463.62        422.80         39.43   o 
   5    10     2        164.05        190.02         24.77   o 
  -7     7     3        175.39        209.19         29.56   o 
  -7     7     1          0.13          3.29          9.30   o 
  -8     2     9         21.26         44.86         18.76   o 
  -8     4     3        333.92        359.51         39.27   o 
  -8     4     2         42.43         46.43         14.17   o 
  -8     4     1        306.56        298.20         36.97   o 
