# Supplementary material for: Charge density studies of multicentre two-electron bonding of an anion radical at non-ambient temperature and pressure
Source: IUCrJ. 2021 Jun 12;8(Pt 4):644–54. doi: 10.1107/S2052252521005273 (PMC8256703; doi:10.1107/S2052252521005273)
Supplement: Supplementary file 4 [file m-08-00644-sup4.hkl]

 
# fcf, LIST 4 option, 
# notice sigma(Iobs) is replaced by sigmaw(Iobs)
# where in the weighting scheme, Weight(hkl) = 1/sigmaw^2 )
# Weight(hkl) =  1/[1.4*\s^2^(Fo^2^)]
# Input diffraction data were   Ihkl
# Structure was refined vs Fhkl
# written by  MoPro v20.01 

data_150K
_shelx_title ' written by MoPro v20.01'
_shelx_refln_list_code        4
_shelx_F_calc_maximum      451.86
_exptl_crystal_F_000       700.00
_reflns_d_resolution_high  0.8002

loop_
 _symmetry_equiv_pos_as_xyz
'x, y, z'
'-x+1/2, y+1/2, -z+1/2'
'-x, -y, -z'
'x-1/2, -y-1/2, z-1/2'

_cell_length_a     6.7832
_cell_length_b    10.0779
_cell_length_c    20.4867
_cell_angle_alpha  90.000
_cell_angle_beta   94.754
_cell_angle_gamma  90.000


loop_ 
 _refln_index_h 
 _refln_index_k 
 _refln_index_l 
 _refln_F_squared_calc 
 _refln_F_squared_meas 
 _refln_F_squared_sigma
 _refln_observed_status
   0     0     2       5361.38       5814.75        138.15   o 
   0     0     4       2991.17       3146.77         46.88   o 
   0     1     1       1977.87       2263.33         30.84   o 
   0     1     2        327.66        303.62          4.85   o 
   0     1     3       1638.60       1939.35         33.49   o 
   0     1     4         73.31         73.71          5.51   o 
   0     1     5      10841.20      10719.47        113.81   o 
   0     2     0       1345.06       1485.64         15.40   o 
   0     2     1         98.46        115.37          3.23   o 
   0     2     2       2210.46       2374.73         36.60   o 
   0     2     3       3389.63       3379.76         44.87   o 
  -1     0     5       4125.47       4138.78         35.42   o 
  -1     0     3       1818.36       1859.03         19.50   o 
  -1     0     1        793.45        786.26         15.56   o 
   1     0     1       1159.73       1268.03         31.34   o 
   1     0     3       1869.53       1980.79         28.00   o 
  -1     1     4        658.33        687.12         11.62   o 
  -1     1     3        126.35        142.01          4.09   o 
  -1     1     2       1699.21       1778.62         21.19   o 
  -1     1     1       1057.42       1131.80         22.05   o 
   1     1     0       3220.59       3380.84         24.65   o 
   1     1     1       7571.02       7416.81        116.74   o 
   1     1     2          2.90          2.56          1.41   o 
   1     1     3       1691.74       1771.12         18.23   o 
   1     1     4       1208.73       1200.97         13.88   o 
  -1     2     2       5198.62       5319.45        109.96   o 
  -1     2     1        627.15        646.49         23.75   o 
   1     2     0       1767.41       1947.84         19.26   o 
   1     2     1       2824.33       2908.59         27.71   o 
   1     2     2       5650.35       5773.08         49.44   o 
   0     0     6       2084.86       2044.38         37.38   o 
   0     1     6        128.30        101.38          7.41   o 
   0     2     4         19.71          7.66          1.86   o 
   0     2     5       6609.78       6677.26         92.44   o 
   0     3     1          0.69          2.53          1.83   o 
   0     3     2       1289.22       1285.94         16.14   o 
   0     3     3       5323.33       5492.84         59.31   o 
   1     0     5        145.06        154.62         12.24   o 
  -1     1     6        378.92        388.79          9.89   o 
  -1     1     5       6093.85       6325.20         78.83   o 
   1     1     5       1903.59       1879.43         44.05   o 
  -1     2     5       3469.42       3453.15         64.02   o 
  -1     2     4       3048.71       3064.50         51.49   o 
  -1     2     3       2231.64       2279.25         54.96   o 
   1     2     3       8296.07       8282.72         68.24   o 
   1     2     4        645.81        646.98         17.25   o 
  -1     3     2       3472.52       3481.09         85.22   o 
  -1     3     1       2704.54       2778.31         55.19   o 
   1     3     0       3363.29       3595.54         54.44   o 
   1     3     1      17582.22      18551.25        192.63   o 
  -2     0     4       2150.01       2025.37         33.91   o 
  -2     0     2        206.23        222.25         10.69   o 
   2     0     0      26704.15      27164.02        245.57   o 
   2     0     2     100036.61      93957.48        822.56   o 
  -2     1     3       1796.11       1800.79         22.58   o 
  -2     1     2        146.38        148.64          6.26   o 
  -2     1     1       1294.88       1217.18         16.42   o 
   2     1     0       7479.07       7405.43         70.15   o 
   2     1     1       6538.26       6702.08         72.57   o 
   2     1     2       6409.35       6524.54         50.73   o 
   0     0     8      28832.04      28123.75        248.96   o 
   0     1     7       4628.38       4621.02         50.59   o 
   0     2     6          8.65         11.63          3.33   o 
   0     2     7       7645.17       7680.10         58.29   o 
   0     3     4        879.59        897.66         21.02   o 
   0     3     5       2736.11       2767.85         40.11   o 
   0     4     0        545.05        513.93         14.82   o 
  -1     0     7       1924.36       2046.49         75.90   o 
   1     0     7         15.04          2.18          5.46   o 
  -1     1     7       6876.18       6803.36         66.10   o 
   1     1     6       2274.62       2244.95         22.37   o 
   1     1     7       1816.38       1860.75         28.46   o 
  -1     2     6       2709.88       2668.46         42.72   o 
   1     2     5        207.59        222.67          8.83   o 
   1     2     6       2678.16       2657.57         37.01   o 
  -1     3     4        926.21        900.85         24.93   o 
  -1     3     3      18487.88      17943.63        282.36   o 
   1     3     2       1835.96       1944.32         25.68   o 
   1     3     3      11681.36      11679.48         93.51   o 
   1     3     4        754.62        771.80         17.44   o 
   2     0     4      12151.60      12186.42        132.07   o 
  -2     1     5       8134.21       8200.34         51.12   o 
  -2     1     4        127.71        111.88          5.17   o 
   2     1     3       4521.40       4608.56         44.12   o 
   2     1     4         63.23         71.64          4.52   o 
  -2     2     4         87.45         96.19          5.49   o 
  -2     2     3       4815.78       4796.79        130.61   o 
  -2     2     2          8.83          7.45          2.80   o 
  -2     2     1        158.73        160.15          7.86   o 
   2     2     0         37.43         50.06          5.83   o 
   2     2     1        124.69        117.59          5.72   o 
   2     2     2       1753.92       1723.53         33.99   o 
   2     2     3        257.30        252.07         11.08   o 
   0     1     8          4.62          9.93          3.61   o 
   0     2     8       6502.88       6422.61         45.38   o 
   0     3     6        192.30        181.67          8.77   o 
   0     4     1         87.04         90.52          5.70   o 
   0     4     2        370.00        348.21          9.66   o 
   0     4     3        613.65        604.81         15.58   o 
  -1     1     8          5.88          8.74          2.18   o 
  -1     2     7        642.55        625.15         25.85   o 
   1     2     7       1623.38       1580.64         26.01   o 
  -1     3     6        149.72        143.19         15.51   o 
  -1     3     5       2202.52       2271.85         58.61   o 
   1     3     5       5260.61       5152.21         55.16   o 
  -1     4     2        100.42        108.90          6.89   o 
  -1     4     1        360.70        363.96         22.33   o 
   1     4     0       7958.84       7888.70        101.73   o 
   1     4     1       1658.31       1657.43         25.03   o 
   1     4     2      16982.27      17112.84        108.88   o 
  -2     0     6      18776.99      18411.95        219.30   o 
   2     0     6         94.17         93.74          7.12   o 
  -2     1     6       4837.18       4834.62         57.16   o 
   2     1     5       1060.96        991.42         16.73   o 
  -2     2     5         96.85         93.51          5.94   o 
   2     2     4        875.41        864.96         20.61   o 
  -2     3     3        835.49        817.27         15.31   o 
  -2     3     2        146.10        125.21          6.68   o 
  -2     3     1        546.82        549.40         14.10   o 
   2     3     0        348.87        352.37         14.86   o 
   2     3     1        750.23        742.79         21.93   o 
   2     3     2       1666.98       1707.76         33.92   o 
   0     1     9        537.14        553.88         19.51   o 
   0     3     7        215.28        218.53          8.76   o 
   0     4     4       5749.24       5674.61         48.41   o 
   0     4     5          1.23          1.65          2.94   o 
  -1     0     9        171.77        188.76          8.64   o 
  -1     1     9         67.40         63.28          6.00   o 
   1     1     8        419.32        429.73         14.75   o 
  -1     2     8       3677.60       3607.74         56.32   o 
  -1     3     7       2229.48       2224.28         44.12   o 
   1     3     6         88.52         80.70          6.15   o 
  -1     4     4        105.51        102.76          5.66   o 
  -1     4     3        887.52        865.85         19.50   o 
   1     4     3        339.15        370.20         16.31   o 
   1     4     4          5.29          9.43          4.57   o 
  -2     0     8       1134.60       1059.56         39.58   o 
  -2     1     7          3.94          4.38          3.85   o 
   2     1     6        241.97        237.08         10.88   o 
  -2     2     6       4862.77       4865.59         43.01   o 
   2     2     5       1741.78       1661.44         24.44   o 
  -2     3     4       1378.64       1322.01         28.28   o 
   2     3     3         82.90         76.75          7.70   o 
  -3     0     3       1814.63       1796.34         36.63   o 
  -3     0     1        284.57        275.17         14.02   o 
   3     0     1       5013.20       4947.40         63.97   o 
  -3     1     3        745.11        745.71         16.78   o 
  -3     1     2        508.45        485.38         13.29   o 
  -3     1     1         30.55         28.75          4.30   o 
   3     1     0        310.12        311.32         12.46   o 
   3     1     1        659.56        650.79         13.29   o 
   3     1     2        234.02        240.55          7.12   o 
   0     0    10       1036.44       1038.42         33.84   o 
   0     1    10       2223.16       2223.42         53.58   o 
   0     2     9        762.65        753.62         20.53   o 
   0     3     8        658.29        661.92         15.71   o 
   0     4     6       3062.16       3045.03         38.87   o 
   0     5     1       7186.58       7107.02        116.89   o 
   1     0     9       6989.05       6893.54        107.98   o 
   1     1     9       3339.56       3307.39         42.85   o 
  -1     2     9         97.74         89.69          5.35   o 
   1     2     8        678.31        672.28         18.01   o 
   1     3     7       2129.25       2138.46         31.97   o 
  -1     4     5         17.15         12.87          2.91   o 
   1     4     5       1815.84       1815.69         29.96   o 
  -2     1     8       2278.61       2230.45         30.52   o 
   2     1     7       1355.90       1315.45         58.19   o 
  -2     2     7        403.83        393.16         15.93   o 
   2     2     6         52.98         40.53          4.67   o 
  -2     3     6        756.63        765.00         26.70   o 
  -2     3     5         75.10         69.54          8.33   o 
   2     3     4       1221.30       1178.32         23.00   o 
   2     3     5        648.41        626.61         17.60   o 
  -2     4     2       1339.58       1323.72         29.47   o 
  -2     4     1       1478.88       1484.27         27.05   o 
   2     4     0        125.93        110.34          6.39   o 
   2     4     1       2994.21       2962.19         27.21   o 
  -3     0     5        846.72        870.27         26.93   o 
   3     0     3      16087.30      15966.81        159.42   o 
  -3     1     5        725.99        689.58         17.19   o 
  -3     1     4        967.60        924.58         19.72   o 
   3     1     3        687.27        674.64         16.95   o 
  -3     2     3       4479.00       4407.35         85.97   o 
  -3     2     2       1364.39       1355.74         26.28   o 
  -3     2     1        878.95        825.62         20.65   o 
   3     2     0        517.89        515.11         16.49   o 
   3     2     1       1044.08       1062.99         17.51   o 
   0     2    10       2341.05       2278.72         37.26   o 
   0     4     7       1118.76       1100.84         23.92   o 
   0     5     2         13.77         11.21          3.16   o 
   0     5     3       1632.62       1633.07         28.34   o 
  -1     1    10        974.24        943.47         27.69   o 
   1     2     9        103.39         96.37          8.04   o 
  -1     3     8        388.13        395.34         16.98   o 
   1     3     8          3.24          4.50          2.54   o 
  -1     4     6        824.09        832.21         20.34   o 
   1     4     6       1359.12       1360.05         23.68   o 
  -1     5     2        544.41        558.24         21.90   o 
  -1     5     1        989.85       1002.94         29.27   o 
   1     5     0       1301.68       1254.25         32.71   o 
   1     5     1       1849.19       1807.14         38.56   o 
   1     5     2        587.82        572.48         15.07   o 
   2     0     8        619.71        610.47         34.57   o 
  -2     1     9       1579.37       1526.38         26.36   o 
   2     1     8       1848.74       1873.78         40.58   o 
  -2     2     8       2063.88       2079.32         34.87   o 
   2     2     7        164.70        159.46          9.46   o 
  -2     3     7         75.86         72.45         12.46   o 
   2     3     6       3831.42       3726.68         37.99   o 
  -2     4     4       4222.89       4213.87         79.57   o 
  -2     4     3        981.44        963.90         14.98   o 
   2     4     2          0.40          2.72          1.99   o 
   2     4     3        153.83        167.88          8.89   o 
   3     0     5          0.63          2.27          4.65   o 
  -3     1     6        467.79        471.60         12.89   o 
   3     1     4        645.93        626.33         19.88   o 
  -3     2     5       1057.36       1017.12         20.45   o 
  -3     2     4       1459.33       1446.54         23.31   o 
   3     2     2         46.01         50.55          4.04   o 
   3     2     3        373.94        393.62         15.80   o 
   0     1    11        296.13        302.82         15.91   o 
   0     3     9        263.81        275.18         10.56   o 
   0     5     4          0.59          1.69          2.87   o 
   0     5     5         26.19         26.80          4.32   o 
  -1     0    11        275.13        284.94         15.01   o 
   1     1    10       2161.91       2125.20         44.35   o 
  -1     2    10       4890.50       4852.02         67.62   o 
  -1     3     9          1.66          6.70          4.08   o 
  -1     4     7        288.85        269.42         12.11   o 
   1     4     7          0.11          1.49          4.29   o 
  -1     5     4       2455.34       2433.60         57.01   o 
  -1     5     3        617.73        573.60         17.65   o 
   1     5     3          4.31          9.08          3.49   o 
  -2     0    10       2722.55       2650.48         48.17   o 
  -2     2     9          3.17          3.97          5.33   o 
   2     2     8        604.15        615.59         25.90   o 
  -2     4     5        200.67        185.09         14.04   o 
   2     4     4         14.04         17.30          3.32   o 
  -3     0     7       4640.27       4556.50         64.96   o 
  -3     1     7        352.68        340.49         11.36   o 
   3     1     5         13.39         12.51          3.94   o 
  -3     2     6       2394.15       2298.96         46.16   o 
   3     2     4        879.05        873.48         23.89   o 
  -3     3     3       1143.93       1117.73         25.52   o 
  -3     3     2         50.47         43.79          5.38   o 
  -3     3     1       5490.23       5417.39         55.37   o 
   3     3     0        203.68        221.52         11.29   o 
   3     3     1        982.23        989.12         30.01   o 
   3     3     2        997.19        985.44         18.37   o 
   0     2    11       1524.30       1504.23         37.79   o 
   0     3    10         10.36          2.65          2.17   o 
   0     4     8       1105.13       1125.47         25.14   o 
   1     0    11        288.00        271.49         24.49   o 
  -1     1    11        691.38        706.10         26.26   o 
   1     2    10       1386.21       1271.44         66.07   o 
   1     3     9       1532.54       1519.36         44.00   o 
  -1     4     8       6398.80       6388.74        141.56   o 
  -1     5     5         29.94         29.20          4.22   o 
   1     5     4        220.41        221.71         11.78   o 
  -2     1    10       1712.75       1678.36         28.77   o 
   2     1     9        496.24        466.95         21.35   o 
  -2     3     8       1456.28       1446.04         54.05   o 
   2     3     7       1612.60       1627.51         26.05   o 
  -2     4     6        209.26        221.26         15.61   o 
   2     4     5         21.28         22.58          4.12   o 
  -3     1     8        194.62        194.63         10.14   o 
   3     1     6        239.08        233.57          9.33   o 
  -3     2     7         14.42         13.05          3.25   o 
   3     2     5        603.33        558.60         17.90   o 
  -3     3     5       2270.45       2249.60         37.77   o 
  -3     3     4        759.30        745.41         21.34   o 
   3     3     3       4855.57       4847.61        103.61   o 
   0     0    12       2775.70       2662.75         58.94   o 
   0     1    12          0.57          2.69          3.21   o 
   0     4     9        469.88        451.06         18.38   o 
   0     5     6        700.41        671.94         19.22   o 
   0     6     0        613.91        627.33         37.21   o 
   1     1    11         49.15         47.70          7.43   o 
  -1     2    11        215.76        235.19         15.52   o 
  -1     3    10       3927.24       3844.26         65.91   o 
   1     4     8       2419.48       2365.44         32.79   o 
  -1     5     6        536.12        523.33         14.93   o 
   1     5     5       2042.51       1992.68         35.29   o 
   2     0    10       7382.08       7379.17        119.12   o 
  -2     2    10        383.69        370.34         14.11   o 
   2     2     9       3014.12       3003.22         45.93   o 
  -2     3     9        753.77        722.06         39.08   o 
   2     3     8         38.97         37.45          4.47   o 
  -2     4     7         94.21         94.26         15.04   o 
   2     4     6       1977.01       1942.85         33.21   o 
  -2     5     3        211.37        219.63         21.82   o 
  -2     5     2       2306.82       2233.35         67.98   o 
  -2     5     1        334.78        311.30         25.34   o 
   2     5     0       1581.34       1535.06         57.14   o 
   2     5     1      10618.59      10496.67         88.63   o 
   2     5     2       1531.43       1525.11         24.48   o 
   3     0     7          7.92          7.07          5.71   o 
   3     1     7        800.41        791.63         17.70   o 
   3     2     6        231.51        224.71         11.81   o 
  -3     3     6        135.61        116.90         11.83   o 
   3     3     4         21.36         18.69          6.91   o 
  -3     4     1       2356.68       2276.70         37.46   o 
   3     4     0         38.28         38.80          6.63   o 
  -4     0     2        585.51        557.27         23.54   o 
   4     0     0        278.39        243.57         15.79   o 
   0     3    11        323.32        314.28         13.33   o 
   0     5     7       1085.84       1035.19         22.02   o 
   0     6     1          2.88          1.60          3.99   o 
   0     6     2         31.42         27.54          5.61   o 
   0     6     3        155.69        154.96          9.67   o 
  -1     1    12         52.90         47.06          5.46   o 
   1     2    11        580.47        589.21         36.21   o 
   1     3    10         13.66         14.49          4.67   o 
  -1     4     9        433.47        461.40         20.41   o 
  -1     5     7         41.94         38.98          5.24   o 
   1     5     6       4205.07       4154.91         44.31   o 
  -1     6     1         46.74         50.64          9.92   o 
   1     6     0       3635.82       3601.40         60.31   o 
  -2     1    11       1590.67       1573.63         39.26   o 
   2     1    10        535.57        510.30         18.39   o 
  -2     5     4        603.19        569.42         19.01   o 
   2     5     3        875.38        852.46         18.88   o 
  -3     0     9        125.62        125.85         11.56   o 
  -3     1     9        357.81        323.26         15.07   o 
  -3     2     8       5157.06       5185.17         52.08   o 
  -3     3     7         10.85          7.80          4.75   o 
   3     3     5        784.90        782.93         28.73   o 
  -3     4     4        421.52        396.86         20.98   o 
  -3     4     3        967.60        918.67         24.03   o 
  -3     4     2        228.34        220.15         11.86   o 
   3     4     1          1.37          7.12          4.99   o 
   3     4     2       3216.66       3198.33         46.82   o 
  -4     0     4       2903.39       2910.96         55.06   o 
   4     0     2       5701.32       5783.64        153.93   o 
  -4     1     3        330.88        322.88         12.61   o 
  -4     1     2          1.55          1.61          2.87   o 
  -4     1     1        679.76        676.93         21.22   o 
   4     1     0        364.60        370.14         15.69   o 
   4     1     1         89.68         89.71          9.31   o 
   0     2    12        684.15        662.31         21.90   o 
   0     4    10        403.22        393.32         15.44   o 
   0     5     8        329.27        320.92         17.56   o 
   0     6     4        752.38        770.90         21.56   o 
   1     1    12        243.79        240.54         16.59   o 
  -1     2    12       2054.10       2056.43         71.27   o 
  -1     3    11        639.05        625.58         19.27   o 
   1     4     9         88.63         91.53          6.88   o 
   1     5     7         40.02         37.82          4.26   o 
  -1     6     3        554.59        543.23         25.85   o 
  -1     6     2        207.13        190.99         14.23   o 
   1     6     1        391.36        392.76         14.66   o 
   1     6     2        836.91        821.47         28.92   o 
   1     6     3        189.94        181.19         11.32   o 
  -2     2    11        519.28        522.96         17.47   o 
   2     2    10       2254.27       2300.25         66.09   o 
  -2     3    10        241.24        210.09         21.98   o 
   2     3     9          3.50          7.34          2.50   o 
  -2     4     8        143.30        151.50         19.23   o 
   2     4     7          1.47          2.36          2.72   o 
  -2     5     5        735.30        728.22         17.61   o 
   2     5     4       1121.42       1109.92         22.11   o 
   3     1     8       2438.33       2354.34         60.01   o 
  -3     2     9         71.01         73.72         11.19   o 
   3     2     7        450.67        420.63         16.52   o 
   3     3     6       1420.46       1447.96         27.18   o 
  -3     4     5        103.28         81.04         10.37   o 
   3     4     3          1.80          3.24          2.93   o 
  -4     1     5        139.95        141.70          8.87   o 
  -4     1     4       2783.87       2820.42         45.91   o 
   4     1     2       7750.85       7804.71        121.62   o 
   4     1     3         65.42         67.54          6.52   o 
  -4     2     3        341.78        316.42         18.05   o 
  -4     2     2          4.02          2.63          2.82   o 
  -4     2     1       3086.35       3105.67         46.08   o 
   4     2     0        193.72        183.51         11.27   o 
   4     2     1        247.98        241.04         19.69   o 
   0     1    13       1573.16       1514.56         32.63   o 
   0     6     5        937.57        958.45         24.29   o 
  -1     0    13        912.50        924.38         32.29   o 
  -1     1    13        635.16        628.20         27.29   o 
   1     2    12       1306.45       1322.64         40.03   o 
   1     3    11         31.93         30.86          5.12   o 
  -1     4    10        419.23        411.71         16.85   o 
  -1     5     8        742.32        734.92         22.18   o 
  -1     6     4         14.41         10.55          5.50   o 
   1     6     4          2.51          5.65          3.32   o 
  -2     0    12        128.94        152.57         12.52   o 
  -2     1    12        980.06        973.06         23.69   o 
   2     1    11        391.72        400.38         17.23   o 
  -2     4     9        509.48        532.39         36.13   o 
   2     4     8       1396.54       1358.42         25.34   o 
  -2     5     6        194.91        183.05         11.59   o 
   2     5     5        982.11        984.47         23.07   o 
  -3     1    10         60.60         55.02          5.92   o 
   3     2     8        626.02        622.79         20.77   o 
  -3     3     8        715.22        661.48         28.39   o 
  -3     4     6       3163.88       3115.37         62.06   o 
   3     4     4       2811.25       2748.64         44.97   o 
  -4     0     6        736.62        742.16         29.03   o 
   4     0     4      15545.48      15378.82        193.49   o 
  -4     1     6       4375.18       4280.65         48.98   o 
   4     1     4       4267.38       4206.48         56.90   o 
  -4     2     4       1542.52       1570.36         37.28   o 
   4     2     2        199.17        196.24          9.75   o 
   0     2    13        283.50        268.81         14.55   o 
   0     3    12       1095.47       1108.58         29.29   o 
   0     5     9       3350.54       3375.30         63.61   o 
   0     6     6        764.19        749.85         21.86   o 
   1     0    13         30.63         22.22          7.72   o 
  -1     3    12        770.74        734.35         29.73   o 
   1     4    10       2170.77       2088.90         37.16   o 
   1     5     8         46.18         44.78          4.66   o 
  -1     6     5        349.98        350.88         13.77   o 
   1     6     5        125.27        118.82          9.54   o 
  -2     2    12        987.12        981.56         24.50   o 
   2     2    11       2132.10       2096.19         50.54   o 
  -2     3    11        463.05        468.38         24.20   o 
   2     3    10       2594.53       2591.82         58.31   o 
  -2     5     7       3951.04       3768.12         98.81   o 
   2     5     6         77.81         70.50          6.93   o 
  -2     6     1        464.52        436.32         31.75   o 
   2     6     0        144.94        133.10         17.82   o 
   3     0     9        933.07        866.92         49.09   o 
   3     1     9        717.43        710.60         27.53   o 
  -3     2    10       1854.47       1860.37         37.83   o 
   3     3     7       2693.62       2682.36         38.01   o 
   3     4     5       1773.03       1688.02         36.09   o 
  -3     5     1        107.58         94.76          9.69   o 
   3     5     0       2276.71       2189.82         62.02   o 
  -4     1     7        786.35        773.94         22.53   o 
   4     1     5       4148.49       4105.22         57.67   o 
  -4     2     5        424.96        412.22         14.58   o 
   4     2     3          5.40          5.12          3.26   o 
  -4     3     2       1372.80       1339.66         31.34   o 
  -4     3     1          1.74          1.83          3.97   o 
   4     3     0        346.03        351.56         16.15   o 
   0     4    11        108.29        108.20          7.80   o 
   1     1    13       1905.92       1929.91         48.74   o 
  -1     2    13       1796.49       1816.12         41.83   o 
  -1     4    11        182.14        176.87         11.26   o 
  -1     5     9        378.45        389.25         16.18   o 
  -1     6     6       3800.53       3816.46         47.44   o 
   2     0    12       1220.81       1222.75         74.58   o 
  -2     4    10       2341.74       2305.31         76.32   o 
   2     4     9        646.42        612.88         18.14   o 
  -2     6     3        102.33         88.53         15.14   o 
  -2     6     2        489.64        491.98         33.99   o 
   2     6     1         11.37          3.95          4.65   o 
   2     6     2       1062.55       1087.61         40.62   o 
  -3     0    11       2207.26       2219.02         62.37   o 
  -3     1    11         10.94         10.99          4.53   o 
   3     2     9        394.37        404.20         17.33   o 
  -3     3     9        298.33        290.21         26.81   o 
  -3     4     7        159.76        146.34         14.17   o 
   3     4     6         60.71         57.89          7.28   o 
  -3     5     3         79.86         76.07         12.53   o 
  -3     5     2        612.64        625.89         20.71   o 
   3     5     1        112.30        106.71         10.56   o 
   3     5     2       2976.66       2972.23         99.40   o 
  -4     0     8        267.15        243.40         17.68   o 
   4     0     6        484.46        524.07         38.34   o 
  -4     2     6         25.20         24.34          4.22   o 
   4     2     4          3.67          3.76          2.26   o 
  -4     3     4        538.88        538.93         16.17   o 
  -4     3     3          7.85          6.75          2.82   o 
   4     3     1        285.88        274.55         14.21   o 
   4     3     2        146.53        151.93          8.06   o 
   0     1    14        350.10        343.67         16.29   o 
   0     5    10        106.83         97.42          7.55   o 
   0     6     7        597.30        572.73         17.64   o 
   0     7     1       1978.37       1853.88         49.10   o 
  -1     1    14        128.61        130.42          9.18   o 
   1     2    13        108.61        113.53          8.60   o 
   1     3    12       1961.15       1829.89         45.62   o 
   1     4    11        142.32        128.47          8.49   o 
   1     5     9        212.17        215.81         11.17   o 
  -1     6     7        109.93        113.64          7.76   o 
   1     6     6        257.29        248.36         13.79   o 
  -2     1    13       1298.07       1292.10         28.26   o 
   2     1    12         73.39         73.28          8.06   o 
  -2     5     8        416.30        411.90         40.41   o 
   2     5     7        215.55        217.46         10.85   o 
  -2     6     4        220.20        233.00         17.03   o 
   2     6     3       3524.37       3543.00         52.58   o 
   3     1    10        337.54        340.89         20.14   o 
   3     3     8         58.70         58.65          5.93   o 
  -3     4     8        231.31        207.96         17.18   o 
  -3     5     5          0.33          4.13          3.60   o 
  -3     5     4       1496.62       1546.32         44.67   o 
   3     5     3        578.81        548.76         20.52   o 
  -4     1     8        924.01        891.54         20.65   o 
   4     1     6        228.85        213.11         13.60   o 
  -4     2     7        132.73        123.50          7.64   o 
   4     2     5       1765.63       1817.74         28.08   o 
  -4     3     5          6.86         10.95          3.59   o 
   4     3     3          0.16          5.22          3.38   o 
   0     3    13       1506.95       1529.77         38.78   o 
   0     4    12       2622.05       2645.66         37.57   o 
   0     7     2         86.07         87.26          9.79   o 
   0     7     3        512.41        482.43         22.23   o 
  -1     3    13       3813.23       3831.47         69.36   o 
  -1     5    10         13.77         10.16          3.62   o 
   1     6     7        715.80        694.14         23.27   o 
  -1     7     1       4737.58       4750.05         74.61   o 
   1     7     0        645.96        664.63         29.77   o 
  -2     2    13         13.59          7.33          3.53   o 
   2     2    12        535.51        544.44         27.16   o 
  -2     3    12         22.52         17.52          4.65   o 
   2     3    11        242.30        227.46         13.34   o 
  -2     5     9         10.56         19.49          5.67   o 
   2     5     8        209.36        216.41          9.96   o 
  -2     6     5          1.45          2.18          3.73   o 
   2     6     4        581.82        578.30         16.85   o 
  -3     2    11       2165.23       2149.36         42.11   o 
  -3     3    10        744.76        723.78         43.00   o 
   3     4     7       1527.40       1526.09         29.86   o 
   3     5     4       1618.95       1602.86         35.55   o 
  -4     2     8        120.02        121.73          7.97   o 
   4     2     6          2.68          5.01          4.49   o 
  -4     3     6        717.07        720.04         19.67   o 
   4     3     4        188.83        203.36          9.49   o 
  -4     4     1        164.30        156.59         11.21   o 
   0     2    14        248.01        234.86         15.68   o 
   0     6     8       1156.13       1194.37         34.21   o 
   0     7     4        117.72        110.82          8.99   o 
   1     1    14        373.13        356.37         17.03   o 
  -1     2    14         10.11          4.93          3.91   o 
  -1     4    12        224.55        202.32         12.21   o 
   1     5    10        251.47        226.45         13.24   o 
  -1     6     8       2300.63       2270.96         48.09   o 
  -1     7     3        302.34        293.33         28.53   o 
  -1     7     2        231.29        222.93         16.60   o 
   1     7     1       1388.72       1364.24         55.71   o 
   1     7     2        159.02        142.39         13.31   o 
  -2     0    14       6220.37       6307.63         84.53   o 
  -2     4    11        261.82        261.87         17.14   o 
   2     4    10        692.51        684.85         22.91   o 
  -2     6     6       3015.52       3032.55         73.74   o 
   2     6     5        583.07        566.81         17.10   o 
  -3     1    12        164.15        152.15         10.06   o 
   3     2    10          7.93          5.22          3.32   o 
   3     3     9         93.43         89.27          7.60   o 
  -3     4     9         92.45         93.39         16.64   o 
  -3     5     6       1149.21       1113.14         36.47   o 
   3     5     5        763.39        757.75         24.86   o 
  -4     1     9        428.71        415.81         19.27   o 
   4     1     7         55.55         41.59          8.52   o 
  -4     3     7         25.65         15.95          3.41   o 
   4     3     5         49.77         47.16          7.18   o 
  -4     4     3        703.86        700.83         23.63   o 
  -4     4     2        834.23        846.37         25.74   o 
   4     4     0        186.47        172.47         11.62   o 
   4     4     1       1176.09       1181.51         30.15   o 
   0     5    11         44.48         42.97          5.31   o 
   0     7     5        306.43        287.40         14.47   o 
  -1     0    15       7109.24       7027.73        174.89   o 
   1     3    13        445.13        448.28         19.96   o 
   1     4    12        418.48        395.01         15.09   o 
  -1     5    11       1256.99       1236.18         38.67   o 
   1     6     8       1404.91       1417.34         29.57   o 
  -1     7     4        250.80        247.71         26.13   o 
   1     7     3       1797.53       1868.56         46.80   o 
  -2     1    14         59.05         59.29          6.71   o 
   2     1    13          2.43          6.67          4.57   o 
  -2     6     7        326.32        333.35         16.28   o 
   2     6     6          0.20          3.10          3.46   o 
   3     0    11       3183.90       3249.53         84.35   o 
   3     1    11        475.37        464.99         24.33   o 
  -3     2    12          4.42          3.21          3.04   o 
  -3     3    11       2891.77       2836.57         76.52   o 
   3     4     8          1.40          3.44          3.63   o 
  -3     5     7         18.52         24.74          7.14   o 
  -4     0    10          8.44          7.15          6.66   o 
   4     0     8          4.84          3.29          6.03   o 
  -4     2     9       1039.99       1038.47         26.05   o 
   4     2     7        631.70        627.81         30.53   o 
  -4     4     5       1207.19       1203.63         31.89   o 
  -4     4     4          6.84          7.93          3.38   o 
   4     4     2          1.53          5.11          4.09   o 
   4     4     3       1160.03       1144.43         32.13   o 
  -5     0     1        688.10        681.15         29.32   o 
   0     1    15        243.29        226.72         13.77   o 
   0     3    14         58.35         60.98          7.63   o 
   0     4    13        340.06        354.72         18.09   o 
   0     6     9        136.67        138.90          9.23   o 
  -1     1    15       5353.31       5440.87        120.03   o 
   1     2    14       1079.80       1041.70         26.21   o 
  -1     3    14          0.93          4.49          5.14   o 
  -1     6     9         33.58         31.76          5.84   o 
  -1     7     5       1357.18       1334.53         40.09   o 
   1     7     4        376.71        385.58         17.96   o 
  -2     2    14       1943.81       1996.47         43.52   o 
   2     2    13       2599.96       2533.82         91.10   o 
  -2     3    13        201.27        191.06         13.79   o 
   2     3    12        511.78        533.09         20.81   o 
  -2     4    12       1230.80       1218.95         35.51   o 
   2     4    11        504.79        498.76         17.47   o 
  -2     5    10         32.30         26.87          7.52   o 
   2     5     9       1447.00       1417.51         29.47   o 
  -3     0    13        284.69        289.17         19.27   o 
   3     3    10        505.69        482.20         20.02   o 
  -3     4    10          1.46          4.71          4.53   o 
   3     5     6         57.47         55.23          7.39   o 
  -3     6     3         55.48         51.13          9.07   o 
  -3     6     2        154.95        164.67         30.37   o 
  -3     6     1        384.20        372.03         32.26   o 
   3     6     0          5.00          1.38          5.39   o 
   3     6     1         58.16         78.62         15.75   o 
  -4     1    10         69.60         74.54          8.38   o 
   4     1     8          2.02          6.74          5.10   o 
  -4     3     8          2.95          6.60          5.92   o 
   4     3     6       1718.83       1789.16         40.97   o 
  -5     0     3         42.76         26.56          7.15   o 
   5     0     1        470.90        462.09         37.39   o 
  -5     1     3         73.64         63.25          8.44   o 
  -5     1     2       2353.52       2431.36         45.50   o 
  -5     1     1         50.84         44.25          6.70   o 
   5     1     0        121.65        114.44         10.09   o 
   0     2    15         53.49         43.33          6.94   o 
   0     7     6          0.94          4.75          5.88   o 
   1     0    15       2793.76       2815.64         92.48   o 
  -1     2    15         73.50         71.34          8.51   o 
  -1     4    13        114.60        118.40         13.40   o 
   1     5    11          6.90         10.90          3.68   o 
   1     6     9       2508.39       2501.89         35.65   o 
   1     7     5       1104.17       1074.74         30.02   o 
  -2     6     8       3151.57       3142.45         50.71   o 
   2     6     7        542.96        553.09         17.90   o 
  -2     7     2         14.93         13.01          5.02   o 
  -2     7     1         51.88         48.80          8.83   o 
   2     7     0         32.14         28.76          8.14   o 
   2     7     1        363.48        349.64         22.01   o 
  -3     1    13       3238.62       3232.06         59.21   o 
   3     2    11        329.70        321.11         20.76   o 
   3     4     9         44.10         43.14          5.81   o 
  -3     5     8       1161.86       1130.30         45.17   o 
  -3     6     4        936.24        934.01         36.99   o 
   3     6     2        435.88        428.61         34.63   o 
  -4     2    10          7.09          9.80          3.43   o 
   4     2     8          5.07          2.38          5.59   o 
  -4     4     6         29.75         25.51          6.78   o 
   4     4     4        266.84        257.76         15.68   o 
  -5     0     5       1159.29       1179.81         40.19   o 
  -5     1     4        307.14        284.35         13.53   o 
   5     1     1         25.99         20.71          6.76   o 
   5     1     2          7.20          3.28          4.26   o 
  -5     2     1       1128.46       1109.86         30.94   o 
   0     5    12         37.60         32.85          6.23   o 
   0     6    10       3056.42       3025.49        123.93   o 
   0     7     7       2827.08       2901.84         46.94   o 
   1     1    15        242.70        220.15         14.04   o 
   1     3    14         22.16         21.37          5.19   o 
   1     4    13       1437.86       1405.95         38.54   o 
  -1     5    12        128.25        120.10         13.24   o 
  -1     7     6        901.08        926.58         33.79   o 
   1     7     6        285.99        288.23         15.85   o 
   2     0    14        184.03        188.70         23.94   o 
  -2     1    15       1870.27       1905.27         44.00   o 
   2     1    14         41.27         37.42          6.46   o 
  -2     5    11         16.72         13.91          5.26   o 
   2     5    10        307.59        295.74         13.98   o 
  -2     7     4        476.64        491.60         26.00   o 
  -2     7     3        573.30        558.22         27.70   o 
   2     7     2        272.50        271.22         19.50   o 
   2     7     3       2995.99       2969.51         63.90   o 
   3     1    12         98.40        104.36         12.37   o 
  -3     2    13         18.59         16.03          4.67   o 
  -3     3    12        417.00        399.53         24.77   o 
   3     5     7         77.57         73.50          8.46   o 
  -3     6     5          3.06          4.69          5.57   o 
   3     6     3        858.13        850.18         30.89   o 
  -4     1    11        245.41        247.71         13.15   o 
   4     1     9        163.35        161.75         16.29   o 
  -4     3     9        494.56        498.32         20.84   o 
   4     3     7        310.71        307.61         17.48   o 
  -4     4     7         50.64         51.34          9.52   o 
   4     4     5        892.84        901.16         29.46   o 
  -4     5     2       2059.05       1994.96         40.69   o 
  -4     5     1         14.65         12.42          3.68   o 
   4     5     0        221.58        213.38         13.41   o 
   5     0     3       4609.01       4560.74        119.57   o 
  -5     1     5          8.78         11.01          3.71   o 
   5     1     3        297.22        314.00         14.97   o 
  -5     2     4       1298.09       1340.85         34.80   o 
  -5     2     3        132.69        140.43         11.48   o 
  -5     2     2          7.69          6.50          4.15   o 
   5     2     0        476.48        470.46         20.05   o 
   5     2     1        475.11        438.39         28.92   o 
   0     0    16       6253.97       6145.13        137.78   o 
   1     2    15         63.89         52.93          9.76   o 
  -1     6    10        652.38        642.20         22.46   o 
  -1     7     7       4832.37       4905.79         66.99   o 
  -2     3    14         28.73         26.81          5.72   o 
   2     3    13        358.50        349.64         23.06   o 
  -2     4    13        148.35        131.25         14.24   o 
   2     4    12          1.32          6.69          4.57   o 
  -2     6     9       2258.17       2236.97         58.28   o 
   2     6     8          1.89          3.52          4.17   o 
  -2     7     5       3883.27       3843.11         61.42   o 
   2     7     4        685.40        684.61         21.05   o 
   3     3    11        588.69        610.87         23.00   o 
  -3     4    11       1067.29       1041.81         55.32   o 
  -3     5     9          9.84         11.51          7.57   o 
  -3     6     6       1649.69       1644.78         50.46   o 
   3     6     4        818.14        837.40         26.69   o 
  -4     5     4        309.63        296.51         21.22   o 
  -4     5     3        882.39        882.33         27.28   o 
   4     5     1        553.51        568.88         21.83   o 
   4     5     2         27.19         33.49          7.46   o 
  -5     1     6         95.20         91.84          8.10   o 
   5     1     4        139.43        117.86         11.28   o 
  -5     2     5       1780.27       1795.43         46.05   o 
   5     2     2         62.39         62.43         10.20   o 
   0     1    16       1013.33        981.68         39.52   o 
   0     3    15          6.74          6.95          3.75   o 
   0     4    14       1261.77       1263.77         38.11   o 
   0     7     8        502.03        498.67         17.89   o 
   0     8     0          6.67          8.39          5.83   o 
   0     8     1         16.35         12.30          8.12   o 
  -1     1    16        160.92        150.95         16.50   o 
  -1     3    15        121.02        101.44         10.53   o 
  -1     4    14        101.79        102.17         14.18   o 
   1     5    12          2.55          7.65          3.45   o 
   1     6    10       1506.89       1516.51         28.41   o 
   1     7     7       1669.83       1698.99         38.47   o 
  -2     2    15        259.71        262.07         19.34   o 
   2     2    14         88.22         85.44         12.01   o 
  -3     1    14        745.76        747.34         23.41   o 
   3     2    12        139.71        139.64         14.21   o 
   3     4    10         58.80         57.17          6.74   o 
   3     5     8       2320.10       2288.61         38.97   o 
   3     6     5        113.59        103.76          9.78   o 
  -4     2    11        484.68        482.02         21.23   o 
   4     2     9        452.54        446.68         21.72   o 
  -4     3    10       1061.67       1070.76         31.42   o 
   4     3     8        704.93        710.57         27.15   o 
  -4     4     8       1348.31       1343.51         45.66   o 
   4     4     6          0.17          0.69          5.32   o 
  -4     5     5        348.64        301.92         21.86   o 
   4     5     3        807.26        802.89         33.04   o 
  -5     0     7        109.64         95.33         12.37   o 
   5     0     5       4848.65       4895.78        128.23   o 
  -5     1     7        398.46        404.06         17.05   o 
  -5     2     6       1676.62       1720.13         33.37   o 
   5     2     3        830.97        828.49         24.12   o 
  -5     3     2         43.80         40.26          6.90   o 
  -5     3     1         12.31          9.99          4.18   o 
   5     3     0        621.32        639.80         24.06   o 
   0     2    16       1012.21        983.38         57.65   o 
   0     5    13        182.84        181.76         17.67   o 
   0     6    11       1099.67       1129.43         27.14   o 
   0     8     2        341.89        288.43         30.08   o 
   0     8     3        542.93        577.41         41.85   o 
  -1     6    11         34.30         35.04          5.88   o 
  -1     7     8        341.69        332.97         18.76   o 
  -1     8     1        270.80        310.25         41.96   o 
   1     8     0        166.89        165.05         15.23   o 
  -2     5    12        532.18        504.14         39.95   o 
   2     5    11        438.78        421.19         15.21   o 
  -2     7     6         13.19         16.13          7.18   o 
   2     7     5       1235.99       1219.30         28.48   o 
  -3     3    13          0.10          8.65          9.42   o 
  -3     5    10        179.37        150.60         22.16   o 
  -3     6     7        990.22        990.36         40.22   o 
  -4     0    12       4892.74       5091.55         83.72   o 
   4     0    10        427.59        408.25         38.30   o 
  -4     1    12        351.48        357.62         16.27   o 
   4     1    10       2916.65       2919.27        100.96   o 
  -4     5     6        713.32        726.73         35.57   o 
   4     5     4        322.69        314.93         17.86   o 
   5     1     5        125.79        120.00         23.47   o 
   5     2     4          7.71         10.06          3.35   o 
  -5     3     4         14.38         12.58          4.88   o 
  -5     3     3       1870.55       1907.83         41.86   o 
   5     3     1       1082.79       1088.27         40.99   o 
   0     8     4        150.40        145.54         21.22   o 
   1     1    16         50.15         47.86          9.76   o 
  -1     2    16        209.91        206.65         19.44   o 
   1     3    15       1749.27       1751.93         41.15   o 
   1     4    14        270.20        252.37         15.75   o 
  -1     5    13         55.65         48.09          7.59   o 
   1     7     8       1799.25       1804.44         44.78   o 
  -1     8     3          0.55          3.31          6.90   o 
  -1     8     2       1404.32       1396.16         66.28   o 
   1     8     1         21.73         26.61          7.40   o 
   1     8     2         37.97         38.18          7.74   o 
  -2     0    16       5881.37       5802.77        141.50   o 
  -2     6    10        235.92        225.82         18.20   o 
   2     6     9       3846.73       3783.41         45.81   o 
  -2     7     7       4556.63       4616.44         99.00   o 
   2     7     6        176.67        162.88         10.80   o 
   3     1    13          8.79          4.56          7.95   o 
  -3     2    14        274.07        267.29         14.35   o 
  -3     4    12        231.05        197.42         24.91   o 
   3     5     9        136.95        123.88          9.57   o 
   3     6     6        266.84        256.19         15.63   o 
  -4     4     9         85.77         74.83         12.52   o 
   4     4     7        622.74        607.07         24.94   o 
  -5     1     8        409.78        401.87         15.15   o 
  -5     2     7        261.95        265.93         13.34   o 
  -5     3     5        168.92        165.76         12.98   o 
   5     3     2         50.42         48.34          9.36   o 
   0     7     9       6652.51       6683.81         89.34   o 
   1     5    13        218.67        217.48         15.00   o 
   1     6    11        404.55        401.14         15.05   o 
  -1     7     9       2716.18       2721.56         50.72   o 
  -1     8     4       1365.80       1369.91         65.57   o 
   1     8     3        164.92        172.78         15.42   o 
  -2     1    16        752.24        732.65         29.17   o 
   2     1    15        332.59        341.79         18.82   o 
  -2     3    15         31.81         27.30          6.33   o 
   2     3    14        982.98        988.78         39.96   o 
  -2     4    14         11.75         11.34          5.75   o 
   2     4    13         53.13         50.81          8.49   o 
  -3     0    15        137.19        122.88         21.68   o 
   3     2    13         27.81         33.67         21.93   o 
   3     3    12        725.37        726.58         26.27   o 
   3     4    11         70.39         68.97          7.44   o 
  -3     6     8        191.48        154.45         23.61   o 
  -3     7     2        902.92        867.45         51.74   o 
  -3     7     1        552.40        565.08         41.61   o 
   3     7     0        748.32        732.17         46.94   o 
   3     7     1        283.62        279.94         29.40   o 
  -4     2    12        101.76        103.74         10.42   o 
   4     2    10        228.46        221.46         19.90   o 
  -4     3    11         91.59         93.51         11.72   o 
   4     3     9          1.66          2.22          4.09   o 
  -4     5     7          0.80          3.82          6.49   o 
   4     5     5        621.11        629.80         25.16   o 
  -5     0     9        240.10        233.53         28.86   o 
   5     1     6        136.03        121.55         14.10   o 
   5     2     5        194.60        184.96         11.94   o 
  -5     3     6          0.15          2.38          4.06   o 
   5     3     3         14.53         17.89          6.35   o 
   0     1    17         55.20         46.91          9.83   o 
   0     3    16          5.30         13.39          6.64   o 
   0     4    15          3.32          4.02          5.07   o 
   0     6    12         11.68         11.99          4.48   o 
   0     8     5         57.17         59.89         14.60   o 
  -1     0    17        755.51        765.17         52.33   o 
  -1     1    17        703.22        668.88         34.75   o 
   1     2    16         10.75         13.72          6.34   o 
  -1     3    16          0.45          2.22          5.05   o 
  -1     4    15         55.05         52.39          9.94   o 
  -1     8     5        367.54        375.05         34.52   o 
   1     8     4       1266.37       1269.39         63.54   o 
  -2     2    16        126.72        116.68         18.95   o 
   2     2    15        598.67        590.67         31.55   o 
  -2     6    11        633.07        639.14         30.35   o 
   2     6    10       1703.31       1755.02         28.67   o 
  -2     7     8        138.81        125.64         11.15   o 
   2     7     7         33.17         30.26          5.34   o 
  -3     1    15       2198.79       2209.43         50.53   o 
  -3     3    14        653.80        648.38         27.03   o 
  -3     5    11        355.25        340.97         33.89   o 
   3     6     7         50.42         40.42          8.89   o 
  -3     7     4        228.93        239.21         19.95   o 
  -3     7     3        191.54        170.28         16.96   o 
   3     7     2        584.25        542.34         40.64   o 
  -4     1    13        327.68        331.95         15.99   o 
   4     1    11        183.22        168.20         25.66   o 
  -4     4    10        591.95        586.30         31.90   o 
   4     4     8        116.37        114.07         11.34   o 
  -4     6     2         42.36         48.57          9.43   o 
  -4     6     1         41.74         38.97         13.36   o 
   4     6     0        117.81        100.15         13.15   o 
  -5     1     9         89.41         90.69          7.67   o 
  -5     2     8        346.47        361.05         14.37   o 
   5     3     4          4.68          1.31          5.92   o 
  -5     4     2        143.94        161.58         12.66   o 
  -5     4     1       1986.56       2050.63         44.09   o 
   5     4     0        123.33        137.23         11.68   o 
   0     5    14         49.16         44.02          6.94   o 
   0     7    10        924.21        928.89         28.50   o 
   0     8     6         93.44         96.63         12.32   o 
  -1     5    14        529.01        511.07         23.20   o 
  -1     6    12         15.44         17.36          5.39   o 
   1     7     9       2183.08       2197.45         42.72   o 
   1     8     5         64.37         68.68         11.30   o 
  -2     5    13       2419.80       2350.11         63.16   o 
   2     5    12          2.97          5.97          4.91   o 
  -2     8     2         23.87         20.21          6.48   o 
  -2     8     1        176.46        179.86         16.83   o 
   2     8     0        321.04        332.57         23.09   o 
   2     8     1        208.49        203.03         17.82   o 
  -3     2    15        393.64        410.28         18.46   o 
  -3     4    13        324.93        325.79         32.32   o 
   3     5    10        267.90        236.47         13.34   o 
  -3     6     9         37.99         28.01         11.84   o 
  -3     7     5       3180.92       3125.26         72.61   o 
   3     7     3       1567.98       1572.67         68.97   o 
  -4     5     8        362.47        358.44         39.03   o 
   4     5     6        864.11        856.90         29.82   o 
  -4     6     3        372.22        359.05         24.59   o 
   4     6     1        912.56        933.16         60.36   o 
   5     0     7        529.66        506.50         39.59   o 
   5     1     7         77.86         71.11          8.97   o 
   5     2     6        193.23        188.67         12.16   o 
  -5     3     7        164.65        148.05         16.86   o 
  -5     4     4        904.00        903.04         29.99   o 
  -5     4     3         22.07         15.94          4.73   o 
   5     4     1        746.22        741.44         34.14   o 
   0     2    17         83.99         90.45         11.09   o 
   1     0    17       5221.34       5260.81        136.90   o 
  -1     2    17         98.16         93.52         13.54   o 
   1     4    15         23.65         21.57          5.65   o 
   1     6    12        175.45        170.82         11.89   o 
  -1     7    10         80.30         71.03          8.81   o 
  -1     8     6         28.78         35.23          9.29   o 
  -2     8     3        982.52        970.87         38.90   o 
   2     8     2          7.99          8.37          7.22   o 
   3     1    14        963.87        934.84         60.37   o 
   3     3    13        155.24        146.62         23.93   o 
   3     6     8        232.29        234.72         13.28   o 
   3     7     4         52.07         53.96         14.41   o 
  -4     2    13         47.91         49.34          6.83   o 
   4     2    11       1992.34       2002.92         67.89   o 
  -4     3    12        200.67        198.06         16.94   o 
   4     3    10        190.77        177.42         18.26   o 
  -4     6     4       2550.48       2548.46         65.09   o 
   4     6     2        325.46        301.77         31.73   o 
  -5     1    10        562.05        558.59         18.72   o 
  -5     2     9       1746.22       1777.19         36.18   o 
   5     3     5        898.22        957.15         32.81   o 
  -5     4     5        285.18        291.89         17.39   o 
   5     4     2         76.52         69.83         12.62   o 
   0     8     7         10.31         10.68          5.39   o 
   1     1    17       1497.41       1503.42         42.34   o 
   1     3    16         43.69         41.23          7.13   o 
   1     5    14        424.45        429.34         21.37   o 
   1     8     6       1671.91       1670.20         51.76   o 
   2     0    16         16.72         18.62          9.88   o 
  -2     1    17        975.74       1011.11         40.56   o 
   2     1    16        909.28        899.42         31.55   o 
  -2     3    16        260.54        264.05         18.60   o 
   2     3    15        192.81        187.40         18.07   o 
  -2     4    15         75.88         84.35         12.66   o 
   2     4    14       1571.07       1530.98         64.72   o 
  -2     7     9       2098.14       2083.01         63.90   o 
   2     7     8        677.26        642.81         21.74   o 
  -2     8     4        431.22        409.97         25.82   o 
   2     8     3        634.55        662.89         31.79   o 
   3     4    12       1973.96       1972.64         38.55   o 
  -3     5    12         57.94         41.65         13.18   o 
  -3     6    10         15.55         15.14          9.30   o 
  -3     7     6        591.99        571.34         31.66   o 
  -4     0    14       5522.69       5752.94        159.53   o 
   4     0    12         79.90         62.73         17.33   o 
  -4     4    11         17.32         16.35          9.63   o 
   4     4     9          0.85          5.20          4.49   o 
  -4     5     9         11.72         12.89          6.81   o 
   4     5     7         32.35         30.50          6.63   o 
  -4     6     5        498.57        502.68         29.54   o 
   4     6     3        976.95        929.18         56.34   o 
   5     2     7       1221.29       1260.59         38.25   o 
  -5     3     8        194.70        194.27         14.69   o 
  -5     4     6         89.69         75.30          9.28   o 
   5     4     3        240.93        271.55         21.30   o 
   0     4    16        618.92        607.96         25.61   o 
   0     6    13        989.26        987.18         36.14   o 
  -1     6    13         14.09         13.56          5.30   o 
   1     7    10       1728.83       1737.25         31.93   o 
  -1     8     7        365.52        344.97         19.17   o 
  -2     5    14         44.79         41.57          9.44   o 
   2     5    13          0.85          5.50          4.10   o 
  -2     6    12         19.07         25.47         15.37   o 
   2     6    11        390.68        358.97         13.49   o 
  -2     8     5          4.37          1.89          5.42   o 
   2     8     4        127.08        121.14         14.22   o 
  -3     1    16        675.28        684.63         29.08   o 
   3     2    14         68.94         68.49         17.08   o 
  -3     3    15        137.70        128.08         12.68   o 
  -3     7     7       2102.90       2038.90         60.27   o 
   3     7     5        662.40        631.89         32.19   o 
  -4     1    14       2572.12       2585.36         72.37   o 
   4     1    12        356.03        353.29         37.89   o 
  -4     6     6        499.52        488.10         29.57   o 
   4     6     4        226.42        243.59         29.50   o 
  -5     0    11          2.37          3.84          6.01   o 
   5     1     8        629.81        617.58         25.96   o 
  -5     2    10          0.93          2.16          4.80   o 
   5     3     6         42.48         42.42          8.19   o 
   5     4     4         88.83         82.23          9.89   o 
   0     0    18       3504.27       3408.28        110.82   o 
   0     1    18          4.23          7.52          8.13   o 
   0     3    17          2.79          2.11          4.94   o 
   0     5    15       1442.35       1423.46         48.19   o 
   0     7    11        261.72        278.76         14.81   o 
   0     8     8        109.86        112.05         11.51   o 
  -1     1    18       1655.61       1615.43         55.76   o 
   1     2    17        568.61        514.59         30.39   o 
  -1     3    17        224.72        209.21         20.44   o 
  -1     4    16       1954.36       2032.69         57.97   o 
  -1     7    11        432.37        431.12         27.28   o 
   1     8     7        145.90        139.78         15.40   o 
  -2     2    17       1220.48       1275.77         50.41   o 
   2     2    16        189.58        176.93         18.11   o 
  -2     7    10        121.44        111.87         13.17   o 
   2     7     9        512.31        503.12         15.90   o 
  -3     4    14       3369.57       3404.39         77.13   o 
   3     5    11          2.70         10.00          4.66   o 
   3     6     9        436.49        435.89         18.18   o 
   3     7     6        263.31        267.72         21.61   o 
  -4     3    13         82.07         72.35          9.25   o 
   4     3    11         87.50         89.97         10.82   o 
  -4     5    10        492.67        492.52         43.55   o 
   4     5     8        139.16        125.58         11.93   o 
  -5     1    11       1642.27       1659.16         41.84   o 
   5     2     8         11.31         25.05          9.14   o 
  -5     3     9        986.96        957.43         40.82   o 
  -5     4     7          5.82          5.91          3.92   o 
  -6     0     2       3389.90       3426.16        110.47   o 
   6     0     0        327.05        307.77         33.63   o 
   0     9     1          0.57          4.97          7.68   o 
  -1     5    15          0.58          9.11          5.05   o 
   1     6    13         47.30         43.17          7.35   o 
  -1     8     8       1678.75       1658.18         45.91   o 
  -2     8     6        794.16        790.22         37.38   o 
   2     8     5       1429.75       1386.93         64.32   o 
   3     0    15         26.37         28.75         13.96   o 
   3     1    15       1309.15       1358.96         76.08   o 
  -3     2    16        264.42        275.31         18.90   o 
  -3     5    13         76.11         76.23         16.99   o 
  -3     6    11         56.17         44.53          9.50   o 
  -3     7     8        150.29        142.99         16.13   o 
  -4     2    14         17.79         18.58          4.96   o 
   4     2    12       2011.41       2006.46         88.99   o 
  -4     4    12         15.92         21.74          9.91   o 
   4     4    10         33.96         34.28          7.03   o 
  -4     6     7       4335.37       4266.46         87.89   o 
   4     6     5        605.64        556.24         31.77   o 
   5     0     9         74.92         92.30         17.99   o 
   5     3     7          5.39         14.61          5.19   o 
   5     4     5         92.42         86.29         10.51   o 
  -5     5     3         37.41         36.76          8.77   o 
  -5     5     2        649.30        634.12         48.22   o 
  -5     5     1          6.72          0.81          5.64   o 
   5     5     0         99.32        104.86         13.57   o 
   5     5     1          3.08          7.48          8.53   o 
  -6     0     4       1239.07       1215.45         65.61   o 
  -6     1     3        250.17        246.97         21.90   o 
  -6     1     2        720.42        715.50         36.77   o 
  -6     1     1          2.93         22.62         11.29   o 
   6     1     0         43.05         35.98          9.90   o 
   0     2    18        632.46        653.53         29.82   o 
   0     9     2        163.34        142.38         22.26   o 
   0     9     3       1731.57       1733.67         88.82   o 
  -1     2    18          8.27         10.48          6.78   o 
   1     4    16         45.24         45.02          7.67   o 
   1     7    11       1711.78       1707.86         32.23   o 
   1     8     8        148.77        150.21         12.79   o 
   1     9     0         15.98         10.14          8.38   o 
  -2     6    13         68.08         73.09         16.97   o 
   2     6    12          0.90          1.63          8.01   o 
  -2     8     7        308.26        319.81         24.25   o 
   2     8     6          1.59          3.59          6.63   o 
   3     3    14        304.08        286.53         33.74   o 
   3     4    13        993.44       1027.25         41.01   o 
  -4     6     8       1759.70       1720.67         56.68   o 
   4     6     6          5.81          7.19          6.72   o 
   5     1     9        246.06        250.17         17.25   o 
  -5     2    11         78.26         81.67         10.28   o 
  -5     3    10        465.67        437.05         28.52   o 
  -5     4     8        664.87        655.78         34.46   o 
  -5     5     4        973.41       1014.67         42.23   o 
   5     5     2       2330.62       2332.10         93.84   o 
   6     0     2         54.25         58.00         17.14   o 
  -6     1     4       2231.90       2262.19         64.64   o 
   6     1     1         37.33         26.40          8.83   o 
   0     6    14         21.90         22.68          5.69   o 
   0     7    12        287.45        276.01         25.89   o 
   0     8     9         10.39         16.77          5.09   o 
   1     1    18        277.19        266.54         18.76   o 
   1     3    17          0.52          1.39          8.73   o 
   1     5    15        386.10        388.69         27.37   o 
  -1     6    14        501.09        507.04         24.19   o 
  -1     7    12        223.37        208.89         19.64   o 
  -1     9     2         71.13         59.06         15.50   o 
  -1     9     1         77.12         90.48         18.68   o 
   1     9     1        625.85        644.53         48.39   o 
   1     9     2         95.23         84.87         26.46   o 
  -2     0    18       3380.45       3324.91        115.10   o 
  -2     1    18        289.09        298.95         20.15   o 
   2     1    17          0.40          7.47          4.80   o 
  -2     3    17          8.55         12.08          6.41   o 
   2     3    16        164.63        173.43         18.43   o 
  -2     4    16          1.60          2.50          6.70   o 
   2     4    15         17.84         17.02          5.51   o 
  -2     7    11        134.14        121.28         14.90   o 
   2     7    10       1720.15       1766.00         30.08   o 
  -3     0    17       1376.36       1364.65         73.56   o 
   3     2    15        681.58        657.19         52.47   o 
   3     5    12       1466.89       1505.42         51.18   o 
   3     6    10        954.55        968.80         27.63   o 
   3     7     7         47.89         42.59          9.50   o 
  -3     8     2       1215.02       1260.57         47.06   o 
  -3     8     1        429.89        436.14         44.71   o 
   3     8     0        441.97        475.33         28.90   o 
   3     8     1       1364.13       1348.29         48.64   o 
  -4     1    15         91.27         79.68         10.69   o 
   4     1    13       1125.09       1155.88         69.49   o 
  -4     5    11       1924.18       1876.10         82.30   o 
   4     5     9        289.19        285.02         18.17   o 
  -4     7     2        405.18        414.14         27.43   o 
  -4     7     1         15.89         22.89         11.02   o 
   4     7     0        149.96        139.59         23.06   o 
  -5     1    12         50.32         51.58          6.88   o 
   5     2     9        251.04        252.99         17.48   o 
   5     4     6       1074.22       1125.40         36.65   o 
  -5     5     5         18.91         21.91          7.86   o 
   5     5     3         60.65         79.92         18.17   o 
  -6     0     6         21.74         25.99         14.26   o 
  -6     1     5        474.28        450.11         29.08   o 
   6     1     2        368.78        348.88         26.92   o 
  -6     2     3        731.87        716.22         36.25   o 
  -6     2     2          2.40         12.05         10.66   o 
  -6     2     1        252.22        236.27         21.40   o 
   6     2     0        255.48        261.12         22.52   o 
   0     9     4         78.58         71.38         17.20   o 
  -1     8     9        318.11        312.69         18.57   o 
  -1     9     3        465.97        411.09         39.06   o 
   1     9     3        536.01        528.99         44.30   o 
  -2     5    15       3289.65       3312.14         81.07   o 
   2     5    14        444.24        430.65         19.09   o 
  -3     1    17         77.45         68.90         10.35   o 
  -3     3    16        288.85        278.92         18.82   o 
  -3     4    15        652.30        626.44         34.03   o 
  -3     7     9        111.80        105.94         14.39   o 
  -3     8     3        256.82        259.97         21.24   o 
   3     8     2          0.40          1.88          8.17   o 
  -4     3    14        196.09        183.09         12.92   o 
   4     3    12       1571.71       1588.22         44.63   o 
  -4     4    13         57.97         48.75         14.77   o 
   4     4    11        747.60        735.86         29.71   o 
  -4     7     3       1076.73       1055.29         43.87   o 
   4     7     1        283.41        284.41         32.01   o 
   5     3     8       1384.73       1394.35         44.11   o 
  -5     4     9       1169.93       1180.83         46.89   o 
  -5     5     6       2132.65       2145.30         62.75   o 
  -6     1     6        517.32        539.93         21.13   o 
   6     1     3          5.36          2.49          6.62   o 
  -6     2     4         53.88         40.18          9.53   o 
   6     2     1       1689.74       1695.49         57.04   o 
   0     3    18        584.85        565.23         39.48   o 
   0     4    17       1487.49       1504.16         53.45   o 
   0     5    16        240.69        248.11         17.03   o 
   0     9     5        954.19        985.97         59.26   o 
  -1     0    19       2903.21       2923.90        108.69   o 
   1     2    18         21.09         22.43          7.75   o 
  -1     4    17        433.67        442.06         29.66   o 
  -1     5    16        355.02        346.27         20.44   o 
   1     6    14         31.10         31.01          6.84   o 
   1     7    12         85.49         86.81          9.09   o 
   1     8     9        711.86        680.15         23.98   o 
  -1     9     4         81.25         87.85         18.27   o 
   1     9     4        563.18        556.31         44.81   o 
  -2     2    18        676.44        669.50         37.73   o 
   2     2    17          7.96         10.79          6.25   o 
  -2     8     8         15.19         11.70          6.61   o 
   2     8     7        438.14        438.91         22.50   o 
  -3     5    14         93.13         85.94         18.90   o 
  -3     6    12       1311.90       1216.31         68.30   o 
   3     7     8        168.52        173.09         17.57   o 
  -3     8     4         82.25         80.09         10.41   o 
   3     8     3         42.57         44.74         10.08   o 
  -4     2    15        356.30        327.89         20.54   o 
   4     2    13        780.96        765.27         56.81   o 
  -4     6     9          0.55          1.55          7.25   o 
   4     6     7         68.07         76.53         12.56   o 
  -4     7     4        303.04        307.46         24.09   o 
   4     7     2        183.82        179.03         25.91   o 
   5     1    10         96.06        105.95         11.87   o 
  -5     2    12        131.24        129.63         15.87   o 
  -5     3    11         11.56          5.35          4.78   o 
   5     4     7       1492.16       1560.41         43.88   o 
   5     5     4       2700.87       2856.40        114.41   o 
   6     0     4         18.76         39.93         14.34   o 
  -6     1     7        885.93        889.58         27.50   o 
   6     1     4       3506.19       3404.97        232.81   o 
  -6     2     5         90.95         79.16         12.75   o 
   6     2     2          2.80          8.42          6.89   o 
   0     1    19          8.99         18.67         12.14   o 
   0     8    10        200.67        193.43         14.88   o 
  -1     1    19         37.75         35.28         10.09   o 
  -1     3    18       1863.16       1886.26         62.65   o 
  -1     8    10        325.45        334.03         19.44   o 
  -1     9     5          6.43          6.94          6.95   o 
  -2     6    14          2.03          6.91          8.12   o 
   2     6    13        649.44        646.58         21.32   o 
   3     1    16        153.12        146.24         25.71   o 
  -3     2    17        807.36        807.50         33.13   o 
   3     3    15         28.27         26.79         12.69   o 
  -3     8     5       1196.80       1181.02         38.11   o 
   3     8     4        253.15        237.60         20.84   o 
  -4     7     5       4733.51       4696.73         94.38   o 
   4     7     3        507.90        503.28         43.09   o 
  -5     0    13         94.27         82.47         12.40   o 
  -5     5     7        331.01        316.93         24.76   o 
  -6     2     6         56.52         55.36          8.48   o 
   6     2     3         41.38         35.14          9.56   o 
  -6     3     3         49.90         47.61         10.67   o 
  -6     3     2         40.91         44.30          9.71   o 
  -6     3     1        308.79        289.10         23.73   o 
   6     3     0       1425.18       1447.85         52.28   o 
   0     6    15        846.99        829.39         31.33   o 
   0     7    13          8.85         11.81          5.07   o 
   0     9     6          7.00          9.65          8.74   o 
   1     4    17         34.96         41.68          7.66   o 
  -1     7    13        314.46        295.21         24.61   o 
   1     9     5        151.45        158.54         24.97   o 
  -2     7    12         79.59         69.64         11.81   o 
   2     7    11       3056.23       3104.95         40.86   o 
  -2     8     9          3.41          7.43          6.50   o 
   2     8     8        286.56        283.20         18.07   o 
  -2     9     2         34.44         35.28         12.96   o 
  -2     9     1        668.27        628.92         49.40   o 
   2     9     0         37.59         36.08         22.35   o 
   2     9     1          2.63          2.13          5.51   o 
   3     5    13        132.10        137.76         16.44   o 
   3     6    11       3949.51       3995.06         71.05   o 
  -3     7    10         91.59         95.93         13.49   o 
  -3     8     6        538.26        518.16         25.69   o 
  -4     0    16       1053.86       1028.12         63.82   o 
   4     0    14        252.77        277.56         35.57   o 
  -4     5    12         56.37         72.75         18.70   o 
   4     5    10        275.42        260.77         17.81   o 
  -4     7     6         24.04         29.96          9.20   o 
   4     7     4        411.84        386.99         38.17   o 
  -5     1    13        809.09        819.11         26.58   o 
   5     2    10          0.13          5.61          7.83   o 
   5     3     9         84.88         85.54         11.33   o 
  -5     4    10        180.12        165.62         18.25   o 
   5     5     5        116.32        107.92         11.93   o 
  -6     1     8         45.99         45.94          7.71   o 
   6     1     5        301.03        289.36         23.56   o 
  -6     2     7       1675.32       1680.91         44.51   o 
   6     2     4        285.14        285.79         24.85   o 
  -6     3     4        357.47        384.24         27.01   o 
   6     3     1         38.29         31.41          8.75   o 
   0     2    19        898.41        897.20         35.12   o 
   1     0    19       4045.52       3992.97        127.27   o 
  -1     2    19        297.13        303.51         25.83   o 
   1     3    18        143.22        140.58         19.15   o 
   1     5    16       1977.78       2015.69         48.60   o 
  -1     6    15         35.46         27.89          8.57   o 
   1     8    10       1906.00       1895.60         40.44   o 
  -1     9     6        174.95        184.22         26.62   o 
   2     0    18        550.92        569.00         46.55   o 
  -2     3    18         12.76          7.83          6.22   o 
   2     3    17         56.44         42.32         10.44   o 
  -2     4    17         85.69         91.74         20.91   o 
   2     4    16         70.82         64.97          9.49   o 
  -2     5    16        861.73        875.16         41.04   o 
   2     5    15        260.01        256.26         15.40   o 
  -2     9     3       1338.00       1357.42         49.07   o 
   2     9     2         39.96         46.64         13.93   o 
   3     2    16         43.85         47.35         26.31   o 
  -3     4    16        175.06        147.41         17.26   o 
  -3     6    13         11.51          8.52          6.76   o 
   3     7     9        660.85        647.98         27.31   o 
   3     8     5        790.29        770.61         37.70   o 
  -4     1    16        931.75        923.45         35.12   o 
   4     1    14          0.01          0.93          6.74   o 
  -4     3    15        128.42        121.51         12.86   o 
   4     3    13          3.10         12.65         10.68   o 
  -4     4    14          4.31          5.71          7.51   o 
   4     4    12         72.13         72.07         10.06   o 
  -4     6    10        356.04        326.17         36.23   o 
   4     6     8        160.21        161.39         17.72   o 
   5     0    11         15.62         14.16         11.58   o 
  -5     3    12         39.25         26.22         11.45   o 
   5     4     8        173.64        158.96         14.48   o 
  -5     5     8        110.86        106.76         15.27   o 
  -5     6     3        241.48        273.74         23.11   o 
  -5     6     2        228.77        249.98         21.99   o 
  -5     6     1         26.57         23.89         10.85   o 
   5     6     0         65.81         70.46         11.90   o 
   5     6     1        141.82        143.78         24.63   o 
  -6     3     5        169.58        167.65         18.27   o 
   6     3     2         30.82         30.45          8.96   o 
   0     8    11          5.68          6.22          4.52   o 
   0     9     7          8.66          5.44          5.60   o 
   1     1    19        186.02        186.49         16.41   o 
   1     7    13         41.50         36.71          7.80   o 
   1     9     6        385.20        385.42         37.94   o 
  -2     1    19         26.03         18.75          6.02   o 
   2     1    18       1816.47       1809.38         47.91   o 
  -2     9     4        265.27        230.40         30.03   o 
   2     9     3         15.85          7.14          7.01   o 
  -3     1    18         14.24         10.64          5.59   o 
  -3     3    17         52.41         31.46          9.65   o 
  -3     8     7        672.66        662.89         36.26   o 
  -4     7     7        491.43        463.95         30.82   o 
   4     7     5        239.18        231.30         29.77   o 
   5     1    11        982.47       1003.03         45.38   o 
  -5     2    13       1415.34       1382.97         43.55   o 
   5     5     6        354.41        354.48         21.22   o 
  -5     6     4          3.00          2.48          9.15   o 
   5     6     2        409.13        406.45         41.03   o 
   6     0     6       2276.94       2402.37        149.53   o 
  -6     2     8         53.49         57.09          8.91   o 
   6     2     5        174.29        191.80         16.33   o 
  -6     3     6          2.46          2.99          7.51   o 
   6     3     3        136.98        124.77         16.13   o 
   0     4    18        146.31        134.97         18.13   o 
   0     5    17       1683.07       1702.09         45.40   o 
  -1     4    18         32.80         30.74          9.48   o 
   1     6    15         41.13         44.79          7.90   o 
  -1     8    11          2.91         10.04          9.47   o 
  -1     9     7        162.34        154.33         17.65   o 
  -2     8    10         14.85         18.52          7.67   o 
   2     8     9        126.66        118.59         10.46   o 
  -2     9     5        125.15        128.85         22.91   o 
   2     9     4         80.30         87.95         20.10   o 
  -3     5    15         46.54         41.23         10.04   o 
   3     6    12         11.00          6.53          4.75   o 
  -3     7    11        794.13        763.15         74.92   o 
   3     8     6          1.72          5.49          6.22   o 
  -4     2    16        130.36        126.70         13.42   o 
   4     2    14        121.81        144.17         26.69   o 
  -4     5    13       1679.68       1651.42         80.28   o 
   4     5    11         30.86         28.57          6.75   o 
   5     3    10          2.35          7.04          7.09   o 
  -5     4    11        641.57        650.80         36.29   o 
  -5     5     9          1.69          0.41          5.84   o 
  -5     6     5       1406.40       1451.35         53.20   o 
  -6     1     9          3.05          2.35          6.30   o 
   6     1     6       1889.46       1887.89         85.49   o 
   0     3    19        100.22         93.93         14.53   o 
   0     7    14        604.06        613.09         28.15   o 
   0     9     8         53.62         49.14          8.29   o 
   1     2    19        556.10        564.01         34.13   o 
  -1     3    19        762.56        804.61         42.48   o 
  -1     5    17          9.31         10.54          6.42   o 
   1     9     7         16.83         11.31          6.04   o 
  -2     2    19         87.96         77.65         14.31   o 
   2     2    18       1179.19       1148.11         76.73   o 
  -2     6    15        208.09        198.54         20.36   o 
   2     6    14        201.51        173.49         11.64   o 
  -2     7    13          4.73          7.26          9.32   o 
   2     7    12        579.58        569.47         20.04   o 
   3     0    17       1680.87       1652.84         87.39   o 
  -3     2    18        255.79        263.60         25.29   o 
   3     4    15        613.36        638.35         52.31   o 
  -3     8     8         48.30         31.76          8.82   o 
  -4     6    11        147.93        124.51         22.96   o 
   4     6     9       1076.92       1098.68         46.13   o 
  -4     7     8        419.90        401.89         28.75   o 
   4     7     6         51.81         56.43         11.30   o 
  -5     1    14       1066.22       1065.45         33.45   o 
   5     2    11        900.22        890.25         43.08   o 
   5     4     9        499.76        490.94         25.53   o 
   5     5     7          0.84          9.84          9.11   o 
  -5     6     6          1.74          1.43          6.63   o 
   5     6     3        310.53        316.98         37.67   o 
  -6     3     7          2.07          3.34          8.18   o 
   6     3     4         19.26         16.62          8.84   o 
  -6     4     4         28.31         47.48         15.73   o 
  -6     4     3        202.52        201.12         29.70   o 
  -6     4     2        107.56        122.78         23.73   o 
  -6     4     1         10.21         10.89          6.03   o 
   6     4     0          0.16          4.06          9.16   o 
   6     4     1         37.13         27.73         12.00   o 
   0     0    20         90.97         92.61         20.17   o 
   0     6    16         68.83         60.96          9.15   o 
  -1     1    20        127.18        128.86         20.59   o 
  -1     7    14         37.25         32.59          9.51   o 
   1     8    11         76.68         75.32         12.81   o 
  -1     9     8        326.50        318.04         25.22   o 
  -2     9     6        164.07        175.20         19.36   o 
   2     9     5        322.51        337.58         37.19   o 
   3     1    17        342.34        311.23         38.40   o 
   3     3    16          1.98          2.18          9.32   o 
   3     5    14         88.65         87.27         14.14   o 
   3     7    10       2970.52       3026.41         59.63   o 
  -5     3    13          0.79          8.44          9.77   o 
   5     6     4         11.50          8.16          8.66   o 
  -6     0    10       2049.19       2049.13         88.51   o 
  -6     1    10        122.45        111.71         10.77   o 
   6     1     7       1002.83       1023.60         54.13   o 
  -6     2     9        132.26        131.81         13.41   o 
   6     2     6         25.29         16.31          8.79   o 
  -6     4     5        314.77        307.47         36.61   o 
   6     4     2         14.69         15.45          6.67   o 
   0     1    20         64.62         60.95         18.99   o 
   0     8    12          5.66          1.84          5.55   o 
   1     4    18       1127.31       1102.01         47.41   o 
   1     5    17        416.28        433.76         23.12   o 
  -1     6    16       2390.08       2415.43         89.30   o 
  -1     8    12       2387.72       2411.34         68.62   o 
   1     9     8         63.43         64.31          9.41   o 
  -2     4    18        474.37        457.33         45.84   o 
   2     4    17        357.18        342.63         21.16   o 
  -2     8    11        138.55        130.28         25.14   o 
   2     8    10        837.02        832.25         27.60   o 
  -3     6    14        796.56        831.41         58.02   o 
  -3     7    12        170.54        182.46         28.91   o 
   3     8     7        430.48        438.61         24.07   o 
  -4     1    17        136.50        136.92         14.20   o 
   4     1    15        441.19        423.37         44.80   o 
  -4     3    16          8.04         13.49         10.94   o 
   4     3    14        227.63        209.48         30.63   o 
  -4     4    15         95.51         90.21         14.71   o 
   4     4    13        338.76        337.69         25.60   o 
  -4     7     9         10.53          6.63          8.65   o 
  -4     8     2         24.70         18.74          8.47   o 
  -4     8     1       1310.05       1354.10         52.45   o 
   4     8     0          2.88         11.20          9.99   o 
   5     1    12        651.89        631.34         36.97   o 
  -5     2    14         87.85         97.95         12.03   o 
  -5     4    12        693.21        675.06         51.26   o 
  -5     5    10        192.77        168.00         22.87   o 
  -5     6     7        536.19        531.18         35.69   o 
  -6     3     8       1322.51       1387.58         41.90   o 
   6     3     5          7.04          4.68          8.04   o 
   0     9     9        126.77        114.95         12.59   o 
   0    10     0        700.25        776.36         55.55   o 
   0    10     1        704.93        734.61         54.54   o 
   0    10     2        361.91        337.53         37.40   o 
  -1     2    20       1621.27       1687.01         61.55   o 
   1     7    14         36.25         30.63          5.78   o 
  -2     3    19        754.17        775.22         42.56   o 
   2     3    18          1.50          5.16          8.63   o 
  -2     5    17        706.12        710.95         38.06   o 
   2     5    16         23.29         26.03          9.16   o 
  -2     9     7         37.10         33.98          9.78   o 
   2     9     6         93.59         75.69         17.89   o 
  -3     0    19        458.40        441.86         45.07   o 
   3     2    17        274.27        266.21         36.08   o 
  -3     4    17         72.78         77.40         21.31   o 
  -3     8     9         31.74         30.34          9.83   o 
  -3     9     2       1212.97       1270.77         60.72   o 
  -3     9     1        101.74        115.50         15.47   o 
   3     9     0          5.97          6.81          5.43   o 
  -4     6    12        224.87        198.63         29.48   o 
   4     6    10          0.17          5.53          7.87   o 
   4     7     7          0.29          7.41          5.54   o 
  -4     8     3         27.14         21.84          7.97   o 
   4     8     1          4.65         11.02          9.00   o 
  -5     0    15         73.69         85.94         19.52   o 
   5     3    11          7.25         13.83          7.13   o 
   5     5     8        234.37        240.48         19.04   o 
   5     6     5         54.71         54.70         16.37   o 
  -6     2    10         50.26         48.04         10.19   o 
   6     2     7        175.35        179.34         19.49   o 
  -6     4     6        371.91        368.01         26.97   o 
   6     4     3        601.73        577.98         34.29   o 
   0     2    20        185.49        179.19         16.59   o 
   0    10     3        123.45        133.79         24.54   o 
   1     3    19        148.13        132.56         24.11   o 
   1     6    16        508.87        527.13         25.72   o 
   1     8    12        977.21       1027.64         36.78   o 
  -1     9     9         65.27         57.48         10.97   o 
  -1    10     1        124.49        129.19         23.30   o 
   1    10     0        214.51        218.92         30.87   o 
   1    10     1         20.33         17.06          9.52   o 
  -2     0    20        815.63        828.30         61.69   o 
  -2     1    20        515.47        522.66         35.89   o 
   2     1    19          4.07         14.96         10.57   o 
  -2     7    14        223.16        224.95         22.14   o 
   2     7    13        207.30        212.31         12.77   o 
  -3     1    19          9.37          5.53          5.87   o 
  -3     3    18        182.90        163.42         23.97   o 
  -3     5    16       1312.86       1365.68         55.21   o 
   3     6    13        388.51        361.35         27.16   o 
   3     7    11        965.49        993.90         30.54   o 
   3     8     8        804.56        800.22         32.56   o 
  -3     9     3         50.74         45.50         10.05   o 
   3     9     1        555.79        561.64         32.94   o 
   3     9     2        266.43        241.97         21.97   o 
  -4     2    17        350.00        343.50         22.34   o 
   4     2    15       1876.18       1911.12         94.37   o 
  -4     5    14        125.25        134.43         23.72   o 
   4     5    12          3.48          3.52          5.12   o 
  -4     8     4        639.25        624.95         45.23   o 
   4     8     2        268.89        271.16         32.93   o 
  -5     1    15         87.72         68.86         10.17   o 
   5     2    12          5.34          0.12         11.56   o 
   5     4    10        129.89        142.30         16.55   o 
  -5     6     8        176.73        185.52         20.39   o 
  -6     1    11        605.11        571.04         27.86   o 
   6     1     8          8.56          2.82          4.90   o 
  -6     3     9         34.16         26.31          6.59   o 
   6     3     6         41.79         43.24          9.57   o 
   0     4    19        114.52        104.81         15.74   o 
   0     5    18         75.03         83.77         13.96   o 
   0     7    15         41.87         34.50         10.18   o 
   0    10     4        902.37        947.27         62.09   o 
   1     1    20        106.91         93.80         12.69   o 
  -1     4    19        441.11        433.45         31.12   o 
  -1     5    18          1.93          5.78          9.41   o 
   1     9     9          3.99          7.90          9.11   o 
  -1    10     3          0.58         13.53          9.79   o 
  -1    10     2        730.07        775.77         56.13   o 
   1    10     2        136.90        136.05         24.35   o 
  -2     6    16        208.26        215.64         21.95   o 
   2     6    15        994.04        988.22         40.58   o 
  -2     9     8          0.56          6.13          7.66   o 
   2     9     7        722.15        768.20         39.32   o 
  -3     9     4         90.98         92.59         12.03   o 
  -4     7    10         47.45         36.29         15.12   o 
   4     7     8        233.61        222.72         21.83   o 
  -4     8     5        344.22        320.89         26.38   o 
   4     8     3        123.34        105.45         20.98   o 
  -5     3    14        344.34        313.24         35.46   o 
  -5     5    11          1.21          8.92          9.19   o 
   5     6     6         44.99         37.21          9.86   o 
  -5     7     1        115.19        101.09         14.78   o 
  -6     4     7          1.77          8.52          7.18   o 
   6     4     4         17.87         14.87          6.46   o 
   0     8    13         95.17        103.13         12.21   o 
   0     9    10          0.96         14.72         10.95   o 
  -1     7    15        652.78        653.04         58.89   o 
   1    10     3          2.97         10.46          9.27   o 
  -2     2    20        234.07        217.19         23.11   o 
   2     2    19         90.77         93.98         22.38   o 
  -2     8    12        215.84        210.29         31.89   o 
   2     8    11        369.65        295.34         25.18   o 
  -3     2    19       1700.73       1706.08         63.67   o 
   3     4    16        178.60        171.67         27.88   o 
   3     5    15        167.62        147.12         18.36   o 
  -3     6    15        264.96        234.15         22.84   o 
  -3     7    13        554.48        556.99         49.95   o 
  -3     8    10       1806.19       1767.27         89.29   o 
  -3     9     5        435.82        393.59         23.87   o 
   3     9     3          3.80          4.52          6.64   o 
  -4     8     6         21.06         18.29          7.40   o 
   4     8     4        298.65        309.92         35.12   o 
   5     0    13       3528.54       3674.86        132.54   o 
  -5     2    15         19.19         16.72          5.55   o 
  -5     4    13          0.67          8.21          9.45   o 
  -5     7     3        291.20        290.84         24.94   o 
  -5     7     2        116.21        109.12         15.25   o 
   5     7     0        195.55        194.31         20.10   o 
   5     7     1         33.66         17.86         11.96   o 
  -6     2    11         86.74         79.41         11.14   o 
   6     2     8         26.18         22.50          9.80   o 
  -6     5     3         14.99         14.14         10.39   o 
  -6     5     2          1.30          7.06          8.83   o 
  -6     5     1         32.81         34.36         14.96   o 
   6     5     0        448.06        478.75         46.85   o 
   0     3    20          8.06          6.94          6.61   o 
   0     6    17         32.33         31.42          7.28   o 
   0    10     5          8.16          7.25          9.74   o 
   1     2    20          7.72          4.60          6.87   o 
  -1     3    20        218.91        222.81         32.77   o 
  -1     6    17         83.82         89.78         14.02   o 
  -1     8    13         95.31         82.51         11.56   o 
  -1     9    10        355.81        336.07         39.86   o 
  -1    10     4       2191.56       2199.80         94.97   o 
   1    10     4       1319.66       1323.33         74.05   o 
   3     1    18         47.76         54.39         17.40   o 
   3     3    17        558.49        529.40         50.79   o 
   3     9     4          5.58          1.61          5.94   o 
  -4     0    18         65.89         69.82         20.00   o 
   4     0    16        337.18        309.46         39.65   o 
  -4     1    18        333.36        346.76         23.12   o 
   4     1    16         44.07         44.70         20.49   o 
  -4     3    17        262.88        254.63         25.34   o 
   4     3    15        111.63         97.20         21.81   o 
  -4     4    16        759.56        796.81         40.99   o 
   4     4    14         48.06         40.35         10.36   o 
  -4     6    13       1074.88       1051.22         68.02   o 
   4     6    11       1574.81       1595.58         45.47   o 
   5     1    13        195.79        183.68         21.15   o 
   5     3    12         59.09         66.22         13.97   o 
   5     5     9         68.41         68.58         10.38   o 
  -5     6     9          1.20          3.68          6.08   o 
  -5     7     4       1231.10       1240.37         51.31   o 
   5     7     2        128.31        117.65         23.01   o 
  -6     0    12        874.26        890.89         57.10   o 
  -6     3    10         41.95         47.19         11.59   o 
   6     3     7          4.31          7.93          9.92   o 
  -6     4     8          2.67          2.86          5.97   o 
   6     4     5        780.26        814.62         41.61   o 
  -6     5     4        195.49        190.78         29.32   o 
   6     5     1         13.20         24.41         14.00   o 
  -1     0    21        759.55        812.20         62.25   o 
  -1     1    21        317.41        315.45         27.54   o 
   1     5    18       1289.95       1217.58         50.50   o 
   1     7    15        230.61        231.12         15.42   o 
  -1    10     5         45.43         54.87         15.37   o 
  -2     4    19        245.82        221.48         44.51   o 
   2     4    18        298.38        310.83         26.10   o 
  -2     9     9       1055.17       1060.06         54.77   o 
   2     9     8         85.61         93.57         14.73   o 
  -3     4    18         43.02         47.11         16.78   o 
   3     8     9        114.71        104.47         10.55   o 
  -3     9     6         83.20         78.53         16.52   o 
  -4     5    15        603.24        558.67         48.58   o 
   4     5    13        179.96        177.85         20.03   o 
  -4     8     7        134.64        115.63         16.57   o 
   4     8     5        390.72        401.75         40.15   o 
   5     4    11          6.62         12.14          5.01   o 
  -5     5    12        271.00        292.52         35.08   o 
   5     6     7          0.22          2.02          8.00   o 
  -5     7     5        461.49        486.82         32.52   o 
  -6     1    12       3383.42       3548.73         90.76   o 
   6     1     9         38.47         34.95          9.86   o 
  -6     5     5        179.47        170.13         28.80   o 
   6     5     2        269.51        251.73         34.59   o 
  -7     0     1          8.63         11.25          9.48   o 
   0     1    21        297.89        274.29         25.74   o 
   0    10     6        281.03        287.05         34.75   o 
   1     4    19         62.37         49.27         10.97   o 
   1     8    13          1.99         11.57         10.02   o 
   1     9    10        203.05        212.07         17.16   o 
   1    10     5         15.21         11.22         11.60   o 
  -2     5    18        270.44        277.83         37.12   o 
   2     5    17        331.00        348.49         26.71   o 
  -2     7    15        664.72        679.77         39.16   o 
   2     7    14        484.28        479.00         19.51   o 
  -2    10     2        277.55        267.88         34.15   o 
  -2    10     1         22.48         25.41         12.24   o 
   2    10     0        104.21        106.93         22.37   o 
   2    10     1        285.68        267.23         34.90   o 
   3     2    18         12.71         14.35         13.79   o 
  -3     5    17        864.77        873.98         43.43   o 
   3     7    12       1776.90       1757.69         67.18   o 
  -3     8    11         69.96         61.85         17.17   o 
   3     9     5        517.32        496.31         46.30   o 
  -4     2    18        451.86        449.17         26.52   o 
   4     2    16         79.92         63.31         18.46   o 
  -4     7    11          8.59         19.43         11.91   o 
   4     7     9         89.07         82.89         13.66   o 
  -5     1    16        170.97        156.78         15.27   o 
   5     2    13         24.87         18.90          8.45   o 
  -5     7     6        647.23        625.18         37.25   o 
   5     7     3         74.16         82.54         20.01   o 
  -6     4     9         29.06         27.38          8.26   o 
   6     4     6        468.13        474.42         26.19   o 
  -6     5     6         25.46         14.66          7.47   o 
   6     5     3         26.13         17.09         15.45   o 
  -7     0     3        327.69        331.93         37.82   o 
  -7     1     3        368.80        372.80         29.18   o 
  -7     1     2         31.41         11.86         12.94   o 
  -7     1     1         41.37         51.18         16.72   o 
   0     9    11        403.45        409.92         24.19   o 
  -1     2    21        243.97        226.14         23.98   o 
   1     3    20        219.36        228.59         32.17   o 
   1     6    17          2.84         10.64          9.21   o 
  -1    10     6         13.88          4.64          7.34   o 
  -2     3    20         55.85         63.65         14.22   o 
   2     3    19         39.75         32.65         23.52   o 
  -2     6    17        652.09        671.79         38.61   o 
   2     6    16        229.60        218.93         13.69   o 
  -2     8    13        152.51        148.37         27.15   o 
   2     8    12         16.44         19.18          8.35   o 
  -2    10     3        317.99        325.06         37.83   o 
   2    10     2        863.89        925.17         64.25   o 
  -3     1    20         52.46         52.88         11.98   o 
  -3     3    19       1461.63       1450.95         60.28   o 
  -3     9     7         48.25         42.20         10.62   o 
  -5     3    15         69.64         73.62         13.29   o 
  -5     4    14        188.33        192.71         28.86   o 
   5     5    10        732.82        746.62         47.12   o 
  -5     6    10         62.84         52.19         11.70   o 
   5     7     4        335.42        331.06         38.86   o 
  -6     2    12         81.00         71.05         12.81   o 
   6     2     9        596.23        616.86         37.71   o 
  -6     3    11         18.36         13.69          6.54   o 
   6     3     8        230.28        209.44         18.26   o 
  -7     0     5        519.35        525.62         47.99   o 
   7     0     1        175.17        156.45         27.12   o 
  -7     1     4        767.94        777.39         42.00   o 
   7     1     0        670.98        663.52         54.49   o 
   7     1     1          1.14          7.82          9.39   o 
   0     2    21        119.94        121.48         18.20   o 
   0     7    16        378.19        367.82         28.09   o 
   0     8    14         51.42         58.08          9.68   o 
   0    10     7        223.87        233.51         30.88   o 
   1     0    21       1695.02       1705.33         88.95   o 
  -1     7    16          9.43         16.16         10.44   o 
  -1     8    14          0.57          3.11          9.65   o 
  -1     9    11         76.76         85.15         21.06   o 
   1    10     6        639.22        640.99         51.61   o 
   2     0    20       1924.75       1843.46         98.17   o 
  -2     1    21         55.89         58.62         13.31   o 
   2     1    20        129.93        112.31         25.27   o 
  -2     9    10          8.67         19.07         11.10   o 
   2     9     9         95.22         87.96         11.55   o 
  -2    10     4        945.98        933.81         63.51   o 
   2    10     3         65.15         62.99         17.90   o 
  -3     6    16        332.39        357.28         28.53   o 
  -3     7    14        153.65        134.68         24.84   o 
   3     8    10        102.83        103.53         10.65   o 
   3     9     6       3399.73       3408.38        122.06   o 
  -4     6    14         75.17         70.17         19.23   o 
   4     6    12         17.29         23.01         11.68   o 
  -4     8     8         58.35         45.35         21.73   o 
   4     8     6          9.13          5.67          7.36   o 
  -5     2    16        133.73        145.42         19.04   o 
   5     6     8         51.93         50.13         10.97   o 
  -5     7     7        122.61        116.09         16.90   o 
   6     0    10         22.11         33.21         12.95   o 
  -6     5     7          2.03          8.67         10.63   o 
   6     5     4          0.21          6.31          8.46   o 
  -7     1     5         84.64         82.24         14.01   o 
  -7     2     3        342.99        337.64         27.81   o 
  -7     2     2         46.16         42.51         11.09   o 
  -7     2     1         58.49         66.20         14.58   o 
   0     4    20         92.63         83.46         14.80   o 
   0     5    19        805.45        804.14         42.48   o 
   1     1    21        156.99        164.14         16.54   o 
  -1     4    20          1.82          4.31          9.40   o 
  -1     5    19        251.82        251.76         24.02   o 
  -1    10     7         54.45         66.17         18.38   o 
  -2    10     5        169.45        185.75         28.80   o 
   2    10     4        118.04        118.61         23.98   o 
   3     4    17        233.22        208.44         31.93   o 
   3     5    16        501.25        455.04         33.09   o 
  -3     9     8        746.69        739.06         40.40   o 
  -4     4    17         21.82          9.44         11.51   o 
   4     4    15         45.62         51.38         12.04   o 
  -4     7    12        237.17        199.63         31.47   o 
   4     7    10        297.82        300.08         25.46   o 
   5     1    14        182.97        178.96         21.08   o 
   5     3    13          2.92          4.12          9.27   o 
  -5     5    13        331.80        338.28         38.93   o 
   5     7     5         37.06         26.52         12.60   o 
  -6     1    13        514.18        490.34         36.19   o 
   6     1    10        128.00        141.45         18.69   o 
  -6     4    10        200.92        185.59         20.37   o 
   6     4     7        268.96        273.16         24.64   o 
   7     0     3        721.33        753.79         59.68   o 
  -7     1     6        230.45        229.21         23.15   o 
   7     1     2        188.04        201.40         30.85   o 
  -7     2     4        833.71        838.77         43.85   o 
   7     2     0         86.77         80.42         13.88   o 
   0     6    18        442.27        462.54         32.00   o 
  -1     6    18        400.56        405.00         44.89   o 
   1     9    11         68.98         65.94         10.46   o 
   1    10     7       1281.03       1280.53         73.15   o 
  -2     2    21          0.05          5.87         12.21   o 
   2     2    20         27.16         24.15         15.37   o 
   3     0    19       4040.05       4245.17        148.97   o 
  -3     2    20       1230.18       1254.71         56.39   o 
   3     3    18         99.44        105.28         24.49   o 
   3     7    13         41.74         36.84         10.27   o 
  -3     8    12         41.09         25.12         13.99   o 
  -4     1    19        103.31         88.21         12.80   o 
  -4     3    18        166.28        182.48         30.04   o 
   4     3    16        535.83        537.92         51.87   o 
  -4     5    16        163.85        171.46         20.11   o 
   4     5    14        432.61        415.15         31.09   o 
  -4     8     9       1318.52       1355.29         54.24   o 
   4     8     7       1149.25       1174.44         50.33   o 
   5     4    12          0.11          5.83          9.94   o 
  -5     6    11         72.30         83.52         20.56   o 
  -6     5     8        490.54        510.88         34.13   o 
  -7     0     7        442.73        402.34         42.77   o 
   7     1     3        123.64        103.37         22.72   o 
  -7     2     5        126.75        104.04         17.84   o 
   7     2     1        690.33        701.16         41.08   o 
   0     3    21        342.63        361.02         29.67   o 
   0     9    12          7.88         10.30          7.35   o 
   0    10     8        887.24        897.64         44.49   o 
   1     2    21        455.49        496.32         34.85   o 
  -1     3    21       1426.99       1554.59         87.21   o 
   1     7    16          6.86          6.22          9.18   o 
   1     8    14       1312.72       1297.56         42.98   o 
  -2     7    16        135.03        125.41         17.71   o 
   2     7    15        140.62        135.83         10.83   o 
  -2    10     6        134.60        145.80         19.45   o 
   2    10     5        551.50        618.50         52.40   o 
   3     1    19         70.12         56.41         18.95   o 
   3     6    15        165.26        158.12         17.53   o 
   3     9     7        155.94        127.26         23.70   o 
   4     1    17        149.16        155.89         28.93   o 
  -4     9     2         91.40         90.02         18.56   o 
  -4     9     1         80.07        107.18         33.54   o 
   4     9     0         35.99         38.49         14.59   o 
  -5     0    17        281.13        302.81         38.24   o 
   5     2    14         78.85         79.05         14.82   o 
  -5     7     8         40.16         53.73         11.54   o 
  -6     2    13         85.17         75.96         13.63   o 
   6     2    10          6.36         19.81          8.37   o 
  -6     3    12         34.83         33.46         10.18   o 
   6     3     9         24.80         27.01          7.60   o 
  -6     6     3       1393.51       1475.73         83.73   o 
  -6     6     2        413.96        434.17         50.86   o 
  -6     6     1         56.37         46.75         16.32   o 
   6     6     0         86.01         79.74         20.99   o 
  -7     1     7          0.27         16.88         10.80   o 
  -7     2     6          8.76         16.36          8.12   o 
   7     2     2         35.11         28.54         10.36   o 
   0     0    22         18.17         29.74         12.05   o 
   1     5    19         68.22         69.92         13.30   o 
  -1     9    12        129.17        138.01         26.80   o 
  -1    10     8        108.36        121.77         16.95   o 
  -2     4    20        967.75        985.46         70.76   o 
   2     4    19        789.69        738.20         60.94   o 
  -2     5    19          0.46          6.38         10.83   o 
   2     5    18          3.73         10.47         10.85   o 
  -2     8    14        168.16        146.55         27.11   o 
   2     8    13        248.83        283.90         25.64   o 
  -2     9    11       1017.12        999.66         69.73   o 
   2     9    10         38.89         36.88          9.72   o 
  -3     4    19        155.37        171.32         30.77   o 
  -3     5    18        338.96        334.72         41.53   o 
   3     8    11         26.29         15.11          7.45   o 
  -3     9     9        146.39        152.51         19.00   o 
  -4     9     3        124.61        122.23         13.65   o 
   4     9     1        662.54        676.66         53.58   o 
  -5     1    17         98.26         96.13         13.40   o 
  -5     3    16         77.87         87.98         22.11   o 
  -5     4    15          4.59          4.42          5.82   o 
   5     5    11          1.67         10.23          6.62   o 
   5     6     9         57.04         46.75         11.39   o 
   5     7     6          2.15         12.76          9.80   o 
  -6     0    14        801.40        790.20         60.18   o 
  -6     4    11        125.89        121.60         17.06   o 
   6     4     8        201.02        197.49         18.21   o 
  -6     6     4        410.93        399.96         44.34   o 
   6     6     1          4.39         11.81          8.55   o 
   7     2     3         64.66         69.82         14.25   o 
  -7     3     3         46.91         53.04         12.00   o 
  -7     3     2        353.81        357.56         28.65   o 
  -7     3     1       1247.63       1329.52         55.49   o 
   7     3     0          1.98          3.40         10.01   o 
   0     1    22        220.89        231.64         24.37   o 
   0     8    15          2.69          1.64          8.88   o 
  -1     1    22        462.39        495.94         35.38   o 
   1     4    20         10.39          6.21          6.65   o 
  -1     8    15          6.96          8.49          5.72   o 
   1    10     8         54.93         62.17         19.44   o 
  -2    10     7         77.20         80.25         14.15   o 
   2    10     6        447.01        437.49         44.19   o 
   3     2    19        203.03        213.34         34.11   o 
  -3     3    20         47.24         53.29         12.89   o 
  -3     7    15        232.47        245.46         34.43   o 
  -4     2    19        348.20        370.81         24.66   o 
   4     2    17        304.73        299.17         39.77   o 
  -4     6    15       2583.54       2671.01        110.42   o 
   4     6    13        387.05        376.73         29.67   o 
  -4     8    10        804.01        779.68         61.64   o 
   4     8     8          1.87          7.09          6.71   o 
  -4     9     4        340.65        321.06         23.25   o 
   4     9     2          0.26          6.07          8.10   o 
  -5     7     9        187.64        162.33         19.94   o 
  -5     8     1        300.31        299.72         25.94   o 
  -6     1    14        930.98        963.01         40.98   o 
   6     1    11         35.16         37.77         14.35   o 
  -6     5     9        649.79        721.41         40.71   o 
   6     5     6        494.24        483.03         48.35   o 
  -6     6     5       2443.42       2536.20        110.89   o 
   6     6     2        193.38        170.76         29.38   o 
   7     0     5        944.66        910.60         67.21   o 
  -7     1     8        102.97         86.93         15.24   o 
  -7     2     7        348.18        333.91         27.87   o 
  -7     3     4        243.32        250.62         24.19   o 
   7     3     1          8.76          8.90          7.14   o 
   0     7    17       1303.20       1371.57         54.78   o 
   0    10     9         85.12         90.92         14.63   o 
   1     6    18        488.41        500.64         31.27   o 
  -1     7    17        934.17        976.97         47.27   o 
   1     9    12       2157.43       2241.81         57.12   o 
  -2     3    21        156.31        141.38         21.30   o 
   2     3    20        107.76        132.05         27.42   o 
  -2     6    18          5.88         34.24         27.77   o 
   2     6    17        797.59        841.33         29.63   o 
  -3     0    21        138.65        138.28         27.50   o 
  -3     6    17         61.75         57.90         13.33   o 
  -3     8    13        115.68        111.25         24.71   o 
   3     9     8         27.57         32.15         10.02   o 
  -3    10     2       1000.75       1060.58         70.14   o 
  -3    10     1         47.44         48.55         17.69   o 
   3    10     0        515.94        532.00         50.72   o 
  -4     7    13        233.90        230.04         33.52   o 
   4     7    11        101.61         99.28         15.00   o 
  -4     9     5        203.23        209.17         43.13   o 
   4     9     3         68.41         53.13         21.24   o 
   5     0    15        320.03        322.42         41.38   o 
   5     1    15        159.43        154.47         29.11   o 
  -5     2    17        591.56        614.71         50.25   o 
  -5     5    14       1612.12       1622.70         88.62   o 
  -5     6    12        313.23        328.59         39.41   o 
  -5     8     3        548.97        571.75         36.13   o 
  -5     8     2          3.36          7.53          9.20   o 
   5     8     0        195.39        194.99         20.95   o 
   5     8     1        873.38        924.14         65.09   o 
  -6     6     6        245.16        246.03         24.19   o 
   6     6     3        504.10        543.06         51.04   o 
   7     1     5        561.87        603.26         79.16   o 
   7     2     4          2.26          4.96          8.65   o 
  -7     3     5         17.94         29.33         14.12   o 
   7     3     2        167.86        174.54         20.53   o 
   0    11     1        454.93        466.34         46.16   o 
  -1     2    22        107.47        121.27         18.26   o 
   1     3    21        333.58        328.65         28.68   o 
  -1    10     9        140.25        147.83         27.87   o 
  -2     0    22       2107.89       2224.08        106.47   o 
  -3     1    21        696.41        720.29         34.82   o 
   3     4    18          4.07         16.42         12.72   o 
   3     5    17         53.69         46.90         10.69   o 
   3     7    14         62.97         53.64         11.94   o 
  -3     9    10       1825.94       1867.11         96.12   o 
  -3    10     3          8.98         13.10         10.26   o 
   3    10     1        329.13        329.10         40.01   o 
   3    10     2        213.49        218.97         33.21   o 
  -4     4    18        524.12        570.31         55.33   o 
   4     4    16         78.62         65.16         13.17   o 
   5     3    14         15.47          7.72         10.69   o 
   5     4    13         14.77         15.26          8.23   o 
   5     7     7         82.66         83.37         14.53   o 
  -5     8     4        957.91        927.45         48.78   o 
   5     8     2        185.11        195.68         30.02   o 
  -6     2    14        525.98        527.17         28.01   o 
   6     2    11        240.02        239.77         24.46   o 
  -6     3    13         34.91         29.59         14.17   o 
   6     3    10        672.69        708.71         41.59   o 
  -7     0     9        195.31        196.65         30.77   o 
  -7     2     8        117.73        111.66         22.78   o 
  -7     3     6        687.69        713.92         59.85   o 
   0     2    22        702.38        710.33         41.95   o 
   0     5    20       1714.10       1708.30         63.41   o 
   0     9    13       1659.97       1683.39         50.13   o 
   0    11     2         34.47         24.73         13.37   o 
   0    11     3         63.86         48.13         16.14   o 
  -1     4    21        186.88        177.55         21.67   o 
  -1     5    20        261.69        264.54         25.32   o 
   1     8    15        256.23        271.93         20.41   o 
  -1     9    13        141.81        140.88         19.06   o 
   1    10     9         22.11         18.28          6.99   o 
  -2     1    22         14.67         21.00          9.46   o 
   2     1    21        119.40        126.12         27.16   o 
  -2     9    12         35.44         50.80         17.60   o 
   2     9    11         20.21         18.98          8.07   o 
  -2    10     8        529.03        527.97         37.35   o 
   2    10     7        150.87        136.27         24.43   o 
  -3    10     4          2.25         11.42         11.43   o 
  -4     5    17        225.29        223.13         34.76   o 
   4     5    15         55.30         49.11         12.61   o 
  -4     9     6          6.99         10.32          5.97   o 
   4     9     4         48.58         44.00         15.45   o 
   5     5    12        509.42        536.72         29.02   o 
   5     6    10        512.26        495.36         38.61   o 
  -5     7    10        133.89        137.10         19.21   o 
  -5     8     5        544.63        520.29         35.16   o 
  -6     4    12         86.25         93.71         20.24   o 
   6     4     9        155.47        159.20         16.52   o 
  -6     5    10         15.17         13.00          7.49   o 
   6     5     7         24.60         26.40          9.42   o 
  -6     6     7         15.96          8.52          7.05   o 
   6     6     4         34.32         39.68         13.65   o 
  -7     1     9        835.68        821.15         44.56   o 
   7     3     3          8.70         12.06          6.95   o 
   0     4    21         14.24         11.44          6.02   o 
   0     6    19        167.54        167.88         32.54   o 
   0    10    10        212.78        237.53         23.89   o 
   1     1    22          3.53          6.29          7.01   o 
  -1     6    19          6.34          8.34         10.15   o 
   1     7    17        350.11        357.16         23.37   o 
  -1    11     2          5.12          4.07          9.16   o 
  -1    11     1        227.61        266.10         35.46   o 
   1    11     0         98.36        112.84         23.53   o 
   1    11     1       1632.37       1613.40         85.95   o 
   1    11     2         17.42         15.69         11.98   o 
  -2     7    17         20.94         11.04         10.14   o 
   2     7    16        250.37        239.07         14.56   o 
  -2     8    15        252.83        254.35         25.74   o 
   2     8    14        163.98        126.29         17.09   o 
  -3     2    21        449.95        433.59         34.34   o 
   3     3    19         34.37         31.25         14.24   o 
   3     6    16         36.02         34.89          7.82   o 
   3     8    12        329.51        338.11         28.92   o 
   3     9     9          0.06          5.37          6.73   o 
  -3    10     5         31.70         46.93         12.69   o 
   3    10     3          5.56         19.25         13.29   o 
  -4     0    20        443.40        455.54         48.10   o 
   4     0    18        822.60        846.99         68.15   o 
   4     1    18        868.71        928.65         71.35   o 
  -4     3    19         36.37         37.64         12.34   o 
   4     3    17         29.36         29.07         14.50   o 
  -4     8    11          9.55         11.59          9.90   o 
   4     8     9          6.80         13.09          7.55   o 
   5     2    15          2.75         14.11         11.81   o 
  -5     4    16          7.32         14.15          6.70   o 
   5     8     3        560.42        569.52         51.47   o 
   6     0    12        210.31        235.66         33.41   o 
   7     1     6        343.50        316.13         40.91   o 
   7     2     5        148.74        243.39         80.68   o 
  -7     3     7          0.75          6.05         11.40   o 
  -7     4     2          0.40          0.14         10.32   o 
  -7     4     1        260.40        234.47         34.84   o 
   0    11     4          0.16          0.61         10.59   o 
  -1    10    10        176.99        169.93         29.89   o 
  -1    11     3        147.42        141.83         26.38   o 
   1    11     3        468.26        486.66         47.73   o 
  -2     2    22        143.49        165.18         21.66   o 
   2     2    21        806.71        831.42         68.18   o 
   3     1    20        346.92        284.65         58.10   o 
  -3     7    16         60.41         49.76         12.63   o 
   3    10     4        385.61        396.54         46.79   o 
  -4     7    14        291.22        284.08         38.06   o 
   4     7    12        685.26        659.29         57.28   o 
  -4     9     7        323.43        315.60         22.41   o 
   4     9     5         50.80         60.78         17.78   o 
  -5     1    18         10.66         15.69          6.18   o 
  -5     3    17        467.42        474.10         55.84   o 
  -5     6    13        175.42        162.81         28.48   o 
   5     7     8        372.95        392.28         33.49   o 
  -5     8     6         63.36         66.98         13.64   o 
  -6     1    15        141.91        147.79         26.63   o 
   6     1    12        581.69        623.45         39.27   o 
  -6     6     8          0.10          8.92          6.66   o 
   6     6     5        680.13        713.05         59.60   o 
  -7     1    10        134.63        122.85         18.38   o 
  -7     2     9         45.32         42.72         18.30   o 
   7     3     4         38.38         33.27         11.12   o 
   7     4     0        316.53        377.04         44.09   o 
   0     3    22        401.30        392.76         31.84   o 
   0     8    16         53.73         66.75         11.14   o 
   0    11     5        140.09        138.84         25.87   o 
   1     2    22        305.14        260.35         26.63   o 
  -1     3    22          2.41          3.95         10.69   o 
  -1     8    16         20.18         15.45          9.19   o 
   1     9    13         66.74         61.71         10.28   o 
  -1    11     4        120.52        117.00         23.74   o 
  -2     5    20        206.11        205.17         34.18   o 
   2     5    19        419.46        399.25         44.82   o 
  -2    10     9         88.19         66.25         20.00   o 
   2    10     8        205.94        219.93         31.92   o 
  -3     4    20        119.16        145.53         52.72   o 
  -3     5    19        375.87        425.73         49.01   o 
  -3     8    14         15.09         19.24          9.51   o 
  -3     9    11         27.90         31.56         16.18   o 
  -3    10     6        136.88        144.81         19.42   o 
  -4     6    16        144.44        150.33         19.39   o 
   4     6    14          0.38         14.15         11.13   o 
  -5     5    15        362.84        363.38         41.53   o 
   5     8     4          1.09         13.57         10.46   o 
  -6     3    14          3.66          4.06          7.12   o 
   6     3    11         30.26         33.67         10.61   o 
  -6     5    11        602.84        602.77         38.46   o 
   6     5     8        294.65        312.16         28.35   o 
   7     0     7       2206.74       2250.37        108.50   o 
   7     2     6          6.13          6.86          7.92   o 
  -7     3     8        116.54        121.75         26.52   o 
  -7     4     5         36.99         35.45         14.39   o 
   7     4     1        232.59        249.32         36.41   o 
   0     7    18        183.88        203.84         22.02   o 
  -1     0    23        793.89        904.05         69.07   o 
   1     4    21        664.99        708.36         58.42   o 
   1     5    20         37.29         31.59          9.30   o 
  -1     7    18        101.43         95.75         15.95   o 
   1    10    10         17.15         25.10         10.44   o 
   1    11     4        401.40        442.67         45.52   o 
  -2     4    21          1.99          4.00         10.07   o 
   2     4    20         69.10         67.21         19.92   o 
  -2     6    19         92.69        103.90         24.66   o 
   2     6    18          2.70          4.79          7.10   o 
  -2     9    13        285.86        302.46         40.01   o 
   2     9    12          4.73         13.86          7.81   o 
  -3     6    18          0.45          8.08          9.48   o 
   3    10     5          3.60          3.06         10.11   o 
  -4     2    20        225.67        247.56         26.42   o 
   4     2    18         31.69         32.01         16.24   o 
  -4     9     8        128.95        151.42         19.50   o 
   4     9     6          3.41          6.70          7.50   o 
  -5     2    18        387.72        400.14         32.41   o 
   5     4    14        161.16        138.61         19.08   o 
   5     6    11        635.71        669.32         47.80   o 
  -5     7    11         44.76         48.04         17.77   o 
  -5     8     7        284.84        311.51         27.82   o 
  -6     2    15        207.02        197.53         22.28   o 
   6     2    12         74.58         85.55         16.20   o 
  -6     4    13        147.05        136.87         25.34   o 
   6     4    10          0.02         11.56          7.69   o 
   7     1     7         16.15         14.22         11.89   o 
   7     3     5         29.82         22.39          9.43   o 
   7     4     2        100.85        115.72         25.37   o 
   0     9    14          1.98          1.13          6.69   o 
   0    10    11        248.64        248.06         21.60   o 
  -1     1    23        353.57        352.31         55.18   o 
   1     6    19         39.50         31.67          9.99   o 
  -1     9    14        420.18        428.45         33.00   o 
  -1    11     5        167.98        185.27         29.80   o 
   3     2    20        123.88        126.29         27.46   o 
  -3     3    21          7.52          2.51          9.19   o 
   3     7    15         23.00         28.32         10.31   o 
   3     9    10          2.41         12.66         10.56   o 
  -3    10     7        611.13        601.16         38.33   o 
  -4     8    12          4.21          7.95         10.37   o 
   5     1    16         30.02         50.27         22.21   o 
   5     3    15        309.11        301.12         28.36   o 
   5     8     5        436.29        450.34         46.24   o 
  -6     6     9         89.57         89.93         16.15   o 
   6     6     6         18.27         26.16         27.59   o 
  -6     7     3       1304.84       1302.95         81.91   o 
  -6     7     2        359.21        398.65         45.30   o 
  -6     7     1        702.22        738.63        107.53   o 
   6     7     0        122.09        126.51         25.39   o 
  -7     0    11        703.89        666.13         59.09   o 
  -7     2    10         17.41         17.05          9.47   o 
  -7     4     6        145.11        127.24         26.58   o 
   0     1    23         12.39         26.57         15.44   o 
   0    11     6        211.07        210.40         31.74   o 
   1     8    16         15.67         17.58          5.87   o 
  -1    10    11        114.49        117.75         25.74   o 
   1    11     5        102.47         87.59         20.86   o 
  -2     3    22         65.71         68.49         15.55   o 
   2     3    21          1.89          9.00          9.67   o 
  -2    10    10        274.89        276.44         38.68   o 
   2    10     9        291.15        267.75         20.83   o 
  -2    11     2         83.33         63.59         23.26   o 
  -2    11     1          1.28         16.31         12.64   o 
   2    11     0        743.31        777.64         87.34   o 
   2    11     1        535.13        526.37         58.13   o 
  -3     1    22         11.57          6.49         10.23   o 
   3     4    19         49.39         39.29         18.65   o 
   3     5    18       1336.80       1293.38        119.48   o 
   3     8    13          7.06         14.73         11.00   o 
  -4     4    19         34.28         36.79         23.27   o 
   4     4    17         78.26         65.67         14.19   o 
  -4     5    18        135.94        142.10         29.29   o 
   4     5    16        223.74        245.87         25.78   o 
   5     5    13          2.76          1.46          6.33   o 
  -5     6    14         86.80        104.06         26.54   o 
   5     7     9         33.41         30.16         11.19   o 
  -5     8     8        231.91        218.80         23.95   o 
  -6     0    16         10.05         15.19         12.25   o 
  -6     7     4        206.58        220.37         34.61   o 
   6     7     1          0.59         12.56         13.20   o 
  -7     1    11         13.95         14.41         10.99   o 
   7     2     7         64.89         55.06         17.48   o 
  -7     3     9        247.53        231.36         35.44   o 
  -7     4     7        424.81        443.95         48.40   o 
   7     4     3        620.42        708.88         61.33   o 
   1     3    22        209.56        202.69         23.02   o 
  -1     5    21        280.39        277.08         27.06   o 
  -1    11     6         12.78         15.31         10.87   o 
  -2     8    16        624.65        629.72         50.50   o 
   2     8    15        118.32        139.03         18.50   o 
  -2    11     3         45.56         40.51         15.16   o 
   2    11     2        214.37        218.28         33.00   o 
  -3     9    12        655.59        693.69         60.69   o 
   3    10     6        635.71        594.28         54.22   o 
  -4     7    15         12.76         17.05         11.16   o 
   4     7    13        464.88        460.58         47.98   o 
  -4     9     9        518.68        513.16         52.35   o 
   4     9     7         52.25         47.92         12.06   o 
  -5     0    19          6.21          0.51          7.85   o 
   5     2    16        235.95        286.56         27.88   o 
  -5     4    17       1051.56       1058.26         75.55   o 
   5     8     6         50.97         66.39         19.06   o 
  -6     1    16         24.02         19.79          8.71   o 
   6     1    13         31.89         21.75         11.16   o 
  -6     5    12         89.81         81.87         27.87   o 
   6     5     9          0.63         14.66         11.56   o 
  -6     7     5        126.52        111.22         41.72   o 
   6     7     2        101.71        116.93         33.88   o 
   7     3     6          2.87          0.69         11.63   o 
   0     2    23         38.43         48.38         12.89   o 
   0     5    21        466.11        458.11         42.34   o 
   0    11     7        206.77        197.39         30.46   o 
  -1     2    23        654.60        654.48         42.19   o 
  -1     6    20        228.17        230.27         36.57   o 
   1     7    18        420.32        411.86         30.40   o 
   1     9    14         14.53         20.27          8.91   o 
   1    10    11        167.08        162.75         20.34   o 
   1    11     6        290.35        260.35         35.31   o 
   2     0    22        401.25        424.95         50.64   o 
  -2     1    23        125.66        141.89         20.71   o 
   2     1    22         70.68         74.26         21.74   o 
  -2     7    18          1.20          8.51          9.67   o 
   2     7    17          0.21          7.56          4.94   o 
  -2    11     4          0.28          0.25          7.51   o 
   2    11     3        357.80        406.71         45.12   o 
   3     6    17          3.71          1.43         10.21   o 
  -3     7    17        384.69        385.66         31.50   o 
  -3     8    15        162.86        186.20         31.80   o 
  -3    10     8        278.44        313.44         28.23   o 
  -4     3    20         69.97         68.12         15.24   o 
   4     3    18        112.54        123.34         26.58   o 
  -5     1    19        552.74        548.25         30.61   o 
  -5     3    18        524.02        488.03         50.97   o 
  -5     5    16         44.79         35.06          9.96   o 
  -5     7    12         98.82         80.04         21.25   o 
  -6     3    15         39.34         36.01         10.77   o 
   6     3    12         49.72         50.45         13.23   o 
  -6     6    10         13.72         11.95          6.07   o 
   6     6     7        208.03        196.01         32.15   o 
  -6     7     6         70.35         94.81         24.79   o 
   6     7     3        305.07        355.78         43.00   o 
   7     1     8         20.48         17.57         10.88   o 
  -7     2    11        380.39        391.24         46.27   o 
   7     4     4        451.52        467.78         50.51   o 
  -7     5     2        576.66        611.31         57.05   o 
  -7     5     1         57.98         57.19         18.40   o 
   0     4    22        629.43        626.86         40.37   o 
   0     6    20         90.02         84.71         21.87   o 
   0     8    17         28.28         32.27         10.35   o 
   1     0    23        257.52        265.11         37.88   o 
  -1     4    22          7.87         25.04         11.33   o 
  -1     8    17         19.23         15.48          6.89   o 
  -1    11     7       1862.19       1971.53         70.33   o 
  -2     9    14        188.76        180.78         31.43   o 
   2     9    13        232.23        239.19         24.52   o 
  -3     2    22         46.24         58.16         14.56   o 
   3     3    20        110.32        120.98         27.21   o 
   3     9    11         12.95         12.87          9.80   o 
   3    10     7        195.04        181.41         30.90   o 
  -4     1    21        166.95        172.96         18.09   o 
   4     1    19          2.58          1.19         12.49   o 
  -4     6    17        275.99        283.46         27.60   o 
   4     6    15        125.37        130.24         18.25   o 
  -4     8    13         18.69         11.23         11.39   o 
   4     8    11        444.57        439.64         67.48   o 
   5     6    12        141.60        147.41         28.91   o 
  -5     8     9         32.06         44.81         14.35   o 
  -6     2    16         54.01         50.09         12.51   o 
  -6     4    14         85.92         94.25         21.90   o 
   6     4    11         29.67         28.38          7.98   o 
  -7     3    10         51.00         45.65         20.63   o 
  -7     4     8          0.55         12.45         12.96   o 
  -7     5     4        370.07        397.19         46.86   o 
  -7     5     3         93.33         90.23         23.38   o 
   7     5     0        137.73        167.09         30.93   o 
   0     9    15         83.14         73.57         11.49   o 
   0    10    12        192.64        219.50         23.81   o 
   1     1    23        408.99        432.94         28.09   o 
  -1    10    12        689.05        765.29         64.49   o 
  -2    10    11          0.29          2.52          8.02   o 
   2    10    10        220.60        227.90         24.82   o 
  -2    11     5        242.98        258.78         35.29   o 
   2    11     4         16.22         17.08         10.84   o 
   3     0    21       1922.42       1990.91        107.68   o 
  -3     4    21         80.34         74.14         21.39   o 
  -3     5    20        255.56        249.25         38.04   o 
  -4    10     2         93.97         86.27         16.02   o 
  -4    10     1        489.44        468.15         35.16   o 
   4    10     0         60.27         53.77         20.08   o 
  -5     2    19        659.69        695.47         43.79   o 
   5     4    15        611.10        682.72         42.56   o 
   5     7    10        286.76        294.24         27.35   o 
   5     8     7        339.14        357.91         41.69   o 
   6     2    13        211.13        223.80         24.99   o 
  -6     7     7          1.67         21.45         14.99   o 
   6     7     4         53.65         51.20         35.97   o 
  -7     1    12        394.46        406.17         46.40   o 
   7     2     8         29.45         30.74         11.62   o 
   7     3     7        650.79        691.10         60.55   o 
   7     4     5          4.57          8.94         13.55   o 
  -7     5     5         45.14         37.43         17.02   o 
   7     5     1        169.11        188.33         32.80   o 
   0     7    19         36.14         39.41         15.70   o 
   0    11     8        421.43        445.28         33.47   o 
  -1     7    19        137.74        127.67         28.18   o 
  -1     9    15          3.05          1.50          8.92   o 
   1    11     7          5.07          9.56          8.19   o 
  -2     2    23        162.55        156.09         21.94   o 
   2     2    22          2.34          1.80         12.66   o 
  -2     5    21         74.07         78.62         22.81   o 
   2     5    20        496.16        490.89         51.05   o 
   3     1    21         46.93         49.74         21.14   o 
  -3     6    19         27.61         19.17         12.16   o 
   3     8    14         35.47         23.78          9.15   o 
  -3    10     9        150.25        140.49         28.92   o 
  -4     2    21        123.89        146.14         21.43   o 
   4     2    19          0.57          8.76         11.69   o 
  -4     9    10          1.56         16.41         12.73   o 
   4     9     8         30.11         25.58          9.70   o 
  -4    10     3        548.69        537.07         37.71   o 
   4    10     1         80.56         65.14         20.92   o 
   5     0    17          3.50          1.76          8.47   o 
   5     3    16        778.93        791.11         46.73   o 
   5     5    14        129.28        156.07         20.50   o 
  -5     9     3         49.56         40.60         12.69   o 
  -5     9     2        485.18        510.55         35.64   o 
  -5     9     1          4.00         12.10          7.61   o 
   5     9     0       1050.01       1152.98         52.46   o 
  -6     5    13        188.10        188.57         30.96   o 
   6     5    10          5.94          7.69          7.01   o 
   7     0     9        111.27        150.66         29.77   o 
  -7     4     9        593.28        579.66         56.69   o 
   7     5     2         28.43         26.32         14.15   o 
   0     3    23         39.00         42.69         12.10   o 
   1     2    23        200.13        205.87         24.32   o 
  -1     3    23        189.87        203.19         23.76   o 
   1     5    21        123.92        143.98         19.79   o 
   1     6    20        277.73        267.43         26.88   o 
  -1    11     8          7.81         17.45          9.53   o 
  -2     4    22        236.52        264.54         38.89   o 
   2     4    21         96.52        101.98         24.72   o 
  -2     6    20          6.68          7.40         10.52   o 
   2     6    19        153.76        133.22         26.68   o 
  -2    11     6          5.35         12.13          8.57   o 
   3     7    16          0.50          2.69          6.37   o 
  -3     9    13         14.15          6.33         11.88   o 
  -4    10     4        117.43        147.21         20.02   o 
   4    10     2         41.52         45.23         17.23   o 
   5     1    17        198.40        212.22         35.36   o 
  -5     6    15        158.17        156.12         37.12   o 
  -5     7    13        129.35        124.00         25.52   o 
  -5     8    10          0.84          2.60         11.48   o 
  -5     9     4          5.02          3.05          7.35   o 
   5     9     1        111.83        109.43         24.07   o 
   6     0    14         89.36        101.72         23.90   o 
  -6     6    11        769.56        774.88         45.14   o 
   6     6     8         84.28         98.07         16.78   o 
   7     1     9         14.65         12.13         10.13   o 
  -7     2    12         31.88         36.92         15.03   o 
  -7     3    11          5.21         10.05         10.55   o 
  -7     5     6         10.93          3.91          8.42   o 
   1     4    22        150.59        141.43         20.71   o 
   1     8    17         97.00        101.73         12.99   o 
   1    10    12         87.39         80.21         16.84   o 
  -2     8    17       1010.72       1056.12         53.19   o 
   2     8    16         44.56         36.20          9.96   o 
   3     2    21         83.43         91.48         25.85   o 
  -3     3    22          3.59          3.16         10.74   o 
   3    10     8        187.11        168.90         29.51   o 
  -4     4    20        120.79        115.61         27.07   o 
   4     4    18         42.51         36.44         13.84   o 
  -4     5    19         62.43         61.59         18.52   o 
   4     5    17        415.57        450.31         34.73   o 
  -4     7    16          6.41         22.07         11.40   o 
   4     7    14        825.89        812.40         65.34   o 
  -4    10     5         96.11         97.20         13.70   o 
   4    10     3        121.56        124.61         27.81   o 
  -5     4    18        127.66        119.96         36.04   o 
  -5     9     5          0.60          5.43          9.56   o 
   5     9     2         48.36         34.37         14.34   o 
  -6     1    17          2.84         14.68         12.42   o 
   6     1    14        279.53        313.09         29.57   o 
  -6     7     8         47.68         29.44         13.05   o 
   6     7     5         80.67         78.20         21.59   o 
   7     4     6          0.19          8.10         11.90   o 
   7     5     3         32.48         37.29         17.72   o 
   0     0    24        867.92        821.63         68.38   o 
   0    11     9       2479.79       2573.55        119.25   o 
  -1     1    24         76.94        102.52         25.32   o 
   1     9    15        198.73        175.60         21.63   o 
   1    11     8         34.06         42.74         15.26   o 
  -2    11     7       1117.52       1223.19         55.93   o 
   2    11     6        244.24        254.20         36.22   o 
  -3     0    23         87.75         94.42         25.31   o 
   3     4    20        128.69        152.01         41.95   o 
   3     5    19        342.05        342.75         43.21   o 
  -3     8    16         57.03         65.61         14.13   o 
   3     9    12        329.29        352.18         43.68   o 
  -3    10    10        277.26        291.25         40.45   o 
  -4     8    14        963.28        931.44         70.21   o 
   4     8    12        348.02        306.98         33.47   o 
  -4     9    11         57.78         68.71         21.46   o 
   4     9     9         13.14          8.74          5.45   o 
   5     2    17        227.22        247.10         28.24   o 
  -5     5    17        219.53        220.20         35.69   o 
   5     6    13       1592.53       1694.68        108.64   o 
   5     7    11          7.68         10.11          9.57   o 
   5     8     8          0.15         11.59          8.40   o 
   5     9     3         53.88         57.07         17.65   o 
  -6     3    16        201.96        216.63         34.22   o 
   6     3    13        354.40        342.08         30.50   o 
   6     4    12         59.10         60.29         13.67   o 
   7     2     9        751.93        799.08         46.28   o 
   7     3     8          3.13          4.45          6.92   o 
  -7     4    10        286.22        276.05         39.41   o 
  -7     5     7         91.94         83.87         22.80   o 
   0     1    24        237.14        253.62         29.74   o 
   0    10    13         41.84         40.21         12.42   o 
   1     7    19         67.73         62.99         18.89   o 
  -1    10    13        473.72        460.75         35.56   o 
  -1    11     9        995.11       1014.98         75.71   o 
  -2     3    23          5.64         16.05         13.15   o 
   2     3    22        351.19        404.49         48.96   o 
  -2     7    19        196.36        208.88         35.87   o 
   2     7    18        678.65        732.28         29.83   o 
  -2     9    15         15.41         14.37          7.59   o 
   2     9    14          8.56          2.64          7.57   o 
  -2    10    12         83.63         92.47         23.84   o 
   2    10    11          2.97          6.25         11.31   o 
  -3     1    23        716.35        785.91         48.29   o 
   3     6    18          7.24         20.96         13.58   o 
  -3     7    18          6.48          7.48         11.85   o 
  -3    11     2         99.51         90.86         22.69   o 
  -3    11     1        282.03        274.04         39.27   o 
   3    11     0          0.98          7.79          8.70   o 
   3    11     1          9.62          6.72         10.91   o 
  -4     3    21         11.02          2.43          8.83   o 
   4     3    19         32.87         33.72         17.12   o 
  -4     6    18          5.78         10.72         10.83   o 
   4     6    16          6.55          4.31          9.86   o 
  -4    10     6          5.13          8.36          9.94   o 
   4    10     4         11.64         44.36         16.82   o 
  -5     1    20         68.87         80.46         16.03   o 
  -5     3    19         33.23         17.67         15.84   o 
  -5     9     6         46.62         48.70         12.85   o 
  -6     2    17        650.05        673.60         42.62   o 
   6     2    14         68.98         71.99         25.33   o 
   7     5     4        881.27        971.04         73.51   o 
  -8     0     2        418.08        465.43         49.20   o 
   0     5    22        145.08        137.57         19.90   o 
   0     8    18        190.11        204.92         22.72   o 
   1     3    23        450.31        478.24         36.96   o 
  -1     5    22        576.95        565.03         38.74   o 
  -1     6    21         12.75          7.59          9.13   o 
  -1     8    18         65.76         80.64         12.72   o 
   3    10     9        177.47        179.49         21.91   o 
  -3    11     3          3.25         17.27         11.21   o 
   3    11     2        517.22        552.03         53.76   o 
  -4     0    22        568.56        660.40         61.29   o 
   4     0    20         30.34         47.86         20.59   o 
  -5     8    11        719.48        735.81         62.90   o 
   5     9     4         34.66         38.66         15.95   o 
  -6     5    14         52.05         51.14         16.34   o 
   6     5    11        222.04        229.43         27.60   o 
  -6     6    12         19.90         17.94         12.97   o 
   6     6     9        134.28        147.59         20.81   o 
  -6     7     9          5.00         12.54          9.02   o 
   6     7     6        308.63        297.59         39.70   o 
   7     1    10          9.47         14.80         12.35   o 
  -7     2    13         95.96         80.83         20.75   o 
  -7     3    12        608.19        529.72         55.38   o 
   7     4     7          0.73          8.21         10.58   o 
  -7     5     8         78.98         92.95         24.53   o 
  -8     0     4        306.33        288.93         38.89   o 
   8     0     0         92.16         70.14         22.78   o 
  -8     1     4        161.23        160.06         29.78   o 
  -8     1     2        517.75        498.04         50.26   o 
  -8     1     1        100.76         81.28         21.35   o 
   8     1     0        259.83        270.76         38.10   o 
   0     2    24        210.70        219.59         25.36   o 
   0     6    21        543.51        574.69         55.77   o 
   0     9    16        216.15        213.45         19.34   o 
   0    12     0        699.07        780.49         63.27   o 
   0    12     1          7.74         11.56         13.43   o 
  -1     2    24         44.75         56.49         14.70   o 
  -1     4    23         60.45         65.68         14.49   o 
  -1     9    16        310.18        330.69         30.17   o 
   1    11     9       1593.25       1644.34         95.46   o 
  -2     0    24        523.95        549.55         57.70   o 
  -2     1    24        402.67        410.98         34.97   o 
   2     1    23          4.33          2.27         12.94   o 
  -2    11     8        391.86        389.16         47.90   o 
   2    11     7         35.97         37.20         15.26   o 
  -3     2    23         11.73          8.36         13.90   o 
   3     3    21        197.38        169.41         31.60   o 
   3     8    15          7.74         15.41         12.60   o 
  -3     9    14         70.26         65.03         19.99   o 
  -3    11     4         68.91         62.71         13.77   o 
   3    11     3        710.78        784.86         64.58   o 
  -4     1    22        917.73        953.84         44.84   o 
   4     1    20       1065.91       1107.81         82.09   o 
  -4    10     7        146.82        119.11         18.86   o 
   4    10     5         52.30         42.91         17.14   o 
   5     4    16         44.37         30.71         11.20   o 
  -5     6    16         25.99         24.79         17.92   o 
  -5     7    14         82.15         63.98         19.88   o 
  -5     9     7          5.12          8.57          7.65   o 
  -6     8     3        138.64        134.73         27.05   o 
  -6     8     2        536.32        538.58         54.75   o 
  -6     8     1         35.21         31.30         20.00   o 
   6     8     0         16.17         14.38         13.20   o 
   7     5     5          0.53          4.17          9.86   o 
  -7     6     2         56.46         37.35         15.60   o 
  -7     6     1        472.98        495.06         64.11   o 
  -8     1     5          0.03          6.35         10.34   o 
   8     1     1        129.14        130.38         27.78   o 
   0     4    23        106.97        104.30         17.51   o 
   0    11    10        110.64        111.34         26.73   o 
   0    12     2        229.30        250.90         35.87   o 
   1    10    13         17.61         18.22          8.99   o 
  -3     5    21          4.07          8.19         16.93   o 
   3     7    17        101.15         97.71         22.19   o 
  -3    10    11          6.22          8.89         10.24   o 
  -3    11     5       1557.99       1569.55         65.27   o 
  -5     2    20        234.60        238.10         26.20   o 
   5     3    17          0.04         14.58         16.41   o 
   5     8     9        370.19        432.72         33.80   o 
  -6     8     4        150.66        139.72         28.77   o 
   6     8     1        548.09        590.60         56.38   o 
   7     3     9        120.52        139.82         20.12   o 
  -7     4    11          2.83          6.90         11.15   o 
  -7     6     4        291.73        264.83         39.30   o 
  -7     6     3        664.64        709.61         63.26   o 
   7     6     0          8.16         12.67         11.91   o 
  -8     0     6        150.34        139.11         29.22   o 
   8     0     2          7.97          8.63          7.82   o 
  -8     2     3        171.95        183.75         23.29   o 
  -8     2     2         42.03         54.84         20.11   o 
  -8     2     1        274.80        291.11         39.20   o 
   0     7    20        332.12        340.10         43.37   o 
   0    12     3         42.05         68.98         33.31   o 
   1     1    24        494.74        480.74         37.89   o 
  -1     7    20         35.65         13.32         11.43   o 
  -1    11    10          5.06          6.15          7.96   o 
  -1    12     1        151.57        170.45         30.72   o 
   1    12     0        643.69        673.70         59.12   o 
   1    12     1         12.91         20.27         13.35   o 
  -2     5    22         78.82         77.24         23.07   o 
   2     5    21          5.64         15.79         12.75   o 
  -3     4    22        502.51        595.88         59.55   o 
  -3     6    20        135.40        143.71         30.96   o 
   3    11     4         90.97         95.84         23.06   o 
  -4     2    22         67.08         82.06         17.71   o 
   4     2    20        332.48        370.31         47.59   o 
  -4     7    17        257.20        245.44         26.29   o 
   4     7    15         64.30         64.20         13.83   o 
  -4     9    12         17.78          7.74          8.00   o 
   4     9    10         34.67         13.01         11.74   o 
   5     1    18         67.37         69.61         20.33   o 
   5     9     5         49.85         50.75         17.29   o 
  -6     0    18        277.95        236.94         38.07   o 
  -6     1    18          1.40         14.79         12.08   o 
   6     1    15        183.37        173.82         22.60   o 
  -6     4    16        237.13        243.64         36.83   o 
   6     4    13          9.69         19.92          9.94   o 
  -6     7    10          1.53          3.89         11.21   o 
   6     7     7        248.12        301.13         40.67   o 
  -6     8     5        135.08        127.03         27.76   o 
   6     8     2         12.16         14.37         10.64   o 
  -7     1    14        104.88         85.67         23.70   o 
   7     2    10        126.59        150.84         21.14   o 
  -7     5     9         52.56         28.11         13.85   o 
  -7     6     5        584.54        638.38         60.56   o 
   7     6     1          0.11          2.90          6.75   o 
  -8     1     6          2.48          3.97          9.63   o 
  -8     2     4        151.10        149.95         20.60   o 
   8     2     0        130.93        150.45         27.89   o 
   0    10    14        125.21        125.48         18.69   o 
   0    12     4        117.12         98.87         23.48   o 
   1     5    22        223.46        221.96         20.48   o 
   1     8    18        506.47        514.80         29.35   o 
   1     9    16         19.29         19.59          8.58   o 
  -1    12     3          2.20          4.99          6.46   o 
  -1    12     2          9.69          5.58          9.23   o 
   1    12     2        427.76        497.00         50.66   o 
  -2     2    24        275.14        290.64         29.96   o 
   2     2    23        532.00        546.31         67.35   o 
  -2     6    21        652.21        750.56         67.00   o 
  -2     8    18        164.03        160.75         21.21   o 
   2     8    17         72.42         50.28         18.62   o 
  -2    10    13         81.14         74.37         23.34   o 
   2    10    12         27.65         35.60         11.03   o 
  -2    11     9        256.00        257.62         39.32   o 
   2    11     8        814.34        839.65         65.33   o 
   3     1    22         61.86         49.56         18.58   o 
   3     9    13        128.71        127.09         27.75   o 
   3    10    10          6.87          9.77          6.95   o 
  -3    11     6        238.19        220.87         24.78   o 
  -4     8    15        734.67        756.60         64.52   o 
   4     8    13         30.20         28.03         10.06   o 
  -4    10     8        242.02        214.25         24.55   o 
   4    10     6        267.45        243.60         38.23   o 
  -5     4    19        118.77        109.76         26.05   o 
   5     7    12       1511.96       1491.21         91.45   o 
  -5     8    12         84.64         91.20         22.50   o 
  -5     9     8       1054.02       1046.31         53.79   o 
  -6     3    17         18.16          8.93         11.55   o 
   6     3    14        600.02        597.81         41.43   o 
  -6     6    13       2073.07       2122.53        126.39   o 
   6     6    10        259.73        253.46         26.44   o 
   7     0    11         88.32         87.15         23.91   o 
  -7     3    13         24.01          9.33          8.88   o 
   7     4     8         46.90         34.08         11.26   o 
   7     5     6        887.04        955.49         74.06   o 
   7     6     2          5.41          6.08         12.39   o 
  -8     2     5        274.74        293.32         28.74   o 
   8     2     1         67.86         47.61         18.53   o 
  -1     3    24          6.16          9.59          9.62   o 
   1     6    21         60.13         69.22         14.33   o 
  -1    10    14        425.31        417.71         34.33   o 
   1    11    10         61.20         64.30         19.58   o 
   1    12     3         12.17          7.36          9.29   o 
  -2     4    23        110.08        107.03         26.43   o 
   2     4    22         13.09         21.75         16.07   o 
  -2     9    16        144.50        150.14         21.31   o 
   2     9    15        577.72        618.57         40.39   o 
  -3     8    17        203.69        190.61         34.22   o 
   3    11     5        112.71        123.99         26.97   o 
  -4     4    21         20.06         17.20         12.30   o 
   4     4    19         70.67         58.36         21.99   o 
  -4     5    20        421.38        488.84         54.71   o 
   4     5    18          3.18         15.00          9.15   o 
  -5     5    18        104.41        125.80         29.18   o 
   5     9     6        318.14        344.63         41.75   o 
  -6     5    15         15.36         21.95         13.97   o 
   6     5    12         39.09         46.64         11.98   o 
  -6     8     6         25.54         26.19         14.35   o 
   6     8     3          1.29          4.25          8.97   o 
   7     1    11        197.59        174.94         33.10   o 
  -7     6     6         55.39         31.89         14.49   o 
  -8     1     7          5.45          0.74          8.12   o 
   8     1     3         10.90         15.72         13.59   o 
  -8     2     6          9.79          9.87          6.71   o 
   8     2     2         22.37         22.85         14.41   o 
   0     3    24          1.53          3.00         11.00   o 
   0    12     5          1.30          2.25         10.05   o 
   1     2    24         53.37         58.12         20.09   o 
   1     4    23         31.99         34.82         11.21   o 
  -1    12     4         47.41         65.18         19.45   o 
   3     2    22          0.89         37.98         20.34   o 
  -3     3    23         18.13         18.49         10.33   o 
   3     5    20       2174.15       2178.14        223.31   o 
  -3     7    19        465.06        487.65         54.76   o 
  -3     9    15        179.00        183.59         33.58   o 
  -3    11     7        795.40        824.71         47.80   o 
  -4     6    19        145.70        130.88         29.34   o 
   4     6    17        132.33        123.57         19.27   o 
  -5     0    21        288.15        306.71         41.41   o 
   5     2    18        158.66        162.29         22.73   o 
  -5     7    15        129.50        126.72         26.23   o 
   5     8    10        246.38        262.83         26.95   o 
  -6     2    18        147.69        141.82         20.36   o 
   6     2    15        597.37        620.15         43.69   o 
  -6     7    11        133.06        159.37         41.51   o 
  -7     4    12         41.31         46.48         18.70   o 
  -7     5    10        576.12        670.33         61.88   o 
   7     6     3         43.07         54.84         18.52   o 
  -8     0     8        670.44        679.53         60.90   o 
   8     0     4        396.40        399.37         48.12   o 
  -8     3     2         13.13         12.61         10.52   o 
   0     9    17        192.36        195.14         18.76   o 
   0    11    11         22.78         24.89         13.10   o 
  -1     0    25         61.12        106.33         27.06   o 
   1     7    20        225.82        219.82         34.24   o 
  -1     9    17         22.91         13.71          7.93   o 
  -1    11    11        203.20        215.79         35.52   o 
   1    12     4         37.40         43.41         17.68   o 
  -2     7    20        184.72        217.23         36.78   o 
   2     7    19        654.45        703.82         34.75   o 
   3     4    21        236.08        276.61         41.32   o 
   3     6    19         35.24         47.87         12.65   o 
  -3    10    12         92.54         88.87         24.70   o 
   4     9    11         35.95         32.09         17.35   o 
  -4    10     9         43.43         53.96         20.24   o 
   4    10     7        320.50        329.65         44.54   o 
  -5     1    21        422.39        466.74         30.02   o 
  -5     6    17         24.91         26.34         15.91   o 
  -5     9     9         43.39         35.18         22.91   o 
   6     7     8          1.64         25.70         14.84   o 
  -6     8     7        162.06        196.16         24.01   o 
   6     8     4         17.16          8.93         12.29   o 
  -7     0    15         48.03         40.23         15.83   o 
   7     3    10        472.75        471.25         36.62   o 
  -7     6     7          0.77         17.65         13.79   o 
  -8     1     8        291.96        300.47         60.85   o 
   8     1     4        181.42        154.57         30.60   o 
  -8     2     7        144.73        144.48         20.79   o 
   8     2     3        173.48        224.95         36.15   o 
  -8     3     4         46.85         40.58         19.30   o 
  -8     3     3          4.14         15.72         12.67   o 
  -8     3     1          8.14         13.22         15.58   o 
   8     3     0         29.06          4.99          9.10   o 
   0     8    19        914.67        943.05         50.45   o 
   0    12     6       1201.68       1192.75         78.39   o 
  -1     1    25        913.71        982.90         76.93   o 
  -1     8    19         44.57         47.96         18.56   o 
   1    10    14        327.04        363.54         31.05   o 
  -1    12     5         41.15         45.67         17.16   o 
  -2     3    24         83.53         74.47         23.11   o 
   2     3    23        172.99        190.20         34.43   o 
  -2    11    10         17.05         19.91         14.39   o 
   2    11     9        244.56        257.87         39.17   o 
  -3     1    24        195.71        231.25         27.43   o 
   3     8    16       1078.41       1121.63         79.99   o 
   3    11     6          3.50         41.55         19.03   o 
  -4     3    22         12.99         12.98          8.30   o 
   4     3    20         80.02         53.72         19.14   o 
   5     4    17        528.08        553.39         40.44   o 
   5     5    16          4.01          6.99          8.37   o 
   5     9     7        145.03        154.05         28.74   o 
  -7     1    15         25.74         24.91         13.72   o 
   7     2    11         25.02         25.08          9.98   o 
   7     4     9        205.69        230.62         26.95   o 
   7     5     7         10.49         19.28         12.50   o 
   7     6     4        411.43        428.31         50.92   o 
  -8     3     5         40.12         20.67         13.86   o 
   8     3     1        269.71        319.50         45.83   o 
   0     1    25         24.46         32.57         10.46   o 
   0     5    23         61.89         51.70         13.06   o 
   0     6    22          0.35          9.63          9.80   o 
  -1     5    23         31.27         23.43         13.78   o 
  -1     6    22         55.47         62.81         21.02   o 
   1    12     5         46.22         47.88         18.12   o 
  -2    10    14        580.81        581.91         62.85   o 
   2    10    13        548.25        659.98         42.54   o 
  -2    12     2          4.16          4.36          9.27   o 
  -2    12     1        521.21        560.86         55.50   o 
   2    12     0         58.07         67.42         21.74   o 
   2    12     1        245.02        259.24         37.92   o 
   3     9    14       1797.17       1823.44        102.55   o 
   3    10    11        433.76        433.16         51.27   o 
  -3    11     8         57.31         62.56         21.34   o 
   5     7    13         18.08         20.56         12.87   o 
  -5     8    13        184.07        211.76         41.93   o 
  -6     6    14         47.89         39.89         17.02   o 
   6     6    11        445.19        491.09         41.87   o 
  -6     8     8        137.56        151.77         21.41   o 
   6     8     5         44.92         21.58         12.15   o 
  -7     3    14        298.77        351.33         42.41   o 
  -7     6     8         66.33         70.26         20.88   o 
   0    10    15          6.05          6.80          6.92   o 
   1     3    24          0.74         10.61         11.84   o 
   1    11    11        432.18        446.43         34.80   o 
  -1    12     6        519.74        582.42         55.25   o 
   2     0    24         84.91         95.09         26.42   o 
  -2    12     3         24.81         15.36         11.65   o 
   2    12     2        518.93        550.64         55.30   o 
   3     3    22        210.79        249.89         40.06   o 
  -3     5    22          4.27         11.42         12.78   o 
   3     7    18        210.32        199.29         23.75   o 
  -4     1    23       1012.99       1030.17         54.25   o 
   4     1    21         30.10         36.75         16.34   o 
  -4     7    18         26.47         30.10         15.73   o 
   4     7    16         56.70         48.56         12.65   o 
  -4     8    16        116.57        105.29         31.90   o 
   4     8    14        130.82        134.17         19.98   o 
  -4    10    10         61.50         45.54         17.20   o 
   4    10     8          8.30          3.42          9.36   o 
   5     0    19        648.90        706.92         67.33   o 
  -5     2    21        162.54        201.28         25.39   o 
   5     3    18        134.35        120.17         19.54   o 
  -5     9    10        978.50       1009.25         76.32   o 
   6     0    16          4.65         16.88         15.38   o 
  -6     1    19        149.47        135.80         20.32   o 
   6     1    16          6.39         14.33          9.21   o 
  -6     3    18        297.04        308.14         42.79   o 
   6     3    15         51.81         55.76         18.09   o 
  -6     4    17         27.88         30.53         16.46   o 
   6     4    14        403.59        444.89         36.24   o 
  -7     2    15        340.56        342.04         42.99   o 
  -7     4    13          2.34          2.43          7.00   o 
  -7     5    11         37.83         70.71         28.54   o 
  -8     1     9        861.89        866.01         68.74   o 
   8     1     5         31.33         43.99         18.62   o 
  -8     2     8         11.16         17.55         18.84   o 
   8     2     4         38.18         30.35         12.49   o 
  -8     3     6        405.12        419.30         51.28   o 
   8     3     2        262.24        277.76         41.68   o 
   0     2    25        617.55        652.95         44.14   o 
   0    11    12          1.06          0.90          8.97   o 
   0    12     7          1.84         15.23         13.18   o 
  -1     2    25         24.65         24.67         10.01   o 
  -1     4    24        432.42        453.95         37.04   o 
  -1     7    21        257.33        282.86         52.77   o 
  -1    10    15         14.30         18.77         13.05   o 
   1    12     6          0.11          8.22          9.56   o 
  -2     1    25        645.34        766.95         70.56   o 
   2     1    24        102.86        125.95         36.17   o 
   2     8    18          2.19          2.71          9.18   o 
  -2     9    17         24.29         18.65          9.22   o 
   2     9    16          7.39          4.19         10.12   o 
  -2    12     4        180.12        179.11         32.60   o 
   2    12     3        147.59        142.30         28.63   o 
  -3     2    24         44.92         54.23         14.63   o 
  -3     6    21        110.86        105.81         27.01   o 
   3    11     7         56.72         42.08         16.52   o 
   5     1    19        717.50        791.61         70.89   o 
   5     6    15        262.30        259.78         39.01   o 
   5     8    11         97.80        100.83         24.92   o 
  -5    10     3        131.49        130.36         15.96   o 
  -5    10     2         36.36         27.80          8.34   o 
  -5    10     1          5.15         14.14          6.88   o 
   5    10     0         66.66         75.32         15.31   o 
  -6     5    16        367.69        394.07         48.14   o 
   6     5    13        116.30        117.83         34.39   o 
  -6     7    12         69.70         77.54         21.66   o 
   6     7     9          3.28          7.25          7.25   o 
   7     1    12        211.03        217.41         37.58   o 
   7     6     5         26.23         15.57         10.01   o 
   0     4    24          4.34          4.40          9.26   o 
   0     7    21         55.81         77.40         23.19   o 
   1     8    19        265.74        264.24         28.46   o 
  -1    11    12         86.55        102.34         25.53   o 
  -1    12     7          1.29          1.79          8.56   o 
  -2     5    23       1011.12       1078.90         81.81   o 
   2     5    22        420.64        395.72         49.63   o 
  -2    11    11        682.28        738.57         66.73   o 
   2    11    10        960.15        976.70         75.18   o 
   3     0    23        520.89        486.35         56.15   o 
  -3     4    23        320.81        406.81         51.42   o 
  -3     8    18       1069.27       1117.14         83.75   o 
  -3    10    13         67.96         53.76         19.81   o 
  -3    11     9        485.25        499.45         55.76   o 
  -4     2    23        421.85        423.10         37.11   o 
  -4    11     3        115.40        116.42         19.26   o 
  -4    11     2         25.40         39.02         18.35   o 
  -4    11     1         70.45         70.93         21.67   o 
   4    11     0        196.41        183.34         33.02   o 
   4    11     1         13.68         11.04         12.78   o 
  -5     4    20        291.28        350.06         45.99   o 
  -5     5    19         25.77         31.75         15.79   o 
  -5     7    16          5.87          4.57         11.27   o 
   5     9     8        896.07        985.61         71.45   o 
  -5    10     4         46.11         41.44         10.07   o 
   5    10     1        100.33        103.22         26.88   o 
  -6     8     9        328.36        368.90         32.87   o 
   6     8     6         45.83         67.61         20.67   o 
   7     3    11          0.02         11.67         16.10   o 
   7     5     8        158.98        187.35         33.78   o 
  -7     6     9         70.41         58.82         19.07   o 
  -7     7     2        759.46        809.46         69.61   o 
  -8     0    10         36.54         39.04         17.47   o 
   8     0     6        459.64        524.59         56.67   o 
  -8     2     9         11.02         16.53         14.84   o 
   8     2     5          3.46          6.15          8.31   o 
  -8     3     7         15.30         24.62         14.07   o 
   8     3     3        142.09        125.65         28.51   o 
  -8     4     2         36.73         26.84         16.19   o 
   1     0    25        952.98       1079.26         84.01   o 
  -2     6    22        239.11        250.40         40.28   o 
   2     6    21         98.41         90.45         23.26   o 
  -2    12     5         27.58         34.93         17.58   o 
   2    12     4         40.28         69.33         20.97   o 
  -3     9    16        382.10        395.48         34.60   o 
  -4     5    21        751.05        829.16         72.58   o 
   4     5    19          0.71         11.95         14.62   o 
  -4     9    14        514.08        513.82         54.81   o 
   4     9    12         13.47         10.80         12.23   o 
  -4    11     4        595.26        649.17         58.98   o 
   4    11     2        577.42        594.82         60.35   o 
  -5    10     5        376.24        375.85         45.47   o 
   5    10     2        116.12        144.29         39.64   o 
  -6     2    19          5.15          7.89         12.09   o 
   6     2    16        262.22        293.47         39.79   o 
   7     4    10          0.73         10.70         14.34   o 
  -7     7     4        681.92        765.00         68.22   o 
  -7     7     3        146.80        125.03         27.97   o 
   7     7     0         12.20         25.47         13.41   o 
  -8     1    10       1058.13       1138.24         79.59   o 
   8     1     6        936.72        960.71         76.17   o 
  -8     4     4          3.41          5.64         12.72   o 
  -8     4     3        241.52        257.65         40.54   o 
  -8     4     1        259.23        261.60         41.24   o 
   8     4     0         95.58        110.37         28.17   o 
