# Supplementary material for: Charge density studies of multicentre two-electron bonding of an anion radical at non-ambient temperature and pressure
Source: IUCrJ. 2021 Jun 12;8(Pt 4):644–54. doi: 10.1107/S2052252521005273 (PMC8256703; doi:10.1107/S2052252521005273)
Supplement: Supplementary file 5 [file m-08-00644-sup5.hkl]

 
# fcf, LIST 4 option, 
# notice sigma(Iobs) is replaced by sigmaw(Iobs)
# where in the weighting scheme, Weight(hkl) = 1/sigmaw^2 )
# Weight(hkl) =   1/sigma^2
# Input diffraction data were   Ihkl
# Structure was refined vs Ihkl
# written by  MoPro v20.01 

data_180K
_shelx_title ' written by MoPro v20.01'
_shelx_refln_list_code        4
_shelx_F_calc_maximum      447.18
_exptl_crystal_F_000       700.00
_reflns_d_resolution_high  0.8007

loop_
 _symmetry_equiv_pos_as_xyz
'x, y, z'
'-x+1/2, y+1/2, -z+1/2'
'-x, -y, -z'
'x-1/2, -y-1/2, z-1/2'

_cell_length_a     6.7983
_cell_length_b    10.0786
_cell_length_c    20.4949
_cell_angle_alpha  90.000
_cell_angle_beta   94.744
_cell_angle_gamma  90.000


loop_ 
 _refln_index_h 
 _refln_index_k 
 _refln_index_l 
 _refln_F_squared_calc 
 _refln_F_squared_meas 
 _refln_F_squared_sigma
 _refln_observed_status
   0     0     2       5389.13       5753.85         38.36   o 
   0     0     4       3019.57       3223.96         39.38   o 
   0     1     1       2007.63       2329.98         16.81   o 
   0     1     2        330.23        307.47          4.08   o 
   0     1     3       1669.92       1960.81         28.09   o 
   0     1     4         73.31         76.34          4.56   o 
   0     1     5      10775.62      10789.31         84.07   o 
   0     2     0       1366.42       1521.83         13.75   o 
   0     2     1        102.25        112.39          2.72   o 
   0     2     2       2269.72       2446.97         16.60   o 
   0     2     3       3387.28       3472.66         25.48   o 
  -1     0     5       4086.99       4098.31         62.75   o 
  -1     0     3       1878.77       1905.24         16.43   o 
  -1     0     1        790.17        768.18          9.18   o 
   1     0     1       1173.32       1271.81         24.27   o 
   1     0     3       1881.15       2007.09         29.33   o 
  -1     1     4        631.70        664.28          9.51   o 
  -1     1     3        125.41        143.02          3.44   o 
  -1     1     2       1741.91       1810.76         14.10   o 
  -1     1     1       1069.14       1142.28          9.32   o 
   1     1     0       3253.95       3401.48         20.73   o 
   1     1     1       7512.54       7481.36        109.69   o 
   1     1     2          1.91          1.57          1.17   o 
   1     1     3       1742.03       1825.06         15.13   o 
   1     1     4       1202.86       1172.32         12.33   o 
  -1     2     2       5183.65       5345.44        141.85   o 
  -1     2     1        626.64        651.55         20.01   o 
   1     2     0       1786.85       1980.80         18.21   o 
   1     2     1       2842.13       2918.88         29.74   o 
   1     2     2       5656.55       5703.50         33.37   o 
   0     0     6       2017.01       2008.40         34.94   o 
   0     1     6        139.84        109.34          6.26   o 
   0     2     4         19.50          9.30          1.60   o 
   0     2     5       6515.13       6648.56         67.17   o 
   0     3     1          0.67          2.18          1.38   o 
   0     3     2       1273.79       1247.81         18.07   o 
   0     3     3       5263.06       5370.72         38.05   o 
   1     0     5        160.28        156.73          6.97   o 
  -1     1     6        370.12        377.82          8.05   o 
  -1     1     5       6024.42       6176.11         43.77   o 
   1     1     5       1924.23       1915.82         18.07   o 
  -1     2     5       3401.69       3319.48         52.89   o 
  -1     2     4       3028.02       2982.96         34.06   o 
  -1     2     3       2225.89       2240.63         17.77   o 
   1     2     3       8268.14       8124.84         39.95   o 
   1     2     4        619.40        596.11         11.61   o 
  -1     3     2       3383.37       3414.13         33.73   o 
  -1     3     1       2653.55       2740.78         30.60   o 
   1     3     0       3334.34       3565.14         69.52   o 
   1     3     1      17273.85      18029.62        106.71   o 
  -2     0     4       2111.42       2001.87         33.02   o 
  -2     0     2        195.39        209.21          8.74   o 
   2     0     0      26273.81      26238.13        153.85   o 
   2     0     2      98224.19      93283.94        262.55   o 
  -2     1     3       1734.04       1732.63         18.33   o 
  -2     1     2        157.74        157.39          5.48   o 
  -2     1     1       1246.63       1143.77         13.45   o 
   2     1     0       7438.58       7360.85         35.98   o 
   2     1     1       6588.75       6684.36         29.33   o 
   2     1     2       6540.86       6658.67         42.90   o 
   0     0     8      28161.03      28154.74        268.65   o 
   0     1     7       4467.79       4510.92         56.53   o 
   0     2     6          6.32          8.54          2.25   o 
   0     2     7       7509.83       7605.49         53.49   o 
   0     3     4        870.12        878.74         17.47   o 
   0     3     5       2735.11       2755.50         27.23   o 
   0     4     0        523.32        501.59         14.44   o 
  -1     0     7       1888.38       2011.56         41.48   o 
   1     0     7         13.56          1.61          2.72   o 
  -1     1     7       6707.70       6687.26         57.83   o 
   1     1     6       2300.93       2296.07         18.72   o 
   1     1     7       1794.75       1830.70         19.53   o 
  -1     2     6       2730.46       2703.07         35.95   o 
   1     2     5        197.15        216.45          7.34   o 
   1     2     6       2632.38       2629.82         26.76   o 
  -1     3     4        899.84        887.65         20.62   o 
  -1     3     3      18206.13      17803.50         79.89   o 
   1     3     2       1797.73       1900.72         22.47   o 
   1     3     3      11453.37      11474.14         69.87   o 
   1     3     4        758.72        774.64         14.72   o 
  -2     0     6      18303.67      18024.79        187.59   o 
   2     0     4      12028.47      12142.59        110.23   o 
  -2     1     5       7901.69       7879.59         37.08   o 
  -2     1     4        126.99        114.03          4.37   o 
   2     1     3       4520.76       4664.44         37.17   o 
   2     1     4         65.06         62.84          3.44   o 
  -2     2     4         83.17         79.49          4.19   o 
  -2     2     3       4754.50       4818.82         53.87   o 
  -2     2     2          8.78          2.66          1.91   o 
  -2     2     1        156.22        152.44          6.42   o 
   2     2     0         44.96         64.62          7.61   o 
   2     2     1        126.60        125.43          4.89   o 
   2     2     2       1660.60       1623.60         23.83   o 
   2     2     3        251.66        256.47          9.19   o 
   0     1     8          6.02          3.29          2.46   o 
   0     2     8       6328.69       6342.34         45.12   o 
   0     3     6        182.04        180.61          8.98   o 
   0     4     1         85.27         80.67          4.46   o 
   0     4     2        353.68        339.48          7.96   o 
   0     4     3        573.45        574.41         12.82   o 
  -1     1     8          8.08          5.33          1.99   o 
  -1     2     7        636.89        640.46         18.28   o 
   1     2     7       1557.60       1542.67         21.57   o 
  -1     3     6        149.80        143.75          8.34   o 
  -1     3     5       2158.10       2143.25         47.63   o 
   1     3     5       5131.53       5012.58         45.55   o 
  -1     4     2         95.07         97.92          5.58   o 
  -1     4     1        344.21        341.14         12.99   o 
   1     4     0       7743.19       7753.75         84.60   o 
   1     4     1       1649.93       1671.14         24.28   o 
   1     4     2      16561.77      16327.63        136.15   o 
   2     0     6         90.22        102.80          6.11   o 
  -2     1     6       4803.49       4822.56         34.26   o 
   2     1     5        982.13        952.63         20.20   o 
  -2     2     5         80.30         88.73          4.81   o 
   2     2     4        821.21        807.38         16.68   o 
  -2     3     3        786.06        781.10         12.56   o 
  -2     3     2        138.61        133.72          5.35   o 
  -2     3     1        541.98        546.06         11.80   o 
   2     3     0        349.88        362.05         12.70   o 
   2     3     1        753.72        747.08         18.44   o 
   2     3     2       1642.27       1637.26         27.93   o 
   0     1     9        521.91        511.35         16.43   o 
   0     3     7        223.15        230.91          7.57   o 
   0     4     4       5666.41       5643.01         40.55   o 
   0     4     5          1.22          2.50          3.69   o 
  -1     0     9        184.80        197.30          7.30   o 
  -1     1     9         72.89         68.79          5.31   o 
   1     1     8        412.84        430.63         12.26   o 
  -1     2     8       3594.00       3602.43         46.34   o 
  -1     3     7       2162.52       2233.12         33.23   o 
   1     3     6         85.65         87.83          7.13   o 
  -1     4     4        110.83        108.18          4.84   o 
  -1     4     3        869.16        871.95         16.31   o 
   1     4     3        325.65        341.95         13.34   o 
   1     4     4          5.68          5.83          2.76   o 
  -2     0     8       1107.71       1075.22         23.85   o 
  -2     1     7          3.70          6.44          3.11   o 
   2     1     6        245.02        232.46          9.84   o 
  -2     2     6       4742.93       4769.97         35.48   o 
   2     2     5       1697.39       1673.20         20.51   o 
  -2     3     5         75.10         71.50          7.01   o 
  -2     3     4       1369.12       1303.13         26.32   o 
   2     3     3         71.34         69.34          4.79   o 
   2     3     4       1196.90       1190.57         19.52   o 
  -3     0     3       1754.88       1702.58         29.92   o 
  -3     0     1        307.07        289.84         12.20   o 
   3     0     1       4920.27       4766.61         46.85   o 
  -3     1     3        693.59        694.58         13.54   o 
  -3     1     2        512.13        483.72         11.13   o 
  -3     1     1         25.98         26.55          3.43   o 
   3     1     0        279.13        276.65          9.90   o 
   3     1     1        617.36        606.73          9.42   o 
   3     1     2        223.94        224.57          5.76   o 
   0     0    10       1038.89        998.51         28.04   o 
   0     1    10       2189.17       2178.33         33.86   o 
   0     2     9        756.18        764.26         17.17   o 
   0     3     8        648.04        612.88         12.62   o 
   0     4     6       3000.70       2997.17         35.97   o 
   0     5     1       7068.34       6988.12         82.46   o 
   1     0     9       6912.20       6849.39         89.36   o 
   1     1     9       3160.72       3173.66         42.49   o 
  -1     2     9         98.56         98.08          4.76   o 
   1     2     8        677.28        694.35         15.22   o 
   1     3     7       2090.81       2107.01         36.52   o 
  -1     4     5         11.68          8.10          2.43   o 
   1     4     5       1800.87       1786.64         22.14   o 
  -2     1     8       2225.22       2162.17         25.13   o 
   2     1     7       1275.15       1287.27         21.51   o 
  -2     2     7        406.87        382.48         11.98   o 
   2     2     6         51.25         37.13          3.90   o 
  -2     3     6        743.17        740.01         21.87   o 
   2     3     5        613.90        590.41         14.37   o 
  -2     4     2       1307.53       1292.37         24.44   o 
  -2     4     1       1414.13       1421.00         19.04   o 
   2     4     0        120.37        114.11          5.59   o 
   2     4     1       2937.17       2937.00         27.37   o 
  -3     0     5        807.92        788.91         21.55   o 
   3     0     3      15671.43      15534.40        178.30   o 
  -3     1     5        667.31        641.19         13.92   o 
  -3     1     4        935.38        923.07         17.27   o 
   3     1     3        636.97        627.24         11.22   o 
  -3     2     3       4329.35       4347.61         42.75   o 
  -3     2     2       1311.70       1311.93         17.78   o 
  -3     2     1        828.80        789.43         17.24   o 
   3     2     0        489.91        482.90         13.36   o 
   3     2     1        971.98        987.90         14.11   o 
   3     2     2         53.49         55.83          3.61   o 
   0     2    10       2331.29       2274.78         31.12   o 
   0     4     7       1101.43       1067.55         19.87   o 
   0     5     2         13.64         10.30          2.27   o 
   0     5     3       1562.17       1545.07         23.24   o 
  -1     1    10        929.11        874.96         18.71   o 
   1     2     9        101.26        100.89          6.17   o 
  -1     3     8        378.90        369.33         13.76   o 
   1     3     8          6.13          8.78          3.39   o 
  -1     4     6        817.31        813.73         17.40   o 
   1     4     6       1331.27       1269.56         19.36   o 
  -1     5     2        525.31        521.00         17.68   o 
  -1     5     1        981.12        980.79         24.17   o 
   1     5     0       1301.95       1244.32         29.06   o 
   1     5     1       1872.47       1828.21         19.32   o 
   1     5     2        580.55        566.13         12.43   o 
   2     0     8        553.26        552.10         24.48   o 
  -2     1     9       1534.52       1517.91         21.87   o 
   2     1     8       1810.93       1791.86         33.12   o 
  -2     2     8       2016.97       2009.77         28.64   o 
   2     2     7        175.58        161.50          7.95   o 
  -2     3     7         75.13         78.46         10.76   o 
   2     3     6       3667.57       3615.39         34.71   o 
  -2     4     4       4013.42       3967.88         31.27   o 
  -2     4     3        929.27        928.31         12.30   o 
   2     4     2          0.21          1.59          2.44   o 
   2     4     3        149.56        152.41          7.18   o 
  -3     1     6        472.48        476.26         10.77   o 
   3     1     4        627.89        593.78         16.22   o 
  -3     2     5       1039.14       1015.68         15.35   o 
  -3     2     4       1425.35       1382.57         20.68   o 
   3     2     3        355.13        364.52         12.75   o 
   0     1    11        281.55        273.41         12.70   o 
   0     3     9        262.59        257.73          8.45   o 
   0     5     4          0.64          1.54          2.41   o 
   0     5     5         24.39         26.08          3.37   o 
  -1     0    11        238.29        239.85         11.69   o 
   1     1    10       2111.92       2085.80         36.40   o 
  -1     2    10       4732.00       4692.55         55.57   o 
  -1     3     9          3.06          1.42          2.39   o 
  -1     4     7        274.01        259.37         12.80   o 
   1     4     7          0.19          2.65          2.52   o 
  -1     5     4       2356.95       2303.83         40.32   o 
  -1     5     3        628.71        615.92         15.20   o 
   1     5     3          3.43          3.83          2.71   o 
  -2     0    10       2612.63       2573.87         39.49   o 
  -2     2     9          3.16          1.42          3.19   o 
   2     2     8        594.25        580.77         15.44   o 
  -2     4     5        187.41        176.85         11.42   o 
   2     4     4         16.46         15.99          2.84   o 
  -3     0     7       4556.45       4427.35         60.29   o 
  -3     1     7        332.23        312.40          9.09   o 
   3     1     5         14.49         13.55          2.44   o 
  -3     2     6       2268.36       2213.36         23.42   o 
   3     2     4        828.07        844.52         19.82   o 
  -3     3     3       1051.52       1006.13         20.57   o 
  -3     3     2         51.85         45.62          5.90   o 
  -3     3     1       5215.03       5145.02         45.32   o 
   3     3     0        215.04        216.57          9.30   o 
   3     3     1        927.05        919.23         24.36   o 
   3     3     2        976.31        949.89         14.93   o 
   0     2    11       1478.55       1438.70         30.68   o 
   0     3    10          9.53          4.20          1.89   o 
   0     4     8       1051.54       1079.64         18.14   o 
   1     0    11        267.68        267.21         19.97   o 
  -1     1    11        663.27        659.22         14.98   o 
   1     2    10       1311.00       1287.54         22.70   o 
   1     3     9       1506.15       1483.29         24.38   o 
  -1     4     8       6148.07       6169.57        107.07   o 
  -1     5     5         23.59         22.94          3.15   o 
   1     5     4        193.52        197.49          9.38   o 
  -2     1    10       1667.75       1633.27         23.77   o 
   2     1     9        450.11        464.13         17.71   o 
  -2     3     8       1433.49       1371.53         44.07   o 
   2     3     7       1543.88       1583.31         21.61   o 
  -2     4     6        190.66        183.77         11.93   o 
   2     4     5         16.48         12.00          2.62   o 
  -3     1     8        202.69        183.40          8.62   o 
   3     1     6        229.46        221.21          9.72   o 
  -3     2     7         14.88         12.37          2.68   o 
   3     2     5        565.48        547.01         14.77   o 
  -3     3     5       2189.86       2130.53         30.87   o 
  -3     3     4        741.90        693.79         17.34   o 
   3     3     3       4688.67       4770.28         57.34   o 
   0     0    12       2647.85       2642.03         49.15   o 
   0     1    12          0.29          2.80          2.49   o 
   0     4     9        434.86        442.49         13.49   o 
   0     5     6        648.51        644.70         15.92   o 
   0     6     0        585.02        637.89         31.30   o 
   1     1    11         51.90         36.11          5.44   o 
  -1     2    11        194.50        195.01         11.96   o 
  -1     3    10       3786.60       3691.39         44.18   o 
   1     4     8       2297.53       2241.78         26.89   o 
  -1     5     6        511.40        498.53         12.26   o 
   1     5     5       2004.74       1907.42         29.22   o 
   2     0    10       6960.72       7080.16        188.63   o 
  -2     2    10        358.61        347.44         11.49   o 
   2     2     9       2847.77       2791.20         35.10   o 
  -2     3     9        728.35        689.70         32.17   o 
   2     3     8         43.17         50.09          4.61   o 
  -2     4     7         86.05         88.35         12.40   o 
   2     4     6       1856.53       1837.05         27.12   o 
  -2     5     3        197.87        205.44         17.71   o 
  -2     5     2       2192.77       2098.00         54.94   o 
  -2     5     1        313.55        289.49         20.47   o 
   2     5     0       1498.57       1496.75         54.47   o 
   2     5     1      10264.89       9979.21         97.07   o 
   2     5     2       1489.82       1472.38         20.15   o 
   3     0     7          8.13          7.01          6.11   o 
   3     1     7        781.15        784.07         14.56   o 
   3     2     6        203.11        193.60          9.13   o 
  -3     3     6        122.62        111.39          9.44   o 
   3     3     4         24.81         17.83          4.09   o 
  -3     4     1       2285.51       2280.15         31.52   o 
   3     4     0         35.76         37.30          5.04   o 
  -4     0     2        531.21        517.76         18.62   o 
   4     0     0        284.11        264.67         13.16   o 
   0     5     7       1017.86        982.49         18.02   o 
   0     6     1          2.10          1.49          2.44   o 
   0     6     2         36.46         36.78          4.96   o 
   0     6     3        138.09        140.49         11.74   o 
  -1     1    12         47.44         48.44          4.60   o 
   1     2    11        554.45        544.73         28.94   o 
   1     3    10         11.77         10.10          2.49   o 
  -1     4     9        422.82        419.16         20.76   o 
  -1     5     7         49.63         44.37          4.84   o 
   1     5     6       3989.43       3988.03         47.38   o 
  -1     6     1         45.52         43.28          6.65   o 
   1     6     0       3548.92       3544.92         49.72   o 
  -2     1    11       1471.04       1451.02         27.24   o 
   2     1    10        525.09        487.10         24.98   o 
  -2     5     4        570.98        567.48         15.80   o 
   2     5     3        815.24        784.67         15.14   o 
  -3     0     9         98.02         92.98          8.35   o 
  -3     1     9        348.94        330.24         12.67   o 
  -3     2     8       4904.33       4843.63         46.64   o 
   3     2     7        432.92        424.86         13.79   o 
  -3     3     7         17.01         11.16          4.16   o 
   3     3     5        697.52        721.04         23.18   o 
  -3     4     4        402.61        384.58         13.40   o 
  -3     4     3        965.35        945.83         20.68   o 
  -3     4     2        217.59        223.97         10.09   o 
   3     4     1          2.64          1.63          3.03   o 
   3     4     2       2991.65       3072.06         38.61   o 
  -4     0     4       2651.82       2592.28         43.26   o 
   4     0     2       5316.16       5303.82         86.51   o 
  -4     1     4       2680.13       2697.52         31.15   o 
  -4     1     3        292.08        294.16         10.13   o 
  -4     1     2          2.04          1.87          1.90   o 
  -4     1     1        609.90        629.75         17.13   o 
   4     1     0        352.37        332.57         12.49   o 
   4     1     1        101.49         93.34          6.65   o 
   4     1     2       7364.64       7354.62         39.98   o 
   0     2    12        633.85        637.04         17.77   o 
   0     3    11        299.70        297.87         10.86   o 
   0     4    10        355.42        356.48         15.33   o 
   0     5     8        304.70        291.46         11.57   o 
   0     6     4        743.58        735.79         19.65   o 
   1     1    12        223.39        229.25         13.58   o 
  -1     2    12       2041.29       2031.68         39.24   o 
  -1     3    11        610.96        581.26         17.61   o 
   1     4     9         90.37         97.86          5.98   o 
   1     5     7         32.27         34.44          3.80   o 
  -1     6     3        551.40        562.30         20.21   o 
  -1     6     2        218.29        209.28         12.46   o 
   1     6     1        377.20        362.09          9.27   o 
   1     6     2        830.99        784.06         25.23   o 
  -2     2    11        496.00        504.31         16.25   o 
   2     2    10       2096.23       2144.85         33.11   o 
  -2     3    10        217.63        204.44         18.07   o 
   2     3     9          6.74         10.01          2.59   o 
  -2     4     8        128.10        109.07         13.58   o 
   2     4     7          1.21          4.21          2.77   o 
  -2     5     5        703.23        695.34         14.39   o 
   2     5     4       1081.13       1034.39         17.84   o 
   3     1     8       2321.30       2274.73         39.96   o 
  -3     2     9         58.07         57.77          5.70   o 
   3     3     6       1362.84       1356.35         22.09   o 
  -3     4     5         95.22         83.99          8.76   o 
   3     4     3          1.65          5.22          4.57   o 
  -4     1     5        122.99        121.43          6.93   o 
   4     1     3         65.69         75.50          5.43   o 
  -4     2     3        337.72        324.54         12.88   o 
  -4     2     2          2.88          4.95          2.69   o 
  -4     2     1       2879.30       2876.83         37.37   o 
   4     2     0        190.22        191.87          9.69   o 
   4     2     1        220.98        226.81         10.47   o 
   0     1    13       1472.39       1471.79         28.79   o 
   0     6     5        895.31        894.81         19.86   o 
  -1     0    13        896.54        857.57         28.47   o 
  -1     1    13        625.33        622.13         15.78   o 
   1     2    12       1219.51       1210.25         32.08   o 
   1     3    11         19.68         17.79          5.13   o 
  -1     4    10        402.77        393.62         13.76   o 
  -1     5     8        744.76        739.24         18.36   o 
  -1     6     4          9.45         12.59          3.89   o 
   1     6     3        188.95        184.38          9.65   o 
   1     6     4          1.39          1.41          4.36   o 
  -2     0    12        110.53        116.23          9.26   o 
  -2     1    12        925.87        906.05         21.84   o 
   2     1    11        365.49        378.39         13.92   o 
  -2     4     9        489.06        470.90         28.68   o 
   2     4     8       1331.24       1298.77         19.43   o 
  -2     5     6        172.83        175.26          9.32   o 
   2     5     5        925.97        914.31         17.38   o 
   3     0     9        803.93        804.93         39.17   o 
  -3     1    10         51.10         54.99          5.06   o 
   3     2     8        560.98        552.77         16.23   o 
  -3     3     8        656.77        594.44         22.53   o 
  -3     4     6       2970.85       2922.35         50.26   o 
   3     4     4       2597.43       2598.46         36.71   o 
  -4     0     6        658.65        682.18         23.07   o 
   4     0     4      14394.67      14470.22        148.64   o 
  -4     1     6       4116.72       4089.55         40.07   o 
   4     1     4       4112.12       4130.98         57.15   o 
  -4     2     4       1456.94       1455.24         27.37   o 
   4     2     2        197.96        182.41          7.84   o 
   0     2    13        272.44        267.90         12.09   o 
   0     3    12       1065.51       1052.85         23.92   o 
   0     5     9       3260.73       3168.11         49.06   o 
   0     6     6        706.15        723.66         18.12   o 
   1     0    13         35.82         29.29          8.27   o 
  -1     3    12        733.92        697.93         24.12   o 
   1     4    10       2037.80       2022.29         30.85   o 
   1     5     8         53.80         42.17          4.08   o 
  -1     6     5        336.17        331.61         11.40   o 
   1     6     5        116.27        101.55          7.59   o 
  -2     2    12        900.68        901.77         19.57   o 
   2     2    11       2043.88       2026.17         41.23   o 
  -2     3    11        432.68        425.01         21.07   o 
   2     3    10       2493.01       2447.69         34.81   o 
  -2     5     7       3790.41       3675.68         81.90   o 
   2     5     6         68.11         68.63          5.14   o 
  -2     6     1        432.93        460.59         27.29   o 
   2     6     0        153.42        136.38         15.00   o 
   3     1     9        696.32        695.19         22.65   o 
  -3     2    10       1776.88       1741.13         30.61   o 
   3     3     7       2512.22       2550.71         41.27   o 
   3     4     5       1702.95       1627.79         29.64   o 
  -3     5     1         99.20        104.31          8.75   o 
   3     5     0       2176.76       2164.31         38.51   o 
  -4     1     7        732.23        733.65         15.14   o 
   4     1     5       4047.82       4098.28         53.56   o 
  -4     2     5        392.51        396.14         11.95   o 
   4     2     3          5.81          7.94          2.51   o 
  -4     3     3          4.18          7.11          2.80   o 
  -4     3     2       1308.24       1298.75         30.00   o 
  -4     3     1          1.76          2.78          3.72   o 
   4     3     0        306.71        319.32         12.86   o 
   4     3     1        264.15        260.07         11.72   o 
   0     4    11        103.99        110.26          6.48   o 
   1     1    13       1826.14       1773.90         38.94   o 
  -1     2    13       1674.96       1714.09         40.18   o 
  -1     4    11        169.67        168.66          9.21   o 
  -1     5     9        354.00        369.85         13.16   o 
  -1     6     6       3618.72       3616.62         49.08   o 
   2     0    12       1144.11       1174.64         44.15   o 
  -2     4    10       2189.17       2146.03         61.84   o 
   2     4     9        624.71        621.03         13.94   o 
  -2     6     3         91.73        102.10          9.97   o 
  -2     6     2        482.27        442.25         26.76   o 
   2     6     1         13.76          2.32          3.66   o 
   2     6     2        972.22        978.18         30.69   o 
  -3     0    11       2061.51       2065.26         39.82   o 
  -3     1    11         10.35         12.89          3.05   o 
   3     2     9        353.18        351.00         13.48   o 
  -3     3     9        272.39        261.49         21.58   o 
  -3     4     7        143.06        135.05         11.18   o 
   3     4     6         54.32         52.97          5.80   o 
  -3     5     3         88.26         82.10          8.97   o 
  -3     5     2        563.94        567.07         16.45   o 
   3     5     1        110.09        106.38          8.88   o 
   3     5     2       2874.94       2797.77         44.97   o 
  -4     0     8        226.31        208.02         13.43   o 
   4     0     6        457.86        478.58         30.91   o 
  -4     2     6         24.35         20.42          3.17   o 
   4     2     4          2.71          4.24          3.10   o 
  -4     3     4        495.49        507.32         13.13   o 
   4     3     2        128.80        129.48          6.13   o 
   0     0    14          0.66          3.56          3.31   o 
   0     1    14        323.58        316.55         13.95   o 
   0     5    10        103.96         99.38          6.37   o 
   0     6     7        560.85        556.32         16.27   o 
   0     7     1       1858.93       1804.64         57.67   o 
  -1     1    14        124.33        127.72          8.53   o 
   1     2    13         94.27         94.31          7.56   o 
   1     3    12       1853.67       1826.51         25.83   o 
   1     4    11        143.44        138.31          7.41   o 
   1     5     9        177.99        185.89          8.80   o 
  -1     6     7         98.01        100.38          6.84   o 
   1     6     6        241.17        220.30         11.05   o 
  -2     1    13       1210.60       1196.66         22.73   o 
   2     1    12         67.26         70.26          6.50   o 
  -2     5     8        382.32        380.37         17.85   o 
   2     5     7        220.53        213.79          9.05   o 
  -2     6     4        202.18        205.85         13.28   o 
   2     6     3       3387.35       3352.87         35.76   o 
   3     1    10        323.35        321.71         16.29   o 
   3     3     8         57.21         60.26          5.18   o 
  -3     4     8        203.06        203.55         14.03   o 
  -3     5     5          0.39          1.54          1.58   o 
  -3     5     4       1409.39       1378.94         35.51   o 
   3     5     3        584.85        569.19         17.49   o 
  -4     1     8        885.85        845.05         16.73   o 
   4     1     6        216.64        202.89         11.07   o 
  -4     2     7        128.33        131.89          6.62   o 
   4     2     5       1597.71       1612.54         21.64   o 
  -4     3     5          9.04          7.70          2.30   o 
   4     3     3          0.42          0.32          4.48   o 
   0     3    13       1404.82       1415.43         28.43   o 
   0     4    12       2432.00       2405.09         30.17   o 
   0     7     2         78.45         81.31          7.79   o 
   0     7     3        461.19        442.65         17.86   o 
  -1     3    13       3593.97       3594.86         47.15   o 
  -1     5    10         12.33          8.85          2.71   o 
   1     6     7        677.19        660.65         19.15   o 
  -1     7     1       4487.09       4545.18         61.12   o 
   1     7     0        636.05        656.83         23.33   o 
  -2     2    13         11.63         10.97          3.29   o 
   2     2    12        554.58        542.16         22.57   o 
  -2     3    12         14.21         15.06          3.60   o 
   2     3    11        231.12        218.03         10.90   o 
  -2     5     9         10.75          9.98          3.67   o 
   2     5     8        186.97        195.38          7.97   o 
  -2     6     5          1.02          2.34          2.10   o 
   2     6     4        571.25        543.45         18.17   o 
  -3     2    11       2049.58       2034.35         29.91   o 
  -3     3    10        708.17        689.06         25.43   o 
   3     4     7       1429.38       1405.75         27.70   o 
   3     5     4       1559.60       1515.11         29.13   o 
  -4     2     8        111.02        106.67          6.20   o 
   4     2     6          3.65          5.16          3.68   o 
  -4     3     6        674.03        684.28         16.18   o 
   4     3     4        190.04        195.22          9.14   o 
  -4     4     1        149.94        147.44          9.20   o 
   0     2    14        241.66        241.25         14.61   o 
   0     6     8       1073.60       1104.17         23.42   o 
   0     7     4        106.07        112.81          7.61   o 
   1     1    14        357.34        361.20         18.52   o 
  -1     2    14          7.80          6.23          2.93   o 
  -1     4    12        218.37        219.00         10.74   o 
   1     5    10        229.77        219.82         12.12   o 
  -1     6     8       2174.16       2161.49         48.45   o 
  -1     7     3        308.40        286.50         23.86   o 
  -1     7     2        210.98        193.94         12.64   o 
   1     7     1       1316.17       1315.85         32.83   o 
   1     7     2        145.50        141.48         10.95   o 
  -2     0    14       5877.58       5994.46         71.29   o 
  -2     4    11        236.31        238.56         16.40   o 
   2     4    10        650.03        645.15         18.55   o 
  -2     6     6       2795.38       2860.25         59.19   o 
   2     6     5        529.06        523.56         13.74   o 
   3     0    11       2927.34       2966.17         73.04   o 
  -3     1    12        157.66        160.22          8.63   o 
   3     2    10          6.86          4.37          2.82   o 
   3     3     9         81.67         69.44          7.48   o 
  -3     4     9         91.21         96.49         13.93   o 
  -3     5     6       1150.80       1133.15         24.29   o 
   3     5     5        700.58        732.36         20.66   o 
  -4     1     9        389.22        365.95         12.72   o 
   4     1     7         37.78         37.77          6.94   o 
  -4     3     7         22.55         24.94          3.67   o 
   4     3     5         42.99         41.60          5.53   o 
  -4     4     4          4.81          5.48          2.96   o 
  -4     4     3        619.42        622.24         18.84   o 
  -4     4     2        727.95        749.13         20.39   o 
   4     4     0        171.00        174.72         10.00   o 
   4     4     1       1079.71       1094.44         24.45   o 
   4     4     2          1.21          3.10          3.64   o 
   0     5    11         41.13         42.80          4.45   o 
   0     7     5        286.23        272.62         11.79   o 
  -1     0    15       6621.66       6819.35        120.00   o 
   1     3    13        403.63        397.74         15.52   o 
   1     4    12        405.66        392.31         12.67   o 
  -1     5    11       1197.80       1183.52         27.56   o 
   1     6     8       1345.75       1335.54         24.23   o 
  -1     7     4        215.28        224.21         20.93   o 
   1     7     3       1706.39       1764.79         38.32   o 
  -2     1    14         52.09         42.56          4.92   o 
   2     1    13          4.01          5.46          3.47   o 
  -2     6     7        324.72        335.92         13.78   o 
   2     6     6          0.77          5.11          2.98   o 
   3     1    11        405.85        405.68         21.68   o 
  -3     2    12          4.18          6.48          2.72   o 
  -3     3    11       2696.84       2680.73         51.53   o 
   3     4     8          1.40          1.28          3.00   o 
  -3     5     7         23.07         20.14          5.45   o 
  -4     0    10          7.06          6.91          3.44   o 
  -4     2     9        968.80        952.03         20.71   o 
   4     2     7        569.94        555.68         19.23   o 
  -4     4     5       1128.22       1124.97         25.66   o 
   4     4     3       1064.72       1041.54         25.71   o 
  -5     0     1        625.53        617.60         30.02   o 
   0     1    15        215.94        211.96         11.02   o 
   0     3    14         48.68         45.48          5.76   o 
   0     4    13        303.64        313.81         17.40   o 
   0     6     9        137.51        123.14          7.29   o 
  -1     1    15       4961.25       4923.73         73.08   o 
   1     2    14       1047.74       1029.92         21.53   o 
  -1     3    14          0.64          4.11          3.33   o 
  -1     6     9         33.83         32.75          4.41   o 
  -1     7     5       1282.07       1254.03         32.99   o 
   1     7     4        341.72        345.51         14.31   o 
  -2     2    14       1779.71       1808.30         34.39   o 
   2     2    13       2442.37       2396.07         48.75   o 
  -2     3    13        183.79        184.41         11.22   o 
   2     3    12        462.05        432.07         15.66   o 
  -2     4    12       1189.58       1159.93         25.71   o 
   2     4    11        475.06        467.46         14.11   o 
  -2     5    10         21.92         16.98          4.77   o 
   2     5     9       1317.88       1317.08         23.85   o 
  -3     0    13        253.08        243.76         14.56   o 
   3     3    10        443.56        440.74         15.80   o 
  -3     4    10          1.98          1.30          6.10   o 
   3     5     6         54.97         61.21          6.66   o 
  -3     6     3         46.85         48.54          7.31   o 
  -3     6     2        147.90        147.39         17.67   o 
  -3     6     1        372.33        359.06         26.47   o 
   3     6     0          4.80          0.81          5.62   o 
   3     6     1         52.69         42.79          9.00   o 
  -4     1    10         59.72         44.28          5.33   o 
   4     1     8          1.23          2.68          4.53   o 
  -4     3     8          3.48          7.18          3.78   o 
   4     3     6       1587.36       1560.21         32.04   o 
  -4     4     6         26.72         25.09          4.40   o 
   4     4     4        263.87        259.35         13.06   o 
  -5     0     3         38.24         29.83          5.90   o 
   5     0     1        464.28        426.84         30.12   o 
  -5     1     3         60.40         58.96          5.25   o 
  -5     1     2       2109.25       2202.79         36.36   o 
  -5     1     1         48.70         42.18          5.49   o 
   5     1     0        119.95        113.49          8.39   o 
   5     1     1         19.56         16.38          4.94   o 
   0     2    15         47.85         44.20          5.70   o 
   0     7     6          1.34          5.88          4.86   o 
   1     0    15       2578.92       2499.49         72.28   o 
  -1     4    13        102.14         87.60         10.27   o 
   1     5    11          6.51          3.37          2.61   o 
   1     6     9       2338.40       2362.37         32.43   o 
   1     7     5       1059.08       1057.67         25.14   o 
  -2     6     8       2964.46       3027.81         44.93   o 
   2     6     7        526.53        505.74         15.52   o 
  -2     7     2         16.29         13.96          4.59   o 
  -2     7     1         46.49         54.14          7.56   o 
   2     7     0         31.51         25.53          5.62   o 
   2     7     1        340.43        351.45         18.31   o 
  -3     1    13       3017.01       3040.55         37.98   o 
   3     2    11        325.78        328.37         17.34   o 
   3     4     9         35.47         38.44          4.52   o 
  -3     5     8       1104.49       1085.72         33.51   o 
  -3     6     4        863.49        872.07         30.05   o 
   3     6     2        391.14        364.04         26.70   o 
  -4     2    10          5.11          7.16          2.96   o 
   4     2     8          5.54          8.89          3.86   o 
  -5     0     5       1087.60       1035.12         31.05   o 
  -5     1     4        303.11        293.17         11.55   o 
   5     1     2          5.19          7.24          6.68   o 
  -5     2     2          6.34         11.43          6.69   o 
  -5     2     1       1030.22       1050.36         25.39   o 
   0     5    12         45.38         42.41          6.24   o 
   0     6    10       2857.07       2911.79         55.23   o 
   0     7     7       2670.98       2709.97         38.24   o 
   1     1    15        245.23        253.85         12.39   o 
  -1     2    15         58.06         64.15          6.68   o 
   1     3    14         15.99         11.76          3.62   o 
   1     4    13       1314.11       1305.50         29.11   o 
  -1     5    12        114.09        110.77          8.68   o 
  -1     7     6        868.59        889.33         37.66   o 
   1     7     6        247.53        269.96         13.02   o 
   2     0    14        155.35        129.27         16.21   o 
  -2     1    15       1761.63       1773.29         36.51   o 
   2     1    14         35.53         38.66          5.52   o 
  -2     5    11         22.25         17.97          4.97   o 
   2     5    10        269.69        261.68         11.11   o 
  -2     7     4        435.05        416.61         20.09   o 
  -2     7     3        523.82        501.34         21.99   o 
   2     7     2        261.43        249.20         15.58   o 
   2     7     3       2787.67       2781.41         58.73   o 
   3     1    12         90.89         97.76         10.12   o 
  -3     2    13         17.58         10.99          3.89   o 
  -3     3    12        401.07        398.19         20.59   o 
   3     5     7         68.15         60.26          6.33   o 
  -3     6     5          2.35          6.07          6.90   o 
   3     6     3        808.56        798.73         25.17   o 
  -4     1    11        218.58        220.36         10.31   o 
   4     1     9        132.67        127.67         12.08   o 
  -4     3     9        436.79        402.00         15.65   o 
   4     3     7        268.34        264.40         13.61   o 
  -4     4     7         51.11         46.34          7.66   o 
   4     4     5        873.57        892.25         24.56   o 
  -4     5     2       1913.61       1932.16         33.68   o 
  -4     5     1         11.23         16.13          5.68   o 
   4     5     0        197.37        199.05         11.01   o 
   5     0     3       4094.50       4224.95         96.04   o 
  -5     1     5          4.08          4.29          2.61   o 
   5     1     3        299.97        302.35         12.18   o 
  -5     2     4       1171.73       1184.05         27.55   o 
  -5     2     3        105.28        106.60          8.41   o 
   5     2     0        404.21        413.95         18.08   o 
   5     2     1        418.12        419.42         22.31   o 
   0     0    16       5719.84       5761.57        111.64   o 
   1     2    15         57.45         60.80          6.27   o 
  -1     6    10        620.20        603.72         18.33   o 
  -1     7     7       4596.03       4585.45         54.17   o 
  -2     3    14         31.21         39.13          6.56   o 
   2     3    13        322.51        326.70         18.53   o 
  -2     4    13        129.88        127.65         11.80   o 
   2     4    12          0.14          2.90          2.74   o 
  -2     6     9       2084.85       2015.99         62.22   o 
   2     6     8          2.73          1.67          2.31   o 
  -2     7     5       3630.30       3637.47         78.63   o 
   2     7     4        644.35        653.15         17.36   o 
   3     3    11        561.81        545.04         18.27   o 
  -3     4    11        978.04        967.38         44.65   o 
  -3     5     9         10.49         11.21          6.70   o 
  -3     6     6       1490.82       1490.56         40.08   o 
   3     6     4        744.88        756.24         21.28   o 
  -4     5     4        281.64        286.04         13.32   o 
  -4     5     3        762.43        779.59         21.85   o 
   4     5     1        474.82        476.88         16.90   o 
   4     5     2         34.74         23.53          5.54   o 
  -5     1     6         99.10         93.39          6.91   o 
   5     1     4        141.06        136.57          8.45   o 
  -5     2     5       1583.81       1626.27         41.29   o 
   5     2     2         59.54         48.31          7.82   o 
   0     1    16        982.79       1002.61         33.43   o 
   0     3    15          6.74          7.19          4.13   o 
   0     4    14       1197.60       1163.13         32.05   o 
   0     7     8        476.25        460.70         18.38   o 
   0     8     1         15.16          5.20          5.15   o 
  -1     1    16        159.84        138.25         13.17   o 
  -1     3    15        116.69        110.48          9.06   o 
  -1     4    14         79.94         86.92         10.93   o 
   1     5    12          2.37          8.19          3.19   o 
   1     6    10       1394.97       1364.34         22.72   o 
   1     7     7       1530.59       1550.87         31.19   o 
  -2     2    15        239.15        244.43         13.37   o 
   2     2    14         76.60         66.11         14.17   o 
  -3     1    14        685.64        675.10         18.64   o 
   3     2    12        119.40        117.55         13.71   o 
   3     4    10         60.92         65.74          5.89   o 
   3     5     8       2119.81       2142.49         31.83   o 
   3     6     5        119.63        110.90          8.53   o 
  -4     0    12       4449.86       4503.10         65.48   o 
   4     0    10        354.63        337.55         28.89   o 
  -4     2    11        447.15        456.47         17.14   o 
   4     2     9        413.19        392.98         17.00   o 
  -4     3    10       1021.27       1034.67         25.75   o 
   4     3     8        605.05        621.55         21.11   o 
  -4     4     8       1209.76       1239.78         36.65   o 
  -4     5     5        317.65        306.85         18.59   o 
   4     5     3        736.67        733.81         26.49   o 
  -5     0     7        101.80         89.92          9.66   o 
   5     0     5       4465.32       4465.92        102.71   o 
  -5     1     7        375.81        375.18         13.71   o 
  -5     2     6       1483.18       1470.47         31.68   o 
   5     2     3        720.51        696.58         18.27   o 
  -5     3     2         40.96         37.12          5.32   o 
  -5     3     1          4.40          6.32          3.93   o 
   5     3     0        584.70        583.70         19.31   o 
   0     2    16        928.12        885.70         31.94   o 
   0     5    13        187.61        196.18         11.82   o 
   0     6    11        987.54        976.71         21.21   o 
   0     8     2        321.93        283.07         32.07   o 
   0     8     3        496.10        480.40         32.52   o 
  -1     6    11         30.76         31.23          4.59   o 
  -1     7     8        306.54        319.78         19.90   o 
  -1     8     1        266.96        274.69         16.02   o 
   1     8     0        140.95        145.26         11.98   o 
  -2     5    12        504.68        515.58         33.75   o 
   2     5    11        403.00        388.67         12.18   o 
  -2     7     6          9.42          8.49          3.36   o 
   2     7     5       1129.48       1112.99         22.81   o 
   3     0    13         13.06          7.45          5.76   o 
  -3     3    13          0.04          3.51          3.71   o 
  -3     5    10        157.74        139.88         18.14   o 
  -3     6     7        936.62        894.96         31.56   o 
  -4     1    12        321.33        326.91         12.91   o 
   4     1    10       2605.86       2643.84         80.08   o 
  -4     5     6        626.20        628.93         26.75   o 
   4     5     4        293.00        289.91         14.28   o 
   5     1     5        109.14        115.94         11.64   o 
   5     2     4          4.41          5.31          2.93   o 
  -5     3     4         15.77         12.10          3.38   o 
  -5     3     3       1728.75       1763.64         39.63   o 
   5     3     1        944.48        914.43         31.77   o 
   0     8     4        146.94        131.07         17.34   o 
   1     1    16         42.40         40.96          6.33   o 
  -1     2    16        180.96        186.17         15.24   o 
   1     3    15       1615.25       1576.70         60.31   o 
   1     4    14        262.59        247.79         13.13   o 
  -1     5    13         53.14         47.97          6.26   o 
   1     7     8       1730.86       1726.36         28.50   o 
  -1     8     2       1312.53       1375.76         60.12   o 
   1     8     1         24.42         23.27          5.39   o 
   1     8     2         36.79         37.05          6.52   o 
  -2     0    16       5554.63       5406.79        114.33   o 
  -2     6    10        222.54        243.15         23.39   o 
   2     6     9       3504.33       3494.95         38.55   o 
  -2     7     7       4308.62       4395.50         53.64   o 
   2     7     6        153.39        152.01          8.83   o 
   3     1    13          8.17          6.62          6.84   o 
  -3     2    14        229.46        235.25         11.33   o 
  -3     4    12        218.83        194.83         20.65   o 
   3     5     9        135.17        130.27          8.63   o 
   3     6     6        236.84        241.36         12.68   o 
  -4     4     9         73.17         75.40          9.52   o 
   4     4     7        575.33        565.43         20.25   o 
  -5     1     8        384.20        365.12         12.01   o 
  -5     2     7        212.34        212.16         10.55   o 
  -5     3     5        135.84        147.90         10.41   o 
   5     3     2         46.82         49.85          8.30   o 
   0     7     9       6209.10       6390.07        100.65   o 
   1     5    13        200.64        191.11         11.67   o 
   1     6    11        394.75        409.30         12.81   o 
  -1     7     9       2591.58       2652.93         45.66   o 
  -1     8     4       1250.88       1318.73         54.59   o 
   1     8     3        157.06        158.09         19.12   o 
  -2     1    16        675.57        681.59         23.60   o 
   2     1    15        282.39        306.90         14.96   o 
  -2     3    15         33.36         37.13          5.82   o 
   2     3    14        889.15        851.33         30.84   o 
  -2     4    14         11.89         16.27          5.69   o 
   2     4    13         47.90         44.42          4.98   o 
  -3     0    15        100.70         88.60         14.81   o 
   3     2    13         28.26         23.18          8.92   o 
   3     3    12        651.80        659.34         20.44   o 
   3     4    11         62.45         59.53          5.80   o 
  -3     6     8        180.76        157.80         19.76   o 
  -3     7     2        802.81        787.96         41.48   o 
  -3     7     1        491.42        477.91         32.02   o 
   3     7     0        686.71        668.56         53.53   o 
   3     7     1        251.44        252.75         23.43   o 
  -4     2    12         96.23         94.17          7.73   o 
   4     2    10        213.82        199.56         15.67   o 
  -4     3    11         77.49         80.97          8.20   o 
   4     3     9          1.27          3.80          4.68   o 
   4     5     5        526.81        563.60         20.07   o 
  -5     0     9        221.03        212.44         15.15   o 
   5     1     6        135.20        130.47         12.54   o 
   5     2     5        161.66        160.76          9.25   o 
  -5     3     6          0.03          6.05          2.95   o 
   5     3     3          7.95         11.78          5.45   o 
   0     1    17         59.24         63.84          9.31   o 
   0     3    16          5.21          4.95          4.65   o 
   0     4    15          3.05          3.02          3.23   o 
   0     6    12         12.62          7.06          2.94   o 
   0     8     5         53.93         45.96         13.36   o 
  -1     0    17        634.18        605.65         38.99   o 
  -1     1    17        672.49        659.37         29.12   o 
   1     2    16         10.58         12.30          4.73   o 
  -1     3    16          0.34          2.67          4.89   o 
  -1     4    15         50.55         46.54          7.61   o 
   1     8     4       1172.97       1192.39         52.34   o 
  -2     2    16        120.06        117.16         12.73   o 
   2     2    15        536.15        508.39         24.41   o 
  -2     6    11        568.70        550.31         23.58   o 
   2     6    10       1525.38       1550.07         23.52   o 
  -2     7     8        118.14        116.72          9.23   o 
   2     7     7         31.67         26.67          5.04   o 
  -3     1    15       2035.89       2074.04         42.61   o 
  -3     3    14        590.53        602.03         21.81   o 
  -3     5    11        312.76        330.09         30.59   o 
   3     6     7         52.01         46.78          6.15   o 
  -3     7     4        185.30        191.44         15.39   o 
  -3     7     3        186.20        172.18         19.82   o 
   3     7     2        537.54        505.67         33.10   o 
  -4     1    13        323.03        314.45         13.12   o 
   4     1    11        145.51        143.27         19.77   o 
  -4     4    10        538.86        551.12         35.43   o 
   4     4     8        105.52        100.20          9.01   o 
  -4     6     2         39.39         42.46          7.58   o 
  -4     6     1         34.83         30.74          6.61   o 
   4     6     0        124.17        122.35         11.97   o 
   5     0     7        481.66        452.09         31.65   o 
  -5     1     9         76.29         81.48          5.97   o 
  -5     2     8        311.98        294.78         13.28   o 
   5     3     4          2.72          6.21          4.32   o 
  -5     4     2        121.12        120.82          9.44   o 
  -5     4     1       1791.06       1873.90         35.68   o 
   5     4     0        107.49        114.10          9.07   o 
   0     5    14         50.41         40.61          5.83   o 
   0     7    10        863.61        847.93         21.29   o 
   0     8     6         84.99         77.23          9.33   o 
  -1     5    14        489.72        498.03         19.16   o 
  -1     6    12         17.86         17.91          4.02   o 
   1     7     9       2047.72       2073.32         28.98   o 
  -1     8     5        351.76        324.21         26.96   o 
   1     8     5         68.42         61.55          8.86   o 
  -2     5    13       2223.91       2270.12         51.69   o 
   2     5    12          3.21          1.15          2.23   o 
  -2     8     2         24.42         15.53          5.24   o 
  -2     8     1        142.50        136.53         13.20   o 
   2     8     0        294.42        304.68         18.30   o 
   2     8     1        190.38        185.90         14.37   o 
  -3     2    15        360.38        380.55         14.82   o 
  -3     4    13        319.89        325.40         28.78   o 
   3     5    10        248.69        238.72         11.16   o 
  -3     6     9         40.38         26.24          9.18   o 
  -3     7     5       2896.67       2890.22         58.05   o 
   3     7     3       1405.67       1424.86         55.16   o 
  -4     5     8        292.59        289.24         18.78   o 
   4     5     6        769.43        805.82         24.40   o 
  -4     6     4       2226.53       2299.02         52.13   o 
  -4     6     3        346.82        352.33         20.33   o 
   4     6     1        841.29        872.54         45.72   o 
   4     6     2        301.13        287.14         26.54   o 
   5     1     7         73.72         65.49          9.69   o 
   5     2     6        176.61        167.27          9.58   o 
  -5     3     7        156.87        148.64         10.59   o 
  -5     4     4        827.17        831.88         24.27   o 
  -5     4     3         21.16         22.07          6.48   o 
   5     4     1        667.55        694.53         21.61   o 
   0     2    17         78.77         98.44          9.54   o 
   1     0    17       4797.21       4833.61        153.54   o 
  -1     2    17         91.38        102.15         11.87   o 
   1     4    15         29.88         32.57          5.96   o 
   1     6    12        159.57        146.83          9.23   o 
  -1     7    10         75.63         74.36         12.44   o 
  -1     8     6         33.62         31.48          6.69   o 
  -2     8     3        915.73        864.72         30.70   o 
   2     8     2          8.13          6.28          6.25   o 
   3     1    14        863.68        858.66         48.34   o 
   3     3    13        122.77        121.94         21.33   o 
   3     6     8        239.11        226.76         14.79   o 
   3     7     4         39.47         36.31          9.35   o 
  -4     2    13         39.41         33.47          5.73   o 
   4     2    11       1765.89       1694.78         52.11   o 
  -4     3    12        183.87        175.92         11.44   o 
   4     3    10        181.68        167.31         11.54   o 
   4     6     3        919.75        894.85         46.15   o 
  -5     1    10        493.89        499.21         16.40   o 
  -5     2     9       1532.10       1560.34         29.36   o 
  -5     3     8        189.28        195.85         12.22   o 
   5     3     5        781.30        809.40         25.20   o 
  -5     4     5        256.98        265.74         13.96   o 
   5     4     2         77.88         75.62         10.07   o 
   0     8     7         12.30         13.09          5.02   o 
   1     1    17       1306.63       1333.01         33.38   o 
   1     3    16         43.85         44.07          6.19   o 
   1     5    14        381.83        374.10         16.79   o 
   1     8     6       1504.62       1513.34         41.78   o 
   2     0    16         10.60         13.97          8.37   o 
  -2     1    17        857.64        843.57         27.16   o 
   2     1    16        799.02        806.36         25.01   o 
  -2     3    16        254.76        266.56         18.64   o 
   2     3    15        161.15        167.26         14.45   o 
  -2     4    15         67.92         65.39          9.05   o 
   2     4    14       1365.77       1361.87         35.22   o 
  -2     7     9       1983.98       2032.00         47.63   o 
   2     7     8        629.12        608.49         17.68   o 
  -2     8     4        373.95        372.10         20.39   o 
   2     8     3        587.57        602.03         25.61   o 
   3     4    12       1789.10       1778.59         30.59   o 
  -3     5    12         52.19         53.26         16.90   o 
  -3     6    10         18.87         10.54          7.59   o 
  -3     7     6        541.37        517.92         25.14   o 
  -4     0    14       5103.70       5294.43        100.36   o 
   4     0    12         62.96         70.26         14.59   o 
  -4     4    11         15.48         20.85          8.25   o 
   4     4     9          0.50          2.26          4.08   o 
  -4     5     9          6.26          2.87          4.06   o 
   4     5     7         30.60         27.85          5.33   o 
  -4     6     5        484.14        446.31         23.47   o 
   5     2     7       1101.50       1141.36         30.30   o 
  -5     4     6         70.84         71.68          7.71   o 
   5     4     3        218.10        204.76         15.62   o 
   0     4    16        547.19        532.23         25.66   o 
   0     6    13        884.46        887.13         25.68   o 
  -1     6    13         11.42          8.17          3.09   o 
   1     7    10       1611.52       1560.89         33.36   o 
  -1     8     7        319.70        336.64         16.21   o 
  -2     5    14         40.29         32.06          6.42   o 
   2     5    13          0.77          4.74         12.78   o 
  -2     6    12         16.92         17.46          8.08   o 
   2     6    11        371.17        353.85         11.19   o 
  -2     8     5          3.55          1.08          6.26   o 
   2     8     4        117.27        112.73         11.41   o 
  -3     1    16        644.93        648.92         23.76   o 
   3     2    14         57.61         52.45         13.51   o 
  -3     3    15        117.58        121.27         10.38   o 
  -3     7     7       1975.97       1915.09         47.10   o 
   3     7     5        597.80        594.74         26.32   o 
  -4     1    14       2325.60       2380.71         36.67   o 
   4     1    12        319.77        317.44         33.31   o 
  -4     6     6        469.71        485.50         24.75   o 
   4     6     4        173.81        195.06         21.97   o 
  -5     0    11          0.84          1.71          3.21   o 
   5     1     8        556.51        544.33         20.42   o 
  -5     2    10          2.31          9.30          7.56   o 
   5     3     6         35.67         28.96          6.94   o 
   5     4     4         76.10         78.49          8.35   o 
   0     0    18       3268.60       3228.42         89.57   o 
   0     1    18          2.37          2.47          5.50   o 
   0     3    17          3.70         11.49          7.63   o 
   0     5    15       1300.49       1250.63         31.00   o 
   0     7    11        266.54        254.67         12.47   o 
   0     8     8        104.38        101.69          9.14   o 
  -1     1    18       1545.59       1511.61         45.28   o 
   1     2    17        524.28        531.79         25.40   o 
  -1     3    17        214.28        211.94         17.14   o 
  -1     4    16       1779.02       1815.94         46.00   o 
  -1     7    11        432.46        411.83         17.16   o 
   1     8     7        134.65        130.78         12.49   o 
  -2     2    17       1137.72       1172.96         40.16   o 
   2     2    16        173.86        157.44         15.51   o 
  -2     7    10        111.18        107.25         11.36   o 
   2     7     9        455.17        444.48         12.52   o 
  -3     4    14       3053.24       3136.07         61.79   o 
   3     5    11          1.36          3.62          3.42   o 
   3     6     9        388.29        394.90         14.54   o 
   3     7     6        219.87        239.13         17.09   o 
  -4     3    13         62.04         47.62          8.55   o 
   4     3    11         96.87         89.59          9.92   o 
  -4     5    10        455.93        457.51         33.85   o 
   4     5     8        136.04        113.32          9.76   o 
  -4     6     7       3925.76       3903.92         70.29   o 
   4     6     5        524.83        524.29         25.88   o 
  -5     1    11       1462.00       1497.21         32.91   o 
   5     2     8         19.53         12.84          5.18   o 
  -5     3     9        855.47        839.02         32.04   o 
  -5     4     7          5.05          8.79          3.33   o 
  -5     5     1          5.56          7.34          4.04   o 
  -6     0     2       2864.02       2898.88         86.06   o 
   6     0     0        299.63        328.72         29.27   o 
   0     9     1          1.40          2.48          5.28   o 
  -1     5    15          0.18          6.29          3.70   o 
   1     6    13         41.44         37.44          5.17   o 
  -1     8     8       1642.88       1617.43         37.72   o 
  -2     8     6        710.48        677.92         29.38   o 
   2     8     5       1304.24       1297.36         37.88   o 
   3     0    15         17.53         11.66          5.97   o 
   3     1    15       1187.66       1153.16         57.90   o 
  -3     2    16        240.93        246.70         14.99   o 
  -3     5    13         68.77         59.12         13.10   o 
  -3     6    11         45.06         40.40          6.98   o 
  -3     7     8        149.37        144.99         17.07   o 
  -4     2    14         16.61         11.51          3.46   o 
   4     2    12       1782.86       1757.21         69.47   o 
  -4     4    12         14.81         13.07          7.27   o 
   4     4    10         22.96         18.13          4.37   o 
   5     0     9         69.24         85.33         15.12   o 
   5     1     9        224.85        222.34         13.64   o 
   5     3     7         11.30          9.53          3.77   o 
   5     4     5         84.21         73.71          8.03   o 
  -5     5     3         38.67         48.30          8.58   o 
  -5     5     2        590.49        641.43         27.95   o 
   5     5     0         85.26         95.62         11.03   o 
   5     5     1          3.75          7.20          4.31   o 
  -6     0     4       1139.70       1142.84         53.89   o 
  -6     1     3        201.12        198.71         16.41   o 
  -6     1     2        667.86        694.03         31.38   o 
  -6     1     1          3.45          2.09          3.93   o 
   6     1     0         34.79         35.83          7.29   o 
   0     2    18        591.83        595.35         23.17   o 
   0     9     2        142.48        132.32         18.65   o 
  -1     2    18          7.54          4.94          4.09   o 
   1     4    16         36.27         38.33          5.94   o 
   1     7    11       1621.09       1606.85         26.41   o 
   1     8     8        150.57        141.14         10.52   o 
  -2     6    13         69.07         67.60         14.14   o 
   2     6    12          0.83          3.40          4.70   o 
  -2     8     7        290.97        271.98         18.55   o 
   2     8     6          2.03          6.23          3.43   o 
   3     3    14        267.43        248.98         26.68   o 
   3     4    13        872.94        910.41         32.08   o 
  -4     6     8       1579.19       1562.59         47.20   o 
   4     6     6          5.45         10.16          8.45   o 
  -5     2    11         70.33         58.67          7.53   o 
  -5     3    10        426.36        391.38         22.30   o 
  -5     4     8        602.04        604.49         27.68   o 
  -5     5     4        885.45        913.29         33.76   o 
   5     5     2       2022.69       2108.01         75.11   o 
   6     0     2         54.58         61.43         14.69   o 
  -6     1     5        412.71        392.17         22.46   o 
  -6     1     4       1896.14       1899.50         49.29   o 
   6     1     1         37.46         28.50          7.24   o 
   6     1     2        336.97        337.22         39.24   o 
  -6     2     2          2.07          1.71          6.76   o 
  -6     2     1        215.06        214.19         16.83   o 
   0     6    14         22.03         27.05          5.53   o 
   0     7    12        280.56        273.56         15.20   o 
   0     8     9          9.80         14.99          4.46   o 
   0     9     3       1641.83       1594.46         63.37   o 
   1     1    18        256.19        239.85         14.82   o 
   1     3    17          0.74          4.40          6.44   o 
   1     5    15        348.18        362.91         16.94   o 
  -1     6    14        469.60        493.46         19.95   o 
  -1     9     2         59.23         45.24         10.99   o 
  -1     9     1         85.23         95.60         16.26   o 
   1     9     0         16.26         17.41         12.93   o 
   1     9     1        631.70        638.41         40.80   o 
   1     9     2         92.26         98.78         16.57   o 
  -2     0    18       3127.61       3151.22         94.12   o 
  -2     1    18        283.77        285.36         16.52   o 
   2     1    17          0.24          5.85          8.28   o 
  -2     3    17         10.67          8.40          5.38   o 
   2     3    16        144.62        147.35         14.02   o 
  -2     4    16          0.64          5.31          5.92   o 
   2     4    15         19.82         18.67          4.40   o 
  -2     7    11        112.19        113.13         11.81   o 
   2     7    10       1581.28       1624.36         27.70   o 
  -3     0    17       1252.06       1198.91         57.24   o 
   3     2    15        610.23        604.42         41.94   o 
   3     5    12       1296.77       1290.50         26.91   o 
   3     6    10        861.14        895.93         22.34   o 
   3     7     7         38.50         36.22          9.49   o 
  -3     8     2       1046.66       1104.90         40.59   o 
  -3     8     1        427.27        430.58         22.88   o 
   3     8     0        411.86        420.85         22.86   o 
   3     8     1       1258.19       1270.31         39.43   o 
  -4     1    15         96.63         83.49          9.81   o 
   4     1    13       1006.00       1024.46         54.45   o 
  -4     5    11       1701.21       1664.22         65.39   o 
   4     5     9        278.27        278.49         15.23   o 
  -4     7     2        362.79        356.70         21.37   o 
  -4     7     1          9.67         13.07          5.98   o 
   4     7     0        135.50        137.20         19.21   o 
  -5     1    12         49.76         50.79          7.17   o 
   5     2     9        217.76        192.73         12.69   o 
   5     4     6        916.95        933.73         28.11   o 
  -5     5     5         18.68         20.94          6.39   o 
   5     5     3         51.79         46.35          8.07   o 
  -6     0     6         24.70         23.03          8.54   o 
  -6     2     4         46.43         39.99          8.20   o 
  -6     2     3        639.40        641.72         28.88   o 
   6     2     0        226.80        232.95         17.63   o 
   6     2     1       1405.42       1479.09         44.57   o 
   0     9     4         74.43         85.47         15.79   o 
  -1     7    12        201.33        213.96         13.54   o 
  -1     8     9        293.65        305.58         15.59   o 
  -1     9     3        454.81        416.38         32.83   o 
   1     9     3        505.15        477.08         35.49   o 
  -2     5    15       3042.49       3027.11         62.31   o 
   2     5    14        421.29        413.06         15.72   o 
  -3     1    17         70.19         59.26          7.76   o 
  -3     3    16        256.52        265.27         21.57   o 
  -3     4    15        571.26        590.87         27.40   o 
  -3     7     9        115.36         99.00         11.35   o 
  -3     8     3        257.72        248.70         17.57   o 
   3     8     2          2.34          9.51          5.22   o 
  -4     3    14        175.90        162.53         12.06   o 
   4     3    12       1470.24       1426.60         44.37   o 
  -4     4    13         56.30         51.58         12.41   o 
   4     4    11        665.78        650.61         23.48   o 
  -4     7     3        980.72        982.69         35.47   o 
   4     7     1        262.64        249.28         25.45   o 
   5     3     8       1197.58       1191.32         32.07   o 
  -5     4     9       1061.51       1080.74         37.61   o 
  -5     5     6       1893.01       1965.60         50.53   o 
  -6     1     6        460.10        483.60         16.75   o 
   6     1     3          5.72          5.37          6.21   o 
  -6     2     5         70.29         62.62          9.63   o 
   6     2     2          2.08          8.24          5.91   o 
   0     4    17       1334.56       1364.29         32.97   o 
   0     5    16        212.67        230.23         13.78   o 
   0     9     5        914.59        919.40         48.45   o 
  -1     0    19       2698.29       2634.86         86.75   o 
   1     2    18         14.98         25.98          6.90   o 
  -1     4    17        369.01        377.15         22.81   o 
  -1     5    16        317.61        316.97         16.33   o 
   1     6    14         26.94         31.99          5.61   o 
   1     7    12         81.46         76.31          7.21   o 
   1     8     9        606.37        582.22         18.77   o 
  -1     9     4         76.45         61.12         12.40   o 
   1     9     4        514.30        499.36         36.25   o 
  -2     2    18        608.08        643.65         30.94   o 
   2     2    17          7.46          7.12          4.54   o 
  -2     8     8         14.43         11.54          4.80   o 
   2     8     7        380.28        371.54         17.34   o 
  -3     5    14         75.34         80.66         10.72   o 
  -3     6    12       1181.42       1173.20         55.86   o 
   3     7     8        139.18        163.59         14.30   o 
  -3     8     4         84.49         83.03          8.84   o 
   3     8     3         42.40         37.40         10.58   o 
  -4     2    15        330.30        332.03         14.45   o 
   4     2    13        664.61        599.74         41.88   o 
  -4     6     9          0.34         10.65          7.70   o 
   4     6     7         48.92         54.09         15.66   o 
  -4     7     4        294.01        297.71         20.01   o 
   4     7     2        171.90        183.31         21.95   o 
   5     1    10         76.36         74.81          8.66   o 
  -5     2    12         99.67        104.18         11.68   o 
  -5     3    11         12.88          7.05          4.46   o 
   5     4     7       1271.00       1316.30         33.63   o 
   5     5     4       2445.57       2408.02         63.56   o 
   6     0     4         19.80         18.20          9.17   o 
  -6     1     7        750.76        753.40         25.12   o 
   6     1     4       2996.47       2990.83         91.41   o 
   0     1    19          4.26          8.28          6.10   o 
   0     3    18        535.12        508.77         26.68   o 
   0     8    10        185.92        180.24         12.24   o 
  -1     1    19         35.89         27.78          7.61   o 
  -1     3    18       1687.53       1691.94         49.47   o 
  -1     8    10        272.62        281.82         17.23   o 
  -1     9     5          7.80         12.11          6.50   o 
  -2     6    14          1.91          0.68          4.33   o 
   2     6    13        555.90        548.06         16.41   o 
   3     1    16        133.86        126.83         20.32   o 
  -3     2    17        790.12        765.76         48.75   o 
   3     3    15         30.51         25.07         10.83   o 
   3     4    14          1.00          2.31          5.38   o 
   3     6    11       3528.15       3590.49         47.00   o 
  -3     8     5       1095.94       1080.31         30.55   o 
   3     8     4        232.01        217.32         16.92   o 
  -4     7     5       4333.58       4230.79         74.79   o 
   4     7     3        449.97        444.67         33.98   o 
  -5     0    13        104.71        104.75         16.50   o 
  -5     5     7        305.33        310.34         20.74   o 
  -6     2     6         49.61         57.02          7.54   o 
   6     2     3         41.01         32.65          7.37   o 
  -6     3     3         45.42         50.45          8.98   o 
  -6     3     2         29.64         29.56          7.23   o 
  -6     3     1        269.55        301.91         20.42   o 
   6     3     0       1209.32       1292.37         51.80   o 
   0     6    15        780.59        765.52         25.21   o 
   0     7    13          8.28         12.04          5.29   o 
   0     9     6          8.40          9.75          6.57   o 
   1     4    17         27.76         20.73          4.83   o 
  -1     7    13        263.73        254.39         15.19   o 
   1     9     5        164.15        161.10         20.92   o 
  -2     7    12         68.58         68.56          9.85   o 
   2     7    11       2768.03       2812.24         43.38   o 
  -2     8     9          2.27          3.82          3.78   o 
   2     8     8        243.27        246.08         14.36   o 
  -2     9     2         35.75         33.60         12.45   o 
  -2     9     1        626.63        605.28         41.22   o 
   2     9     0         35.44         37.49         11.61   o 
   2     9     1          4.92          6.24          5.92   o 
   3     5    13        129.67        120.90         17.43   o 
  -3     7    10         79.05         94.49         11.22   o 
  -3     8     6        549.89        515.46         21.46   o 
  -4     0    16        946.89        933.88         50.32   o 
   4     0    14        222.74        206.77         25.85   o 
   4     1    14          0.07          4.01          6.75   o 
  -4     5    12         44.13         37.15         11.02   o 
   4     5    10        245.76        240.11         14.63   o 
  -4     6    10        318.20        352.05         30.95   o 
   4     6     8        159.61        146.58         14.27   o 
  -4     7     6         16.78          8.86          5.28   o 
   4     7     4        348.06        367.08         30.93   o 
  -5     1    13        704.76        713.40         20.69   o 
   5     2    10          0.07          3.27          5.82   o 
   5     3     9         71.04         53.05          7.53   o 
  -5     4    10        151.07        162.47         15.14   o 
   5     5     5        111.70        100.11          9.57   o 
  -6     0     8          1.01          5.52          6.45   o 
  -6     1     8         41.40         41.96          5.96   o 
   6     1     5        303.59        317.30         20.50   o 
  -6     2     7       1464.58       1527.89         52.70   o 
   6     2     4        248.68        233.02         18.36   o 
  -6     3     4        323.33        324.76         20.60   o 
   6     3     1         44.61         39.03          7.79   o 
   0     2    19        786.00        783.74         27.43   o 
   1     0    19       3588.19       3444.14         98.72   o 
  -1     2    19        300.58        307.44         21.57   o 
   1     3    18        126.55        142.43         14.34   o 
   1     5    16       1760.64       1830.85         55.34   o 
  -1     6    15         32.08         42.37          8.09   o 
   1     8    10       1788.56       1755.92         32.94   o 
  -1     9     6        146.09        153.29         20.09   o 
   2     0    18        477.02        448.06         39.14   o 
  -2     3    18          9.16         11.42          8.30   o 
   2     3    17         50.36         41.10          8.31   o 
  -2     4    17         77.83         82.25         16.28   o 
   2     4    16         67.42         69.50          7.90   o 
  -2     5    16        787.02        832.01         33.48   o 
   2     5    15        257.90        249.00         12.60   o 
  -2     9     3       1225.05       1254.40         58.64   o 
   2     9     2         40.67         39.33         11.82   o 
   3     2    16         43.44         51.23         14.17   o 
  -3     4    16        149.76        148.01         14.49   o 
  -3     6    13         11.33          8.13          6.98   o 
   3     7     9        570.73        563.65         21.51   o 
   3     8     5        765.69        751.59         30.99   o 
  -4     1    16        870.86        863.60         28.38   o 
  -4     3    15        107.22        106.93         10.20   o 
   4     3    13          2.63         10.56          8.39   o 
  -4     4    14          2.19          2.84          9.32   o 
   4     4    12         55.27         60.29          7.69   o 
   5     0    11          7.16          4.42          5.42   o 
  -5     3    12         35.42         21.31          8.40   o 
   5     4     8        143.12        151.41         11.99   o 
  -5     5     8         99.56         93.72         11.92   o 
  -5     6     3        220.03        215.56         17.26   o 
  -5     6     2        181.74        185.37         15.83   o 
  -5     6     1         21.73         16.04          5.48   o 
   5     6     0         58.78         54.57          8.68   o 
   5     6     1        113.19        130.50         13.57   o 
  -6     3     5        150.90        140.12         13.88   o 
   6     3     2         22.40         23.57          7.45   o 
   0     8    11          5.55          5.43          4.00   o 
   0     9     7         12.97         17.91          5.56   o 
   1     1    19        178.76        176.60         18.06   o 
   1     9     6        354.05        313.34         29.31   o 
  -2     1    19         20.33         17.31          6.36   o 
   2     1    18       1639.87       1719.05         38.87   o 
  -2     9     4        254.95        244.90         26.33   o 
   2     9     3         20.44         15.55          8.09   o 
  -3     1    18         14.39         10.68          4.83   o 
  -3     3    17         43.19         38.67          8.35   o 
  -3     8     7        598.89        579.56         38.87   o 
   4     2    14        117.20        131.52         20.30   o 
  -4     7     7        445.69        441.75         24.94   o 
   4     7     5        202.72        193.10         22.69   o 
   5     1    11        847.36        869.59         35.21   o 
  -5     2    13       1249.67       1238.13         35.75   o 
   5     5     6        301.42        325.52         17.08   o 
  -5     6     4          3.38         19.43          9.39   o 
   5     6     2        380.79        348.87         32.40   o 
   6     0     6       1846.14       1965.17         88.02   o 
  -6     1     9          5.52          6.67          3.22   o 
   6     1     6       1679.93       1680.60         48.10   o 
  -6     2     8         42.32         39.65          6.28   o 
   6     2     5        129.15        138.72         11.63   o 
  -6     3     6          1.56          2.92          4.42   o 
   6     3     3        128.81        122.19         13.76   o 
   0     4    18        106.12         85.30         11.58   o 
   0     5    17       1533.08       1512.49         40.99   o 
  -1     4    18         27.30         18.66          6.25   o 
   1     6    15         37.05         36.71          6.11   o 
   1     7    13         39.58         36.77          5.40   o 
  -1     8    11          5.94          9.82          7.78   o 
  -1     9     7        150.11        143.22         14.41   o 
  -2     8    10         15.38         13.47          5.69   o 
   2     8     9         99.15         84.35          7.45   o 
  -2     9     5        128.60        137.49         19.96   o 
   2     9     4         75.31         60.36         13.39   o 
  -3     5    15         37.34         36.34          8.04   o 
   3     6    12          5.59         10.09          7.43   o 
  -3     7    11        674.86        624.80         42.93   o 
   3     8     6          1.99          7.86          4.57   o 
  -4     2    16        116.69        122.41         10.97   o 
  -4     5    13       1533.45       1538.68         64.80   o 
   4     5    11         23.20         18.20          5.06   o 
   5     3    10          2.66          8.62          6.55   o 
  -5     4    11        561.73        554.14         27.88   o 
  -5     5     9          2.82          5.28          7.31   o 
  -5     6     5       1237.84       1270.64         41.98   o 
   5     6     3        264.79        264.59         27.99   o 
  -6     4     2         89.47        104.81         12.65   o 
  -6     4     1          5.67          9.42          9.21   o 
   0     7    14        525.30        522.38         25.09   o 
   0     9     8         46.50         44.22          6.91   o 
   1     2    19        506.06        527.54         30.08   o 
  -1     3    19        665.97        652.03         31.80   o 
  -1     5    17          8.64         11.40          4.06   o 
   1     9     7         11.81         11.37          7.65   o 
  -2     2    19         83.14         80.89         11.91   o 
   2     2    18       1005.14       1016.54         38.05   o 
  -2     6    15        200.93        207.10         17.49   o 
   2     6    14        177.84        172.82          9.60   o 
  -2     7    13          4.06          0.10          4.75   o 
   2     7    12        531.79        487.10         15.60   o 
   3     0    17       1426.33       1505.45         69.89   o 
  -3     2    18        218.56        205.95         18.23   o 
   3     4    15        528.75        546.32         40.34   o 
  -3     8     8         47.17         31.22          8.15   o 
  -4     6    11        114.53        101.15         17.73   o 
   4     6     9        922.23        939.60         35.87   o 
  -4     7     8        383.28        375.29         23.44   o 
   4     7     6         48.35         56.47          9.62   o 
  -5     1    14        963.98        971.35         39.70   o 
   5     2    11        767.65        777.39         33.67   o 
   5     4     9        430.25        431.71         20.12   o 
   5     5     7          1.03          2.94          6.47   o 
  -5     6     6          4.47          6.47          6.07   o 
  -6     0    10       1770.11       1830.43         47.10   o 
  -6     2     9        108.14         97.87          9.69   o 
   6     2     6         28.02         22.15          8.78   o 
  -6     3     7          4.16         17.10         11.81   o 
   6     3     4         16.63         13.91          6.58   o 
  -6     4     4         19.43         22.20         10.42   o 
  -6     4     3        180.83        170.50         15.55   o 
   6     4     0          1.71          6.99          6.72   o 
   6     4     1         26.97         25.45          6.66   o 
   0     0    20         87.92         79.95         15.45   o 
   0     3    19         77.24         85.51         11.70   o 
   0     6    16         68.74         65.54         10.43   o 
  -1     1    20        112.97        112.65         14.69   o 
  -1     7    14         37.54         39.31          8.56   o 
   1     8    11         70.52         66.09          8.08   o 
  -1     9     8        288.96        301.72         20.69   o 
  -2     9     6        145.91        155.71         15.44   o 
   2     9     5        281.88        297.99         29.45   o 
   3     1    17        335.49        319.88         32.83   o 
   3     5    14         81.51         74.41         11.62   o 
   3     7    10       2755.44       2841.41         42.74   o 
  -5     3    13          0.28          6.91          5.69   o 
   5     6     4          5.90          9.69          6.16   o 
  -6     1    10        116.19        126.47          9.41   o 
   6     1     7        877.18        877.30         35.15   o 
  -6     4     5        262.76        266.17         28.92   o 
   6     4     2         11.36         11.29          6.42   o 
   0     1    20         66.67         56.30         13.65   o 
   0     8    12          5.38          3.43          6.68   o 
   1     4    18        975.68        984.26         37.53   o 
   1     5    17        367.55        373.66         18.19   o 
  -1     6    16       2120.95       2070.56         53.86   o 
   1     9     8         47.69         48.25          8.41   o 
  -2     4    18        406.72        409.06         36.55   o 
   2     4    17        315.75        307.58         16.58   o 
  -2     8    11        129.41        113.85         19.53   o 
   2     8    10        781.04        771.03         22.35   o 
  -3     6    14        695.67        700.90         49.69   o 
  -3     7    12        156.06        158.94         22.65   o 
   3     8     7        386.10        390.81         19.10   o 
  -4     1    17        115.01        125.14         11.25   o 
   4     1    15        376.69        367.92         35.06   o 
  -4     3    16          8.44          3.07          6.50   o 
   4     3    14        172.43        159.87         16.19   o 
  -4     4    15         83.16        100.58         12.81   o 
   4     4    13        289.83        292.15         16.52   o 
  -4     7     9         12.97          4.42          7.24   o 
   4     7     7          0.11         11.57          7.99   o 
  -4     8     2         16.78          9.79          5.20   o 
  -4     8     1       1139.67       1123.59         39.46   o 
   4     8     0          3.54         14.73          9.00   o 
   5     1    12        578.40        557.79         33.51   o 
  -5     2    14         72.52         82.00         10.14   o 
  -5     4    12        598.30        611.79         41.32   o 
  -5     5    10        176.49        179.24         16.46   o 
  -5     6     7        487.91        477.57         32.47   o 
  -6     3     8       1171.26       1206.88         32.53   o 
   6     3     5          6.64          5.22          4.91   o 
   0     9     9        116.59        115.85         11.44   o 
   0    10     0        623.89        651.19         43.56   o 
   0    10     1        627.81        628.32         42.54   o 
   0    10     2        334.98        373.83         33.06   o 
  -1     2    20       1446.10       1540.67         49.02   o 
   1     7    14         34.58         25.52          4.75   o 
  -1     8    12       2117.03       2210.28         55.03   o 
  -2     3    19        684.78        685.66         33.34   o 
   2     3    18          0.63          2.92          5.47   o 
  -2     5    17        636.60        631.04         29.87   o 
   2     5    16         21.14         26.09          5.09   o 
  -2     9     7         37.98         44.36          8.89   o 
   2     9     6         80.89         61.66         13.75   o 
  -3     0    19        415.75        462.81         57.65   o 
   3     2    17        227.77        242.57         31.68   o 
  -3     3    18        166.03        161.58         16.49   o 
  -3     4    17         58.30         50.95         18.83   o 
  -3     8     9         45.46         46.93          9.01   o 
  -3     9     2       1085.24       1122.14         60.64   o 
  -3     9     1         89.06         89.38         11.56   o 
   3     9     0          9.16         16.91          7.51   o 
  -4     6    12        188.33        194.25         24.34   o 
   4     6    10          0.31          3.10          6.13   o 
  -4     8     3         22.77         15.90          6.18   o 
   4     8     1          0.84          2.13          5.74   o 
  -5     0    15         68.70         64.47         14.24   o 
   5     3    11          5.37         18.67          9.62   o 
   5     5     8        202.22        211.56         14.30   o 
   5     6     5         39.68         53.97         13.91   o 
   6     0     8          1.07         10.24          8.73   o 
  -6     2    10         46.60         45.63          6.89   o 
   6     2     7        128.40        139.38         14.70   o 
  -6     4     6        323.92        319.49         21.15   o 
   6     4     3        497.90        511.71         27.13   o 
   0     2    20        159.79        179.13         13.92   o 
   0    10     3        109.79        117.99         19.16   o 
   1     3    19        144.56        136.26         26.80   o 
   1     6    16        435.49        445.62         22.31   o 
  -1     9     9         58.21         49.96          9.07   o 
  -1    10     1        104.35         99.06         18.00   o 
   1    10     0        178.76        169.42         23.15   o 
   1    10     1         19.90         14.27         11.22   o 
  -2     0    20        763.95        702.29         47.14   o 
  -2     1    20        462.92        422.80         26.34   o 
   2     1    19          5.33         17.29          7.98   o 
  -2     7    14        206.61        191.64         17.41   o 
   2     7    13        210.39        189.10         10.14   o 
  -3     1    19          8.74          7.56          8.53   o 
  -3     5    16       1176.11       1186.43         41.54   o 
   3     6    13        357.94        366.52         24.65   o 
   3     7    11        815.66        814.41         23.35   o 
   3     8     8        701.14        696.75         25.74   o 
  -3     9     3         49.34         34.48          7.17   o 
   3     9     1        524.79        542.43         27.38   o 
   3     9     2        226.64        217.27         17.37   o 
  -4     2    17        317.52        284.76         17.11   o 
   4     2    15       1644.34       1661.00         73.31   o 
  -4     5    14        117.46        105.22         17.96   o 
   4     5    12          3.04          1.36          5.13   o 
  -4     8     4        566.51        516.72         27.36   o 
   4     8     2        222.22        202.66         24.07   o 
  -5     1    15         74.11         68.62          8.53   o 
   5     2    12          6.24          3.17          4.95   o 
   5     4    10        117.00        114.07         10.72   o 
  -5     6     8        170.71        160.91         15.84   o 
  -6     1    11        543.11        539.20         22.24   o 
   6     1     8          8.66          7.16          4.74   o 
  -6     3     9         27.16         21.91          5.10   o 
   6     3     6         42.54         36.48          6.34   o 
  -6     4     7          1.47          5.01          6.65   o 
   6     4     4         17.64         13.55          6.54   o 
   0     4    19         96.84         98.49         12.57   o 
   0     5    18         77.92         67.80         10.58   o 
   0     7    15         36.46         39.61          6.65   o 
   0    10     4        793.56        791.60         47.81   o 
   1     1    20        100.33         95.92         10.42   o 
  -1     4    19        419.88        412.03         25.21   o 
  -1     5    18          1.33          8.26          7.53   o 
   1     8    12        812.94        873.71         28.54   o 
   1     9     9          3.41          3.13          3.55   o 
  -1    10     2        668.56        652.93         43.86   o 
   1    10     2        119.07        133.59         20.55   o 
  -2     6    16        178.18        177.08         16.37   o 
   2     6    15        839.89        835.07         21.25   o 
  -2     9     8          1.61          7.52          8.83   o 
   2     9     7        683.67        711.13         32.08   o 
   3     4    16        172.25        153.82         22.46   o 
  -3     9     4         91.44         92.31          9.80   o 
  -4     7    10         38.27         18.70          9.47   o 
   4     7     8        196.53        218.72         18.26   o 
  -4     8     5        316.30        320.34         21.92   o 
   4     8     3        114.87        107.29         17.70   o 
  -5     3    14        291.80        274.91         16.54   o 
  -5     5    11          0.79          3.70          6.07   o 
   5     6     6         50.51         48.71         10.74   o 
  -5     7     2         98.93         90.20         11.83   o 
  -5     7     1         94.74         82.59         11.10   o 
   0     8    13         84.12         85.54          9.76   o 
  -1     7    15        569.37        595.12         29.82   o 
   1    10     3          2.58          3.44          6.11   o 
  -2     2    20        190.01        198.93         18.59   o 
   2     2    19         74.60         74.12         16.76   o 
  -2     8    12        197.79        183.69         24.55   o 
   2     8    11        341.87        295.34         21.27   o 
  -3     2    19       1500.27       1483.53         49.70   o 
   3     3    17        468.09        439.33         38.60   o 
   3     5    15        155.20        157.30         15.92   o 
  -3     6    15        233.47        211.91         18.41   o 
  -3     7    13        470.18        486.77         38.96   o 
  -3     8    10       1577.32       1650.33         72.38   o 
  -3     9     5        388.84        340.20         18.35   o 
   3     9     3          6.76          6.07          4.35   o 
   4     0    16        268.96        283.78         31.91   o 
  -4     8     6         21.13         24.26          7.66   o 
   4     8     4        270.51        252.39         27.08   o 
   5     0    13       3045.84       3092.38        100.77   o 
   5     1    13        141.80        150.48         15.85   o 
  -5     2    15         23.49         13.47          6.10   o 
  -5     4    13          0.03          9.11          7.41   o 
   5     5     9         62.00         61.66          8.07   o 
  -5     7     3        243.05        275.59         24.18   o 
   5     7     0        145.40        151.56         15.09   o 
   5     7     1         34.40         40.73         14.06   o 
  -6     2    11         69.09         60.98          7.99   o 
   6     2     8         20.36         19.09          6.18   o 
   6     4     5        680.73        723.66         32.89   o 
  -6     5     3         10.20         11.61         10.57   o 
  -6     5     2          0.83         10.68         10.32   o 
  -6     5     1         20.74         32.94         12.10   o 
   6     5     0        370.51        392.83         35.79   o 
   0     3    20          5.65          3.64          6.79   o 
   0     6    17         26.58         28.27          5.93   o 
   0    10     5          4.05          8.63          9.21   o 
   1     2    20          7.82         16.00          5.84   o 
  -1     3    20        197.09        188.03         18.08   o 
  -1     6    17         80.87         77.69         11.05   o 
  -1     8    13         94.54         96.38         10.25   o 
  -1     9    10        314.57        302.46         31.59   o 
  -1    10     4       2003.48       2009.14         76.59   o 
   1    10     4       1155.69       1215.79         60.44   o 
   3     1    18         34.11         37.75         13.46   o 
   3     8     9        112.75        120.57          9.35   o 
   3     9     4          6.70         10.67          6.45   o 
  -4     0    18         56.60         66.16         15.70   o 
  -4     1    18        286.85        279.58         17.21   o 
   4     1    16         36.33         24.25          9.91   o 
  -4     3    17        233.10        239.94         20.12   o 
   4     3    15        112.83        116.30         32.37   o 
  -4     4    16        645.23        693.06         32.07   o 
   4     4    14         56.16         39.15          8.49   o 
  -4     6    13        971.85        979.14         54.34   o 
   4     6    11       1362.41       1384.93         35.74   o 
   5     3    12         50.54         52.52         14.81   o 
  -5     6     9          1.48         11.00          7.56   o 
  -5     7     4       1114.35       1088.26         40.31   o 
   5     7     2         97.21        129.68         20.40   o 
  -6     0    12        778.76        821.92         50.32   o 
  -6     3    10         33.52         24.81          6.34   o 
   6     3     7          3.57          7.55          8.03   o 
  -6     5     4        161.46        165.17         26.48   o 
   6     5     1         12.24          7.39          8.34   o 
  -1     0    21        671.17        643.76         45.94   o 
  -1     1    21        290.95        313.31         25.82   o 
   1     5    18       1141.43       1131.63         42.52   o 
   1     7    15        180.04        195.39         11.95   o 
  -1    10     5         40.96         44.71         12.65   o 
  -2     4    19        210.72        218.08         27.82   o 
   2     4    18        263.81        248.87         19.76   o 
  -2     9     9        940.20        950.13         37.31   o 
   2     9     8         72.90         67.63         10.34   o 
  -3     4    18         40.48         47.26         14.57   o 
  -3     9     6         64.88         65.22         10.98   o 
  -4     5    15        515.39        520.92         28.56   o 
   4     5    13        139.87        148.63         15.45   o 
  -4     8     7        117.08        105.44         13.03   o 
   4     8     5        350.91        386.01         51.90   o 
   5     4    11          5.69          9.97          4.85   o 
  -5     5    12        239.41        271.27         28.93   o 
   5     6     7          0.04          0.34          5.56   o 
  -5     7     5        405.23        389.87         24.45   o 
  -6     1    12       2901.37       2986.22         55.19   o 
   6     1     9         41.73         43.81          9.06   o 
  -6     5     5        180.17        181.23         24.34   o 
   6     5     2        238.28        220.28         27.70   o 
  -7     0     3        235.62        249.31         28.26   o 
   0     1    21        260.49        231.19         20.26   o 
   0    10     6        281.66        296.38         29.47   o 
   1     4    19         46.77         59.56         10.63   o 
   1     8    13          1.84          4.26          4.67   o 
   1     9    10        178.87        192.06         11.72   o 
   1    10     5         11.86         11.02          8.55   o 
  -2     5    18        270.42        238.80         29.05   o 
   2     5    17        278.03        288.96         16.47   o 
  -2     7    15        614.21        594.95         30.49   o 
   2     7    14        447.48        461.92         16.03   o 
  -2    10     2        242.12        294.80         30.37   o 
  -2    10     1         19.31         20.00         10.08   o 
   2    10     0         94.48         94.15         17.78   o 
   2    10     1        241.76        240.03         27.66   o 
   3     2    18          9.41          9.37          8.94   o 
  -3     5    17        770.96        755.77         51.34   o 
   3     6    14          4.50          4.30          8.60   o 
   3     7    12       1588.47       1606.88         49.27   o 
  -3     8    11         60.89         55.78         14.63   o 
   3     9     5        478.69        469.27         37.98   o 
  -4     2    18        376.06        367.44         20.08   o 
   4     2    16         65.15         57.89         15.56   o 
  -4     7    11          5.89         10.37          9.55   o 
   4     7     9         77.38         79.35         11.88   o 
  -5     1    16        156.75        153.01         12.57   o 
   5     2    13         18.16         14.79          6.27   o 
  -5     6    10         50.70         62.82         11.02   o 
  -5     7     6        576.87        573.35         29.78   o 
   5     7     3         55.08         45.88         12.74   o 
  -6     4     9         20.18         14.09          7.08   o 
   6     4     6        414.33        403.82         20.26   o 
  -6     5     6         26.50         25.10          8.02   o 
   6     5     3         17.06         16.41          8.45   o 
   7     0     1        156.05        137.26         20.92   o 
  -7     1     3        326.71        344.79         32.91   o 
  -7     1     2         25.87         18.64          9.21   o 
  -7     1     1         26.13         25.71         11.25   o 
   7     1     0        540.77        569.39         42.43   o 
   0     9    11        361.64        372.35         19.37   o 
  -1     2    21        212.10        219.68         19.52   o 
   1     3    20        194.94        190.52         18.20   o 
   1     6    17          3.07          4.19          6.38   o 
  -1    10     6         18.45         20.84          9.95   o 
  -2     3    20         44.80         44.95          9.52   o 
   2     3    19         36.09         36.14         13.95   o 
   2     6    16        201.59        207.28         11.13   o 
  -2     8    13        141.30        146.17         22.65   o 
   2     8    12         17.38         21.86          6.91   o 
  -2    10     3        289.22        297.99         40.82   o 
   2    10     2        759.48        756.62         48.83   o 
  -3     1    20         35.73         48.19          8.51   o 
  -3     3    19       1284.25       1335.19         48.04   o 
  -3     9     7         39.89         37.95          8.71   o 
  -5     3    15         58.04         56.62          8.27   o 
  -5     4    14        165.94        151.07         21.24   o 
   5     5    10        582.61        607.85         28.39   o 
   5     7     4        288.95        287.95         30.27   o 
  -6     2    12         77.42         70.99         10.90   o 
   6     2     9        461.58        503.90         28.48   o 
  -6     3    11         18.46         17.72          6.85   o 
   6     3     8        173.37        178.62         13.87   o 
  -7     0     5        438.69        386.43         34.94   o 
  -7     1     4        680.50        673.05         45.73   o 
   0     2    21        108.22        138.75         15.65   o 
   0     7    16        339.63        336.79         22.38   o 
   0     8    14         45.15         52.69          7.85   o 
   0    10     7        200.95        233.30         46.87   o 
   1     0    21       1516.46       1480.24         68.90   o 
  -1     7    16          7.90          7.03          4.41   o 
  -1     8    14          0.64          5.29          6.02   o 
  -1     9    11         81.45         84.00         16.59   o 
   1    10     6        597.17        619.68         58.84   o 
   2     0    20       1705.20       1666.21         77.70   o 
  -2     1    21         51.70         72.31         12.11   o 
   2     1    20        123.18         96.45         22.74   o 
  -2     6    17        584.55        613.62         36.93   o 
  -2     9    10          8.02         26.76         12.21   o 
   2     9     9         83.31         87.73         10.02   o 
  -2    10     4        855.98        896.90         52.69   o 
   2    10     3         65.52         53.57         14.15   o 
  -3     6    16        322.91        330.64         23.02   o 
  -3     7    14        141.04        140.59         21.19   o 
   3     8    10        102.08        100.83          8.80   o 
   3     9     6       2944.78       2879.99         94.70   o 
  -4     6    14         77.96         61.70         14.74   o 
   4     6    12         10.25          7.01          3.85   o 
  -4     8     8         58.31         44.26          7.16   o 
   4     8     6          5.97          8.99          6.13   o 
  -5     2    16        103.34         88.05         12.67   o 
   5     6     8         45.17         61.21         10.69   o 
  -5     7     7         97.69        103.11         12.96   o 
   6     0    10         21.28         29.14         11.08   o 
  -6     1    13        483.87        464.99         21.03   o 
   6     1    10        111.97        113.65         14.04   o 
  -6     5     7          3.60          9.72          7.05   o 
   6     5     4          0.03         12.86          9.53   o 
  -7     1     5         83.33         69.94         11.69   o 
   7     1     2        149.99        155.59         22.82   o 
  -7     2     3        282.71        294.62         22.02   o 
  -7     2     2         44.01         34.84         14.05   o 
  -7     2     1         57.49         34.69          9.05   o 
   7     2     0         77.78         64.53         17.37   o 
   0     4    20         70.91         64.53         12.95   o 
   0     5    19        715.21        718.44         33.92   o 
   1     1    21        137.42        141.50         12.89   o 
  -1     4    20          1.42         15.30          9.55   o 
  -1     5    19        211.39        214.46         18.82   o 
  -1    10     7         48.79         52.14          9.65   o 
  -2    10     5        161.50        160.59         23.21   o 
   2    10     4        100.14        100.37         18.23   o 
   3     4    17        213.64        200.89         26.51   o 
   3     5    16        419.85        416.00         26.05   o 
  -3     9     8        639.79        626.79         31.51   o 
  -4     4    17         21.55         15.11          9.67   o 
   4     4    15         36.43         30.88          7.77   o 
  -4     7    12        197.58        147.24         22.37   o 
   4     7    10        256.39        264.78         20.26   o 
   5     1    14        152.33        166.89         17.16   o 
   5     3    13          3.10          8.92          9.83   o 
   5     4    12          0.09         11.42          5.83   o 
  -5     5    13        287.13        246.54         28.07   o 
   5     7     5         27.17         31.82         10.94   o 
  -6     4    10        171.09        189.94         17.25   o 
   6     4     7        235.59        260.24         16.76   o 
   7     0     3        611.19        623.03         45.89   o 
  -7     1     6        200.00        185.87         17.85   o 
  -7     2     4        684.98        669.30         32.70   o 
   7     2     1        556.08        575.15         30.57   o 
   0     6    18        380.02        376.53         25.00   o 
  -1     6    18        380.12        397.21         36.94   o 
   1     9    11         57.24         56.05          8.02   o 
   1    10     7       1123.34       1148.84         58.70   o 
   2     2    20         26.33         26.55         11.54   o 
   3     0    19       3473.54       3653.00        114.60   o 
  -3     2    20       1056.44       1106.04         44.28   o 
   3     3    18         84.86         92.46         19.24   o 
   3     7    13         41.27         28.73         10.99   o 
  -3     8    12         36.00         37.48         20.29   o 
  -4     1    19         90.15         80.52          9.74   o 
   4     1    17        134.62        124.16         21.59   o 
  -4     3    18        158.81        172.48         19.59   o 
   4     3    16        436.20        437.59         38.87   o 
  -4     5    16        165.33        159.33         16.31   o 
   4     5    14        370.74        384.66         25.17   o 
  -4     8     9       1147.73       1159.18         52.55   o 
   4     8     7        972.72        971.08         38.52   o 
  -5     6    11         65.97         56.39         14.38   o 
  -5     7     8         25.50         30.73          8.00   o 
  -6     3    12         32.11         32.66         12.14   o 
   6     3     9         26.98         25.14          7.77   o 
  -6     5     8        397.03        419.13         25.81   o 
   6     5     5          0.08          0.97          7.79   o 
  -7     0     7        406.92        403.30         35.91   o 
   7     1     3        123.69        145.57         22.87   o 
  -7     2     5         95.06        104.72         13.52   o 
   7     2     2         35.85         25.56          7.51   o 
   0     3    21        294.59        292.26         22.45   o 
   0     9    12          7.63         14.71          6.93   o 
   0    10     8        793.87        806.69         35.71   o 
   1     2    21        412.57        425.16         26.96   o 
  -1     3    21       1254.63       1284.74         66.32   o 
   1     7    16          6.99          5.26          5.22   o 
   1     8    14       1131.64       1172.18         34.21   o 
  -2     7    16        118.63        109.91         13.86   o 
   2     7    15        127.92        125.03          8.78   o 
  -2    10     6        126.59        142.09         15.71   o 
   2    10     5        489.45        488.75         39.78   o 
   3     1    19         48.87         34.96         12.27   o 
   3     6    15        146.30        131.21         12.07   o 
   3     9     7        148.45        120.74         19.93   o 
  -4     9     2         75.93         80.05          9.84   o 
  -4     9     1         64.61         71.75         11.52   o 
   4     9     0         31.65         36.57         12.65   o 
  -5     0    17        255.22        243.56         27.79   o 
  -5     1    17         84.24         73.90          9.93   o 
   5     2    14         65.84         66.48         11.57   o 
   5     5    11          2.60          5.94          5.21   o 
  -6     2    13         85.91         77.87          9.05   o 
   6     2    10          5.30          1.91          7.12   o 
  -6     6     3       1217.40       1326.48         66.41   o 
  -6     6     2        350.07        344.28         34.33   o 
  -6     6     1         46.53         43.38         12.10   o 
   6     6     0         69.75         75.07         16.83   o 
  -7     1     7          0.36          1.88          6.26   o 
  -7     2     6          3.56          7.31          8.67   o 
   1     5    19         58.69         78.02         11.71   o 
  -1     9    12        105.41        122.39         20.96   o 
  -1    10     8         82.30         88.75         12.21   o 
  -2     4    20        854.26        848.03         54.88   o 
   2     4    19        677.95        658.86         47.98   o 
  -2     5    19          0.59          4.96          6.69   o 
   2     5    18          3.01          5.27          8.79   o 
  -2     8    14        153.71        146.26         15.84   o 
   2     8    13        202.00        203.62         18.27   o 
  -2     9    11        901.15        895.22         55.15   o 
   2     9    10         38.35         41.49          6.95   o 
  -3     4    19        131.51        151.77         23.59   o 
  -3     5    18        302.99        324.29         34.33   o 
   3     8    11         22.15         11.87          4.22   o 
  -3     9     9        134.74        148.10         15.96   o 
  -4     9     3        119.90        126.36         11.68   o 
   4     9     1        558.40        569.61         29.95   o 
  -5     3    16         68.70         75.55         14.72   o 
  -5     4    15          5.74          2.67          4.82   o 
   5     6     9         47.80         46.53          9.02   o 
   5     7     6          3.25          7.51          7.06   o 
  -6     0    14        689.39        666.78         46.12   o 
  -6     4    11        107.08        105.52         13.59   o 
   6     4     8        179.61        184.06         14.23   o 
   6     5     6        426.03        457.61         39.92   o 
  -6     6     4        341.12        323.98         33.41   o 
   6     6     1          4.22          8.98          7.31   o 
   7     1     4          0.57          3.35          6.44   o 
   7     2     3         52.67         50.24         13.84   o 
  -7     3     3         47.85         33.62          8.36   o 
  -7     3     2        286.48        310.48         22.47   o 
  -7     3     1       1047.19       1131.26         43.03   o 
   7     3     0          2.30          8.04          7.22   o 
   0     0    22         18.97         10.48          6.42   o 
   0     1    22        196.38        185.31         18.26   o 
   0     8    15          1.77          3.31          6.32   o 
  -1     1    22        370.13        398.62         37.21   o 
   1     4    20         11.19          6.81          4.37   o 
   1    10     8         56.65         72.92         15.67   o 
  -2    10     7         56.89         63.55         10.85   o 
   2    10     6        378.91        410.27         36.31   o 
   3     2    19        177.93        183.62         26.65   o 
  -3     3    20         45.67         45.02         10.01   o 
  -3     7    15        217.64        226.94         19.99   o 
  -4     2    19        306.35        323.00         19.21   o 
   4     2    17        246.35        251.31         30.45   o 
  -4     6    15       2281.39       2310.35         85.52   o 
   4     6    13        332.34        353.66         23.96   o 
  -4     8    10        715.77        710.04         49.15   o 
   4     8     8          2.83          3.43          5.08   o 
  -4     9     4        329.72        304.00         18.02   o 
   4     9     2          0.78          6.33          6.53   o 
  -5     6    12        257.04        295.03         31.61   o 
  -5     7     9        151.36        152.28         16.00   o 
  -5     8     2          6.15          4.13          9.40   o 
  -5     8     1        285.32        284.84         21.25   o 
  -6     1    14        817.15        835.55         28.51   o 
   6     1    11         39.10         35.95          8.60   o 
  -6     5     9        520.68        579.97         30.61   o 
  -6     6     5       2072.17       2171.82         85.84   o 
   6     6     2        173.29        195.09         26.28   o 
   7     0     5        746.02        897.74         55.49   o 
  -7     1     8         79.26         81.91         11.98   o 
  -7     2     7        272.44        307.99         22.47   o 
  -7     3     4        192.24        195.63         18.31   o 
   7     3     1         11.90         13.45          6.07   o 
   0     7    17       1161.07       1113.01         41.55   o 
   0    10     9         73.89         79.24          9.78   o 
   1     6    18        421.80        413.96         25.29   o 
  -1     7    17        835.35        853.27         36.93   o 
  -1     8    15          5.60          6.80          5.96   o 
   1     9    12       1882.81       1917.52         44.43   o 
  -2     3    21        133.85        136.65         15.82   o 
   2     3    20         91.03        102.51         20.72   o 
  -2     6    18          4.96          4.10          7.83   o 
   2     6    17        706.81        740.60         24.58   o 
  -3     0    21        112.25        103.27         25.80   o 
  -3     6    17         65.21         62.88         10.77   o 
  -3     8    13        104.74         70.53         15.75   o 
   3     9     8         30.01         20.87          8.21   o 
  -3    10     2        864.44        879.69         54.44   o 
  -3    10     1         39.97         45.34         13.45   o 
   3    10     0        449.22        482.50         40.58   o 
  -4     7    13        212.87        230.91         28.25   o 
   4     7    11         79.93         89.40         12.49   o 
  -4     9     5        177.14        168.53         13.71   o 
   4     9     3         54.04         57.40         10.04   o 
   5     0    15        311.26        305.25         34.03   o 
   5     1    15        131.41        145.95         24.14   o 
  -5     2    17        484.16        523.35         29.95   o 
   5     4    13         13.24         12.13          8.30   o 
  -5     5    14       1420.74       1387.09        112.78   o 
  -5     8     3        453.58        491.61         28.03   o 
   5     8     0        149.45        144.73         17.13   o 
   5     8     1        774.40        830.03         35.69   o 
  -6     3    13         30.45         29.89         10.53   o 
   6     3    10        529.95        576.11         31.27   o 
  -6     6     6        199.22        191.02         17.95   o 
   6     6     3        418.32        410.76         37.78   o 
   7     1     5        466.04        513.58         42.39   o 
  -7     3     5         12.28          6.79          9.07   o 
   7     3     2        136.98        147.63         16.15   o 
   0    11     1        407.74        402.10         36.62   o 
  -1     2    22         84.51         89.71         13.44   o 
   1     3    21        272.96        266.12         22.05   o 
  -1    10     9        115.08        121.83         14.37   o 
  -2     0    22       1826.25       1864.49         82.28   o 
  -3     1    21        579.39        561.28         25.87   o 
   3     4    18          5.07         12.47         10.94   o 
   3     5    17         40.77         44.09          7.57   o 
   3     7    14         63.06         42.74          8.60   o 
  -3     9    10       1573.69       1496.91         72.61   o 
  -3    10     3          7.52          2.09          7.96   o 
   3    10     1        259.62        270.51         30.66   o 
   3    10     2        178.18        195.46         25.29   o 
  -4     4    18        446.46        448.65         40.53   o 
   4     4    16         61.83         47.61          9.96   o 
   5     3    14         13.53         16.46          6.63   o 
   5     6    10        472.93        483.63         28.38   o 
   5     7     7         63.76         60.30         16.03   o 
  -5     8     4        857.13        845.39         37.15   o 
   5     8     2        153.90        174.08         24.42   o 
  -6     2    14        451.97        444.80         28.00   o 
   6     2    11        198.85        206.68         19.02   o 
  -6     5    10         14.41          8.45          6.01   o 
   6     5     7         14.87         17.41          6.47   o 
  -7     0     9        186.91        189.12         25.05   o 
  -7     1     9        678.55        689.13         33.60   o 
  -7     2     8        100.26        114.20         13.87   o 
  -7     3     6        575.56        629.92         32.03   o 
   0     2    22        602.33        572.50         31.65   o 
   0     5    20       1543.46       1520.12         50.37   o 
   0     9    13       1465.68       1445.66         40.98   o 
   0    11     2         30.37         38.85         11.81   o 
  -1     4    21        168.18        180.71         18.31   o 
  -1     5    20        226.57        246.30         26.19   o 
   1     8    15        236.71        238.30         15.93   o 
  -1     9    13        139.29        135.34         15.48   o 
   1    10     9         17.00         21.71          6.14   o 
  -2     1    22         19.53          4.56          5.56   o 
   2     1    21         88.46         91.18         19.95   o 
  -2     9    12         31.05         27.26         12.50   o 
   2     9    11         19.37         18.02          6.41   o 
  -2    10     8        465.08        485.68         28.34   o 
   2    10     7        155.48        156.57         23.16   o 
  -3    10     4          0.12         10.32          7.48   o 
  -4     0    20        390.16        364.74         35.91   o 
   4     0    18        712.91        716.15         51.98   o 
  -4     3    19         30.46         39.05          9.52   o 
   4     3    17         23.48         26.03         11.34   o 
  -4     5    17        202.65        197.07         27.64   o 
   4     5    15         40.40         48.90         10.12   o 
  -4     9     6          7.12          9.24         10.38   o 
   4     9     4         43.09         39.46          8.60   o 
   5     5    12        418.56        430.59         21.59   o 
  -5     7    10        120.43         95.00         18.95   o 
  -5     8     5        480.97        502.40         28.87   o 
  -6     4    12         59.52         65.37         14.38   o 
   6     4     9        123.98        130.12         12.32   o 
  -6     6     7         18.07         18.91          8.49   o 
   6     6     4         30.51         42.32         13.30   o 
   7     2     5        107.33        111.44         20.20   o 
   7     3     3          4.74          2.38          6.58   o 
   0     4    21         12.44          1.57          7.68   o 
   0     6    19        145.81        136.78         21.64   o 
   0    10    10        188.91        204.66         18.42   o 
   0    11     3         47.58         45.11         12.73   o 
   1     1    22          6.32          0.69          7.09   o 
  -1     6    19          3.94          3.51          8.11   o 
   1     7    17        290.45        296.72         17.80   o 
  -1    11     2          4.75          4.98          9.37   o 
  -1    11     1        217.55        243.38         28.26   o 
   1    11     0         86.80         95.90         24.00   o 
   1    11     1       1462.13       1497.11         70.61   o 
  -2     7    17         15.67         15.54          6.31   o 
   2     7    16        206.69        207.62         11.45   o 
  -2     8    15        206.66        235.05         20.54   o 
   2     8    14        153.74        119.59         13.97   o 
  -3     2    21        406.25        399.73         27.46   o 
   3     3    19         27.01         28.10         12.17   o 
   3     6    16         32.65         29.58          6.72   o 
   3     8    12        296.07        292.83         22.45   o 
   3     9     9          0.12         15.39          9.98   o 
  -3    10     5         30.46         29.21          8.08   o 
  -4     1    20          1.01          2.87         10.22   o 
   4     1    18        681.41        698.09         51.63   o 
  -4     8    11          5.75          8.88          7.34   o 
   4     8     9          4.82          6.56          5.27   o 
  -5     1    18          7.41          5.11          4.49   o 
   5     2    15          3.01          1.15          8.36   o 
  -5     3    17        393.12        422.87         27.91   o 
  -5     4    16          7.43          1.08          7.34   o 
   5     8     3        495.54        475.34         39.94   o 
   6     0    12        168.75        212.68         26.70   o 
   7     1     6        311.96        314.62         33.85   o 
  -7     3     7          0.12          5.13          5.75   o 
  -7     4     3          0.25          7.85          8.61   o 
  -7     4     2          0.91         11.82          6.51   o 
  -7     4     1        196.24        180.55         26.39   o 
   0    11     4          0.10          6.76          8.27   o 
  -1    10    10        154.87        159.97         24.58   o 
  -1    11     3        128.29        128.47         20.97   o 
   1    11     2         16.11         12.43          9.15   o 
  -2     2    22        124.21        114.48         15.34   o 
   2     2    21        656.71        683.64         51.64   o 
   3     1    20        323.68        304.86         34.61   o 
  -3     7    16         56.20         57.74         12.62   o 
   3    10     4        341.68        330.09         34.01   o 
  -4     7    14        239.21        240.95         29.35   o 
   4     7    12        576.14        592.54         45.28   o 
  -4     9     7        279.45        279.52         17.63   o 
   4     9     5         41.87         33.84          7.85   o 
  -5     6    13        137.88        118.03         20.24   o 
   5     7     8        299.42        328.77         23.91   o 
  -5     8     6         47.12         35.33         16.94   o 
  -6     1    15        117.41        112.12         13.84   o 
   6     1    12        444.60        479.97         28.67   o 
   6     6     5        567.10        537.33         43.90   o 
  -7     1    10        111.65         96.98         12.90   o 
  -7     2     9         33.94         30.55          7.55   o 
   7     3     4         29.01         24.45          8.03   o 
  -7     4     4          0.94          8.17          9.62   o 
   7     4     0        250.21        271.72         31.89   o 
   7     4     1        184.98        192.41         26.62   o 
   0     3    22        349.61        355.44         25.40   o 
   0     8    16         45.12         48.05          8.11   o 
   1     2    22        255.14        239.61         21.23   o 
  -1     3    22          1.30          0.46          5.87   o 
  -1     8    16         20.48         17.42          5.95   o 
   1     9    13         70.59         64.19          8.72   o 
  -1    11     4         98.23        102.79         19.81   o 
   1    11     3        403.20        412.63         37.24   o 
  -2     5    20        176.05        187.87         27.08   o 
   2     5    19        354.83        341.25         34.56   o 
  -2    10     9         80.47         80.20         18.15   o 
   2    10     8        189.20        193.82         25.65   o 
  -3     4    20        108.63        115.71         22.22   o 
  -3     5    19        318.83        341.21         36.30   o 
  -3     8    14         13.54         18.86         10.85   o 
  -3     9    11         16.52         11.82         10.09   o 
  -3    10     6        108.56        115.75         14.87   o 
  -4     6    16        117.10        106.83         14.85   o 
   4     6    14          0.29          1.70          4.84   o 
  -5     5    15        323.91        326.53         32.54   o 
  -6     3    14          2.59          2.35          6.12   o 
   6     3    11         24.98         26.08          6.99   o 
  -6     5    11        522.15        504.30         29.26   o 
   6     5     8        234.73        257.44         21.41   o 
   7     0     7       1839.57       1890.17         82.66   o 
  -7     3     8         97.25         84.78         25.63   o 
  -7     4     5         30.30         27.85         16.44   o 
   0     7    18        171.06        169.21         16.86   o 
   0    11     5        129.91        153.43         25.55   o 
  -1     0    23        679.07        719.96         51.68   o 
   1     4    21        589.72        622.73         33.30   o 
   1     5    20         37.65         42.27          8.98   o 
  -1     7    18         92.15         98.08         13.45   o 
   1    10    10         11.67         19.10          9.69   o 
   1    11     4        355.80        370.91         47.75   o 
  -2     4    21          1.90          0.19          6.70   o 
   2     4    20         78.08         61.65         16.49   o 
  -2     6    19         75.29         74.91         18.39   o 
   2     6    18          0.91          5.00          5.71   o 
  -2     9    13        260.86        271.82         31.70   o 
   2     9    12          3.72          9.15          8.28   o 
  -3     6    18          0.18         10.71          9.58   o 
   3    10     5          2.03         10.25         10.07   o 
  -4     2    20        205.94        236.70         21.41   o 
   4     2    18         26.86         17.70         10.57   o 
  -4     9     8        108.54         97.64         13.69   o 
   4     9     6          3.27         13.16          7.36   o 
  -5     2    18        313.46        362.63         25.85   o 
   5     3    15        280.32        283.53         22.90   o 
   5     4    14        125.54        135.01         16.22   o 
   5     6    11        531.13        542.81         30.41   o 
  -5     7    11         31.96         37.29         19.35   o 
  -5     8     7        269.93        276.09         21.80   o 
  -6     2    15        174.34        175.85         17.57   o 
   6     2    12         61.10         69.22         11.57   o 
  -6     4    13        127.68         95.07         17.67   o 
   6     4    10          0.05          4.75          7.36   o 
  -6     7     2        295.56        320.27         33.88   o 
  -6     7     1        589.84        668.72         48.92   o 
   7     1     7         18.68         19.98          9.47   o 
   7     3     5         21.44         32.25         12.02   o 
  -7     4     6        118.08        104.53         24.45   o 
   7     4     2         79.07         84.83         18.45   o 
   0     9    14          0.99          4.74          7.79   o 
   0    10    11        223.20        251.16         16.92   o 
  -1     1    23        281.49        290.31         33.24   o 
   1     6    19         36.21         30.03          7.99   o 
  -1     9    14        356.05        330.10         27.02   o 
  -1    11     5        157.19        143.62         22.77   o 
   3     2    20        104.89        111.08         21.06   o 
  -3     3    21         10.00         10.14          9.15   o 
   3     7    15         21.70         26.86          7.81   o 
   3     9    10          2.57         17.12          7.37   o 
  -3    10     7        511.71        503.50         29.69   o 
  -4     8    12          3.55          6.11          7.15   o 
   4     8    10          6.49         10.83          8.69   o 
   5     1    16         19.07         23.13         11.07   o 
   5     5    13          3.28          2.69          5.08   o 
   5     7     9         22.87         16.17          6.28   o 
   5     8     5        372.43        388.28         36.09   o 
  -6     6     9         79.38         83.52         12.63   o 
   6     6     6         19.31         13.62         11.25   o 
  -6     7     3       1116.35       1250.20         66.83   o 
   6     7     0        103.99         91.18         18.35   o 
  -7     0    11        588.09        591.98         44.67   o 
  -7     2    10          7.33          4.77          6.14   o 
  -7     3     9        203.97        228.85         29.08   o 
   7     4     3        487.23        580.30         87.43   o 
   0     1    23         10.79         16.01          6.07   o 
   0    11     6        195.76        196.18         26.20   o 
   1     8    16         15.09         22.24          8.05   o 
  -1    10    11         95.31        113.27         20.86   o 
   1    11     5         96.02         74.02         16.73   o 
  -2     3    22         62.00         62.93         11.82   o 
   2     3    21          0.43          1.49          8.45   o 
  -2    10    10        237.69        223.43         32.15   o 
   2    10     9        252.41        219.85         20.06   o 
  -2    11     2         81.91         96.70         18.91   o 
   2    11     0        643.06        648.53         47.67   o 
   2    11     1        486.26        483.45         53.39   o 
  -3     1    22          7.61          4.35          7.69   o 
   3     4    19         46.39         26.66         10.76   o 
   3     5    18       1105.77       1105.79         62.97   o 
  -4     4    19         32.90         23.06          9.91   o 
   4     4    17         62.55         53.09         10.95   o 
  -4     5    18        110.76        123.03         22.51   o 
   4     5    16        194.57        190.76         18.74   o 
  -5     6    14         72.69         63.40         15.58   o 
  -5     8     8        179.81        182.22         18.15   o 
  -6     0    16          7.83         16.49         12.12   o 
  -6     7     4        189.76        176.09         26.14   o 
   6     7     1          1.39         19.21         10.70   o 
  -7     1    11          8.28          3.87          8.00   o 
   7     2     7         50.38         59.92         13.31   o 
  -7     4     7        344.04        386.93         57.00   o 
   1     3    22        187.49        193.90         19.83   o 
  -1     5    21        242.82        240.64         21.02   o 
  -1    11     6         11.17          9.27          7.52   o 
   2     0    22        339.86        354.40         38.89   o 
  -2     8    16        530.40        544.06         31.39   o 
   2     8    15        102.37        106.13         13.88   o 
  -2    11     3         42.33         50.56         16.96   o 
   2    11     2        218.13        203.74         27.32   o 
  -3     9    12        563.75        530.98         44.70   o 
   3    10     6        527.64        523.01         43.06   o 
   4     3    18         93.94         70.53         17.61   o 
   4     7    13        408.31        429.57         39.51   o 
  -4     9     9        407.85        468.25         41.67   o 
   4     9     7         36.80         28.14          7.24   o 
  -5     0    19          3.42         13.54          7.42   o 
   5     2    16        205.12        181.46         18.59   o 
  -5     4    17        887.86        872.32         57.31   o 
   5     8     6         46.27         61.98         15.10   o 
  -6     1    16         16.66         22.80          8.00   o 
   6     1    13         28.56         19.99          7.18   o 
  -6     5    12         76.58         62.34         15.30   o 
   6     5     9          0.40          4.80          6.21   o 
  -6     7     5        113.46        126.08         22.04   o 
   6     7     2         77.78         63.77         15.62   o 
   7     1     8         23.89         30.21         12.76   o 
   7     3     6          1.52          6.44          5.80   o 
   7     4     4        377.30        357.05         37.18   o 
   0     2    23         34.38         37.81          9.63   o 
   0     5    21        413.29        417.37         27.17   o 
   0    11     7        174.84        175.76         24.27   o 
  -1     2    23        584.95        609.51         34.01   o 
  -1     6    20        206.72        213.71         29.20   o 
   1     7    18        354.70        371.92         20.23   o 
   1     9    14          7.35          8.81          5.71   o 
   1    10    11        147.64        133.72         15.41   o 
   1    11     6        237.19        232.23         29.31   o 
  -2     1    23         98.59         97.95         14.73   o 
   2     1    22         64.73         77.03         18.48   o 
  -2     7    18          0.11         12.40         11.99   o 
   2     7    17          0.46          6.78          4.56   o 
   2    11     3        298.54        297.69         32.80   o 
   3     6    17          4.80         13.87          8.63   o 
  -3     7    17        329.45        327.52         24.41   o 
  -3     8    15        150.71        148.02         23.82   o 
  -3    10     8        240.13        240.59         23.04   o 
  -4     3    20         59.31         46.78         12.99   o 
  -5     1    19        451.22        468.37         27.64   o 
  -5     3    18        462.93        430.21         28.66   o 
  -5     5    16         41.29         23.36          7.07   o 
  -5     7    12         89.03         61.27         16.28   o 
  -6     3    15         29.92         30.96         12.86   o 
   6     3    12         41.64         23.94          7.10   o 
  -6     4    14         64.49         96.52         21.21   o 
   6     4    11         18.93         21.55          6.25   o 
  -6     6    10         14.81          6.64          9.90   o 
   6     6     7        158.10        168.70         25.00   o 
  -6     7     6         59.28         61.03         10.66   o 
   6     7     3        249.74        264.70         31.55   o 
  -7     2    11        310.75        348.56         39.38   o 
  -7     3    10         39.59         46.10         14.39   o 
  -7     4     8          0.36          1.53          8.55   o 
  -7     5     3         74.82         59.65         15.61   o 
  -7     5     2        461.23        514.96         44.55   o 
  -7     5     1         49.80         37.00         12.80   o 
   0     4    22        549.35        580.04         32.52   o 
   0     6    20         74.88         78.01         17.55   o 
   0     8    17         24.52         27.66          6.26   o 
   1     0    23        206.34        219.86         28.76   o 
  -1     4    22          5.41         17.50         11.46   o 
  -1     8    17         15.19         13.68          5.14   o 
  -1    11     7       1598.74       1606.76         53.33   o 
  -2     9    14        170.21        161.93         24.67   o 
   2     9    13        197.62        197.17         18.92   o 
  -3     2    22         44.98         46.24         14.09   o 
   3     3    20         88.08        111.95         22.67   o 
   3     9    11         10.12          9.44          9.92   o 
   3    10     7        164.67        171.39         25.32   o 
  -4     1    21        138.90        136.20         13.42   o 
   4     1    19          1.73          1.58         10.45   o 
  -4     6    17        223.94        233.48         31.30   o 
   4     6    15         97.31         98.79         13.53   o 
  -4     8    13         18.94         25.96         11.85   o 
   4     8    11        402.82        377.60         33.96   o 
   5     6    12        126.45        120.10         15.00   o 
  -5     8     9         35.59         21.96          7.76   o 
  -6     2    16         41.06         32.91          7.92   o 
   6     2    13        147.52        153.02         17.10   o 
  -7     1    12        320.80        283.77         33.28   o 
  -7     5     4        279.49        297.58         40.84   o 
   7     5     0        104.37        109.88         21.17   o 
   7     5     1        134.36        123.35         21.98   o 
   0     9    15         76.92         70.83          9.40   o 
   0    10    12        166.68        191.63         29.55   o 
   1     1    23        364.96        363.66         21.23   o 
  -2    10    11          0.39          0.83          5.99   o 
   2    10    10        188.76        199.93         19.39   o 
  -2    11     5        193.00        221.34         28.42   o 
   2    11     4         17.32         32.18         11.76   o 
   3     0    21       1607.58       1608.43         81.14   o 
  -3     4    21         85.75         83.92         27.14   o 
  -3     5    20        225.00        256.90         32.28   o 
  -4    10     2         81.35         84.61         17.41   o 
  -4    10     1        428.76        465.78         41.12   o 
   4    10     0         43.65         38.26         14.11   o 
  -5     2    19        564.34        622.21         34.64   o 
   5     4    15        467.11        514.15         30.98   o 
   5     7    10        227.44        228.11         20.03   o 
   5     8     7        311.99        295.42         32.29   o 
  -6     7     7          2.35          0.47          5.53   o 
   6     7     4         38.87         30.07         10.79   o 
   7     2     8         22.51         16.80          8.11   o 
   7     3     7        511.41        571.17         46.51   o 
   7     4     5          4.99         13.20          8.93   o 
  -7     5     5         41.23         29.95         11.79   o 
   0     7    19         32.70         34.22         13.91   o 
   0    11     8        368.82        380.54         26.26   o 
  -1     7    19        119.78        134.49         31.73   o 
  -1     9    15          4.24          1.41          6.87   o 
  -1    10    12        607.61        671.06         55.26   o 
   1    11     7          3.75          8.95          7.79   o 
  -2     2    23        138.38        129.32         17.00   o 
  -2     5    21         61.19         63.35         16.15   o 
   2     5    20        436.47        407.52         38.62   o 
   3     1    21         35.80         40.64         15.08   o 
  -3     6    19         26.67         22.01         12.16   o 
   3     8    14         20.61         22.08          7.30   o 
  -3    10     9        125.01        126.66         23.00   o 
  -4     2    21        110.56        134.18         18.66   o 
   4     2    19          0.58         10.21          9.36   o 
  -4     9    10          1.01          6.85         11.20   o 
   4     9     8         24.34         32.48          8.75   o 
  -4    10     3        508.94        488.97         36.70   o 
   4    10     1         57.61         59.75         16.57   o 
   5     0    17          1.77         19.83         12.00   o 
   5     1    17        167.74        189.63         27.20   o 
   5     3    16        619.31        678.23         36.03   o 
   5     5    14         93.14         82.31         14.94   o 
  -5     6    15        149.41        165.52         24.69   o 
  -5     9     3         43.87         45.62         10.30   o 
  -5     9     2        414.08        457.95         28.30   o 
  -5     9     1          3.43         18.18          9.71   o 
   5     9     0        882.86        902.16         39.20   o 
  -6     5    13        139.19        140.48         27.68   o 
   7     0     9         91.53        104.18         21.66   o 
   7     1     9         11.55          4.78          7.88   o 
  -7     4     9        467.08        476.71         41.86   o 
   7     5     2         20.61         24.28         11.26   o 
   0     3    23         32.77         34.31         13.44   o 
   1     2    23        168.73        165.99         17.83   o 
  -1     3    23        167.42        171.93         18.64   o 
   1     5    21         95.05        115.02         15.03   o 
   1     6    20        255.50        247.65         20.78   o 
  -1    11     8          5.44         11.89          8.01   o 
  -2     4    22        211.20        212.60         29.60   o 
   2     4    21         81.35         95.44         20.61   o 
  -2     6    20          4.15         23.18         13.47   o 
   2     6    19        131.53        123.52         21.80   o 
  -2    11     6          1.55         12.85          9.14   o 
   2    11     5          4.53         14.29          9.76   o 
   3     7    16          0.37         17.17          9.78   o 
  -3     9    13         18.00         20.19         12.87   o 
  -4    10     4         99.14        116.05         15.60   o 
   4    10     2         35.33         22.92         10.04   o 
  -5     7    13        111.49        120.53         27.29   o 
  -5     8    10          0.45          4.78          9.37   o 
  -5     9     4          2.22         12.48          8.64   o 
   5     9     1         90.17         98.53         18.51   o 
   6     0    14         70.98         58.59         14.76   o 
  -6     6    11        681.24        689.48         35.32   o 
   6     6     8         60.65         63.02         10.94   o 
  -7     2    12         24.13         23.55         10.14   o 
  -7     3    11          8.28         20.55         10.15   o 
  -7     5     6          8.13          6.82          9.38   o 
   7     5     3         25.18         37.19         12.96   o 
   1     4    22        129.40        130.07         16.07   o 
   1     8    17         88.30         81.09          9.51   o 
   1    10    12         70.19         70.52         12.08   o 
  -2     8    17        870.60        901.07         40.87   o 
   2     8    16         42.86         31.57          8.60   o 
   3     2    21         73.04         74.65         18.06   o 
  -3     3    22          2.44          8.39         10.83   o 
   3    10     8        146.75        176.93         25.45   o 
  -4     4    20        107.40        114.32         25.97   o 
   4     4    18         36.37         30.37          8.31   o 
  -4     5    19         51.27         44.08         13.81   o 
   4     5    17        375.97        373.10         26.73   o 
  -4     7    16          9.92         24.96          8.47   o 
   4     7    14        710.79        772.08         53.52   o 
  -4    10     5         77.09         79.39         12.55   o 
   4    10     3         97.93         87.25         19.64   o 
  -5     4    18        124.25         89.60         21.13   o 
  -5     9     5          1.60          3.35          4.58   o 
   5     9     2         41.75         38.53         11.22   o 
  -6     1    17          4.77          3.28          6.18   o 
   6     1    14        220.21        222.17         23.20   o 
  -6     3    16        181.00        175.25         25.77   o 
   6     3    13        315.66        315.94         24.76   o 
   6     4    12         44.15         52.45         12.64   o 
  -6     7     8         42.12         42.87         14.78   o 
   6     7     5         61.57         60.13         16.81   o 
  -7     0    13        148.14        143.07         22.71   o 
   7     4     6          0.07          6.13          8.74   o 
  -7     5     7         79.23         58.76         17.20   o 
   0     0    24        691.15        706.38         52.92   o 
  -1     1    24         66.46         56.63         16.56   o 
   1     9    15        184.21        179.27         20.47   o 
   1    11     8         27.89         35.66         12.39   o 
  -2    11     7        964.71       1025.68         43.51   o 
   2    11     6        222.99        236.05         29.56   o 
  -3     0    23         74.73         69.22         29.64   o 
   3     4    20         97.45        104.79         21.69   o 
   3     5    19        278.19        297.83         34.14   o 
  -3     8    16         50.49         59.02         11.47   o 
   3     9    12        283.19        274.67         32.44   o 
  -3    10    10        228.03        243.81         31.52   o 
  -4     8    14        830.12        834.79         55.73   o 
   4     8    12        300.79        301.38         23.87   o 
  -4     9    11         55.87         44.70         14.85   o 
   4     9     9         12.98         12.14          6.39   o 
   5     2    17        184.37        193.24         19.73   o 
  -5     3    19         38.16         32.14          9.33   o 
  -5     5    17        183.53        185.57         27.47   o 
   5     6    13       1303.50       1402.94         73.62   o 
   5     7    11          9.33          8.15          5.40   o 
   5     8     8          0.26         10.27          7.90   o 
   5     9     3         46.00         48.75         14.92   o 
  -6     4    15          0.09          7.63          8.59   o 
  -7     1    13         20.04         16.39          7.94   o 
   7     2     9        596.60        632.44         34.31   o 
  -7     4    10        239.95        280.84         32.96   o 
  -8     0     2        332.70        314.94         34.62   o 
   0     1    24        216.45        224.17         21.00   o 
   0    10    13         34.71         29.75          6.80   o 
   0    11     9       2103.94       2076.16        105.14   o 
   1     7    19         63.89         49.30         14.15   o 
  -1    10    13        410.83        420.54         28.41   o 
  -1    11     9        888.09        902.68         59.88   o 
  -2     3    23          7.88         13.12          6.70   o 
   2     3    22        273.50        276.40         34.75   o 
  -2     7    19        156.70        161.88         27.01   o 
   2     7    18        562.38        601.91         22.68   o 
  -2     9    15         11.24          8.16          7.02   o 
   2     9    14          6.67         12.06          6.89   o 
  -2    10    12         86.62         85.52         19.57   o 
   2    10    11          1.48          7.63          6.32   o 
  -3     1    23        611.13        685.97         37.57   o 
   3     6    18          4.86          5.53          9.47   o 
  -3     7    18          3.07          6.10          9.44   o 
  -3    11     2         77.90         85.29         18.86   o 
  -3    11     1        221.13        243.26         30.64   o 
   3    11     0          1.28          2.41          7.16   o 
   3    11     1         11.06          6.39          6.54   o 
  -4     3    21         12.73         10.20          6.95   o 
   4     3    19         25.28         23.28          9.69   o 
  -4     6    18          8.06         11.82         11.00   o 
   4     6    16          4.09          3.78          6.39   o 
  -4    10     6          3.09          7.95         10.22   o 
   4    10     4          6.68          7.32          8.85   o 
  -5     1    20         66.73         69.61          9.89   o 
  -5     9     6         36.04         35.82          9.08   o 
  -6     2    17        538.29        562.46         32.45   o 
   6     2    14         46.39         48.98         10.37   o 
  -6     7     9          4.72         10.13          9.20   o 
   6     7     6        236.44        244.14         30.64   o 
   7     5     4        662.16        696.77         52.19   o 
  -8     0     4        255.78        228.46         29.76   o 
   8     0     0         54.24        108.39         21.12   o 
  -8     1     3          4.11          0.39          7.30   o 
  -8     1     2        387.20        421.56         39.91   o 
  -8     1     1         85.43         80.20         19.90   o 
   0     5    22        124.49        119.51         15.50   o 
   0     8    18        157.92        160.57         13.97   o 
   1     3    23        384.39        398.96         28.04   o 
  -1     5    22        500.95        518.12         31.35   o 
  -1     6    21         15.19          7.10          8.12   o 
  -1     8    18         49.45         56.38          9.07   o 
   3    10     9        147.50        163.91         23.52   o 
  -3    11     3          2.09          8.06          8.92   o 
   3    11     2        453.10        491.69         43.57   o 
  -4     0    22        485.02        543.75         50.26   o 
   4     0    20         19.09         25.23         11.89   o 
  -5     8    11        586.15        542.76         45.60   o 
   5     9     4         26.26         32.35         10.62   o 
  -6     5    14         51.77         37.09         12.31   o 
   6     5    11        181.78        204.77         19.79   o 
  -6     6    12         12.90         16.09          9.37   o 
   6     6     9        100.63        113.40         22.71   o 
   7     1    10          4.48          7.80          8.28   o 
  -7     2    13         91.60         77.01         19.73   o 
  -7     3    12        496.16        476.52         41.97   o 
   7     4     7          0.16         18.50         11.29   o 
  -7     5     8         60.10         56.49         15.84   o 
  -8     1     4        122.32        113.71         21.28   o 
   8     1     0        209.72        185.38         26.47   o 
   0     2    24        175.91        197.57         20.12   o 
   0     6    21        449.05        436.39         41.27   o 
   0     9    16        194.71        180.50         14.56   o 
   0    12     0        622.15        602.72         47.20   o 
   0    12     1          6.22         22.99         10.66   o 
  -1     2    24         46.23         51.48         11.61   o 
  -1     4    23         43.30         43.99         14.53   o 
  -1     9    16        285.74        278.52         22.92   o 
   1    11     9       1334.32       1407.86         74.18   o 
  -2     0    24        449.18        495.99         45.37   o 
  -2     1    24        352.76        348.66         27.02   o 
   2     1    23          5.51         52.07         17.37   o 
  -2    11     8        330.47        298.48         35.01   o 
   2    11     7         33.90         41.13         14.43   o 
  -3     2    23         10.16         28.77          8.67   o 
   3     3    21        173.98        165.16         32.37   o 
  -3     9    14         65.51         79.15         19.28   o 
  -3    11     4         58.57         62.88         14.54   o 
   3    11     3        592.80        581.54         46.88   o 
  -4     1    22        780.78        799.99         32.49   o 
   4     1    20        889.07        972.94         63.72   o 
  -4    10     7        106.57        118.55         14.57   o 
   4    10     5         46.03         41.80         14.93   o 
   5     4    16         34.42         30.67          9.38   o 
   5     5    15          1.90         12.64         10.99   o 
  -5     6    16         20.95         15.02          9.68   o 
  -5     7    14         72.23         82.23         18.27   o 
  -5     9     7          5.83          9.30          6.37   o 
  -6     8     3        139.47        142.25         23.81   o 
  -6     8     2        477.12        454.11         41.78   o 
  -6     8     1         32.28         25.20         11.96   o 
   6     8     0         19.09         15.71          9.91   o 
  -7     6     3        552.44        598.95         48.74   o 
  -7     6     2         58.74         52.19         16.88   o 
  -7     6     1        366.05        389.22         39.80   o 
   8     1     1        104.31        119.38         22.03   o 
   0     4    23         99.39        104.47         15.19   o 
   0    11    10        102.57        119.65         22.44   o 
   0    12     2        227.52        214.81         28.99   o 
   1    10    13         15.17         27.84          8.85   o 
  -3     5    21          2.19         18.27         13.43   o 
   3     7    17         73.94         88.51         13.32   o 
  -3    10    11          5.44         14.65         12.30   o 
  -3    11     5       1323.25       1380.56         51.12   o 
  -5     2    20        195.83        209.81         21.24   o 
   5     3    17          0.16          0.47          8.19   o 
   5     8     9        293.32        323.10         27.17   o 
   5     9     5         50.14         57.23         15.92   o 
  -6     0    18        230.50        216.59         29.05   o 
  -6     8     4        133.03        122.91         22.30   o 
   6     8     1        430.38        442.26         40.81   o 
  -7     1    14         86.35         91.99         18.77   o 
   7     2    10        109.81        110.04         16.59   o 
   7     3     9        110.23        112.53         15.30   o 
  -7     5     9         41.24         38.60         13.26   o 
  -7     6     4        256.12        282.99         33.89   o 
   7     6     0          9.40         12.27         11.07   o 
   7     6     1          0.16          4.16          9.59   o 
  -8     0     6        119.99        116.35         22.12   o 
   8     0     2          6.46         20.23          9.86   o 
   8     1     2          1.86          0.97          6.92   o 
  -8     2     3        132.21        126.04         22.44   o 
  -8     2     2         29.28         32.60         12.86   o 
  -8     2     1        204.32        198.28         30.66   o 
   0     7    20        264.92        260.54         31.89   o 
   0    12     3         36.73         38.09         20.08   o 
   1     1    24        403.06        427.94         43.41   o 
  -1     7    20         26.66         37.13         12.38   o 
  -1    11    10          4.76         10.50          9.79   o 
  -1    12     1        134.93        141.75         24.08   o 
   1    12     0        553.88        614.99         48.12   o 
   1    12     1          9.93         19.95         11.40   o 
  -2     5    22         62.28         57.72         15.75   o 
   2     5    21          5.64         11.40         10.16   o 
  -3     4    22        435.42        447.63         43.74   o 
  -3     6    20        108.28        114.22         22.63   o 
   3    11     4         74.59         71.37         18.32   o 
  -4     2    22         63.22         68.58         13.12   o 
   4     2    20        259.13        237.28         31.81   o 
  -4     7    17        216.63        253.02         22.43   o 
   4     7    15         53.97         55.01         11.45   o 
  -4     9    12         16.79          6.19          9.45   o 
   4     9    10         29.22         22.28         11.13   o 
   5     1    18         53.75         51.84         15.87   o 
   5     7    12       1305.79       1378.52         73.48   o 
  -6     1    18          0.42          9.83          7.19   o 
   6     1    15        150.24        177.65         19.36   o 
  -6     3    17         14.14         11.13          9.00   o 
   6     3    14        523.67        518.16         31.96   o 
  -6     4    16        187.78        222.69         29.93   o 
   6     4    13          9.56          3.75          8.69   o 
   6     7     7        197.49        193.25         28.02   o 
  -6     8     5        109.64        135.18         23.75   o 
   6     8     2         13.58         10.54          9.64   o 
  -7     6     5        473.63        506.22         48.21   o 
  -8     1     6          1.62          2.34          7.95   o 
  -8     2     4        129.70        133.09         22.97   o 
   8     2     0         94.86         90.64         19.15   o 
   0    10    14        126.39        137.07         18.54   o 
   0    12     4         83.41         75.54         17.76   o 
   1     5    22        179.60        187.71         15.93   o 
   1     8    18        430.59        437.74         22.72   o 
   1     9    16         16.33         13.92          6.64   o 
  -1    12     2         10.11         21.45         10.61   o 
   1    12     2        348.85        332.20         35.35   o 
  -2     2    24        249.64        278.21         24.21   o 
   2     2    23        445.44        508.04         47.00   o 
  -2     6    21        566.90        558.19         48.19   o 
  -2     8    18        153.67        153.50         17.48   o 
   2     8    17         60.17         83.65         18.42   o 
  -2    10    13         76.59         78.93         19.01   o 
   2    10    12         21.03         31.73          8.07   o 
  -2    11     9        199.12        205.28         29.18   o 
   2    11     8        706.97        785.17         53.29   o 
   3     1    22         57.40         73.75         19.81   o 
   3     9    13         96.53         92.35         18.74   o 
   3    10    10         10.15         17.66         11.24   o 
  -3    11     6        210.51        233.62         21.36   o 
  -4     8    15        626.79        625.00         48.81   o 
   4     8    13         30.46         21.84          7.96   o 
  -4    10     8        196.24        215.28         20.48   o 
   4    10     6        215.44        206.57         28.50   o 
  -5     4    19        111.08        112.14         21.90   o 
  -5     8    12         77.99         82.20         19.16   o 
  -5     9     8        863.68        920.53         33.59   o 
  -6     6    13       1726.09       1732.00         79.53   o 
   6     6    10        212.93        227.38         20.91   o 
   7     0    11         74.69         94.29         20.34   o 
  -7     3    13         20.83         13.45          9.02   o 
   7     4     8         31.10         41.16         14.83   o 
   7     5     6        704.89        759.27         55.14   o 
   7     6     2          4.04         15.41         12.30   o 
   8     1     3          6.95         10.25          9.53   o 
  -8     2     5        198.42        210.92         20.53   o 
   8     2     1         50.01         40.61         17.12   o 
  -1     3    24          4.35         12.35          7.09   o 
   1     6    21         45.17         52.83         10.11   o 
  -1    10    14        353.15        364.96         26.61   o 
   1    11    10         51.63         62.05         19.92   o 
   1    12     3         11.69         17.40          9.43   o 
  -2     4    23         89.17         82.92         19.94   o 
   2     4    22          9.78          5.81          9.46   o 
  -2     9    16        137.23        142.75         17.22   o 
   2     9    15        486.86        490.16         30.38   o 
  -3     8    17        185.62        165.01         18.61   o 
   3    11     5         97.60         92.99         19.19   o 
  -4     4    21         16.65          5.95          9.03   o 
   4     4    19         56.30         52.96         11.77   o 
  -4     5    20        351.13        344.08         38.53   o 
   4     5    18          1.47          6.47          7.99   o 
  -5     5    18         85.47         67.98         25.26   o 
   5     9     6        272.41        282.72         32.18   o 
  -6     5    15         14.08         15.15          9.30   o 
   6     5    12         33.14         33.50          8.72   o 
  -6     8     6         26.98         13.24          8.83   o 
   6     8     3          2.51          8.98          9.77   o 
   7     1    11        160.68        163.57         26.73   o 
  -7     6     6         40.97         38.33         13.24   o 
  -8     2     6          9.71          4.84          7.23   o 
   8     2     2         20.09         19.26         10.71   o 
   0     3    24          3.43         27.76         12.51   o 
   0    12     5          1.29          9.00         10.52   o 
   1     2    24         41.23         34.02         14.29   o 
   1     4    23         25.90         30.11         12.41   o 
  -1    12     4         41.60         38.71         19.27   o 
   3     2    22          0.64          1.72          7.68   o 
  -3     3    23         19.97         34.66         14.45   o 
   3     5    20       1790.35       1784.43         84.98   o 
  -3     7    19        380.42        371.45         39.62   o 
  -3     9    15        152.08        151.96         24.95   o 
  -3    11     7        688.31        717.48         37.18   o 
  -4     6    19        119.42        116.25         22.81   o 
   4     6    17         83.47         90.40         13.84   o 
  -5     0    21        239.59        272.62         32.91   o 
   5     2    18        149.89        161.24         18.78   o 
  -5     3    20          3.16          4.69          6.66   o 
  -5     7    15         98.40        132.43         22.95   o 
   5     8    10        186.89        204.86         19.93   o 
  -6     2    18        142.53        146.75         17.49   o 
   6     2    15        487.70        509.75         32.08   o 
  -6     7    11        109.90        113.30         21.59   o 
   6     7     8          1.02         12.25          7.19   o 
   7     3    10        342.89        371.62         27.38   o 
  -7     4    12         32.02         25.01         12.34   o 
  -7     5    10        472.08        483.55         43.70   o 
   7     6     3         24.62         40.80         15.35   o 
  -8     0     8        512.01        492.74         43.30   o 
   8     0     4        322.74        312.18         35.20   o 
  -8     3     3          2.52         11.58         11.39   o 
  -8     3     2         12.56         25.48         14.67   o 
  -8     3     1          6.70         21.19         11.49   o 
   0     9    17        161.06        184.32         15.50   o 
   0    11    11         21.92         22.90         12.19   o 
  -1     0    25         55.03         38.43         13.13   o 
   1     7    20        192.25        177.05         26.06   o 
  -1    11    11        180.13        195.42         29.38   o 
   1    12     4         33.41         49.29         15.75   o 
  -2     7    20        147.92        157.40         26.82   o 
   2     7    19        536.94        584.45         26.54   o 
   3     4    21        172.97        188.82         28.22   o 
   3     6    19         25.87          2.88          9.15   o 
  -3    10    12         83.93         87.62         20.08   o 
   4     9    11         27.58         18.83         11.00   o 
  -4    10     9         37.75         42.54         13.90   o 
   4    10     7        268.56        312.97         35.02   o 
  -5     1    21        344.60        350.41         21.47   o 
  -5     6    17         22.31         29.26         12.96   o 
  -5     9     9         30.06         15.33         10.82   o 
  -6     8     7        123.39        153.90         17.80   o 
   6     8     4         17.90         23.98         12.27   o 
  -7     0    15         30.73         23.16         11.35   o 
  -7     1    15         17.92         17.58          9.21   o 
   7     2    11         22.25         38.13         12.76   o 
   7     5     7         10.59         23.85         14.95   o 
  -7     6     7          0.18         28.57         15.96   o 
  -8     1     8        248.87        300.61         33.69   o 
   8     1     4        141.41        129.83         23.63   o 
  -8     2     7        109.30        101.49         14.12   o 
   8     2     3        109.34        103.26         21.28   o 
  -8     3     4         43.45         51.23         26.48   o 
   8     3     0         31.41         39.88         14.80   o 
   0     8    19        765.13        799.81         39.28   o 
  -1     1    25        774.19        838.30         59.21   o 
  -1     8    19         40.57         35.78         16.52   o 
  -1     9    17         25.24          8.21          9.64   o 
   1    10    14        285.84        313.12         30.18   o 
  -1    12     5         29.24         36.86         14.06   o 
  -2     3    24         58.67         47.22         15.04   o 
   2     3    23        144.72        131.28         25.33   o 
  -2    11    10         11.94         13.01          9.55   o 
   2    11     9        199.68        212.42         29.75   o 
  -3     1    24        172.69        173.94         19.84   o 
   3     8    16        873.25        848.61         57.22   o 
   3    11     6          3.45         10.04         14.57   o 
  -4     3    22          7.78         15.20          7.59   o 
   4     3    20         75.88         58.76         17.52   o 
   5     4    17        417.15        431.74         29.62   o 
   5     5    16          2.23          6.34         10.44   o 
  -5     8    13        173.99        192.89         27.83   o 
   5     9     7        118.52        124.17         22.23   o 
   7     4     9        153.00        173.70         26.37   o 
   7     6     4        352.52        426.07         42.06   o 
  -8     3     5         39.21         52.05         16.65   o 
   8     3     1        208.07        246.73         32.70   o 
   0     1    25         26.05         36.52          8.54   o 
   0     5    23         50.81         43.85          9.95   o 
   0    12     6       1041.93       1084.08         63.56   o 
  -1     5    23         32.71         32.42          9.37   o 
  -1     6    22         41.19         45.90         16.95   o 
   1    12     5         42.22         46.36         17.72   o 
  -2    10    14        488.19        546.22         47.63   o 
   2    10    13        450.79        514.69         31.67   o 
  -2    12     2          6.92         34.75         12.56   o 
  -2    12     1        439.36        429.29         54.23   o 
   2    12     0         59.07         43.64         14.22   o 
   2    12     1        223.80        234.76         30.30   o 
   3     9    14       1443.92       1578.60         79.40   o 
   3    10    11        362.60        335.51         37.42   o 
  -3    11     8         47.76         31.03         14.05   o 
   5     7    13         13.32         10.76         10.01   o 
   6     0    16          4.62          3.19          9.76   o 
  -6     4    17         23.78         13.79          9.84   o 
   6     4    14        309.88        322.50         25.76   o 
  -6     6    14         57.04         47.61         14.53   o 
   6     6    11        338.90        355.31         26.66   o 
  -6     8     8        108.41         97.36         14.77   o 
   6     8     5         40.42         46.83         13.61   o 
  -7     3    14        249.92        292.24         32.62   o 
  -7     5    11         31.30         32.38         14.63   o 
  -7     6     8         46.61         75.43         18.62   o 
  -8     1     9        712.89        734.27         52.19   o 
   8     1     5         26.36         28.65         13.54   o 
  -8     2     8          6.99          5.13          7.05   o 
   8     2     4         34.41         28.36         12.46   o 
  -8     3     6        312.78        338.37         37.78   o 
   8     3     2        182.02        173.79         27.53   o 
   0     6    22          0.69          0.25          6.76   o 
   0    10    15          4.30          4.32          5.16   o 
   1     3    24          2.08         37.34         15.28   o 
   1    11    11        364.02        408.60         28.68   o 
  -1    12     6        424.94        480.15         42.89   o 
   2     0    24         73.55         86.41         20.09   o 
  -2    12     3         25.72         30.17         20.00   o 
   2    12     2        447.96        465.54         42.62   o 
   3     3    22        176.95        251.27         33.88   o 
  -3     5    22          3.55         10.27         11.55   o 
   3     7    18        185.40        200.55         19.65   o 
  -4     1    23        841.04        898.79         44.03   o 
   4     1    21         25.98         32.73         14.37   o 
  -4     7    18         17.47         19.22         11.24   o 
   4     7    16         42.45         36.14          9.81   o 
  -4     8    16         95.79        120.57         22.83   o 
   4     8    14        128.51        119.83         15.52   o 
  -4    10    10         55.85         64.20         23.44   o 
   4    10     8          3.75         34.42         13.15   o 
   5     0    19        473.90        490.22         46.93   o 
  -5     2    21        137.05        153.06         18.42   o 
   5     3    18         92.84         85.41         22.70   o 
  -5     9    10        806.11        800.63         56.68   o 
  -5    10     1          4.16         10.59         10.66   o 
  -6     1    19        121.86        114.84         15.62   o 
   6     1    16          5.53          6.58          8.87   o 
  -6     3    18        225.06        252.41         32.32   o 
   6     3    15         39.50         51.36         12.20   o 
   6     7     9          2.47         25.14         11.74   o 
   7     1    12        161.87        176.92         28.36   o 
  -7     2    15        258.49        274.59         32.64   o 
  -7     4    13          1.80          1.94          5.70   o 
   7     6     5         16.97         32.80         14.93   o 
   0    11    12          2.38          6.55          9.70   o 
   0    12     7          1.66          3.05          7.79   o 
  -1     2    25         22.15         13.14          7.31   o 
  -1     4    24        372.67        394.18         28.78   o 
  -1     7    21        211.87        254.20         38.56   o 
   1     9    17          0.38          4.40          5.46   o 
  -1    10    15          9.79          5.94         10.36   o 
  -2     1    25        550.11        571.92         50.30   o 
   2     1    24         80.57         84.27         21.23   o 
  -2     8    19          0.08         14.65         11.54   o 
   2     8    18          3.66         10.90          7.41   o 
  -2     9    17         16.59         27.72          9.10   o 
   2     9    16          8.20         17.22         10.13   o 
  -2    12     4        159.06        162.69         25.53   o 
   2    12     3        133.40        139.86         24.31   o 
  -3     2    24         35.74         27.70          9.06   o 
  -3     6    21         90.99        107.63         23.81   o 
   3    11     7         42.37         29.74         12.31   o 
   5     1    19        597.05        633.10         53.05   o 
   5     6    15        225.73        218.13         36.92   o 
   5     8    11         79.58        101.46         21.42   o 
  -5    10     3        108.82         93.61         12.03   o 
  -5    10     2         24.36         22.00          7.03   o 
   5    10     0         52.31         53.51         11.19   o 
  -6     5    16        297.76        319.87         36.68   o 
   6     5    13         96.97        120.84         24.78   o 
  -6     7    12         55.86         60.90         17.23   o 
   7     5     8        121.15        101.70         31.76   o 
  -8     3     7          9.18         23.59         12.45   o 
   8     3     3        115.79         93.45         19.93   o 
   0     2    25        511.49        524.32         32.87   o 
   0     4    24          4.78         10.12          8.50   o 
   0     7    21         41.15         49.09         14.94   o 
   1     8    19        214.51        214.46         20.24   o 
  -1    11    12         67.97         65.24         18.53   o 
  -2     5    23        822.74        892.75         62.37   o 
   2     5    22        349.27        332.73         37.30   o 
  -2    11    11        566.28        581.28         50.20   o 
   2    11    10        865.14        880.85         60.02   o 
   3     0    23        455.93        458.27         46.28   o 
  -3     4    23        272.13        310.56         41.21   o 
  -3     8    18        873.89        940.60         64.26   o 
  -3    10    13         48.18         47.99         15.86   o 
  -4     2    23        352.27        349.43         28.04   o 
   4     2    21          1.62         10.63         10.06   o 
  -4    11     3         96.13         90.56         13.86   o 
  -4    11     2         26.10         31.31          9.34   o 
  -4    11     1         71.13         59.52         11.83   o 
   4    11     0        173.95        179.26         27.62   o 
   4    11     1          8.27         12.84         12.07   o 
  -5     4    20        242.58        239.02         32.65   o 
  -5     5    19         21.68         51.26         17.50   o 
  -5     7    16          3.03         11.89         12.20   o 
   5     9     8        704.69        770.75         65.61   o 
  -5    10     4         37.51         46.51          8.81   o 
   5    10     1         73.54         71.20         18.74   o 
  -6     8     9        276.43        296.77         24.53   o 
   6     8     6         40.46         32.32         13.81   o 
   7     4    10          0.15         21.06         13.32   o 
  -7     6     9         51.06         39.68         14.99   o 
  -7     7     3        108.60        114.07         23.00   o 
  -7     7     2        644.23        746.35         72.73   o 
  -7     7     1          0.21          3.40          9.02   o 
  -8     0    10         39.22         27.73         12.36   o 
   8     0     6        358.28        404.92         41.09   o 
  -8     1    10        822.69        909.15         59.06   o 
   8     1     6        708.28        699.06         54.35   o 
  -8     2     9          4.18          7.00          8.42   o 
   8     2     5          3.92         11.46         10.04   o 
  -8     4     3        171.27        228.05         31.66   o 
  -8     4     2         31.01         34.73         13.69   o 
  -8     4     1        215.66        198.11         29.22   o 
   1     0    25        782.16        831.01         61.89   o 
  -2     6    22        202.15        222.75         31.61   o 
   2     6    21         87.67         93.87         20.65   o 
  -2    12     5         30.64         37.66         14.68   o 
   2    12     4         49.72         51.61         15.42   o 
   3     1    23         68.37         74.67         23.59   o 
  -3     9    16        340.28        359.99         27.64   o 
  -3    11     9        423.82        408.44         52.84   o 
  -4     5    21        612.45        678.61         54.93   o 
  -4     9    14        442.05        473.22         44.40   o 
   4     9    12         15.70         33.23         13.77   o 
  -4    11     4        516.46        609.50         47.98   o 
   4    11     2        492.72        555.17         48.62   o 
  -5    10     5        300.14        369.88         36.54   o 
   5    10     2         89.80         87.45         20.64   o 
  -6     2    19          5.01         15.32         10.98   o 
   6     2    16        224.93        229.53         21.93   o 
  -7     1    16         12.79         10.33         10.79   o 
   7     2    12          9.76          2.25          8.01   o 
  -7     5    12        528.71        535.09         59.22   o 
   7     6     6        163.53        180.77         29.53   o 
  -7     7     4        550.97        597.18         50.43   o 
   7     7     0          7.83         10.55          8.28   o 
  -8     3     8         72.63         83.07         19.85   o 
  -8     4     4          2.33         12.70         10.23   o 
   8     4     0         75.46         75.45         19.48   o 
