# Supplementary material for: Charge density studies of multicentre two-electron bonding of an anion radical at non-ambient temperature and pressure
Source: IUCrJ. 2021 Jun 12;8(Pt 4):644–54. doi: 10.1107/S2052252521005273 (PMC8256703; doi:10.1107/S2052252521005273)
Supplement: Supplementary file 6 [file m-08-00644-sup6.hkl]

 
# fcf, LIST 4 option, 
# notice sigma(Iobs) is replaced by sigmaw(Iobs)
# where in the weighting scheme, Weight(hkl) = 1/sigmaw^2 )
# Weight(hkl) =  1/[1.3*\s^2^(Fo^2^)]
# Input diffraction data were   Ihkl
# Structure was refined vs Fhkl
# written by  MoPro v20.01 

data_210K
_shelx_title ' written by MoPro v20.01'
_shelx_refln_list_code        4
_shelx_F_calc_maximum      440.60
_exptl_crystal_F_000       700.00
_reflns_d_resolution_high  0.7518

loop_
 _symmetry_equiv_pos_as_xyz
'x, y, z'
'-x+1/2, y+1/2, -z+1/2'
'-x, -y, -z'
'x+1/2, -y+1/2, z+1/2'

_cell_length_a     6.8159
_cell_length_b    10.0882
_cell_length_c    20.5143
_cell_angle_alpha  90.000
_cell_angle_beta   94.740
_cell_angle_gamma  90.000


loop_ 
 _refln_index_h 
 _refln_index_k 
 _refln_index_l 
 _refln_F_squared_calc 
 _refln_F_squared_meas 
 _refln_F_squared_sigma
 _refln_observed_status
   0     0     2       5258.29       5887.35        160.50   o 
   0     0     4       3023.71       3108.50         44.21   o 
   0     1     1       2033.75       2315.18         27.21   o 
   0     1     2        316.64        303.97          4.57   o 
   0     1     3       1746.06       1944.36         31.59   o 
   0     1     4         76.38         76.92          5.23   o 
   0     1     5      10627.55      10605.48        187.65   o 
   0     2     0       1417.64       1509.59         14.73   o 
   0     2     1        100.54        110.74          3.04   o 
   0     2     2       2304.66       2389.58         19.50   o 
   0     2     3       3312.18       3340.15         63.51   o 
   0     2     4          9.39          7.19          1.58   o 
  -1     0     5       3889.90       3986.97         70.82   o 
  -1     0     3       1855.63       1922.82         18.54   o 
  -1     0     1        739.13        758.89         16.55   o 
   1     0     1       1174.42       1247.42         19.58   o 
   1     0     3       1899.15       2035.42         28.60   o 
  -1     1     4        624.29        641.72         10.90   o 
  -1     1     3        126.22        130.57         12.47   o 
  -1     1     2       1747.81       1828.22         17.86   o 
  -1     1     1       1041.54       1121.91         10.41   o 
   1     1     0       3175.94       3341.30         49.19   o 
   1     1     1       7251.99       7278.50         60.22   o 
   1     1     2          0.98          2.49          1.42   o 
   1     1     3       1687.87       1781.93         47.30   o 
   1     1     4       1153.79       1135.33         12.73   o 
  -1     2     3       2212.23       2207.52         20.90   o 
  -1     2     2       5068.28       5201.14        124.48   o 
  -1     2     1        581.89        618.90         22.23   o 
   1     2     0       1778.04       1915.90         20.33   o 
   1     2     1       2809.13       2825.17         29.09   o 
   1     2     2       5537.97       5612.89         96.26   o 
   0     0     6       1905.15       1934.97         34.08   o 
   0     1     6        127.81        116.38          7.33   o 
   0     1     7       4251.29       4310.35         46.12   o 
   0     2     5       6374.20       6371.62         31.51   o 
   0     2     6          4.62          4.26          1.42   o 
   0     3     1          0.37          2.44          1.45   o 
   0     3     2       1207.43       1222.67         14.93   o 
   0     3     3       5120.92       5184.14         32.07   o 
   0     3     4        831.39        833.51         20.25   o 
  -1     0     7       1861.65       1908.88         50.08   o 
   1     0     5        157.17        167.75          8.17   o 
  -1     1     6        356.18        373.64          9.11   o 
  -1     1     5       5931.23       5963.18         88.72   o 
   1     1     5       1893.91       1873.75         21.04   o 
   1     1     6       2211.85       2198.74         24.43   o 
  -1     2     5       3277.95       3289.67         59.11   o 
  -1     2     4       2867.24       2898.37         37.64   o 
   1     2     3       7999.00       8349.29        244.34   o 
   1     2     4        564.28        572.07         15.67   o 
   1     2     5        198.56        207.67          8.14   o 
  -1     3     3      17644.51      17234.77        218.86   o 
  -1     3     2       3261.58       3289.21         46.97   o 
  -1     3     1       2514.35       2581.87         32.39   o 
   1     3     0       3309.49       3499.63         40.90   o 
   1     3     1      16703.01      17344.27        108.10   o 
   1     3     2       1786.92       1823.93         23.67   o 
  -2     0     5          0.00          0.79          2.70   o 
  -2     0     4       2010.76       1914.04         31.04   o 
  -2     0     2        198.06        209.87          9.83   o 
  -2     0     1          0.00          1.45          1.62   o 
   2     0     0      25494.18      25599.41        156.97   o 
   2     0     1          0.00          1.88          2.40   o 
   2     0     2      94931.61      90498.41        313.16   o 
   2     0     4      11780.27      11510.59        122.18   o 
  -2     1     4        123.76        112.60          4.90   o 
  -2     1     3       1654.63       1660.93         20.27   o 
  -2     1     2        159.08        163.76          6.21   o 
  -2     1     1       1160.97       1095.50         14.79   o 
   2     1     0       7182.25       7094.03         38.02   o 
   2     1     1       6466.09       6603.01         80.21   o 
   2     1     2       6528.35       6623.19         48.13   o 
   2     1     3       4528.02       4612.41         41.55   o 
  -2     2     2          2.75          5.94          2.56   o 
  -2     2     1        146.94        142.81          7.09   o 
   2     2     0         44.58         57.83          5.83   o 
   2     2     1        126.05        129.75          5.81   o 
   0     0     8      27004.98      26546.39        178.32   o 
   0     1     8          3.40         12.07          3.34   o 
   0     2     7       7274.27       7300.79         92.88   o 
   0     3     5       2627.22       2697.37         30.44   o 
   0     3     6        170.23        163.74          7.90   o 
   0     4     0        517.18        493.51         13.83   o 
   0     4     1         77.88         74.84          4.87   o 
   0     4     2        324.31        318.06          8.76   o 
   1     0     7          2.10          3.18          3.64   o 
  -1     1     8          7.06          5.72          3.20   o 
  -1     1     7       6420.60       6457.16         55.16   o 
   1     1     7       1723.96       1804.27         31.83   o 
  -1     2     7        622.94        620.26         20.40   o 
  -1     2     6       2665.16       2635.63         40.32   o 
   1     2     6       2499.83       2492.00         29.36   o 
  -1     3     5       2045.35       2080.43         52.86   o 
  -1     3     4        883.90        881.57         23.16   o 
   1     3     3      10806.12      10783.61         59.45   o 
   1     3     4        731.85        740.81         16.16   o 
   1     3     5       4879.12       4851.38         42.88   o 
  -2     0     6      17278.58      17198.04        105.06   o 
  -2     1     6       4728.01       4812.33         69.07   o 
  -2     1     5       7539.76       7511.45         40.89   o 
   2     1     4         60.20         64.73          4.25   o 
   2     1     5        875.24        845.95         14.48   o 
  -2     2     5         75.49         71.30          4.96   o 
  -2     2     4         63.44         71.26          4.48   o 
  -2     2     3       4601.21       4612.82         58.11   o 
   2     2     2       1538.26       1485.53         28.82   o 
   2     2     3        240.27        234.92          9.89   o 
   2     2     4        765.82        760.58         18.18   o 
  -2     3     1        514.93        532.67         16.55   o 
   2     3     0        348.26        356.56         14.26   o 
   0     1     9        499.97        509.30         17.78   o 
   0     2     8       6031.53       6062.99         46.27   o 
   0     3     7        227.14        226.55          8.41   o 
   0     4     3        532.10        516.05         14.54   o 
   0     4     4       5404.45       5337.81         44.91   o 
  -1     0     9        179.60        197.65          8.33   o 
   1     1     8        366.47        382.41         15.60   o 
  -1     2     8       3469.89       3496.35         36.88   o 
   1     2     7       1443.31       1457.69         23.63   o 
  -1     3     6        149.21        145.85          9.55   o 
   1     3     6         92.41         94.20          6.26   o 
  -1     4     4        117.19        116.82          5.65   o 
  -1     4     3        843.52        824.67         17.92   o 
  -1     4     2         96.16         96.46          6.18   o 
  -1     4     1        301.10        300.56         13.99   o 
   1     4     0       7469.60       7461.49         93.73   o 
   1     4     1       1545.03       1536.51         26.53   o 
   1     4     2      15817.74      15815.20         99.26   o 
   1     4     3        289.56        302.72         14.07   o 
   2     0     6         78.48         85.60          6.49   o 
  -2     1     7          2.77          4.26          2.68   o 
   2     1     6        251.59        251.84         10.17   o 
  -2     2     6       4502.08       4505.61         39.17   o 
   2     2     5       1632.98       1607.99         22.47   o 
  -2     3     4       1335.88       1214.66         63.69   o 
  -2     3     3        718.32        676.12         40.37   o 
  -2     3     2        152.29        136.82          6.04   o 
   2     3     1        710.85        724.06         20.56   o 
   2     3     2       1543.40       1562.22         30.86   o 
   2     3     3         74.35         59.70          4.94   o 
  -3     0     3       1654.27       1589.78         40.15   o 
  -3     0     1        306.84        312.06         13.89   o 
   3     0     1       4571.40       4501.47         43.18   o 
   3     0     2          0.00          0.90          3.48   o 
  -3     1     2        503.17        487.88         15.50   o 
  -3     1     1         21.77         21.69          3.75   o 
   3     1     0        260.90        247.55         10.52   o 
   3     1     1        566.43        553.42         10.08   o 
   0     0    10        988.92       1013.76         31.69   o 
   0     2     9        734.13        748.67         19.50   o 
   0     3     8        619.75        606.14         14.23   o 
   0     4     5          0.27          0.24          3.80   o 
   0     4     6       2819.05       2844.23         35.61   o 
   0     5     1       6658.13       6718.92         65.71   o 
   1     0     9       6731.51       6583.81        100.27   o 
  -1     1     9         62.04         61.37          6.11   o 
   1     1     9       2920.18       2955.43         38.38   o 
  -1     2     9         84.20         93.65          5.20   o 
   1     2     8        665.88        670.53         16.93   o 
  -1     3     7       2087.77       2135.94         36.43   o 
   1     3     7       2003.82       2030.36         44.25   o 
  -1     4     5          7.10          3.99          2.43   o 
   1     4     4          4.65          4.02          2.74   o 
   1     4     5       1716.50       1730.02         24.57   o 
  -2     0     8       1056.45       1032.94         26.41   o 
  -2     1     8       2177.39       2160.98         28.45   o 
   2     1     7       1183.02       1211.90         25.36   o 
  -2     2     7        364.20        369.78         13.53   o 
   2     2     6         38.14         34.39          4.34   o 
  -2     3     6        722.57        707.11         24.21   o 
  -2     3     5         64.85         70.55          7.87   o 
   2     3     4       1122.49       1124.00         21.52   o 
   2     3     5        568.08        562.48         15.71   o 
  -2     4     1       1303.90       1316.87         20.51   o 
   2     4     0        110.89        102.83          5.92   o 
  -3     0     5        739.83        777.31         23.90   o 
   3     0     3      14855.38      14522.86        143.55   o 
  -3     1     5        603.56        597.04         15.12   o 
  -3     1     4        907.19        891.46         17.90   o 
  -3     1     3        661.90        618.49         14.55   o 
   3     1     2        207.80        218.14          8.07   o 
   3     1     3        564.88        568.80         13.20   o 
  -3     2     3       4145.58       4176.03         36.73   o 
  -3     2     2       1176.09       1190.33         19.12   o 
  -3     2     1        785.51        753.46         18.97   o 
   3     2     0        446.24        476.76         14.94   o 
   3     2     1        905.21        894.36         16.93   o 
   0     1    10       2090.03       2077.68         37.37   o 
   0     2    10       2334.63       2310.73         35.42   o 
   0     4     7       1040.86       1010.48         21.77   o 
   0     5     2         11.27          9.99          2.67   o 
   0     5     3       1527.97       1479.92         25.57   o 
  -1     1    10        854.17        825.79         20.62   o 
   1     2     9        106.03        104.06          7.43   o 
  -1     3     8        364.22        359.58         15.32   o 
   1     3     8          5.03          9.81          5.57   o 
  -1     4     6        757.98        750.69         18.31   o 
   1     4     6       1314.57       1290.60         21.79   o 
  -1     5     2        467.96        495.39         19.59   o 
  -1     5     1        900.52        966.58         27.97   o 
   1     5     0       1266.43       1222.35         30.45   o 
   1     5     1       1846.04       1809.77         21.85   o 
   1     5     2        559.70        529.77         13.55   o 
   2     0     8        474.70        456.35         25.46   o 
  -2     1     9       1480.89       1485.63         24.60   o 
   2     1     8       1685.37       1710.74         46.23   o 
  -2     2     8       1951.18       1940.56         31.86   o 
   2     2     7        166.66        158.39          8.89   o 
  -2     3     7         79.09         85.80         12.76   o 
   2     3     6       3403.82       3333.45         34.10   o 
  -2     4     4       3761.63       3719.59         34.92   o 
  -2     4     3        906.82        820.37         59.86   o 
  -2     4     2       1192.27       1225.13         26.91   o 
   2     4     1       2798.57       2738.05         46.58   o 
   2     4     2          0.00          1.04          2.61   o 
   2     4     3        129.61        136.40          7.71   o 
   3     0     5          0.16          3.80          5.70   o 
  -3     1     6        447.15        448.26         11.78   o 
   3     1     4        588.13        565.96         17.81   o 
  -3     2     5       1008.42        970.86         19.73   o 
  -3     2     4       1344.51       1331.74         21.38   o 
   3     2     2         52.19         53.24          4.01   o 
   3     2     3        312.04        325.72         14.38   o 
   0     1    11        246.66        253.03         13.75   o 
   0     3     9        260.73        257.86          9.64   o 
   0     4     8        958.66        992.67         19.61   o 
   0     5     4          0.08          2.92          2.32   o 
   0     5     5         25.17         23.03          3.90   o 
  -1     0    11        204.66        205.36         14.34   o 
  -1     1    11        639.79        638.31         18.90   o 
   1     1    10       2018.49       2027.39         40.60   o 
  -1     2    10       4502.33       4569.51         61.74   o 
  -1     3     9          5.65          6.33          3.02   o 
  -1     4     7        255.55        231.66         13.46   o 
   1     4     7          0.10          3.70          2.31   o 
  -1     5     4       2188.11       2132.97         40.11   o 
  -1     5     3        620.54        619.05         17.24   o 
   1     5     3          3.80          6.10          3.03   o 
   1     5     4        169.18        152.91          9.47   o 
  -2     0    10       2486.46       2439.63         43.85   o 
  -2     2     9          3.32          4.65          3.71   o 
   2     2     8        547.09        564.12         17.01   o 
  -2     3     8       1320.40       1333.55         48.99   o 
   2     3     7       1453.81       1492.02         34.48   o 
  -2     4     5        166.41        162.54         12.26   o 
   2     4     4         19.67         18.53          3.33   o 
  -3     0     7       4239.72       4214.27         58.59   o 
  -3     1     7        297.24        284.46          9.79   o 
   3     1     5         11.43         14.25          2.91   o 
  -3     2     6       2176.21       2084.92         34.02   o 
   3     2     4        778.17        771.71         21.22   o 
  -3     3     4        694.90        669.28         19.18   o 
  -3     3     3        933.70        907.93         22.08   o 
  -3     3     2         50.27         44.15          5.09   o 
  -3     3     1       4777.73       4773.01         49.36   o 
   3     3     0        216.69        225.30         10.79   o 
   3     3     1        851.31        843.12         26.27   o 
   3     3     2        905.17        899.37         16.28   o 
   0     2    11       1420.05       1404.73         34.30   o 
   0     3    10          2.29          3.95          1.99   o 
   0     5     6        611.02        589.66         17.08   o 
   1     0    11        249.44        231.96         21.31   o 
   1     1    11         48.45         58.83          7.73   o 
  -1     2    11        183.37        197.11         13.67   o 
   1     2    10       1237.34       1228.35         25.18   o 
  -1     3    10       3522.96       3421.36         47.89   o 
   1     3     9       1446.99       1428.52         27.07   o 
  -1     4     8       5744.89       5691.85         67.46   o 
  -1     5     5         20.14         21.50          3.66   o 
   1     5     5       1914.73       1895.37         32.72   o 
  -2     1    10       1528.69       1519.89         35.65   o 
   2     1     9        409.33        406.42         21.16   o 
  -2     4     6        169.60        174.51         13.10   o 
   2     4     5         10.45          6.35          2.54   o 
  -2     5     2       2084.03       2066.89         61.32   o 
  -2     5     1        298.94        282.73         22.74   o 
   2     5     0       1384.39       1415.37         50.36   o 
   2     5     1       9544.85       9473.78         79.47   o 
   3     0     7          3.58          7.30          6.65   o 
  -3     1     8        201.75        183.34          9.15   o 
   3     1     6        200.14        203.36         10.24   o 
  -3     2     7          9.83         11.22          2.92   o 
   3     2     5        532.56        498.19         18.25   o 
  -3     3     5       2055.90       2008.40         33.86   o 
   3     3     3       4376.82       4406.08         61.86   o 
   3     3     4         22.41         21.51          4.92   o 
   0     0    12       2459.36       2442.91         55.28   o 
   0     1    12          0.31          4.56          3.91   o 
   0     4     9        412.15        414.87         14.77   o 
   0     5     7        931.01        907.55         19.59   o 
   0     6     0        479.54        517.84         32.37   o 
   0     6     1          0.96          1.36          3.29   o 
   0     6     2         31.99         28.41          5.49   o 
  -1     1    12         43.12         41.21          4.88   o 
   1     2    11        514.06        551.82         33.47   o 
   1     3    10         10.46         11.20          3.00   o 
  -1     4     9        389.69        395.55         21.31   o 
   1     4     8       2148.16       2137.01         29.48   o 
  -1     5     6        451.50        436.40         13.00   o 
   1     5     6       3747.09       3738.27         39.94   o 
   2     0    10       6466.38       6460.68        145.26   o 
  -2     1    11       1347.79       1343.74         34.29   o 
   2     1    10        496.04        504.31         22.08   o 
  -2     2    10        335.84        338.70         12.68   o 
   2     2     9       2628.86       2697.11         52.27   o 
  -2     3     9        683.16        679.69         35.98   o 
   2     3     8         43.72         44.19          4.56   o 
  -2     4     7         68.67         67.50         12.30   o 
   2     4     6       1704.86       1687.07         38.98   o 
  -2     5     4        546.10        515.36         17.12   o 
  -2     5     3        193.91        192.32         19.01   o 
   2     5     2       1396.18       1357.14         27.20   o 
   2     5     3        767.23        756.48         16.82   o 
  -3     0     9         76.63         63.28          7.91   o 
  -3     1     9        348.39        302.07         28.80   o 
   3     1     7        736.40        747.19         20.90   o 
  -3     2     8       4590.80       4566.09         46.06   o 
   3     2     6        178.24        179.80         10.00   o 
  -3     3     6        109.91         95.31         10.08   o 
   3     3     5        589.94        592.67         27.25   o 
  -3     4     3        922.20        902.26         24.87   o 
  -3     4     2        215.26        200.35         10.74   o 
  -3     4     1       2166.17       2135.88         34.30   o 
   3     4     0         31.48         31.67          6.14   o 
   3     4     1          4.95          4.53          3.47   o 
  -4     0     4       2370.85       2408.04         46.91   o 
  -4     0     2        519.12        501.72         20.78   o 
   4     0     0        275.11        252.58         14.43   o 
   4     0     2       4768.47       4770.96        119.60   o 
  -4     1     3        264.75        260.00         10.72   o 
  -4     1     2          1.18          2.62          2.23   o 
  -4     1     1        546.60        557.54         18.24   o 
   4     1     0        342.50        326.26         13.73   o 
   4     1     1        113.79        105.30          6.45   o 
   0     2    12        610.61        590.52         19.45   o 
   0     3    11        280.91        277.23         11.84   o 
   0     6     3        116.40        112.77          7.98   o 
   0     6     4        670.83        652.00         18.94   o 
   1     1    12        193.60        195.81         14.21   o 
  -1     2    12       2002.05       2021.26         44.19   o 
  -1     3    11        551.86        554.54         13.70   o 
   1     4     9         81.95         94.94          7.45   o 
  -1     5     7         48.38         54.03          5.01   o 
   1     5     7         32.78         28.74          3.70   o 
  -1     6     3        522.33        514.31         24.30   o 
  -1     6     2        197.42        189.73         13.30   o 
  -1     6     1         44.53         40.02          6.36   o 
   1     6     0       3297.76       3281.71         54.14   o 
   1     6     1        353.30        335.08         12.73   o 
   1     6     2        757.21        771.24         47.09   o 
  -2     2    11        467.34        471.27         17.61   o 
   2     2    10       1901.26       1942.53         34.16   o 
  -2     3    10        186.48        167.63         18.42   o 
   2     3     9         10.57          8.24          2.31   o 
  -2     4     8        107.88        103.10         15.26   o 
   2     4     7          0.70          5.72          6.06   o 
  -2     5     5        618.59        614.37         15.12   o 
   2     5     4        987.37        975.30         19.57   o 
   3     1     8       2156.08       2103.88         42.57   o 
   3     2     7        413.21        404.19         15.10   o 
  -3     3     7         18.24         17.40          4.94   o 
   3     3     6       1274.81       1272.60         24.02   o 
  -3     4     5         92.30         89.08         10.07   o 
  -3     4     4        369.08        354.60         14.55   o 
   3     4     2       2757.43       2750.80         41.17   o 
   3     4     3          0.14          4.27          6.75   o 
  -4     1     5        105.01        113.31          7.58   o 
  -4     1     4       2508.67       2555.13         34.11   o 
   4     1     2       6719.39       6732.89         77.98   o 
   4     1     3         74.66         79.58          6.34   o 
  -4     2     3        311.29        306.86         14.13   o 
  -4     2     2          1.58          4.84          2.80   o 
  -4     2     1       2644.24       2684.77         40.73   o 
   4     2     0        179.15        175.48         11.44   o 
   4     2     1        196.46        188.11         10.87   o 
   0     1    13       1358.75       1346.94         36.58   o 
   0     4    10        312.53        314.28         13.19   o 
   0     5     8        283.21        270.68         13.17   o 
   0     6     5        828.00        814.89         21.34   o 
  -1     0    13        839.49        842.80         26.42   o 
   1     2    12       1142.50       1147.23         35.55   o 
   1     3    11         11.89         10.34          4.39   o 
  -1     4    10        388.90        375.51         15.10   o 
  -1     5     8        714.85        706.08         20.16   o 
  -1     6     4          5.50          5.13          3.12   o 
   1     6     3        169.98        157.92         10.09   o 
   1     6     4          0.19          8.37          6.02   o 
  -2     0    12         87.02         93.51         14.61   o 
  -2     1    12        871.16        846.68         23.82   o 
   2     1    11        329.98        335.68         14.80   o 
  -2     4     9        436.56        426.14         30.60   o 
   2     4     8       1194.38       1189.45         20.91   o 
  -2     5     6        172.15        161.00         10.18   o 
   2     5     5        865.44        935.19         40.58   o 
  -3     1    10         43.88         38.89          4.83   o 
  -3     2     9         51.17         53.14          6.15   o 
   3     2     8        506.81        509.75         17.50   o 
  -3     3     8        582.86        573.98         24.98   o 
  -3     4     6       2766.47       2805.85         55.49   o 
   3     4     4       2372.07       2267.52         38.67   o 
  -4     0     6        560.40        564.04         23.75   o 
   4     0     4      13109.22      13368.54        160.95   o 
  -4     1     6       3803.50       3758.52         43.40   o 
   4     1     4       3853.17       3911.52         51.00   o 
  -4     2     4       1338.97       1352.45         29.97   o 
   4     2     2        188.62        178.89          8.68   o 
   0     2    13        252.65        235.13         12.74   o 
   0     3    12        999.76       1027.89         26.76   o 
   0     5     9       3014.14       2966.59         64.50   o 
   0     6     6        639.41        658.29         19.65   o 
   1     0    13         42.43         27.33          8.53   o 
  -1     1    13        586.77        607.13         17.62   o 
  -1     3    12        704.05        688.61         27.17   o 
   1     4    10       1862.05       1831.36         36.02   o 
   1     5     8         47.77         47.92          4.53   o 
  -1     6     5        312.20        310.28         12.50   o 
   1     6     5        111.67        105.80          8.59   o 
  -2     2    12        831.69        837.54         21.44   o 
   2     2    11       1911.52       1907.03         45.58   o 
  -2     3    11        393.90        389.60         17.37   o 
   2     3    10       2324.21       2284.39         38.14   o 
  -2     5     7       3516.58       3411.63         89.07   o 
   2     5     6         56.08         52.06          5.05   o 
  -2     6     2        455.07        427.67         30.02   o 
  -2     6     1        396.42        393.48         28.39   o 
   2     6     0        141.78        125.56         16.21   o 
   2     6     1         10.01          8.91          8.71   o 
  -3     0    11       1907.24       1916.94         60.65   o 
   3     0     9        688.65        674.67         40.98   o 
   3     1     9        655.93        698.56         25.91   o 
  -3     2    10       1666.15       1659.92         33.83   o 
  -3     3     9        222.63        226.49         22.29   o 
   3     3     7       2254.03       2312.65         33.98   o 
  -3     4     7        131.76        122.62         12.01   o 
   3     4     5       1600.51       1572.18         32.84   o 
  -3     5     2        496.00        513.40         17.80   o 
  -3     5     1        102.94        104.03         10.10   o 
   3     5     0       1970.47       1974.00         41.49   o 
  -4     1     7        657.77        660.30         16.35   o 
   4     1     5       3773.84       3794.92         51.57   o 
  -4     2     6         22.78         22.22          3.32   o 
  -4     2     5        362.66        370.84         13.02   o 
   4     2     3          3.31          4.01          2.18   o 
   4     2     4          0.21          3.20          3.96   o 
  -4     3     3          1.67          6.34          5.64   o 
  -4     3     2       1211.91       1231.69         28.66   o 
  -4     3     1          2.13          7.63          4.71   o 
   4     3     0        262.12        272.24         13.28   o 
   4     3     1        244.66        252.16         12.89   o 
   0     0    14          1.16          2.94          4.03   o 
   0     4    11         88.79         91.50          6.78   o 
   1     1    13       1689.49       1676.91         43.02   o 
  -1     2    13       1562.45       1583.97         49.01   o 
   1     3    12       1697.67       1663.67         27.93   o 
  -1     4    11        149.23        158.52         10.16   o 
  -1     5     9        333.17        344.52         17.26   o 
  -1     6     6       3415.63       3426.57         38.79   o 
   1     6     6        224.30        208.24         11.94   o 
   2     0    12       1052.13       1061.92         47.74   o 
   2     1    12         58.42         60.63          6.79   o 
  -2     4    10       2021.50       2008.53         67.52   o 
   2     4     9        569.46        587.42         15.53   o 
  -2     5     8        362.32        348.61         19.41   o 
   2     5     7        203.26        200.49          9.89   o 
  -2     6     4        187.37        181.43         14.14   o 
  -2     6     3         76.65         81.19          9.74   o 
   2     6     2        835.50        821.82         27.69   o 
   2     6     3       3100.71       3119.83         52.60   o 
  -3     1    11          8.59          9.93          3.07   o 
   3     2     9        317.44        316.50         14.49   o 
   3     3     8         54.13         51.19          5.43   o 
   3     4     6         47.59         44.43          6.18   o 
  -3     5     4       1289.94       1262.10         38.19   o 
  -3     5     3         80.38         78.30          9.88   o 
   3     5     1         96.80         91.53          9.52   o 
   3     5     2       2626.83       2639.67         64.61   o 
  -4     0     8        193.99        179.46         14.53   o 
   4     0     6        443.84        485.52         34.87   o 
   4     2     5       1388.17       1411.68         22.92   o 
  -4     3     4        439.90        435.41         20.00   o 
   4     3     2        108.14        117.74          7.57   o 
   0     1    14        280.42        280.69         16.95   o 
   0     3    13       1252.34       1286.19         30.98   o 
   0     5    10         98.08        103.41          7.43   o 
   0     6     7        512.19        509.97         15.90   o 
   0     7     1       1749.30       1705.71         39.28   o 
   0     7     2         81.18         85.38          9.49   o 
  -1     1    14        118.43        103.44          8.79   o 
   1     2    13         92.55         83.13          6.89   o 
   1     4    11        127.66        129.04          8.08   o 
   1     5     9        158.96        173.95          9.49   o 
  -1     6     7         89.15         87.33          6.49   o 
  -2     1    13       1112.63       1096.79         24.68   o 
  -2     3    12          8.68          9.95          3.86   o 
   2     3    11        213.35        193.10         15.01   o 
  -2     6     5          0.06          6.44          6.20   o 
   2     6     4        492.41        481.75         16.81   o 
   3     1    10        301.62        292.85         17.68   o 
  -3     2    11       1931.02       1965.14         33.12   o 
  -3     3    10        688.16        649.16         38.46   o 
  -3     4     8        183.38        177.56         14.91   o 
  -3     5     5          0.34          5.76          4.03   o 
   3     5     3        553.42        574.42         19.84   o 
   3     5     4       1457.04       1431.11         31.92   o 
  -4     1     8        813.02        776.58         18.05   o 
   4     1     6        191.71        183.65         11.83   o 
  -4     2     7        115.12        105.33          6.74   o 
  -4     3     6        606.18        577.99         17.08   o 
  -4     3     5          8.89          7.73          2.57   o 
   4     3     3          0.18          2.95          2.43   o 
   4     3     4        171.03        184.33          9.83   o 
   0     2    14        228.04        234.99         13.27   o 
   0     4    12       2200.40       2231.02         32.99   o 
   0     6     8        987.58       1020.46         22.83   o 
   0     7     3        412.92        397.31         19.17   o 
  -1     2    14          2.59          3.87          3.34   o 
  -1     3    13       3302.29       3349.31         62.03   o 
  -1     4    12        210.71        206.10         11.53   o 
  -1     5    10         10.65         11.76          3.51   o 
   1     6     7        615.17        614.95         20.72   o 
  -1     7     2        182.81        175.69         13.70   o 
  -1     7     1       4114.14       4235.60         83.69   o 
   1     7     0        583.27        583.28         24.98   o 
   1     7     1       1275.43       1230.33         36.02   o 
   1     7     2        131.68        122.17         11.62   o 
  -2     2    13          7.75          9.48          3.74   o 
   2     2    12        544.96        537.39         25.38   o 
  -2     4    11        217.59        213.10         14.44   o 
   2     4    10        583.30        569.05         19.74   o 
  -2     5     9          8.08         15.84          6.51   o 
   2     5     8        153.94        165.68          8.34   o 
  -2     6     6       2517.23       2511.83         41.96   o 
   2     6     5        449.30        445.74         14.31   o 
  -3     1    12        147.17        139.01          9.26   o 
   3     2    10          5.06          6.51          3.42   o 
   3     3     9         73.01         69.72          6.36   o 
  -3     4     9         87.72         84.38         15.03   o 
   3     4     7       1283.25       1283.75         38.35   o 
  -3     5     6       1063.35       1084.09         26.86   o 
  -4     1     9        344.43        328.17         13.58   o 
   4     1     7         27.14         23.31          5.92   o 
  -4     2     8        100.48         96.74          6.60   o 
   4     2     6          2.64          2.81          3.53   o 
  -4     4     3        533.90        551.04         19.94   o 
  -4     4     2        610.45        616.53         20.88   o 
  -4     4     1        134.31        126.99          9.58   o 
   4     4     0        151.85        139.79         10.07   o 
   4     4     1        982.81        966.47         26.02   o 
   0     5    11         37.71         43.90          5.03   o 
   0     7     4         99.09         99.54          8.20   o 
   1     1    14        342.04        318.99         19.72   o 
   1     3    13        350.02        350.17         17.64   o 
   1     4    12        380.23        379.58         14.13   o 
   1     5    10        205.35        200.14         11.89   o 
  -1     6     8       1997.58       1965.85         38.56   o 
   1     6     8       1231.73       1246.38         26.41   o 
  -1     7     4        185.40        185.09         21.74   o 
  -1     7     3        291.05        277.29         26.20   o 
   1     7     3       1567.74       1603.10         41.29   o 
  -2     0    14       5389.57       5560.71         74.38   o 
  -2     1    14         47.67         49.42          5.77   o 
   2     1    13          6.17          3.91          3.26   o 
   3     0    11       2672.82       2733.05         72.85   o 
   3     1    11        334.79        317.84         19.33   o 
  -3     2    12          2.67         12.18          7.15   o 
  -3     3    11       2438.79       2438.22         55.24   o 
   3     4     8          1.21          7.77          4.51   o 
  -3     5     7         15.07         15.25          5.66   o 
   3     5     5        628.68        616.03         21.38   o 
  -4     0    10          7.68          4.67          3.80   o 
   4     0     8          3.08          0.72          6.28   o 
  -4     2     9        906.16        895.58         22.70   o 
   4     2     7        513.03        501.83         20.55   o 
  -4     3     7         22.13         21.24          3.73   o 
   4     3     5         34.37         31.86          5.64   o 
  -4     4     4          4.69          4.30          2.76   o 
   4     4     2          0.23          6.95          5.22   o 
  -5     0     1        581.59        567.59         32.44   o 
   0     1    15        200.18        192.40         11.89   o 
   0     3    14         41.72         44.84          6.22   o 
   0     4    13        265.69        296.66         15.69   o 
   0     6     9        123.69        122.23          8.29   o 
   0     7     5        261.49        246.60         12.77   o 
  -1     0    15       6122.07       6205.97        129.51   o 
  -1     1    15       4537.09       4591.17         79.59   o 
   1     2    14        988.24        991.45         23.97   o 
  -1     5    11       1109.47       1089.92         23.95   o 
  -1     6     9         35.53         38.25          4.77   o 
  -1     7     5       1195.33       1177.91         36.10   o 
   1     7     4        288.05        295.74         15.03   o 
  -2     2    14       1624.04       1650.72         37.25   o 
   2     2    13       2244.53       2195.05         59.66   o 
  -2     3    13        163.13        153.55         11.79   o 
   2     3    12        395.27        395.89         17.12   o 
  -2     4    12       1097.98       1113.36         28.49   o 
   2     4    11        440.96        424.41         15.32   o 
  -2     5    10         18.37         16.86          5.30   o 
   2     5     9       1150.90       1137.74         26.09   o 
  -2     6     7        313.23        326.01         15.44   o 
   2     6     6          1.01          2.99          2.17   o 
  -3     0    13        228.45        204.90         20.69   o 
   3     3    10        379.19        378.87         16.67   o 
  -3     4    10          2.80          3.95          4.63   o 
   3     5     6         53.81         53.29          6.98   o 
  -3     6     3         42.27         40.73          7.62   o 
  -3     6     2        152.19        149.54         20.07   o 
  -3     6     1        361.36        340.90         29.10   o 
   3     6     0          8.68          0.51          5.16   o 
   3     6     1         42.99         39.91         10.46   o 
  -4     1    10         56.71         55.02          7.00   o 
  -4     3     8          3.90          4.42          3.19   o 
   4     3     6       1375.77       1397.38         34.12   o 
  -4     4     6         22.86         19.68          4.63   o 
  -4     4     5       1017.84       1023.57         27.71   o 
   4     4     3        955.21        923.23         27.10   o 
   4     4     4        248.75        245.75         14.46   o 
  -5     0     3         34.39         24.61          5.79   o 
   5     0     1        441.80        413.89         33.29   o 
  -5     1     3         47.61         40.94          5.08   o 
  -5     1     2       1828.35       1886.84         38.01   o 
  -5     1     1         41.98         31.64          5.62   o 
   5     1     0        115.37        110.33          9.38   o 
   5     1     1         13.33         19.33          5.97   o 
   0     2    15         47.60         46.30          6.32   o 
   0     7     6          0.85          5.99          5.09   o 
   1     0    15       2401.24       2273.82        119.94   o 
  -1     2    15         53.03         59.16          7.61   o 
  -1     4    13         91.80         80.66         10.48   o 
   1     5    11          4.80          4.11          2.67   o 
   1     6     9       2139.92       2175.27         31.53   o 
  -1     7     6        781.98        800.23         29.98   o 
   1     7     5        983.05        930.89         26.48   o 
  -2     6     8       2786.17       2789.73         45.28   o 
   2     6     7        485.19        507.25         15.03   o 
  -2     7     3        457.05        424.58         22.72   o 
  -2     7     2         21.45         14.05          5.57   o 
  -2     7     1         37.62         41.88          7.43   o 
   2     7     0         29.74         34.35          7.19   o 
   2     7     1        308.21        314.72         27.00   o 
   2     7     2        251.29        251.44         17.64   o 
  -3     1    13       2744.02       2729.82         48.86   o 
   3     2    11        322.47        310.86         23.46   o 
   3     4     9         30.07         27.56          4.39   o 
  -3     5     8        997.64        976.05         35.91   o 
   3     5     7         61.73         56.14          6.96   o 
  -3     6     4        783.00        804.59         36.57   o 
   3     6     2        338.96        328.01         28.67   o 
   3     6     3        720.56        722.72         26.96   o 
  -4     2    10          3.12          4.81          2.85   o 
   4     2     8          2.89          5.44          4.07   o 
  -5     0     5        928.71        940.80         37.28   o 
   5     0     3       3547.66       3595.53         99.53   o 
  -5     1     5          0.86          4.86          3.32   o 
  -5     1     4        278.78        275.95         12.55   o 
   5     1     2          4.47          5.04          6.72   o 
  -5     2     2          3.93          9.19          3.65   o 
  -5     2     1        894.06        906.20         26.58   o 
   5     2     0        345.77        358.76         16.63   o 
   0     5    12         45.59         43.61          5.19   o 
   0     6    10       2681.44       2715.86         39.37   o 
   0     7     7       2475.76       2490.38         41.35   o 
   1     1    15        234.15        227.47         13.79   o 
   1     3    14         12.64         15.33          4.36   o 
   1     4    13       1218.93       1187.86         31.45   o 
  -1     5    12        100.56         96.78          9.32   o 
  -1     6    10        552.08        556.74         19.96   o 
   1     7     6        217.31        231.29         21.43   o 
   2     0    14        125.39        116.41         17.71   o 
  -2     1    15       1594.63       1588.14         48.56   o 
   2     1    14         29.17         25.39          5.16   o 
  -2     5    11         21.99         25.55          6.19   o 
   2     5    10        230.86        228.84         11.64   o 
  -2     7     4        385.02        356.86         21.02   o 
   2     7     3       2496.34       2486.79         55.19   o 
   3     1    12         81.73         81.64         11.04   o 
  -3     2    13         14.67         14.35          3.72   o 
  -3     3    12        368.36        366.94         22.17   o 
  -3     4    11        915.09        882.28         48.49   o 
  -3     5     9         10.90         11.25          8.43   o 
  -3     6     5          0.48          3.84          6.26   o 
   3     6     4        628.28        635.83         21.92   o 
  -4     1    11        190.71        192.64         10.96   o 
   4     1     9        112.03        113.76         16.82   o 
  -4     3     9        373.94        373.01         20.66   o 
   4     3     7        227.39        213.09         13.92   o 
  -4     4     7         39.73         39.52          8.11   o 
   4     4     5        797.50        772.22         25.73   o 
  -4     5     3        665.87        677.83         22.74   o 
  -4     5     2       1726.02       1696.87         43.04   o 
  -4     5     1          9.43          3.97          3.19   o 
   4     5     0        171.93        164.18         11.24   o 
   4     5     1        400.66        393.63         17.20   o 
   5     0     4          0.00          3.18          5.66   o 
  -5     1     6        104.37         98.47          8.03   o 
   5     1     3        292.40        301.90         13.52   o 
  -5     2     4       1020.85       1046.90         29.32   o 
  -5     2     3         82.67         94.63          9.13   o 
   5     2     1        372.62        357.91         21.89   o 
   5     2     2         52.31         50.02          8.78   o 
   0     0    16       5169.58       5097.69        117.80   o 
   0     1    16        923.70        894.30         35.54   o 
  -1     1    16        157.62        146.45         15.00   o 
   1     2    15         45.88         42.41          5.61   o 
  -1     7     7       4194.23       4219.48         92.53   o 
  -2     3    14         30.43         35.20          6.36   o 
   2     3    13        278.70        261.70         18.90   o 
  -2     4    13        110.57        104.29         12.48   o 
   2     4    12          0.08          4.13          3.00   o 
  -2     6     9       1883.86       1859.79         43.24   o 
   2     6     8          3.77          3.20          2.84   o 
  -2     7     5       3339.78       3353.73         64.23   o 
   2     7     4        552.16        567.67         18.36   o 
  -3     1    14        624.24        621.72         30.39   o 
   3     2    12        103.61        113.75         12.52   o 
   3     3    11        522.92        542.95         20.59   o 
   3     5     8       1894.34       1896.14         37.49   o 
  -3     6     6       1299.82       1338.42         42.79   o 
  -4     2    11        412.96        415.79         21.20   o 
   4     2     9        366.41        369.08         18.60   o 
  -4     4     8       1065.53       1047.97         38.25   o 
   4     4     6          5.53          5.08          3.17   o 
  -4     5     4        249.64        239.12         13.73   o 
   4     5     2         35.86         30.89          6.69   o 
  -5     0     7        102.24         83.45         10.49   o 
   5     1     4        123.81        121.08          9.70   o 
  -5     2     5       1383.96       1397.44         34.20   o 
   5     2     3        610.67        615.99         19.33   o 
   0     3    15          7.28          9.30          3.95   o 
   0     4    14       1130.97       1115.79         31.03   o 
   0     6    11        858.54        852.27         20.10   o 
   0     7     8        430.65        425.33         15.81   o 
   0     8     0          2.50         11.87          7.30   o 
   0     8     1         16.05         11.86          8.21   o 
   0     8     2        311.76        282.28         28.33   o 
  -1     3    15        108.52        107.05         10.03   o 
  -1     4    14         68.29         72.36         10.19   o 
   1     5    12          1.18          4.57          6.33   o 
   1     6    10       1244.58       1230.42         24.26   o 
   1     7     7       1392.44       1372.58         32.96   o 
  -2     2    15        210.69        194.09         24.67   o 
   2     2    14         68.71         63.84         10.44   o 
  -2     7     6          7.57          5.49          3.35   o 
   2     7     5        957.21        965.76         33.98   o 
   3     0    13         12.13          7.92          7.85   o 
  -3     3    13          0.08          4.26          4.80   o 
   3     4    10         61.47         65.34          6.55   o 
  -3     5    10        143.38        119.41         18.85   o 
  -3     6     7        815.79        816.15         34.14   o 
   3     6     5        107.20        107.36          9.56   o 
  -4     0    12       4004.68       4069.90         70.59   o 
   4     0    10        263.36        253.50         28.91   o 
  -4     1    12        298.34        311.36         14.24   o 
   4     1    10       2269.47       2232.28         83.65   o 
  -4     3    10        951.62        958.31         28.10   o 
   4     3     8        497.01        505.20         21.54   o 
  -4     5     5        277.06        266.20         19.34   o 
   4     5     3        661.63        669.63         28.54   o 
   5     0     5       3954.92       3897.34        108.09   o 
  -5     1     7        358.46        358.12         15.16   o 
   5     1     5         87.94         87.08         11.47   o 
  -5     2     6       1305.65       1296.74         33.32   o 
   5     2     4          2.09          8.24          3.34   o 
  -5     3     4         16.33         13.56          4.50   o 
  -5     3     3       1571.74       1598.46         36.46   o 
  -5     3     2         36.94         35.61          5.94   o 
  -5     3     1          1.36          2.72          2.71   o 
   5     3     0        527.34        539.60         20.82   o 
   5     3     1        821.13        807.49         33.39   o 
   0     2    16        844.16        856.43         35.29   o 
   0     5    13        185.47        178.84         12.81   o 
   0     8     3        423.25        425.03         34.47   o 
   1     1    16         37.00         42.83          7.42   o 
  -1     2    16        156.84        150.92         16.73   o 
   1     3    15       1414.79       1416.19         37.51   o 
   1     4    14        253.66        249.52         16.18   o 
  -1     5    13         54.76         54.84          7.25   o 
  -1     6    11         21.55         18.32          4.10   o 
  -1     7     8        274.58        291.62         15.93   o 
   1     7     8       1611.34       1602.90         31.08   o 
  -1     8     2       1189.03       1203.40         58.51   o 
  -1     8     1        234.57        219.52         16.37   o 
   1     8     0        125.49        124.62         12.20   o 
   1     8     1         24.13         29.92          6.67   o 
   1     8     2         32.51         30.89          6.83   o 
  -2     0    16       5210.79       5331.90        127.51   o 
  -2     5    12        488.72        475.54         36.70   o 
   2     5    11        352.95        344.84         12.98   o 
  -2     6    10        216.80        226.11         17.04   o 
   2     6     9       3180.13       3178.66         39.89   o 
   3     1    13          7.10          3.21          6.99   o 
  -3     2    14        195.43        206.69         12.10   o 
  -3     4    12        194.58        186.16         22.81   o 
   3     5     9        120.88        119.36          8.78   o 
   3     6     6        203.92        208.02         13.27   o 
  -4     4     9         58.89         58.70          9.95   o 
   4     4     7        496.10        506.15         21.52   o 
  -4     5     6        544.49        561.84         28.44   o 
   4     5     4        258.12        246.22         14.72   o 
  -5     1     8        346.01        345.82         13.21   o 
  -5     2     7        189.34        198.77         11.52   o 
  -5     3     5         99.86        103.12         10.06   o 
   5     3     2         38.75         43.60          8.61   o 
   0     7     9       5726.77       5738.41        144.64   o 
   0     8     4        131.74        137.93         20.16   o 
   1     5    13        192.96        180.38         13.15   o 
   1     6    11        380.36        389.55         14.06   o 
  -1     7     9       2406.86       2342.59         55.40   o 
  -1     8     4       1086.09       1141.37         57.00   o 
   1     8     3        156.99        143.56         20.53   o 
  -2     1    16        609.53        588.98         24.84   o 
   2     1    15        247.69        245.41         15.34   o 
  -2     3    15         30.79         41.28          7.12   o 
   2     3    14        795.50        785.49         33.52   o 
  -2     4    14         14.54         18.85          6.62   o 
   2     4    13         46.78         42.12          5.56   o 
  -2     7     7       3997.26       4062.30         71.08   o 
   2     7     6        122.72        109.04          8.36   o 
  -3     0    15         69.99         66.35         15.28   o 
   3     2    13         21.52         35.82         13.50   o 
   3     3    12        565.50        567.28         21.49   o 
   3     4    11         54.04         49.40          6.06   o 
  -3     6     8        156.61        147.91         21.80   o 
  -3     7     2        698.48        659.72         42.82   o 
  -3     7     1        431.11        413.91         33.87   o 
   3     7     0        606.56        616.96         40.88   o 
   3     7     1        225.40        229.40         25.22   o 
  -4     2    12         83.59         80.74          9.14   o 
   4     2    10        194.52        191.43         17.44   o 
  -4     3    11         67.30         63.26          9.11   o 
   4     3     9          0.13          9.61          4.71   o 
  -4     5     7          0.09          5.06          6.87   o 
   4     5     5        450.24        453.07         20.16   o 
  -5     0     9        202.26        210.95         17.03   o 
   5     1     6        125.97        117.11         13.26   o 
  -5     2     8        275.59        286.31         14.10   o 
   5     2     5        124.95        119.87          8.98   o 
  -5     3     6          0.00          0.80          5.45   o 
   5     3     3          4.31          7.40          5.08   o 
   0     1    17         60.76         52.15         12.64   o 
   0     3    16          4.79          5.29          3.70   o 
   0     4    15          0.18          1.71          6.45   o 
   0     6    12         12.09          5.56          3.62   o 
   0     8     5         40.02         30.95          9.40   o 
  -1     0    17        533.92        498.64         40.05   o 
  -1     1    17        664.76        651.71         32.42   o 
   1     2    16         10.52         12.99          4.48   o 
  -1     3    16          0.07          6.36          8.13   o 
  -1     4    15         47.38         43.72          8.09   o 
  -1     6    12         19.16         15.47          4.82   o 
  -1     8     5        329.58        305.40         30.00   o 
   1     8     4       1032.32       1073.32         55.95   o 
  -2     2    16        115.90         95.09         12.89   o 
   2     2    15        477.03        467.39         26.54   o 
  -2     5    13       2023.79       2059.87         55.72   o 
   2     5    12          1.78          3.43          3.65   o 
  -2     6    11        489.24        488.04         33.06   o 
   2     6    10       1370.82       1396.97         28.59   o 
  -2     7     8         98.04         98.68          9.38   o 
   2     7     7         26.09         19.62          5.12   o 
  -3     1    15       1861.74       1902.56         54.88   o 
  -3     3    14        526.63        536.96         23.17   o 
  -3     5    11        280.97        299.65         30.31   o 
   3     6     7         51.63         48.97          6.89   o 
  -3     7     4        165.07        154.14         15.28   o 
  -3     7     3        170.33        170.59         22.09   o 
   3     7     2        494.07        432.87         34.27   o 
  -4     0    13          0.00          6.70          6.99   o 
  -4     1    13        301.93        288.79         14.60   o 
   4     1    11        111.95        107.52         19.62   o 
  -4     4    10        456.82        461.02         36.87   o 
   4     4     8         89.93         92.24         12.11   o 
  -4     6     2         37.14         35.21          8.79   o 
  -4     6     1         29.18         30.27          7.56   o 
   4     6     0        119.60        108.76         12.82   o 
   5     0     7        438.44        451.93         35.12   o 
  -5     1     9         70.83         77.03          6.75   o 
   5     2     6        155.05        154.62         10.36   o 
  -5     3     7        132.98        131.12         11.19   o 
   5     3     4          2.14          8.93          7.42   o 
  -5     4     3         17.25         14.38          4.55   o 
  -5     4     2        103.96         97.91          9.52   o 
  -5     4     1       1623.16       1684.16         50.13   o 
   5     4     0         81.82         83.40          8.49   o 
   0     5    14         44.52         46.82          6.76   o 
   0     7    10        777.60        777.57         22.94   o 
   0     8     6         71.21         84.98         11.18   o 
  -1     5    14        463.38        454.29         21.34   o 
   1     7     9       1836.17       1878.01         31.19   o 
   1     8     5         60.35         65.86         10.66   o 
  -2     8     2         22.91         17.67          5.81   o 
  -2     8     1        114.27        118.72         18.67   o 
   2     8     0        266.24        261.49         18.90   o 
   2     8     1        170.34        163.00         15.19   o 
   3     1    14        757.80        758.93         51.64   o 
  -3     2    15        350.70        354.13         15.93   o 
  -3     4    13        290.76        277.89         20.39   o 
   3     5    10        221.55        217.43         12.02   o 
  -3     6     9         41.70         46.63         12.56   o 
  -3     7     5       2565.78       2534.86         61.43   o 
   3     7     3       1230.29       1243.97         58.38   o 
  -4     3    12        166.01        160.64         12.36   o 
   4     3    10        178.89        163.36         14.90   o 
  -4     5     8        233.24        234.07         19.45   o 
   4     5     6        677.08        656.81         24.71   o 
  -4     6     4       1962.82       1960.61         54.41   o 
  -4     6     3        330.01        306.92         21.46   o 
   4     6     1        739.43        792.82         48.68   o 
   4     6     2        277.05        258.31         28.43   o 
   5     1     7         65.44         63.85         10.39   o 
  -5     2     9       1362.83       1326.16         30.45   o 
   5     3     5        691.88        734.15         29.93   o 
  -5     4     4        713.49        726.64         25.55   o 
   5     4     1        576.06        595.73         22.62   o 
   5     4     2         73.22         68.41         10.24   o 
   0     2    17         75.97         67.18          9.03   o 
   1     0    17       4326.17       4320.09        116.42   o 
   1     1    17       1160.31       1139.16         34.67   o 
  -1     2    17         86.70         97.27         13.20   o 
   1     3    16         41.17         39.81          8.02   o 
   1     4    15         30.23         25.91          5.62   o 
   1     6    12        136.96        125.44         14.53   o 
  -1     7    10         57.80         56.21          7.85   o 
  -1     8     6         27.59         30.53          7.41   o 
   1     8     6       1311.73       1338.54         44.19   o 
   2     0    16          7.95          8.70          6.72   o 
  -2     7     9       1809.73       1829.79         40.40   o 
   2     7     8        578.19        559.39         19.25   o 
  -2     8     4        324.80        330.25         21.33   o 
  -2     8     3        792.87        771.72         32.32   o 
   2     8     3        528.59        549.44         27.58   o 
   3     3    13         89.35         85.83         18.29   o 
   3     4    12       1566.84       1571.56         32.44   o 
  -3     5    12         43.99         47.21         13.02   o 
   3     6     8        229.45        211.98         11.97   o 
  -3     7     6        511.06        491.54         27.70   o 
   3     7     4         30.66         31.00         11.06   o 
  -4     2    13         33.62         27.25          4.42   o 
   4     2    11       1523.97       1530.61         49.81   o 
  -4     4    11         11.58         21.28         10.95   o 
   4     4     9          0.06          3.11          4.38   o 
  -4     5     9          3.79         10.96          7.50   o 
   4     5     7         29.40         24.29          4.99   o 
  -4     6     5        464.45        439.71         26.28   o 
   4     6     3        849.10        808.96         49.63   o 
  -5     1    10        426.33        406.39         16.67   o 
   5     2     7        962.30        946.00         31.06   o 
  -5     3     8        194.06        188.25         13.59   o 
  -5     4     5        232.15        238.27         14.99   o 
   5     4     3        198.24        182.79         16.55   o 
   0     6    13        770.37        765.26         27.17   o 
   0     8     7         11.72         15.18          6.16   o 
   1     5    14        339.63        330.16         17.92   o 
  -1     6    13          7.73          5.08          3.54   o 
   1     7    10       1456.64       1453.66         27.73   o 
  -1     8     7        285.69        288.29         16.62   o 
  -2     1    17        706.38        731.58         28.58   o 
   2     1    16        686.38        693.14         26.24   o 
  -2     3    16        247.85        246.18         16.03   o 
   2     3    15        126.37        113.55         13.30   o 
  -2     4    15         46.96         45.80          9.02   o 
   2     4    14       1192.63       1207.21         34.22   o 
  -2     6    12         18.22         16.45          8.70   o 
   2     6    11        340.16        326.76         12.14   o 
  -2     8     5          0.17          3.89          6.30   o 
   2     8     4        105.62        101.43         12.06   o 
  -3     1    16        618.65        638.15         26.82   o 
   3     2    14         48.16         45.45         14.38   o 
  -3     6    10         22.52         22.59          9.74   o 
   3     7     5        540.58        559.84         28.83   o 
  -4     0    14       4590.54       4754.98        163.66   o 
   4     0    12         52.31         75.83         18.06   o 
  -4     1    14       2090.30       2092.64         61.44   o 
   4     1    12        285.46        293.04         32.47   o 
  -4     6     6        429.87        458.06         27.06   o 
   4     6     4        139.66        136.79         21.06   o 
   5     1     8        466.43        471.28         21.36   o 
  -5     2    10          2.48          4.45          4.63   o 
   5     3     6         23.19         20.03          5.83   o 
  -5     4     6         54.05         48.72          7.30   o 
   5     4     4         62.69         62.46          8.33   o 
   0     0    18       2998.13       2943.23         96.98   o 
   0     3    17          3.39          7.46          8.53   o 
   0     4    16        476.15        468.45         21.19   o 
   0     7    11        269.50        259.23         13.58   o 
   0     8     8         84.17         87.35          9.71   o 
   1     2    17        475.33        476.84         27.09   o 
  -1     3    17        203.60        201.13         18.94   o 
  -1     4    16       1607.75       1649.10         79.56   o 
  -1     7    11        404.22        387.69         24.39   o 
   1     8     7        119.79        121.87         13.92   o 
  -2     2    17       1038.73       1034.78         42.93   o 
   2     2    16        162.61        158.73         16.44   o 
  -2     5    14         38.84         42.46          9.42   o 
   2     5    13          0.17          3.24          4.23   o 
   2     7     9        422.75        400.47         13.46   o 
  -3     3    15         91.86         92.23         10.38   o 
  -3     4    14       2729.30       2732.60        101.08   o 
   3     5    11          0.34          5.82          4.54   o 
   3     6     9        332.94        339.28         15.27   o 
  -3     7     7       1764.50       1744.09         41.71   o 
  -4     3    13         49.65         48.47          7.59   o 
   4     3    11         90.33         98.63         10.90   o 
  -5     0    11          0.08          2.46          4.42   o 
  -5     1    11       1269.15       1309.57         34.76   o 
   5     2     8         21.01         18.63          5.34   o 
  -5     3     9        737.86        730.35         33.77   o 
  -5     4     7          3.05          5.05          4.72   o 
  -6     0     3          0.00          4.40          6.76   o 
  -6     0     2       2414.07       2530.05         90.04   o 
   6     0     0        261.11        252.67         29.31   o 
   0     1    18          0.95          3.94          9.12   o 
   0     5    15       1189.57       1175.91         34.28   o 
   0     9     1          2.63          5.64          6.41   o 
  -1     1    18       1403.94       1330.88         47.77   o 
  -1     5    15          0.00          6.03          7.12   o 
   1     6    13         38.73         28.10          5.31   o 
  -1     8     8       1484.21       1455.47         37.38   o 
  -2     7    10         87.60         87.47          9.40   o 
  -2     8     6        610.49        616.95         31.52   o 
   2     8     5       1147.94       1149.48         40.20   o 
   3     0    15         13.14         11.77          9.90   o 
   3     1    15       1025.22       1011.34         61.79   o 
  -3     2    16        216.64        249.01         17.12   o 
  -3     5    13         63.55         63.77         15.58   o 
  -3     6    11         39.52         35.39          7.54   o 
  -3     7     8        131.69        125.32         14.40   o 
   3     7     6        181.65        198.50         17.57   o 
  -4     2    14         12.90         16.84          4.81   o 
   4     2    12       1531.49       1558.42         74.53   o 
  -4     4    12         10.50         13.34          8.56   o 
   4     4    10         16.09         23.40          5.68   o 
  -4     5    10        425.84        452.10         38.18   o 
   4     5     8        124.53        127.30         12.27   o 
  -4     6     7       3504.73       3527.30         82.84   o 
   4     6     5        464.26        439.63         26.66   o 
   5     0     9         47.44         49.16         14.13   o 
   5     1     9        203.33        185.67         14.15   o 
   5     3     7         17.29         12.82          4.49   o 
   5     4     5         78.44         83.96          9.60   o 
  -5     5     4        760.12        763.56         34.97   o 
  -5     5     3         38.57         31.31          8.00   o 
  -5     5     2        497.49        524.26         28.51   o 
  -5     5     1          3.08          3.60          5.24   o 
   5     5     0         70.06         80.52         13.13   o 
   5     5     1          3.38          5.82          4.89   o 
  -6     0     4       1004.22       1015.72         57.32   o 
  -6     1     4       1601.44       1594.10         50.77   o 
  -6     1     3        160.48        154.21         16.37   o 
  -6     1     2        599.18        600.43         31.38   o 
  -6     1     1          5.43         12.87          9.97   o 
   6     1     0         26.75         21.41          8.01   o 
   6     1     1         38.58         28.97          8.22   o 
   0     2    18        558.45        551.86         25.22   o 
   0     9     2        122.17        136.34         21.40   o 
   0     9     3       1451.35       1479.90         68.80   o 
  -1     2    18          1.91          4.22          6.16   o 
   1     4    16         30.88         31.65          6.33   o 
   1     7    11       1470.54       1470.77         28.62   o 
   1     8     8        133.26        124.65         11.01   o 
  -1     9     1         85.24         92.79         18.51   o 
   1     9     0         12.53         14.45          8.27   o 
  -2     0    18       2790.27       2735.54         97.92   o 
  -2     4    16          0.32          2.62          6.68   o 
   2     4    15         16.90         17.57          4.99   o 
  -2     6    13         59.85         56.81         14.64   o 
   2     6    12          0.18          6.08          3.31   o 
  -2     8     7        265.79        262.98         20.80   o 
   3     3    14        227.10        237.05         29.39   o 
   3     4    13        782.11        771.68         33.44   o 
   3     7     7         30.22         35.10          9.18   o 
  -4     6     8       1348.37       1371.07         47.76   o 
   4     6     6          3.23          5.67          5.60   o 
  -5     2    11         59.11         65.56          8.78   o 
  -5     3    10        380.71        379.02         30.35   o 
  -5     4     8        513.66        513.33         28.99   o 
  -5     5     5         16.89         19.09          7.54   o 
   5     5     2       1695.68       1699.24         75.71   o 
  -6     0     5          0.00         12.98         10.34   o 
   6     0     2         44.42         38.94         12.76   o 
  -6     1     5        345.75        343.62         23.87   o 
   6     1     2        290.98        318.23         33.03   o 
  -6     2     3        548.80        580.58         30.99   o 
  -6     2     2          0.17          4.16          5.89   o 
  -6     2     1        177.71        170.46         17.20   o 
   6     2     0        215.66        211.32         19.07   o 
   0     6    14         20.69         20.04          5.53   o 
   0     7    12        256.34        237.13         16.01   o 
   0     8     9          8.75          8.55          7.74   o 
   0     9     4         63.92         56.49         14.39   o 
   1     1    18        234.17        230.08         16.45   o 
   1     3    17          0.93          5.00          4.78   o 
   1     5    15        323.67        329.09         18.40   o 
  -1     6    14        425.96        436.81         21.79   o 
  -1     7    12        184.06        182.34         14.27   o 
  -1     8     9        260.33        268.38         20.98   o 
  -1     9     3        419.92        390.93         36.23   o 
  -1     9     2         49.27         62.43         15.46   o 
   1     9     1        578.95        587.85         44.18   o 
   1     9     2         85.64        105.42         19.65   o 
  -2     1    18        259.29        266.78         17.73   o 
  -2     3    17          9.79         14.01          6.37   o 
   2     3    16        123.98        131.16         15.41   o 
  -2     5    15       2771.92       2833.56         68.37   o 
   2     5    14        382.97        369.73         17.57   o 
  -2     7    11         94.50         98.23         12.80   o 
   2     7    10       1404.28       1429.34         25.80   o 
  -3     0    17       1091.00       1098.43         62.86   o 
  -3     1    17         62.09         55.04         11.74   o 
   3     2    15        514.21        500.58         43.84   o 
  -3     4    15        479.78        507.89         28.88   o 
   3     5    12       1127.34       1132.57         28.46   o 
   3     6    10        737.06        724.45         22.99   o 
  -3     7     9        114.83         95.89         16.61   o 
  -3     8     3        238.64        238.49         19.45   o 
  -3     8     2        892.09        945.40         38.32   o 
  -3     8     1        392.76        405.78         25.29   o 
   3     8     0        365.33        374.19         24.48   o 
   3     8     1       1150.37       1092.47         50.02   o 
  -4     1    15         91.27         86.27         10.34   o 
   4     1    13        887.72        864.92         57.25   o 
  -4     3    14        161.08        150.17         13.22   o 
   4     3    12       1309.42       1294.89         47.62   o 
  -4     5    11       1510.85       1518.02         70.52   o 
   4     5     9        257.53        235.99         15.67   o 
  -4     7     3        850.80        881.56         37.99   o 
  -4     7     2        317.70        305.67         22.42   o 
  -4     7     1          4.80          5.43          7.68   o 
   4     7     0        130.23        126.09         20.75   o 
   4     7     1        224.77        218.91         27.11   o 
  -5     1    12         45.72         42.56          6.05   o 
   5     2     9        190.42        178.97         13.77   o 
   5     3     8       1039.39       1030.07         33.50   o 
   5     4     6        761.30        789.17         28.90   o 
  -5     5     6       1620.41       1622.38         51.93   o 
   5     5     3         45.13         44.50          8.98   o 
  -6     0     6         24.99         17.08          9.21   o 
  -6     1     6        396.98        388.57         16.78   o 
   6     1     3          6.59          6.67          8.08   o 
  -6     2     4         38.25         39.72          8.98   o 
   6     2     1       1150.96       1207.79         45.06   o 
   0     4    17       1146.71       1141.73         34.14   o 
   0     9     5        818.28        810.30         51.37   o 
  -1     4    17        320.08        326.41         28.31   o 
   1     8     9        496.62        487.12         19.35   o 
  -1     9     4         67.30         70.46         15.69   o 
   1     9     3        469.52        463.08         39.74   o 
  -2     8     8         10.71         18.97          7.13   o 
   2     8     7        308.46        301.80         17.80   o 
  -3     3    16        228.13        231.25         16.05   o 
  -3     6    12       1036.74       1028.50         59.07   o 
  -3     8     4         74.12         73.28          9.57   o 
   3     8     2          2.20          5.99          6.90   o 
   3     8     3         45.31         54.20          9.91   o 
  -4     2    15        298.40        310.57         15.77   o 
   4     2    13        556.98        534.36         45.47   o 
  -4     4    13         59.77         58.93         14.15   o 
   4     4    11        576.33        567.30         24.76   o 
  -4     6     9          0.31         10.66          8.37   o 
   4     6     7         32.32         35.85         10.77   o 
  -4     7     4        258.99        244.24         20.76   o 
   4     7     2        152.75        176.37         24.21   o 
   5     1    10         56.16         57.57          8.52   o 
  -5     2    12         75.53         73.19         11.19   o 
  -5     3    11         15.36         19.84          6.50   o 
  -5     4     9        957.83        965.51         40.04   o 
   5     5     4       2056.43       2095.85         91.68   o 
   6     0     4         16.70          6.69          6.12   o 
  -6     2     5         57.99         60.66         10.23   o 
   6     2     2          0.07          4.83          6.27   o 
   0     3    18        477.83        456.92         28.35   o 
   0     5    16        190.30        175.52         15.96   o 
   0     8    10        156.24        162.98         13.12   o 
  -1     0    19       2493.34       2548.92         96.55   o 
  -1     1    19         29.24         18.38         10.02   o 
   1     2    18         11.58          9.25          5.78   o 
  -1     3    18       1475.42       1532.44         53.00   o 
  -1     5    16        278.09        268.06         17.00   o 
   1     6    14         23.26         21.11          5.41   o 
   1     7    12         80.16         70.31          7.72   o 
  -1     9     5          7.93         14.44          7.95   o 
   1     9     4        460.21        401.38         36.44   o 
  -2     2    18        553.71        581.70         33.21   o 
   2     2    17          5.84          6.31          5.52   o 
  -3     2    17        718.64        732.48         37.48   o 
   3     4    14          0.76          3.57          7.56   o 
  -3     5    14         57.04         61.45         13.10   o 
   3     7     8        119.83        114.41         16.53   o 
  -3     8     5        965.03        973.05         32.53   o 
  -4     7     5       3824.82       3826.46         92.40   o 
   4     7     3        383.76        370.34         35.25   o 
  -5     0    13        104.63        105.66         19.02   o 
   5     4     7       1079.68       1112.88         34.96   o 
  -5     5     7        270.49        235.12         20.45   o 
  -6     1     7        628.97        640.78         23.03   o 
   6     1     4       2472.51       2548.34         94.99   o 
  -6     2     6         49.07         40.26          6.72   o 
   6     2     3         34.23         21.77          7.33   o 
  -6     3     3         46.77         36.21          8.90   o 
  -6     3     2         20.23         15.13          6.69   o 
  -6     3     1        225.07        236.24         20.91   o 
   6     3     0        984.24       1024.90         41.62   o 
   0     7    13          6.23          7.67          4.04   o 
   0     9     6          7.58          8.33          7.72   o 
   1     4    17         21.18         23.34          6.13   o 
  -1     8    10        222.86        235.44         15.59   o 
   1     9     5        156.48        154.73         23.24   o 
  -2     6    14          0.91          2.36          8.02   o 
   2     6    13        473.21        483.02         17.43   o 
  -2     7    12         64.54         53.84          9.52   o 
   2     7    11       2454.38       2484.47         60.88   o 
  -2     8     9          0.11          7.18          6.13   o 
   2     8     8        205.70        204.25         14.78   o 
  -2     9     2         32.04         42.97         13.82   o 
  -2     9     1        579.80        545.43         43.73   o 
   2     9     0         25.49         30.27         11.95   o 
   2     9     1          3.72         11.92          9.17   o 
   3     1    16        114.90        116.91         22.14   o 
   3     3    15         29.72         27.56         12.04   o 
   3     5    13        119.67        114.14         14.62   o 
   3     6    11       3083.96       3145.18         51.09   o 
  -3     7    10         66.62         69.79         11.05   o 
  -3     8     6        503.10        470.24         22.79   o 
   3     8     4        186.00        189.23         17.96   o 
  -4     0    16        864.31        823.69         55.33   o 
   4     0    14        194.96        194.43         28.10   o 
  -4     5    12         30.57         26.71          9.63   o 
   4     5    10        211.41        225.26         15.87   o 
   4     6     8        140.79        138.45         15.68   o 
  -4     7     6          7.51         12.47          6.83   o 
   4     7     4        307.87        297.16         31.61   o 
  -5     1    13        603.71        594.58         21.53   o 
   5     2    10          0.02          4.53          7.66   o 
   5     3     9         56.74         50.25          7.74   o 
  -5     4    10        130.84        123.54         16.30   o 
   5     5     5        102.64        106.17         11.16   o 
  -6     0     8          2.22          0.63          5.69   o 
  -6     1     8         29.56         26.24          4.94   o 
   6     1     5        275.86        290.93         22.11   o 
  -6     2     7       1249.92       1333.34         37.43   o 
   6     2     4        220.15        215.70         19.99   o 
  -6     3     4        256.32        267.54         21.61   o 
   6     3     1         49.35         40.20          9.31   o 
   0     2    19        692.71        680.91         28.83   o 
   0     6    15        695.34        687.68         27.12   o 
   1     0    19       3146.18       3116.58        106.01   o 
  -1     2    19        298.24        265.32         23.22   o 
   1     3    18        111.82        103.30         16.65   o 
   1     5    16       1585.92       1603.81         43.89   o 
  -1     6    15         25.16         26.49          5.79   o 
  -1     7    13        229.02        209.09         19.28   o 
   1     8    10       1578.70       1591.95         44.53   o 
  -1     9     6        130.44        128.49         20.81   o 
   2     0    18        388.02        397.31         37.06   o 
  -2     3    18          5.60          5.79          5.80   o 
   2     3    17         41.61         35.25          8.76   o 
  -2     4    17         72.03         68.32         16.82   o 
   2     4    16         62.92         59.73         10.06   o 
  -2     5    16        696.52        674.78         34.24   o 
   2     5    15        234.60        233.47         13.90   o 
  -2     9     3       1063.97       1055.66         66.54   o 
   2     9     2         33.10         36.05         12.56   o 
   3     2    16         38.78         25.39         16.02   o 
  -3     4    16        133.28        151.87         16.69   o 
  -3     6    13          8.31          9.70          8.29   o 
   3     7     9        503.10        527.27         23.52   o 
   3     8     5        696.07        656.66         37.08   o 
  -4     1    16        791.82        800.86         30.74   o 
   4     1    14          0.07         14.47          8.34   o 
  -4     3    15         90.94         87.96         14.63   o 
   4     3    13          2.02          5.77          7.50   o 
  -4     4    14          1.37          2.23          5.57   o 
   4     4    12         41.21         36.30          6.81   o 
  -4     6    10        270.61        276.24         31.57   o 
   5     0    11          0.54          4.49          7.10   o 
   5     1    11        743.32        773.08         37.57   o 
  -5     2    13       1088.21       1125.57         35.24   o 
  -5     3    12         31.50         28.88         10.18   o 
   5     4     8        114.74        113.13         12.34   o 
  -5     5     8         81.40         61.59         11.48   o 
  -5     6     3        187.88        179.85         17.80   o 
  -5     6     2        143.72        151.10         16.48   o 
  -5     6     1         22.94         26.35          7.73   o 
   5     6     0         47.39         47.04          9.65   o 
   5     6     1         95.12        101.32         13.54   o 
  -6     3     5        135.58        139.28         15.52   o 
   6     3     2         14.20         15.85          6.94   o 
   0     8    11          0.50          0.17          5.81   o 
   0     9     7         13.18         16.44          6.03   o 
   1     1    19        180.90        182.64         15.29   o 
   1     7    13         41.49         42.12          6.41   o 
   1     9     6        321.01        320.04         32.88   o 
  -2     1    19         14.34         16.24          7.60   o 
   2     1    18       1481.01       1496.99         41.28   o 
  -2     9     4        219.70        195.12         26.53   o 
   2     9     3         21.45         21.11         10.74   o 
  -3     1    18         14.88         15.07         10.26   o 
  -3     3    17         33.54         29.87          8.87   o 
  -3     5    15         31.53         29.55          8.46   o 
  -3     8     7        546.35        539.63         30.79   o 
  -4     2    16        119.11        121.87         12.79   o 
   4     2    14        104.35        108.56         21.83   o 
  -4     7     7        403.00        391.75         26.65   o 
   4     7     5        171.61        172.06         24.14   o 
  -5     4    11        480.53        494.21         30.09   o 
   5     5     6        276.88        272.21         17.71   o 
  -5     6     5       1065.24       1130.40         58.31   o 
  -5     6     4          0.85          6.77          8.69   o 
   5     6     2        362.30        331.13         34.56   o 
   6     0     6       1509.13       1646.03         71.73   o 
  -6     1     9          8.30          9.70          3.98   o 
   6     1     6       1449.64       1486.31         59.37   o 
  -6     2     8         29.33         25.96          5.87   o 
   6     2     5        104.22        105.94         16.09   o 
  -6     3     6          0.08          8.49          5.80   o 
   6     3     3        113.12        110.35         14.35   o 
   0     4    18         75.06         75.70         12.49   o 
   0     5    17       1405.95       1397.43         41.78   o 
  -1     4    18         29.54         15.82          6.50   o 
  -1     5    17          9.61          8.16          4.71   o 
   1     6    15         30.70         29.10          6.33   o 
  -1     8    11          6.25          6.92          8.90   o 
  -1     9     7        122.15        111.63         14.47   o 
   1     9     7          8.49          2.35          6.97   o 
  -2     6    15        187.96        193.56         18.84   o 
   2     6    14        156.77        144.41          9.91   o 
  -2     7    13          2.79         12.28         10.65   o 
   2     7    12        467.12        447.25         16.96   o 
  -2     8    10         12.92          7.91          5.05   o 
   2     8     9         77.99         82.43          8.48   o 
  -2     9     5        127.75        101.14         19.44   o 
   2     9     4         61.64         66.92         17.37   o 
   3     6    12          0.42          3.66          4.59   o 
  -3     7    11        584.67        560.46         45.72   o 
   3     8     6          1.05          5.98          5.37   o 
  -4     5    13       1354.18       1400.21         70.12   o 
   4     5    11         17.14          8.59          4.56   o 
  -4     6    11         87.99         88.67         29.13   o 
   4     6     9        781.77        777.40         36.66   o 
  -4     7     8        344.12        334.04         24.76   o 
   4     7     6         41.08         35.85          9.84   o 
  -5     1    14        867.75        863.72         26.38   o 
   5     2    11        638.12        642.94         34.71   o 
   5     3    10          3.43          5.83          4.45   o 
  -5     5     9          4.09          5.95          5.49   o 
   5     6     3        224.23        223.32         28.85   o 
  -6     3     7          4.52          3.49          3.66   o 
   6     3     4         10.80          7.80          7.99   o 
  -6     4     3        165.95        169.57         19.92   o 
  -6     4     2         80.99         76.63         12.15   o 
  -6     4     1          2.60          3.94          5.21   o 
   6     4     0          2.68          1.94          7.22   o 
   0     0    20         87.26         75.73         17.90   o 
   0     3    19         57.60         51.99         10.81   o 
   0     7    14        461.64        451.12         22.96   o 
   0     9     8         36.27         38.86          7.48   o 
   1     2    19        446.93        442.04         23.45   o 
  -1     3    19        558.23        529.10         32.48   o 
  -1     7    14         31.96         24.35          7.29   o 
   1     8    11         59.59         59.47         13.12   o 
  -2     2    19         75.92         74.71         12.97   o 
   2     2    18        874.51        880.70         40.33   o 
  -2     9     6        125.40        130.84         15.85   o 
   2     9     5        229.64        231.27         31.50   o 
   3     0    17       1253.76       1296.95         73.81   o 
   3     1    17        305.72        296.13         36.26   o 
  -3     2    18        203.37        204.11         20.71   o 
   3     3    16          2.40          6.83          8.86   o 
   3     4    15        448.84        422.29         40.38   o 
   3     5    14         74.73         73.88         12.69   o 
   3     7    10       2452.18       2492.84         53.08   o 
  -3     8     8         34.98         36.82          9.49   o 
   5     0    12          0.00          3.14          6.36   o 
   5     4     9        348.74        338.25         19.97   o 
   5     5     7          1.79          4.32          3.89   o 
  -5     6     6          8.11          7.63          6.50   o 
   5     6     4          2.81          4.83          8.50   o 
  -6     0    10       1524.72       1545.82         48.63   o 
  -6     1    10        110.46        117.14         10.16   o 
   6     1     7        769.22        790.57         39.52   o 
  -6     2     9         88.41         92.72         10.91   o 
   6     2     6         23.09         27.93          8.27   o 
  -6     4     4         15.21         20.54         10.80   o 
   6     4     1         21.92         15.42          6.55   o 
   0     1    20         60.28         51.78         15.95   o 
   0     6    16         68.34         58.35         16.63   o 
   0     8    12          2.13          7.69          6.51   o 
  -1     1    20         92.44         91.05         13.97   o 
   1     4    18        849.06        875.27         39.92   o 
  -1     6    16       1855.59       1915.29         58.75   o 
  -1     9     8        265.11        220.94         15.72   o 
  -2     4    18        352.98        218.92        133.78   o 
   2     4    17        277.63        277.16         19.98   o 
  -3     6    14        598.58        585.15         46.40   o 
   3     8     7        325.55        363.47         20.63   o 
  -4     1    17         89.82         83.14         10.88   o 
   4     1    15        301.78        282.10         35.36   o 
  -4     3    16          7.20         14.80          9.79   o 
   4     3    14        132.24        145.56         17.26   o 
  -4     4    15         62.92         61.26         10.87   o 
   4     4    13        250.56        248.07         17.19   o 
  -4     8     2         12.35          8.66          5.57   o 
  -4     8     1        925.78        947.15         41.15   o 
   4     8     0          3.30          0.72          5.32   o 
   5     1    12        506.64        534.79         32.22   o 
  -5     2    14         60.03         69.31          9.65   o 
  -5     4    12        514.75        492.61         42.07   o 
  -5     5    10        147.81        147.45         16.87   o 
  -5     6     7        429.95        429.77         28.29   o 
  -6     3     8        986.34       1062.14         34.36   o 
   6     3     5          6.33         11.90          9.10   o 
  -6     4     5        208.91        217.60         29.71   o 
   6     4     2          8.38         11.82          6.09   o 
   0     9     9        108.53        101.78         16.06   o 
   0    10     0        543.95        517.15         43.55   o 
   0    10     1        538.13        548.14         45.04   o 
   0    10     2        311.35        323.94         34.81   o 
   1     5    17        316.17        318.01         19.08   o 
   1     7    14         32.33         30.32          6.43   o 
  -1     8    12       1845.88       1836.27         56.53   o 
   1     9     8         36.24         33.93          6.89   o 
  -2     3    19        631.38        625.10         36.26   o 
   2     3    18          0.24         13.40         10.70   o 
  -2     5    17        551.59        548.03         31.51   o 
   2     5    16         23.07         20.89          7.04   o 
  -2     8    11        113.17        151.05         25.49   o 
   2     8    10        678.66        675.55         23.65   o 
  -2     9     7         36.64         32.16         11.16   o 
   2     9     6         72.56         60.52         16.19   o 
  -3     0    19        383.68        404.88         40.02   o 
   3     2    17        186.77        180.23         28.78   o 
  -3     4    17         39.72         31.56         14.43   o 
  -3     7    12        149.58        143.38         24.08   o 
  -3     8     9         56.28         50.72         10.63   o 
  -3     9     2        934.98        952.10         40.32   o 
  -3     9     1         81.55         85.93         13.28   o 
   3     9     0         12.42         12.77          6.17   o 
  -4     6    12        149.49        126.44         22.90   o 
   4     6    10          0.20         13.98          9.32   o 
  -4     7     9         13.21          3.30          7.11   o 
   4     7     7          0.55          6.18          8.48   o 
  -4     8     3         11.06          6.36          8.10   o 
   4     8     1          0.02          4.17          7.11   o 
  -5     0    15         58.44         43.90         14.58   o 
   5     3    11          4.73         15.50          7.44   o 
   5     5     8        168.95        161.19         14.52   o 
   5     6     5         27.18         33.85         11.82   o 
  -6     0    11          0.00         12.77          9.60   o 
   6     0     8          2.09          2.89          6.76   o 
  -6     2    10         37.62         33.81          7.38   o 
   6     2     7         90.90         98.70         14.29   o 
  -6     4     6        270.95        272.79         22.53   o 
   6     4     3        414.39        409.51         27.37   o 
   0     2    20        160.24        172.88         15.14   o 
   0    10     3         98.00        105.15         19.80   o 
  -1     2    20       1264.87       1273.85         50.44   o 
   1     3    19        145.76        137.15         23.65   o 
   1     6    16        367.14        367.72         20.54   o 
   1     8    12        666.52        701.11         28.96   o 
  -1     9     9         56.75         56.72         10.60   o 
  -1    10     1         87.35         93.45         19.83   o 
   1    10     0        142.43        166.48         25.87   o 
   1    10     1         16.37          8.38          8.56   o 
  -2     0    20        645.12        628.43         65.46   o 
  -2     1    20        416.20        416.83         29.66   o 
   2     1    19          6.01         11.89          4.87   o 
  -2     7    14        183.68        197.21         20.07   o 
   2     7    13        201.02        197.19         11.71   o 
  -3     1    19          8.56          8.35          5.46   o 
  -3     3    18        156.58        162.92         18.75   o 
  -3     5    16       1027.03       1077.72         52.49   o 
   3     6    13        334.74        336.45         24.94   o 
   3     7    11        661.39        665.44         23.71   o 
   3     8     8        585.49        588.00         26.40   o 
  -3     9     3         43.37         41.97          9.22   o 
   3     9     1        463.62        484.23         29.15   o 
   3     9     2        188.20        188.63         18.43   o 
  -4     2    17        284.75        272.80         18.94   o 
   4     2    15       1417.13       1424.08         77.41   o 
  -4     5    14        107.55        126.46         22.15   o 
   4     5    12          2.43          5.94          5.85   o 
  -4     8     4        517.87        515.88         30.68   o 
   4     8     2        186.97        180.66         25.46   o 
  -5     1    15         56.02         52.33          8.58   o 
   5     2    12          5.34          4.30          7.81   o 
   5     4    10        114.33        108.56         13.31   o 
  -5     6     8        145.98        142.26         16.80   o 
  -6     1    11        473.88        487.20         23.83   o 
   6     1     8          8.72          9.49          5.85   o 
  -6     3     9         20.97         12.96          4.97   o 
   6     3     6         38.81         43.59          8.18   o 
   6     4     4         17.86         11.07         10.12   o 
   0     4    19         84.89         92.07         14.08   o 
   0     5    18         74.62         88.02         15.19   o 
   0     7    15         30.81         30.20          7.21   o 
   0    10     4        676.42        701.24         55.44   o 
   1     1    20         97.95        102.28         11.95   o 
  -1     4    19        377.73        358.92         27.03   o 
  -1     5    18          0.43          8.97          9.49   o 
  -1     7    15        492.47        444.30         29.27   o 
   1     9     9          4.03          6.31          5.38   o 
  -1    10     3          0.89          2.91          6.66   o 
  -1    10     2        578.05        614.74         47.63   o 
   1    10     2         94.44         90.03         19.31   o 
  -2     6    16        152.12        167.63         18.31   o 
   2     6    15        705.52        703.23         22.20   o 
  -2     9     8          1.41          9.64          9.08   o 
   2     9     7        603.35        565.87         32.39   o 
   3     4    16        159.89        156.84         27.48   o 
  -3     9     4         80.84         73.20          9.73   o 
   3     9     3          8.05         17.13          7.64   o 
  -4     7    10         31.55         25.75         11.79   o 
   4     7     8        167.04        179.25         18.38   o 
  -4     8     5        283.40        280.49         23.21   o 
   4     8     3         97.60         91.92         19.01   o 
   5     0    13       2584.47       2835.95        109.93   o 
  -5     3    14        247.78        255.27         21.83   o 
  -5     4    13          0.12          3.85          7.36   o 
  -5     5    11          0.15          4.41          8.12   o 
   5     6     6         45.44         37.87          9.10   o 
  -5     7     2         75.21         78.11         12.80   o 
  -5     7     1         74.37         60.31         11.22   o 
   5     7     0        114.51        126.56         15.83   o 
  -6     5     3          4.91          4.17          9.89   o 
  -6     5     2          0.45          3.35          6.97   o 
  -6     5     1         16.64         16.82          8.49   o 
   6     5     0        315.61        320.23         36.61   o 
   0     8    13         74.29         68.81          9.85   o 
   0     9    10          0.04          6.46          6.30   o 
   0    10     5          1.97          2.80          6.54   o 
   1     2    20          4.04          9.82          6.11   o 
  -1     8    13         86.32         75.18         10.28   o 
  -1    10     4       1750.46       1735.47         80.24   o 
  -2     2    20        180.86        143.48         17.65   o 
   2     2    19         65.39         61.61         18.14   o 
  -2     8    12        174.12        187.22         27.97   o 
   2     8    11        285.92        277.71         23.51   o 
  -3     2    19       1311.36       1335.04         72.99   o 
   3     3    17        392.33        424.29         42.75   o 
   3     5    15        143.32        141.73         16.81   o 
  -3     6    15        195.87        198.02         20.10   o 
  -3     7    13        398.79        390.30         39.82   o 
  -3     8    10       1326.00       1374.23         74.36   o 
  -3     9     5        323.30        315.81         19.84   o 
  -4     0    18         47.34         48.99         15.38   o 
   4     0    16        208.08        210.30         30.47   o 
  -4     4    16        546.87        605.94         33.64   o 
   4     4    14         62.14         58.80         13.33   o 
   4     6    11       1165.25       1200.05         44.23   o 
  -4     8     6         15.55         17.23          7.14   o 
   4     8     4        237.03        241.01         29.37   o 
   5     1    13        102.41         96.40         14.23   o 
  -5     2    15         28.64         29.23          7.23   o 
   5     5     9         50.96         47.31          8.21   o 
  -5     6     9          0.96         19.81         11.51   o 
  -5     7     4        991.04        965.36         42.85   o 
  -5     7     3        205.16        189.34         19.40   o 
   5     7     1         36.17         34.68          8.92   o 
  -6     0    12        665.66        690.16         49.83   o 
  -6     2    11         58.58         53.40         13.15   o 
   6     2     8         18.08         12.58          7.44   o 
  -6     3    10         27.56         18.44          7.45   o 
   6     3     7          1.38          6.74          6.64   o 
  -6     4     8          5.54          9.94          9.95   o 
   6     4     5        583.64        612.80         33.63   o 
  -6     5     4        144.49        159.60         26.28   o 
   6     5     1         11.78         17.13         10.45   o 
   0     3    20          0.72          2.24          4.73   o 
   0     6    17         21.65         22.79          6.48   o 
  -1     0    21        582.98        534.24         47.53   o 
  -1     3    20        166.37        166.83         18.96   o 
  -1     6    17         67.52         59.88         11.41   o 
  -1     9    10        267.93        283.42         34.52   o 
  -1    10     5         32.13         41.02         24.61   o 
   1    10     4        982.23        920.78         71.14   o 
  -2     9     9        845.31        895.98         40.86   o 
   2     9     8         62.75         59.08         11.54   o 
   3     1    18         27.63         21.64         12.55   o 
   3     8     9        105.40        110.11         10.28   o 
  -3     9     6         52.19         59.40         11.63   o 
   3     9     4          5.81          8.77          8.69   o 
  -4     1    18        262.29        241.08         18.62   o 
   4     1    16         28.43         33.51         13.99   o 
  -4     3    17        204.86        214.29         21.96   o 
   4     3    15        114.76        115.60         23.69   o 
   4     5    13        111.26        117.54         16.12   o 
  -4     6    13        884.52        864.35         57.72   o 
   5     3    12         40.93         38.38          9.90   o 
   5     4    11          4.30          4.37          7.59   o 
   5     6     7          0.22          2.51          6.40   o 
  -5     7     5        340.47        344.79         26.03   o 
   5     7     2         74.56         92.03         19.59   o 
  -6     1    12       2446.10       2540.83         53.56   o 
   6     1     9         36.98         39.52          9.90   o 
  -6     5     5        169.93        181.10         28.17   o 
   6     5     2        204.89        196.03         29.23   o 
  -7     0     3        166.72        178.25         27.32   o 
   0     1    21        216.42        199.19         20.47   o 
   0    10     6        263.58        289.69         33.33   o 
  -1     1    21        268.69        266.57         23.55   o 
   1     4    19         33.80         33.33          9.38   o 
   1     5    18        999.86       1013.41         43.69   o 
   1     7    15        138.32        146.97         12.76   o 
   1     8    13          0.74          2.60          5.14   o 
   1     9    10        162.12        178.70         12.79   o 
   1    10     5          7.48         12.40          9.93   o 
  -2     4    19        172.70        141.22         25.94   o 
   2     4    18        221.37        191.49         26.06   o 
  -2     5    18        253.36        296.56         36.05   o 
   2     5    17        238.13        245.43         15.14   o 
  -2     7    15        541.77        528.80         32.77   o 
   2     7    14        400.87        431.70         20.44   o 
  -2    10     2        204.74        188.30         27.69   o 
   2    10     0         86.93         89.98         19.74   o 
   2    10     1        202.62        195.45         28.26   o 
   3     2    18          8.37          7.61          9.39   o 
  -3     4    18         32.72         22.96         22.57   o 
  -3     5    17        701.50        691.77         54.78   o 
   3     6    14          3.81         10.77          7.42   o 
   3     7    12       1358.23       1375.01         51.62   o 
  -3     8    11         45.77         48.06         15.65   o 
   3     9     5        411.06        390.97         39.91   o 
   4     2    16         53.75         54.18         16.48   o 
  -4     5    15        427.69        401.65         28.00   o 
  -4     7    11          5.47         11.38          9.88   o 
   4     7     9         66.44         67.61         12.21   o 
  -4     8     7         90.45         91.01         13.85   o 
   4     8     5        301.90        266.56         31.08   o 
  -5     1    16        134.45        120.56         13.13   o 
   5     2    13          9.55         19.79          8.13   o 
  -5     5    12        211.50        212.18         29.33   o 
  -5     7     6        466.35        462.98         30.42   o 
   5     7     3         43.02         49.45         15.34   o 
  -6     4     9         15.44         15.44          6.49   o 
   6     4     6        364.66        367.09         21.73   o 
  -6     5     6         23.26         18.02          6.53   o 
   6     5     3          8.08         24.64         24.76   o 
   7     0     1        125.59        116.15         22.40   o 
  -7     1     3        275.84        319.73         35.79   o 
  -7     1     2         20.96         24.61         12.19   o 
  -7     1     1         17.77         30.43         18.51   o 
   7     1     0        448.01        445.19         42.43   o 
   0     9    11        344.07        335.10         20.68   o 
   1     6    17          0.80          6.20          8.72   o 
  -1    10     6         20.49         12.42          9.29   o 
  -2     3    20         30.10         31.65          9.02   o 
   2     3    19         36.00         37.14         13.57   o 
  -2     8    13        128.85        133.57         24.15   o 
   2     8    12         13.38         14.11          7.32   o 
  -2    10     3        245.49        255.56         32.04   o 
   2    10     2        635.94        626.07         50.28   o 
  -3     1    20         30.58         38.96          8.33   o 
  -3     3    19       1119.05       1124.77         50.33   o 
  -3     9     7         38.05         37.55          9.83   o 
  -4     2    18        314.86        296.83         34.31   o 
  -4     8     8         47.15         42.53          8.13   o 
   4     8     6          4.47         16.95         10.86   o 
  -5     3    15         48.66         46.14          8.34   o 
  -5     4    14        137.53        165.39         25.21   o 
   5     5    10        450.46        484.82         24.73   o 
  -5     6    10         41.67         50.41         10.49   o 
   5     7     4        251.94        232.11         30.43   o 
  -6     2    12         67.78         51.24         10.75   o 
   6     2     9        370.83        411.90         28.73   o 
  -6     3    11         14.94          8.27          7.01   o 
   6     3     8        120.99        133.73         13.53   o 
  -7     0     5        340.50        282.23         33.31   o 
  -7     1     5         83.11         83.83         13.24   o 
  -7     1     4        577.24        547.43         46.29   o 
   0     2    21        102.97        118.60         16.14   o 
   0     7    16        300.06        305.58         24.44   o 
   0     8    14         32.01         32.53          8.50   o 
   0    10     7        164.58        178.50         26.18   o 
   1     0    21       1340.89       1355.55         74.38   o 
  -1     2    21        189.20        195.12         20.62   o 
   1     3    20        180.12        195.98         28.63   o 
  -1     7    16          4.22          8.66          9.17   o 
  -1     8    14          0.85          8.00          8.53   o 
  -1     9    11         80.34         82.58         19.52   o 
   1    10     6        522.97        563.93         46.27   o 
   2     0    20       1463.56       1469.86         83.01   o 
  -2     1    21         46.69         32.64         11.52   o 
   2     1    20        114.64        108.62         24.19   o 
  -2     6    17        535.70        547.20         33.05   o 
   2     6    16        176.53        177.67         14.16   o 
  -2     9    10          5.88         10.56         10.71   o 
   2     9     9         70.75         70.81          9.85   o 
  -2    10     4        749.74        733.35         53.76   o 
   2    10     3         59.40         54.34         15.37   o 
   3     4    17        194.33        190.39         29.93   o 
  -3     6    16        289.88        278.13         23.61   o 
  -3     7    14        143.13        152.47         25.85   o 
   3     8    10         85.34         83.33          9.15   o 
   3     9     6       2429.32       2399.53         96.89   o 
  -4     6    14         63.81         63.98         16.70   o 
   4     6    12          9.83         18.29          7.56   o 
   5     1    14        123.07        109.32         15.85   o 
  -5     2    16         87.40         98.20         21.40   o 
   5     6     8         42.55         36.91          9.73   o 
  -5     7     7         78.63         84.25         13.84   o 
   6     0    10         21.30         10.28          8.97   o 
  -6     1    13        412.24        389.97         21.60   o 
   6     1    10         89.18         74.91         21.22   o 
  -6     4    10        148.59        148.65         17.62   o 
   6     4     7        193.75        200.55         16.51   o 
  -6     5     7          3.72          8.63          5.82   o 
   7     1     2        116.25        101.25         20.76   o 
  -7     2     4        551.87        555.54         33.35   o 
  -7     2     3        230.92        208.97         20.87   o 
  -7     2     2         37.22         25.93          8.72   o 
  -7     2     1         52.36         50.77         10.81   o 
   7     2     0         53.44         53.38         12.69   o 
   0     4    20         57.23         74.97         15.74   o 
   0     5    19        609.28        614.68         35.29   o 
   1     1    21        123.29        128.66         14.11   o 
  -1     4    20          0.04         13.90         11.02   o 
  -1     5    19        196.04        179.05         19.86   o 
   1     9    11         51.83         43.74          8.50   o 
  -1    10     7         37.46         36.34          9.33   o 
  -2    10     5        139.41        154.19         25.25   o 
   2    10     4         91.15         87.22         20.21   o 
  -3     2    20        882.57        930.32         45.81   o 
   3     5    16        352.41        333.05         26.66   o 
  -3     9     8        509.86        514.46         31.85   o 
  -4     4    17         17.33          9.85         10.13   o 
   4     4    15         22.05         18.72          7.62   o 
  -4     7    12        156.95        135.29         24.28   o 
   4     7    10        222.75        213.45         20.51   o 
   5     3    13          3.17          5.27          9.03   o 
   5     4    12          0.02         10.18          8.53   o 
  -5     5    13        234.61        215.19         29.66   o 
  -5     6    11         48.20         52.65         15.28   o 
   5     7     5         22.54         15.94          9.97   o 
  -6     5     8        337.74        373.85         27.81   o 
   6     5     5          0.08         13.29         10.28   o 
  -7     0     7        336.05        347.33         37.80   o 
   7     0     3        470.98        449.64         42.78   o 
  -7     1     6        157.08        155.26         18.11   o 
   7     1     3        114.87        104.66         21.32   o 
  -7     2     5         75.22         88.40         13.87   o 
   7     2     1        449.32        441.17         30.22   o 
   0     6    18        326.38        303.99         24.91   o 
   0    10     8        690.12        698.92         37.31   o 
  -1     6    18        337.78        289.05        130.31   o 
   1     7    16          4.88          6.19          7.46   o 
   1     8    14        973.56        965.45         42.07   o 
   1    10     7        937.10        975.09         61.08   o 
  -2     2    21          0.01          2.63         11.09   o 
   2     2    20         24.68         29.85         14.09   o 
   3     0    19       2985.79       2976.78        118.57   o 
   3     1    19         38.72         39.59         15.92   o 
   3     3    18         74.01         84.06         20.39   o 
   3     7    13         38.38         35.08          9.44   o 
  -3     8    12         32.82         30.82         13.08   o 
   3     9     7        131.82        111.46         21.95   o 
  -4     1    19         77.17         77.73         11.46   o 
   4     1    17        121.06        132.99         25.53   o 
  -4     3    18        147.86        158.21         19.19   o 
   4     3    16        359.55        395.38         44.61   o 
  -4     5    16        153.87        138.57         17.18   o 
   4     5    14        308.82        343.72         27.02   o 
  -4     8     9        950.32        985.29         43.58   o 
   4     8     7        794.00        852.98         40.64   o 
  -5     0    17        220.62        156.09         43.55   o 
   5     2    14         52.76         79.09         14.51   o 
  -5     7     8         19.63         23.07          9.74   o 
  -6     2    13         79.00         74.53          9.99   o 
   6     2    10          2.55         13.82         10.64   o 
  -6     3    12         26.27          6.63          7.15   o 
   6     3     9         27.98         22.41          8.52   o 
  -6     6     3       1035.70       1038.36         66.99   o 
  -6     6     2        281.80        286.20         35.40   o 
  -6     6     1         45.38         47.35         16.05   o 
   6     6     0         58.10         75.46         19.08   o 
  -7     2     6          1.43         12.30         11.62   o 
   7     2     2         33.40         24.50          8.84   o 
   0     3    21        277.75        268.05         24.00   o 
   0     9    12          5.12          9.91          7.86   o 
   1     2    21        375.82        367.30         28.42   o 
  -1     3    21       1079.98       1134.31         70.04   o 
  -1     9    12         85.71         82.78         23.33   o 
  -1    10     8         70.26         77.86         15.79   o 
   2     4    19        576.41        508.94         48.20   o 
  -2     5    19          0.32         14.48         11.67   o 
   2     5    18          2.66         11.71         10.88   o 
  -2     7    16        102.54        101.63         15.12   o 
   2     7    15        113.69        104.77          9.19   o 
  -2     8    14        134.97        136.20         17.23   o 
   2     8    13        162.51        175.22         19.36   o 
  -2     9    11        787.78        821.61         59.99   o 
   2     9    10         34.78         42.80          8.35   o 
  -2    10     6        116.31        115.49         16.74   o 
   2    10     5        421.82        444.87         48.52   o 
  -3     4    19        123.80        114.95         23.48   o 
  -3     5    18        257.62        256.04         34.61   o 
   3     6    15        116.13        118.44         12.84   o 
   3     8    11         14.04         13.84          4.65   o 
  -3     9     9        115.70        125.37         16.22   o 
  -4     9     3         97.82         95.67         11.60   o 
  -4     9     2         60.60         60.72         13.29   o 
  -4     9     1         52.56         53.01          8.74   o 
   4     9     0         24.68         45.09         12.59   o 
   4     9     1        481.64        473.17         30.75   o 
  -5     1    17         71.72         68.93         10.30   o 
  -5     3    16         69.48         71.48         12.99   o 
  -5     4    15          5.13          0.03          5.80   o 
   5     5    11          2.42          5.20          4.84   o 
   5     6     9         38.43         49.96         11.09   o 
   5     7     6          2.47          8.86          8.39   o 
  -6     0    14        563.07        598.12         49.25   o 
  -6     4    11        105.13        105.88         15.43   o 
   6     4     8        158.85        172.93         15.60   o 
  -6     6     4        285.37        305.96         37.11   o 
   6     6     1          4.95         12.64         10.25   o 
   7     1     4          0.04         10.83         11.29   o 
   7     2     3         38.58         33.19         13.74   o 
  -7     3     3         44.05         45.70         10.60   o 
  -7     3     2        226.15        234.96         22.17   o 
  -7     3     1        875.33        928.89         43.45   o 
   7     3     0          0.71          5.94          7.87   o 
   0     0    22         21.10         14.94          9.33   o 
   0     1    22        173.51        168.36         19.39   o 
  -1     1    22        305.03        283.00         35.95   o 
   1     4    20          8.37          7.73          7.42   o 
   1     5    19         48.93         38.88         10.67   o 
   1    10     8         49.28         45.27         15.97   o 
  -2     4    20        769.60        733.45         58.80   o 
   3     2    19        155.27        163.88         28.41   o 
  -3     7    15        197.90        202.72         20.95   o 
  -4     2    19        274.78        278.19         20.82   o 
   4     2    17        189.58        220.04         32.90   o 
  -4     6    15       1963.22       2002.16         90.67   o 
   4     6    13        286.02        301.23         25.12   o 
  -4     8    10        595.81        599.73         51.23   o 
   4     8     8          2.66          5.60          7.51   o 
  -4     9     4        277.45        289.71         19.93   o 
   4     9     2          1.66          6.58          9.18   o 
  -5     7     9        123.14        137.37         17.49   o 
  -5     8     2          7.27          2.10          5.76   o 
  -5     8     1        243.66        248.66         22.51   o 
  -6     1    14        709.25        709.57         29.70   o 
   6     1    11         34.13         32.37         10.17   o 
  -6     5     9        419.01        458.58         31.00   o 
   6     5     6        333.54        359.22         38.93   o 
  -6     6     5       1725.50       1779.76         87.89   o 
   6     6     2        152.89        152.14         26.18   o 
   7     0     5        568.48        566.27         50.16   o 
  -7     1     8         66.61         60.55         19.77   o 
  -7     2     7        235.22        229.73         22.58   o 
  -7     3     4        139.11        130.48         16.52   o 
   7     3     1         13.28         12.76          6.90   o 
   0     7    17       1012.33        997.55         58.91   o 
   0    10     9         64.88         70.65         10.06   o 
   1     6    18        357.20        353.27         21.20   o 
  -1     7    17        728.00        717.11         38.35   o 
  -1     8    15          2.14          9.14          6.03   o 
   1     9    12       1595.67       1604.60         46.32   o 
  -2     3    21        118.73        119.09         25.86   o 
   2     3    20         76.16         59.05         18.95   o 
  -2     6    18          3.22          8.26         10.15   o 
   2     6    17        617.69        609.22         21.70   o 
  -2    10     7         49.49         43.45         10.83   o 
   2    10     6        322.24        334.36         37.05   o 
  -3     0    21         83.76         80.81         20.47   o 
  -3     3    20         47.63         53.49         11.88   o 
  -3     6    17         65.19         64.40         11.89   o 
  -3     8    13         83.36         78.78         19.79   o 
   3     9     8         32.66         22.76          8.20   o 
  -3    10     2        714.15        695.00         54.34   o 
  -3    10     1         31.69         31.55         13.11   o 
   3    10     0        385.65        392.14         41.38   o 
   3    10     1        221.42        231.87         32.06   o 
  -4     7    13        186.21        198.16         30.03   o 
   4     7    11         66.88         61.65         11.81   o 
  -4     9     5        148.48        148.06         14.12   o 
   4     9     3         44.98         52.71         11.01   o 
   5     0    15        258.62        278.86         36.19   o 
   5     1    15         96.76         90.53         25.69   o 
  -5     2    17        430.14        457.91         34.59   o 
   5     3    14         11.64          9.83          7.28   o 
   5     4    13         10.68         17.59          7.53   o 
  -5     5    14       1214.00       1209.44         70.32   o 
  -5     6    12        213.68        213.48         30.12   o 
   5     7     7         49.22         49.82         10.67   o 
  -5     8     3        388.36        390.74         28.40   o 
   5     8     0        117.11        120.59         15.84   o 
   5     8     1        651.89        667.65         36.33   o 
  -6     3    13         27.85         28.18         11.76   o 
   6     3    10        415.98        432.89         30.46   o 
  -6     6     6        154.69        136.68         17.12   o 
   6     6     3        330.13        355.14         40.05   o 
  -7     0     9        172.05        177.22         27.34   o 
   7     1     5        385.42        416.95         42.90   o 
  -7     3     5          9.01         15.69          9.77   o 
   7     3     2        114.29        116.05         19.15   o 
   0     2    22        526.50        531.24         34.38   o 
   0    11     1        348.28        380.49         40.08   o 
   0    11     2         24.52         13.39          7.10   o 
  -1     2    22         72.42         73.40         17.50   o 
   1     3    21        214.46        203.98         21.55   o 
  -1    10     9         89.42         97.66         14.96   o 
  -2     0    22       1535.43       1523.97         83.24   o 
  -2     9    12         22.16         25.31         12.89   o 
   2     9    11         18.08         11.58          7.28   o 
  -3     1    21        482.39        477.23         26.90   o 
   3     4    18          3.92         14.21          9.78   o 
   3     5    17         32.24         26.38          8.43   o 
   3     7    14         67.90         69.39         13.15   o 
  -3     9    10       1330.32       1289.99         76.03   o 
  -3    10     3          5.41         14.47         10.83   o 
   3    10     2        145.03        168.04         27.11   o 
  -4     4    18        397.95        389.66         43.11   o 
   4     4    16         47.42         33.09         11.82   o 
   5     6    10        419.16        421.38         29.98   o 
  -5     8     4        709.52        711.15         38.43   o 
   5     8     2        133.20        117.67         43.91   o 
  -6     2    14        401.81        385.32         22.40   o 
   6     2    11        167.97        154.00         24.31   o 
  -6     4    12         42.72         36.07         13.23   o 
   6     4     9         89.51        105.07         12.53   o 
  -6     5    10         15.05         10.53          7.88   o 
   6     5     7         12.92         14.65          7.22   o 
  -7     1     9        535.89        536.99         33.32   o 
  -7     2     8         84.07         92.59         14.25   o 
  -7     3     6        493.43        552.09         33.75   o 
   7     3     3          2.81          8.37          7.64   o 
   0     4    21         11.40         19.18          8.02   o 
   0     5    20       1327.59       1361.14         53.84   o 
   0     9    13       1263.10       1241.84         41.46   o 
   0    11     3         33.21         39.89         16.64   o 
  -1     4    21        137.22        132.44         17.35   o 
  -1     5    20        198.47        191.17         26.33   o 
   1     8    15        213.79        202.96         16.58   o 
  -1     9    13        117.48        100.02         15.33   o 
   1    10     9         11.24         10.03          4.91   o 
  -1    11     1        191.60        191.53         29.00   o 
   1    11     0         76.14         74.96         18.49   o 
  -2     1    22         23.33         26.56          8.91   o 
   2     1    21         59.46         92.60         23.00   o 
  -2    10     8        385.32        387.93         28.44   o 
   2    10     7        150.60        150.58         26.00   o 
   3     8    12        263.33        269.60         24.11   o 
  -3    10     4          0.15          9.98          6.80   o 
   3    10     3          4.83         17.07         12.61   o 
  -4     0    20        336.53        320.68         38.10   o 
   4     0    18        615.68        622.85         55.48   o 
  -4     3    19         28.44         52.94         12.45   o 
   4     3    17         19.70         25.30         10.52   o 
  -4     5    17        158.34        152.05         27.34   o 
   4     5    15         32.00         35.33         10.07   o 
  -4     8    11          0.21          2.47          8.16   o 
   4     8     9          2.01         10.01          5.72   o 
  -4     9     6          5.40          8.49          8.86   o 
   4     9     4         31.56         34.12          9.37   o 
   5     2    15          3.24          9.15          6.78   o 
   5     5    12        336.97        353.42         22.15   o 
  -5     7    10        104.80        104.18         21.86   o 
  -5     8     5        416.39        434.54         30.15   o 
   5     8     3        427.99        448.45         43.18   o 
   6     0    12        150.60        167.17         26.06   o 
  -6     6     7         18.43         16.04          7.92   o 
   6     6     4         28.25         35.40         13.62   o 
   7     1     6        255.60        258.34         34.41   o 
   7     2     5         80.38         71.90         19.34   o 
  -7     3     7          0.03          4.50          6.04   o 
  -7     4     2          1.69          5.32          9.01   o 
  -7     4     1        147.96        152.44         26.84   o 
   0     6    19        124.22        108.40         15.48   o 
   0    10    10        157.78        159.09         18.76   o 
   0    11     4          0.12          1.52          8.36   o 
   1     1    22          4.59          2.93          6.02   o 
  -1     6    19          2.07          5.20          9.45   o 
   1     7    17        228.86        220.77         17.47   o 
  -1    11     3        116.15        115.26         22.66   o 
  -1    11     2          3.51         12.29         10.06   o 
   1    11     1       1248.39       1243.93         72.21   o 
   1    11     2         10.47          1.81          7.96   o 
  -2     7    17         13.68         12.08          8.87   o 
   2     7    16        175.05        186.22         13.18   o 
  -2     8    15        181.17        181.16         20.83   o 
   2     8    14        139.59        114.79         15.89   o 
  -3     2    21        372.38        354.82         29.40   o 
   3     3    19         22.72         12.14         11.55   o 
   3     6    16         33.27         32.23          7.68   o 
   3     9     9          0.07         14.21          9.48   o 
  -3    10     5         30.85         28.65         11.55   o 
  -4     1    20          0.54          1.93          6.96   o 
   4     1    18        528.69        559.25         52.92   o 
  -4     9     7        259.02        261.14         24.39   o 
   4     9     5         40.10         55.80         13.49   o 
  -5     1    18          4.03         19.67          7.66   o 
  -5     3    17        329.14        306.68         26.93   o 
  -5     4    16          4.74         15.68         11.54   o 
  -5     6    13        111.43        109.90         23.94   o 
   5     7     8        228.84        272.44         24.33   o 
  -5     8     6         37.13         31.13          9.65   o 
  -6     1    15         82.83         67.87         12.26   o 
   6     1    12        330.36        373.88         28.95   o 
  -7     1    10         85.70         75.17         12.82   o 
  -7     2     9         27.09         26.96          9.02   o 
   7     3     4         18.33         10.65          7.00   o 
  -7     4     4          0.12          6.22         10.73   o 
  -7     4     3          0.42          5.47          9.76   o 
   7     4     0        197.77        255.98         35.16   o 
   0     8    16         43.25         48.04         11.03   o 
  -1     3    22          0.15         15.52         12.65   o 
   1     9    13         67.50         61.31         10.03   o 
  -1    10    10        130.30        148.78         26.88   o 
   1    11     3        364.36        346.34         38.41   o 
  -2     2    22        101.51        101.21         15.77   o 
   2     2    21        552.30        554.08         52.69   o 
  -2     5    20        150.73        142.76         28.87   o 
   2     5    19        312.72        300.35         37.80   o 
  -2    10     9         68.84         90.53         22.28   o 
   2    10     8        166.42        180.33         27.94   o 
   3     1    20        282.95        259.35         36.83   o 
  -3     4    20         90.90         83.70         23.00   o 
  -3     5    19        270.02        275.62         36.37   o 
  -3     7    16         47.60         36.02          9.41   o 
  -3     9    11         11.35         15.58         12.76   o 
  -3    10     6         94.00         96.00         14.94   o 
   3    10     4        278.46        256.33         34.12   o 
  -4     6    16         89.62         80.35         14.04   o 
   4     6    14          0.29          2.76          7.24   o 
  -4     7    14        191.44        183.63         29.31   o 
   4     7    12        489.28        497.04         46.85   o 
  -5     5    15        298.76        303.43         35.89   o 
   5     8     4          0.12         10.12          9.21   o 
  -6     3    14          2.06          6.17          9.58   o 
   6     3    11         20.86         18.92          8.27   o 
  -6     5    11        427.61        415.70         30.03   o 
   6     5     8        190.17        213.41         21.73   o 
  -6     6     8          0.09          4.97          8.35   o 
   6     6     5        474.34        473.97         45.47   o 
   7     0     7       1505.05       1593.39         84.85   o 
   7     2     6          3.31          5.87          8.34   o 
  -7     3     8         82.68         61.57         23.15   o 
  -7     4     5         23.98         20.33         13.53   o 
   7     4     1        151.01        164.65         28.26   o 
   0     3    22        291.03        295.24         26.41   o 
   0     7    18        158.73        155.56         25.51   o 
   0    11     5        107.97        119.53         23.22   o 
   1     2    22        219.51        209.13         24.69   o 
   1     5    20         38.23         35.01          9.07   o 
  -1     7    18         74.13         64.97         12.60   o 
  -1     8    16         22.31         25.75          7.02   o 
   1    10    10         10.39         14.74          7.77   o 
  -1    11     4         77.57         71.90         24.46   o 
   1    11     4        289.61        268.08         34.52   o 
  -2     4    21          0.47          5.22         10.09   o 
   2     4    20         84.98         64.97         25.75   o 
  -2     9    13        240.76        239.70         33.57   o 
   2     9    12          0.88         13.31         10.77   o 
   3    10     5          2.41         16.56         11.22   o 
  -4     2    20        172.54        163.71         32.80   o 
   4     2    18         23.48         31.30         15.29   o 
  -4     9     8         81.38         66.85         13.29   o 
   4     9     6          1.02         15.98          6.86   o 
  -5     2    18        241.94        215.55         22.95   o 
   5     3    15        242.73        222.29         23.00   o 
   5     4    14         97.50        106.80         16.44   o 
   5     6    11        424.39        430.68         30.29   o 
  -5     7    11         26.64         12.47          9.96   o 
  -5     8     7        242.23        255.22         24.01   o 
  -6     2    15        154.48        130.25         17.48   o 
   6     2    12         49.36         60.78         13.21   o 
  -6     4    13        105.52         79.11         19.62   o 
   6     4    10          0.03          9.70          6.14   o 
  -6     7     2        239.44        267.10         34.44   o 
  -6     7     1        478.09        488.00         47.28   o 
   7     1     7         18.00         26.48         14.06   o 
  -7     2    10          3.23          6.43          6.11   o 
   7     3     5         15.14         21.93         11.79   o 
  -7     4     6         96.14        106.52         23.03   o 
   7     4     2         58.98         75.29         20.49   o 
   0     9    14          0.81         11.82          9.25   o 
   0    10    11        193.57        190.98         16.61   o 
  -1     0    23        541.76        548.21         50.58   o 
  -1     1    23        235.08        216.96         32.21   o 
   1     4    21        508.80        475.19         32.79   o 
   1     6    19         30.60         28.86          8.78   o 
  -1     9    14        310.91        307.22         26.59   o 
  -1    11     5        155.24        157.71         26.43   o 
  -2     6    19         66.86         79.80         20.33   o 
   2     6    18          0.07          6.28          6.09   o 
   3     2    20         89.54        100.51         23.13   o 
  -3     3    21          6.85          3.86          6.96   o 
  -3     6    18          0.00          8.19         10.61   o 
   3     7    15         16.50          9.56          5.83   o 
   3     9    10          2.89         12.96         10.33   o 
  -3    10     7        422.49        437.13         30.96   o 
  -4     8    12          2.36          7.36         11.90   o 
   4     8    10          7.92         11.40          8.97   o 
   5     1    16         13.02         19.67         13.06   o 
   5     5    13          3.21          8.68          8.31   o 
   5     7     9         15.73         14.66          8.16   o 
   5     8     5        326.14        336.77         38.13   o 
  -6     6     9         70.74         63.79         12.52   o 
   6     6     6         16.10         15.10         12.27   o 
  -6     7     4        151.65        150.27         27.02   o 
  -6     7     3        933.22        961.38         66.40   o 
   6     7     0         90.05         91.49         20.89   o 
   6     7     1          1.42         11.01         10.93   o 
  -7     0    11        475.88        437.82         44.05   o 
  -7     1    11          6.30          9.92          9.88   o 
  -7     3     9        182.07        172.11         29.16   o 
   7     4     3        394.47        392.02         42.95   o 
   0     1    23          7.74         13.47         10.35   o 
   0    11     6        166.93        180.01         35.23   o 
   1     8    16         13.78         11.14          5.45   o 
  -1    10    11         85.46         97.74         24.48   o 
   1    11     5         86.18         91.52         20.94   o 
  -2     3    22         48.74         51.71         12.76   o 
   2     3    21          0.07          3.30          7.76   o 
  -2    10    10        189.55        191.23         30.85   o 
   2    10     9        209.27        186.81         19.91   o 
  -2    11     2         81.05         94.89         20.98   o 
  -2    11     1          3.47          7.68          7.65   o 
   2    11     0        546.09        573.62         50.25   o 
   2    11     1        396.94        406.29         42.75   o 
  -3     1    22          7.90         18.69          9.51   o 
   3     4    19         45.42         35.16         14.60   o 
   3     5    18        931.16        917.49         65.29   o 
   3    10     6        398.83        402.25         42.53   o 
  -4     4    19         28.51         40.05         15.41   o 
   4     4    17         50.95         52.00         16.99   o 
  -4     5    18        106.16        104.84         23.59   o 
   4     5    16        169.59        149.24         20.13   o 
  -5     6    14         51.23         36.03         12.20   o 
  -5     8     8        137.64        143.68         18.53   o 
  -6     0    16          5.40          0.76          6.32   o 
   6     1    13         26.75         26.70          9.08   o 
  -6     5    12         63.01         62.46         17.18   o 
   6     5     9          0.20          6.23          7.61   o 
  -6     7     5         88.88         95.94         21.78   o 
   6     7     2         66.73         47.75         16.95   o 
   7     2     7         36.93         38.13          9.89   o 
   7     3     6          1.21          2.88          7.18   o 
  -7     4     7        277.19        289.34         37.09   o 
   0     5    21        338.08        357.05         28.42   o 
  -1     2    23        519.51        504.13         34.50   o 
   1     3    22        159.84        142.09         21.14   o 
  -1     5    21        220.77        233.39         23.79   o 
   1     7    18        287.43        292.23         20.34   o 
  -1    11     6         10.09         13.03          9.11   o 
   2     0    22        272.90        242.41         36.52   o 
   2     7    17          0.72          6.43          9.81   o 
  -2     8    16        472.97        473.43         42.09   o 
   2     8    15         94.90         96.45         14.66   o 
  -2    11     3         36.42         34.92         12.29   o 
   2    11     2        202.77        169.20         28.14   o 
   3     6    17          2.35          9.44          6.82   o 
  -3     9    12        489.07        484.76         48.24   o 
  -3    10     8        201.57        190.15         21.14   o 
  -4     3    20         53.19         41.90         11.84   o 
   4     3    18         68.17         88.73         22.69   o 
  -4     7    15          5.40          8.14          9.15   o 
   4     7    13        346.38        340.75         39.67   o 
  -4     9     9        336.38        384.95         43.02   o 
   4     9     7         25.11         26.26          9.05   o 
   5     2    16        171.46        168.09         20.63   o 
  -5     3    18        399.30        426.43         32.06   o 
  -5     4    17        758.80        800.62         62.49   o 
  -5     7    12         83.71         71.98         19.26   o 
   5     8     6         43.27         41.08         14.82   o 
  -6     1    16         16.02         15.43          8.06   o 
  -6     3    15         23.73         15.11          9.79   o 
   6     3    12         31.08         37.10         10.34   o 
  -6     6    10         12.38         14.68          7.53   o 
   6     6     7        136.63        150.05         26.05   o 
   7     1     8         17.85         30.80         19.40   o 
  -7     2    11        257.35        286.26         35.56   o 
   7     4     4        296.22        305.27         38.26   o 
  -7     5     2        361.25        409.36         44.26   o 
  -7     5     1         38.88         39.90         14.15   o 
   0     2    23         29.97         29.70          9.60   o 
   0     4    22        490.56        485.74         41.84   o 
   0     6    20         55.62         68.23         18.49   o 
   0    11     7        142.46        140.54         25.49   o 
   1     0    23        185.63        150.44         27.15   o 
  -1     4    22          3.88          7.15          8.54   o 
  -1     6    20        183.87        158.64         28.74   o 
   1     9    14          1.77         17.93          9.94   o 
   1    10    11        125.76        120.75         17.01   o 
   1    11     6        186.77        193.06         29.07   o 
  -2     1    23         81.90         85.78         15.22   o 
   2     1    22         58.98         62.15         20.19   o 
  -2    11     4          0.02          8.41          7.33   o 
   2    11     3        248.58        256.45         33.99   o 
  -3     2    22         43.48         52.55         12.82   o 
   3     3    20         74.50         75.80         20.13   o 
  -3     7    17        305.35        324.31         27.91   o 
  -3     8    15        132.49        131.82         24.75   o 
  -4     1    21        118.04        104.54         13.65   o 
   4     1    19          0.67          5.07         11.78   o 
  -4     6    17        177.54        204.05         44.31   o 
   4     6    15         78.18         80.29         14.74   o 
  -5     1    19        370.34        366.01         26.55   o 
  -5     5    16         34.00         46.58         12.01   o 
   5     6    12        115.12        134.65         18.15   o 
  -5     8     9         34.66         28.73          9.42   o 
  -6     4    14         58.19         61.54         17.01   o 
   6     4    11         16.57         14.96          7.20   o 
  -6     7     6         54.97         44.48         10.67   o 
   6     7     3        204.31        221.14         32.09   o 
  -7     1    12        271.76        228.42         33.05   o 
  -7     3    10         29.22         21.66         11.11   o 
  -7     4     8          0.14          0.57          6.12   o 
  -7     5     4        211.86        246.67         35.35   o 
  -7     5     3         56.46         54.61         17.28   o 
   7     5     0         70.40         63.96         18.34   o 
   0     8    17         22.14         34.12          9.72   o 
   0    10    12        131.38        134.85         20.58   o 
   1     1    23        320.20        316.05         22.15   o 
  -1     8    17         14.87         13.53          7.76   o 
  -1    11     7       1368.06       1410.44         56.38   o 
  -2     9    14        149.90        120.57         24.20   o 
   2     9    13        169.06        183.77         20.73   o 
  -2    11     5        160.11        162.31         27.02   o 
   2    11     4         16.57         14.05          9.03   o 
   3     0    21       1352.86       1466.90         88.21   o 
  -3     5    20        216.02        221.12         33.86   o 
   3     9    11          5.79         22.02         12.49   o 
   3    10     7        139.33        108.14         25.11   o 
  -4     8    13         13.20          9.13          7.75   o 
   4     8    11        339.94        352.45         28.66   o 
  -4    10     2         68.83         71.68         13.12   o 
  -4    10     1        360.27        330.42         27.96   o 
   4    10     0         32.20         39.04         14.87   o 
   5     4    15        381.26        404.47         31.12   o 
   5     7    10        188.25        152.39         18.96   o 
   5     8     7        251.24        255.42         33.34   o 
  -6     2    16         29.61         32.49          9.94   o 
   6     2    13        100.76         95.65         16.42   o 
  -6     7     7          1.17          5.32          6.22   o 
   6     7     4         27.83         28.26         12.98   o 
   7     0     9         77.67        103.92         23.18   o 
   7     2     8         14.53         11.48          5.89   o 
   7     3     7        410.29        427.84         44.63   o 
   7     4     5          3.38          7.98          6.41   o 
  -7     5     5         34.47         40.77         16.15   o 
   7     5     1        101.16        111.47         24.39   o 
   0     7    19         23.65         17.29         13.02   o 
   0     9    15         72.02         65.82         10.33   o 
   0    11     8        301.26        313.49         26.55   o 
  -1     7    19        120.70        133.35         26.59   o 
  -1     9    15          3.18          4.30          9.39   o 
  -1    10    12        529.40        580.19         53.32   o 
   1    11     7          0.30          9.75          9.23   o 
  -2     2    23        127.83        140.95         39.40   o 
   2     2    22          1.52          3.41          9.74   o 
  -2     5    21         55.05         64.79         19.96   o 
   2     5    20        360.61        336.33         40.85   o 
  -2    10    11          0.52          4.74         10.49   o 
   2    10    10        150.06        159.31         20.07   o 
   3     1    21         21.22         18.29         16.95   o 
  -3     4    21         82.68         49.61         19.61   o 
  -3     6    19         20.53         25.22         13.53   o 
   3     8    14         13.53          9.44          9.23   o 
  -3    10     9         98.45        110.68         41.66   o 
  -4     2    21         95.28         82.37         15.47   o 
  -4     9    10          0.33         14.52         12.76   o 
   4     9     8         16.73         22.85          8.62   o 
  -4    10     3        431.58        408.41         30.52   o 
   4    10     1         37.36         25.46         10.35   o 
   5     1    17        137.42        113.96         25.65   o 
  -5     2    19        486.81        472.88         48.84   o 
   5     3    16        481.21        472.97         34.20   o 
   5     5    14         70.78         45.90         10.90   o 
  -5     6    15        133.67        133.56         25.86   o 
  -5     9     3         35.13         39.93         11.96   o 
  -5     9     2        350.50        348.25         27.95   o 
  -5     9     1          2.63          7.83          9.87   o 
   5     9     0        717.24        734.01         39.94   o 
  -6     5    13         96.63         98.33         21.62   o 
   6     5    10          5.27          1.72          9.32   o 
  -6     6    11        589.61        604.46         37.79   o 
   6     6     8         51.77         59.23         12.77   o 
   7     1     9          9.78         23.69         15.07   o 
  -7     4     9        361.81        336.56         40.55   o 
  -7     5     6          5.23          6.23          9.99   o 
   7     5     2         16.65         14.65         11.74   o 
   0     3    23         28.58         26.56         12.66   o 
   1     2    23        125.36        124.04         17.97   o 
  -1     3    23        126.15        125.14         18.11   o 
   1     5    21         78.70         83.48         14.37   o 
   1     6    20        219.84        196.74         21.18   o 
  -1    11     8          3.65          9.12         11.72   o 
  -2     4    22        189.45        193.44         31.58   o 
   2     4    21         68.49         88.10         24.16   o 
   2     6    19        111.69         97.32         21.94   o 
  -2    11     6          0.06          8.19         12.89   o 
   2    11     5          4.68         21.89         11.07   o 
   3     7    16          0.48          9.60         11.59   o 
  -3     9    13         15.54          8.29          9.15   o 
   3    10     8        119.60        143.25         26.57   o 
  -4    10     4         68.97         64.57         13.18   o 
   4    10     2         29.98         48.90         16.79   o 
  -5     7    13         96.01         93.15         22.32   o 
  -5     9     4          2.31          7.11          7.84   o 
   5     9     1         75.39         65.67         18.76   o 
   5     9     2         39.15         51.16         16.96   o 
   6     0    14         55.72         47.67         18.87   o 
   6     1    14        180.73        169.49         20.94   o 
  -6     7     8         35.54         31.56          9.64   o 
   6     7     5         49.98         28.78         13.66   o 
  -7     0    13        122.90        125.43         24.24   o 
  -7     2    12         18.11         30.39         12.80   o 
  -7     3    11          8.15          9.21          8.66   o 
   7     4     6          0.02         13.33         11.08   o 
   7     5     3         20.69         19.17         11.86   o 
   1     4    22        113.90        123.71         17.79   o 
   1     8    17         82.38         72.59         10.84   o 
   1    10    12         49.08         50.69         12.35   o 
   1    11     8         25.54         31.41         15.13   o 
  -2     8    17        730.01        828.70         44.43   o 
   2     8    16         36.32         45.49         11.39   o 
   3     2    21         62.49         66.52         19.18   o 
  -3     3    22          1.89         20.54         11.23   o 
   3     5    19        215.69        227.35         34.28   o 
  -4     4    20         96.90        108.16         24.49   o 
   4     4    18         26.18         27.10          9.39   o 
  -4     5    19         47.48         38.64         16.22   o 
   4     5    17        310.71        299.55         27.24   o 
  -4     7    16         14.41          9.27          6.25   o 
   4     7    14        583.63        614.06         54.32   o 
  -4    10     5         62.99         73.08         18.89   o 
   4    10     3         76.65         67.29         19.27   o 
  -5     4    18        104.55         91.37         28.82   o 
   5     8     8          0.00          2.48          7.60   o 
  -5     9     5          0.92          2.84          7.98   o 
  -6     1    17          3.24          4.54          6.06   o 
  -6     3    16        159.95        145.67         26.64   o 
   6     3    13        257.04        227.66         23.97   o 
  -6     4    15          0.24          5.34          8.37   o 
   6     4    12         33.47         33.06          9.94   o 
  -7     1    13          9.02          9.43          7.27   o 
   7     2     9        467.10        490.66         33.76   o 
   7     3     8          5.40          2.19          5.20   o 
  -7     5     7         63.27         49.41         16.66   o 
   0     0    24        551.69        566.17         53.52   o 
   0    10    13         32.33         30.06         11.07   o 
   0    11     9       1730.77       1734.48        105.06   o 
  -1     1    24         64.39         50.41         17.82   o 
   1     9    15        154.63        149.43         21.49   o 
  -2     3    23          9.13         14.91          7.49   o 
   2     3    22        215.00        225.41         35.05   o 
  -2     7    19        129.73        109.86         24.79   o 
   2     7    18        474.65        495.66         23.12   o 
  -2     9    15          8.31         14.95          7.53   o 
   2     9    14          3.87          9.56          6.78   o 
  -2    10    12         87.03         97.56         22.99   o 
   2    10    11          0.18         12.11         12.21   o 
  -2    11     7        794.87        801.23         43.27   o 
   2    11     6        209.02        211.40         31.00   o 
  -3     0    23         80.60         81.88         21.59   o 
   3     4    20         72.16         74.57         20.36   o 
  -3     7    18          3.54          1.45          8.11   o 
  -3     8    16         48.53         33.85         10.86   o 
   3     9    12        235.53        215.14         36.43   o 
  -3    10    10        194.31        207.82         32.98   o 
  -3    11     2         56.77         41.28         15.09   o 
  -3    11     1        171.20        186.90         30.59   o 
   3    11     0          0.45          4.43         11.79   o 
  -4     8    14        716.17        695.36         58.09   o 
   4     8    12        256.77        260.06         25.22   o 
  -4     9    11         44.62         33.96         15.84   o 
   4     9     9          9.37          9.36         11.58   o 
   4    10     4          3.31          3.25          6.59   o 
   5     2    17        143.17        151.26         20.00   o 
  -5     3    19         34.62         33.74         10.69   o 
  -5     5    17        148.34        192.45         32.18   o 
   5     6    13       1047.22       1139.41         75.15   o 
   5     7    11          8.12          7.75          6.03   o 
   5     9     3         37.99         45.21         15.69   o 
  -7     4    10        199.30        220.36         33.11   o 
   7     5     4        482.02        519.72         50.28   o 
  -8     0     4        221.96        216.90         31.72   o 
  -8     0     2        258.74        251.45         34.53   o 
   8     0     0         44.04         39.93         15.40   o 
  -8     1     2        294.81        300.32         38.16   o 
   0     1    24        202.16        202.12         22.92   o 
  -1     5    22        448.26        440.94         32.78   o 
   1     7    19         63.54         69.06         13.34   o 
  -1    10    13        336.13        320.59         28.31   o 
  -1    11     9        781.55        760.17         62.51   o 
  -3     1    23        541.02        546.14         37.62   o 
   3     6    18          1.91          7.54          7.79   o 
  -3    11     3          0.26          1.44         10.77   o 
   3    11     1         10.84         13.49         12.25   o 
   3    11     2        375.28        334.45         40.55   o 
  -4     0    22        396.87        438.76         47.83   o 
  -4     3    21         11.47         19.24         10.33   o 
   4     3    19         16.05         11.87         11.15   o 
  -4     6    18          6.71          5.01         11.59   o 
   4     6    16          3.84         17.78         10.81   o 
  -5     1    20         53.47         56.08         10.62   o 
  -5     8    11        465.51        431.93         63.12   o 
  -5     9     6         27.67         16.89          7.77   o 
   5     9     4         20.77         25.32         13.37   o 
  -6     2    17        448.10        447.47         32.86   o 
   6     2    14         32.23         40.28         12.39   o 
  -6     5    14         44.29         51.15         17.37   o 
   6     5    11        156.36        154.12         19.53   o 
  -6     6    12          8.27         15.81          8.68   o 
   6     6     9         71.10         68.83         13.33   o 
  -6     7     9          4.26          6.88          8.75   o 
   6     7     6        184.33        211.96         31.84   o 
   7     1    10          0.60          5.20         13.95   o 
  -7     2    13         80.24         68.47         17.80   o 
  -7     3    12        381.54        389.55         42.60   o 
   7     4     7          0.67         20.26         12.86   o 
  -7     5     8         45.75         59.30         24.82   o 
  -8     1     4         88.76        101.11         22.95   o 
  -8     1     3          3.82          1.33          7.06   o 
  -8     1     1         69.51         47.73         16.77   o 
   8     1     0        171.87        159.01         47.76   o 
   0     5    22         96.12        104.40         16.85   o 
   0     6    21        356.69        376.90         43.23   o 
   0     8    18        136.79        133.31         20.26   o 
   0     9    16        168.62        147.86         15.25   o 
   0    12     0        528.66        633.06         54.69   o 
  -1     2    24         43.82         42.11         12.62   o 
   1     3    23        327.22        345.08         29.56   o 
  -1     6    21          9.36          7.25         10.83   o 
  -1     8    18         38.53         26.40         11.73   o 
  -1     9    16        238.63        241.28         24.92   o 
   1    11     9       1115.98       1087.89         73.88   o 
  -2     0    24        403.01        402.61         46.95   o 
  -2    11     8        276.80        314.84         40.55   o 
   2    11     7         26.47         32.86         14.63   o 
   3     3    21        158.62        169.47         31.10   o 
  -3     9    14         47.55         53.29         17.26   o 
   3    10     9        122.59        140.93         18.70   o 
  -3    11     4         55.47         63.81         25.18   o 
  -4     1    22        676.13        695.77         34.19   o 
   4     1    20        749.62        826.95         67.48   o 
  -4    10     7         76.47         70.34         13.85   o 
   4    10     5         38.96         46.45         16.63   o 
   5     4    16         25.30         23.40          8.70   o 
   5     5    15          1.94          9.49         11.60   o 
  -5     6    16         16.78          6.51          6.12   o 
  -5     7    14         60.29         52.56         17.14   o 
  -5     9     7          4.68         10.07          6.87   o 
  -6     8     3        121.58        126.16         33.64   o 
  -6     8     2        391.28        411.20         44.88   o 
  -6     8     1         21.76          8.89         12.47   o 
   6     8     0         21.67         12.37         10.18   o 
   7     5     5          0.17          3.32          7.45   o 
  -7     6     3        440.92        418.96         46.58   o 
  -7     6     2         50.17         51.79         24.94   o 
  -7     6     1        293.41        304.75         39.30   o 
  -8     1     5          0.17          7.60          9.90   o 
   8     1     1         81.15         76.09         19.85   o 
   0     2    24        138.31        147.65         19.45   o 
   0     4    23         81.68         92.75         17.30   o 
   0    11    10         89.56         89.68         22.91   o 
   0    12     1          4.75         10.76          9.80   o 
   0    12     2        206.04        213.60         33.87   o 
  -1     4    23         28.35         32.99         10.38   o 
   1    10    13         14.29         17.60          8.94   o 
  -2     1    24        308.86        290.34         27.55   o 
   2     1    23          3.84         14.86         12.47   o 
  -3     2    23         10.56         11.17         11.70   o 
  -3     5    21          1.35          6.91         10.08   o 
   3     7    17         46.39         37.29         16.94   o 
  -3    10    11          6.72          5.33          9.12   o 
  -3    11     5       1084.73       1116.70         51.97   o 
   3    11     3        472.50        522.25         49.99   o 
  -5     2    20        162.51        146.27         28.11   o 
   5     3    17          0.06          5.21          9.61   o 
   5     8     9        238.36        274.59         25.47   o 
   5     9     5         39.70         28.06         13.72   o 
  -6     0    18        197.71        201.21         32.93   o 
   6     7     7        147.73        175.43         29.15   o 
  -6     8     4        113.14        140.17         27.24   o 
   6     8     1        330.74        335.71         60.45   o 
  -7     1    14         68.83         68.37         18.83   o 
   7     2    10         83.09         63.90         13.07   o 
   7     3     9         98.37        104.69         16.27   o 
  -7     4    11          3.22         10.72         10.67   o 
  -7     5     9         29.40         18.82         12.22   o 
  -7     6     4        232.99        233.37         35.50   o 
   7     6     0          9.25          8.75          9.76   o 
   7     6     1          0.25         12.11         12.57   o 
  -8     0     6         96.41         53.30         16.75   o 
   8     0     2          4.96          9.91         10.42   o 
  -8     1     6          0.62          2.53          9.41   o 
   8     1     2          1.08          4.41          7.77   o 
  -8     2     4        102.61        109.88         16.66   o 
  -8     2     3         94.29         98.57         22.81   o 
  -8     2     2         21.33         28.69         13.74   o 
  -8     2     1        148.17        160.40         28.58   o 
   8     2     0         69.36         79.90         21.41   o 
   0     7    20        208.62        211.55         32.83   o 
   0    12     3         28.82         37.29         15.03   o 
   1     1    24        324.11        323.20         54.63   o 
  -1     7    20         23.16         13.21         11.49   o 
  -1    12     1        109.44        103.24         22.76   o 
   1    12     0        471.01        514.42         49.29   o 
   1    12     1          5.52          7.09          9.63   o 
  -2     5    22         57.26         40.75         16.29   o 
  -2    10    13         71.98         53.95         16.75   o 
   2    10    12         16.71         13.65          7.67   o 
   3     1    22         49.14         38.80         17.89   o 
  -3     4    22        361.59        312.93         71.26   o 
  -3     6    20         87.82         78.35         22.61   o 
   3     9    13         77.86         86.04         21.77   o 
   3    11     4         62.86         60.94         26.66   o 
  -4     2    22         62.48         52.95         13.61   o 
   4     2    20        193.55        212.67         34.99   o 
  -4     7    17        177.12        168.20         20.58   o 
   4     7    15         50.93         54.44         14.60   o 
  -4     8    15        514.30        496.26         49.45   o 
   4     8    13         23.86         18.62          8.22   o 
  -4     9    12         17.13         12.58         12.87   o 
   4     9    10         23.48         27.79         13.36   o 
   5     1    18         47.54         39.23         17.30   o 
   5     7    12       1071.98       1101.42         74.40   o 
  -6     1    18          0.10         18.94         13.54   o 
   6     1    15        128.00        125.67         18.39   o 
  -6     3    17         11.13         17.30         11.33   o 
   6     3    14        429.13        417.22         32.69   o 
  -6     4    16        151.74        137.34         37.83   o 
   6     4    13          7.52         12.09          8.91   o 
  -6     7    10          0.27          8.02          7.39   o 
  -6     8     5         83.59         72.44         19.25   o 
   6     8     2         13.95         13.88         11.92   o 
   7     0    11         58.31         66.65         20.63   o 
   7     4     8         20.72         21.52         12.27   o 
  -7     6     5        368.64        399.95         45.51   o 
   7     6     2          3.16          0.68          8.28   o 
  -8     2     5        153.05        165.58         24.78   o 
   8     2     1         35.96         25.93         12.05   o 
   0    10    14        109.11        104.58         15.13   o 
   0    12     4         53.45         43.51         15.71   o 
   1     5    22        145.84        124.59         14.48   o 
   1     6    21         34.38         47.24         11.58   o 
   1     8    18        371.08        394.27         24.50   o 
   1     9    16         14.48         17.86          8.06   o 
  -1    10    14        312.27        287.66         27.03   o 
  -1    12     2         11.17          9.98         10.04   o 
   1    12     2        298.19        319.14         39.11   o 
  -2     2    24        231.85        235.40         24.92   o 
   2     2    23        375.14        387.02         46.88   o 
  -2     4    23         62.54         71.86         21.29   o 
   2     4    22          7.52         18.64         12.45   o 
  -2     6    21        496.39        485.15         90.50   o 
   2     6    20          4.77          2.75          9.98   o 
  -2     8    18        138.59        139.65         18.88   o 
   2     8    17         43.32         51.29         17.50   o 
   2     9    15        405.25        407.18         31.05   o 
  -2    11     9        156.36        171.63         30.50   o 
   2    11     8        597.22        652.39         71.01   o 
  -3     8    17        160.16        149.12         20.10   o 
   3    10    10          7.68          2.06          8.20   o 
  -3    11     6        178.47        152.55         20.00   o 
  -4     5    20        298.59        283.09         39.60   o 
   4     5    18          3.08          8.48          7.15   o 
  -4    10     8        149.08        143.20         18.88   o 
   4    10     6        173.01        167.43         29.70   o 
  -5     4    19        106.12        133.92         27.84   o 
  -5     5    18         80.79         89.94         23.82   o 
   5     6    14         10.60          8.15         10.22   o 
  -5     8    12         63.38         59.23         19.46   o 
  -5     9     8        702.60        726.09         33.45   o 
   6     5    12         24.26         22.35          9.46   o 
  -6     6    13       1409.91       1450.25         82.59   o 
   6     6    10        175.13        187.98         24.81   o 
  -6     8     6         27.79         32.86         15.37   o 
   6     8     3          2.63         14.44         14.13   o 
   7     1    11        134.03        124.63         26.73   o 
  -7     2    14          0.11          5.91          8.47   o 
  -7     3    13         17.01         20.34         11.57   o 
   7     5     6        539.34        539.56         65.54   o 
  -7     6     6         30.74         35.47         21.88   o 
  -8     1     7          8.13          9.30          8.54   o 
  -8     2     6          9.00          5.30          8.38   o 
   8     2     2         18.10          9.09          9.77   o 
   0     3    24          2.85          6.51         10.66   o 
   1     2    24         34.80         43.60         17.30   o 
  -1     3    24          4.05          7.44          6.74   o 
   1    11    10         41.61         55.58         17.71   o 
  -1    12     4         40.02         39.49         14.22   o 
   1    12     3          8.32          4.51          9.57   o 
  -2     9    16        128.45        130.73         18.64   o 
  -3     3    23         19.25         19.58          9.32   o 
   3     5    20       1481.86       1421.77         85.79   o 
   3    11     5         90.06         70.36         18.96   o 
  -4     4    21          9.18         26.13         14.92   o 
   4     4    19         50.21         53.08         14.11   o 
   5     2    18        117.02        128.20         19.00   o 
  -5     3    20          1.59         10.30         12.26   o 
   5     8    10        146.37        172.54         20.74   o 
   5     9     6        217.08        211.93         31.85   o 
  -6     2    18        121.57        119.26         18.34   o 
   6     2    15        369.60        397.96         32.21   o 
  -6     5    15          8.75         16.57         15.34   o 
  -7     4    12         22.36         18.21         15.39   o 
  -7     5    10        383.81        384.01         44.67   o 
   7     6     3         18.66         17.47         12.36   o 
  -8     0     8        408.56        393.85         43.44   o 
   8     0     4        247.94        226.74         34.58   o 
  -8     3     3          1.42         16.90         13.54   o 
  -8     3     2          9.84         20.72         16.55   o 
   0    11    11         14.46         29.69         14.61   o 
   0    12     5          0.64          7.73          8.43   o 
   1     4    23         21.79         24.58          8.90   o 
   1     7    20        144.83        144.28         26.83   o 
   1    12     4         35.20         22.86         14.59   o 
  -2     7    20        115.70        106.50         35.88   o 
   2     7    19        439.37        459.41         32.77   o 
   3     2    22          0.51          8.86         14.25   o 
   3     4    21        125.80        167.58         44.39   o 
   3     6    19         19.84         17.39          7.72   o 
  -3     7    19        303.29        341.31         43.59   o 
  -3     9    15        132.29        126.08         26.60   o 
  -3    10    12         80.21         86.59         21.97   o 
  -3    11     7        588.50        647.74         39.89   o 
  -4     6    19        105.39        108.88         31.72   o 
   4     6    17         59.89         50.88         11.77   o 
  -4    10     9         31.99         25.46         13.96   o 
   4    10     7        225.17        219.08         33.02   o 
  -5     0    21        227.81        210.31         33.09   o 
  -5     1    21        285.03        292.67         25.67   o 
  -5     7    15         79.26        100.69         22.39   o 
  -5     9     9         23.77         17.43         18.55   o 
  -6     7    11         89.31        102.79         23.70   o 
  -6     8     7         99.81        136.20         18.61   o 
   6     8     4         16.66          9.15          8.50   o 
  -7     0    15         19.33         32.95         14.12   o 
   7     2    11         18.28         19.30         14.12   o 
   7     3    10        284.84        303.84         27.80   o 
   7     5     7          8.76          7.05          9.35   o 
  -7     6     7          0.22          9.72         12.11   o 
  -8     1     8        203.20        214.30         32.89   o 
   8     1     4        100.53        104.81         24.57   o 
  -8     2     7         84.60         64.54         13.38   o 
   8     2     3         75.54         81.77         24.35   o 
  -8     3     4         32.16         38.00         15.70   o 
   8     3     0         31.12         16.05         13.26   o 
   0     8    19        650.69        655.22         40.00   o 
   0     9    17        118.88        130.30         14.76   o 
  -1     0    25         49.86         50.57         16.06   o 
  -1     1    25        690.80        742.54         62.52   o 
  -1     8    19         31.97         30.99          9.47   o 
  -1     9    17         24.59         20.07          8.48   o 
   1    10    14        257.72        254.91         25.39   o 
  -1    11    11        151.48        141.49         28.20   o 
  -1    12     5         23.75         29.37         15.13   o 
  -2     3    24         48.15         45.17         18.31   o 
   2     3    23        119.58        134.18         28.10   o 
  -2    11    10          9.87         19.68         14.30   o 
   2    11     9        151.86        161.71         30.21   o 
  -3     1    24        147.56        147.19         23.07   o 
   3     8    16        706.00        745.09         63.17   o 
   3    11     6          2.47          3.23         10.94   o 
  -4     3    22          6.76          4.68          8.15   o 
   4     3    20         64.87         50.77         17.98   o 
   4     9    11         22.39         15.10         13.83   o 
   5     4    17        325.29        334.56         35.79   o 
   5     5    16          0.72         13.46         13.51   o 
  -5     6    17         19.39         19.27         12.03   o 
   5     9     7         96.50         99.38         22.42   o 
  -7     1    15         15.23         15.01         10.91   o 
   7     4     9        108.52        115.56         25.40   o 
   7     6     4        306.25        339.95         41.89   o 
  -8     3     5         29.62         23.01         14.80   o 
   8     3     1        166.30        213.33         34.46   o 
   0     1    25         24.24         32.09          9.38   o 
   0    12     6        893.80        947.26         66.60   o 
  -1     5    23         26.90         31.97         12.79   o 
  -1     6    22         30.88         34.06         27.02   o 
   1    12     5         36.96         47.22         16.33   o 
  -2    10    14        401.27        450.52         48.98   o 
   2    10    13        373.97        375.31         30.59   o 
  -2    12     2          8.03         23.83         15.43   o 
  -2    12     1        369.34        380.90         43.50   o 
   2    12     0         55.46         55.08         18.70   o 
   2    12     1        195.70        188.01         31.03   o 
   3     9    14       1177.32       1211.73         79.10   o 
   3    10    11        288.70        263.86         38.07   o 
  -3    11     8         32.91         29.56         13.25   o 
  -5     8    13        152.89        158.96         29.00   o 
   6     0    16          4.23          4.39          9.05   o 
  -6     4    17         15.70         36.77         14.98   o 
   6     4    14        235.27        232.33         24.62   o 
  -6     6    14         50.79         29.84         12.55   o 
   6     6    11        251.67        302.57         27.72   o 
  -6     8     8         79.72         84.64         15.31   o 
   6     8     5         33.37         20.93         10.85   o 
  -7     3    14        202.27        243.08         23.70   o 
  -7     5    11         21.79         19.47         13.64   o 
  -7     6     8         35.73         42.60         15.05   o 
  -8     1     9        556.84        596.03         53.67   o 
   8     1     5         24.38         15.82         11.23   o 
  -8     2     8          3.12          7.91         14.30   o 
   8     2     4         28.62         13.67          8.97   o 
  -8     3     6        244.72        281.07         45.54   o 
   8     3     2        128.79        130.13         32.63   o 
   0     5    23         38.77         43.35         11.54   o 
   0     6    22          1.15         14.83         10.11   o 
   0    10    15          3.26         11.32         11.46   o 
   1     3    24          2.63          2.14         11.44   o 
   1    11    11        306.75        316.62         28.30   o 
  -1    12     6        348.16        391.09         43.65   o 
   2     0    24         70.45         62.22         21.31   o 
  -2    12     3         23.74         13.86         10.75   o 
   2    12     2        370.00        383.09         43.76   o 
   3     3    22        156.77        164.27         31.25   o 
   3     7    18        158.53        145.78         19.69   o 
  -4     1    23        708.71        739.08         44.63   o 
   4     1    21         21.83         34.96         17.43   o 
  -4     7    18         10.26         17.01         14.03   o 
   4     7    16         36.16         29.37         12.57   o 
  -4     8    16         80.53         98.32         24.08   o 
   4     8    14        105.88         95.36         18.23   o 
  -4    10    10         51.87         47.40         20.69   o 
   4    10     8          2.79          4.31          8.20   o 
   5     0    19        369.83        363.14         46.05   o 
  -5     2    21        112.35        112.35         19.07   o 
   5     3    18         69.00         62.31         13.62   o 
   5     6    15        199.68        196.30         33.35   o 
  -5     9    10        691.82        752.46         62.47   o 
  -5    10     2         20.07         31.76         14.04   o 
  -5    10     1          2.93          2.41          9.39   o 
   5    10     0         39.28         48.97         22.01   o 
  -6     1    19         98.18         88.88         16.61   o 
   6     1    16          4.49          6.60          8.12   o 
  -6     3    18        185.46        185.61         31.42   o 
   6     3    15         30.32         21.22          7.79   o 
  -6     5    16        252.92        229.08         34.39   o 
   6     5    13         79.82        107.52         32.06   o 
  -6     7    12         43.00         52.54         17.08   o 
   6     7     9          0.42          8.35         11.66   o 
   7     1    12        122.42        123.24         27.47   o 
  -7     2    15        214.95        217.52         31.70   o 
   7     6     5         11.73         23.65         13.86   o 
   0     2    25        421.44        441.51         34.02   o 
   0     4    24          4.27         16.52          8.30   o 
   0     7    21         37.87         44.35         17.39   o 
   0    11    12          3.21         16.40         12.40   o 
   0    12     7          0.08          9.86         10.78   o 
  -1     2    25         16.18         19.71          9.92   o 
  -1     4    24        314.77        332.53         29.71   o 
  -1     7    21        169.11        148.37         28.65   o 
   1     8    19        190.33        187.10         21.47   o 
   1     9    17          0.41          9.00         10.88   o 
  -1    10    15          8.64          2.13          5.63   o 
   1    12     6          0.00         10.99         11.11   o 
  -2     1    25        460.59        477.59         51.92   o 
   2     1    24         63.69         52.74         18.89   o 
   2     8    18          3.43          3.05         10.13   o 
  -2     9    17         16.06         21.46          9.43   o 
   2     9    16          6.37          8.29          8.39   o 
  -2    12     4        150.71        145.34         27.74   o 
   2    12     3        111.72        114.65         34.74   o 
  -3     2    24         28.56         36.73         11.79   o 
  -3     4    23        224.30        209.05         38.25   o 
  -3     6    21         79.89         68.49         31.88   o 
  -3     8    18        715.88        765.99         65.55   o 
  -3    10    13         32.29         37.37         16.68   o 
   3    11     7         29.51         25.44         12.79   o 
  -4    11     2         29.05         35.88         10.16   o 
  -4    11     1         56.31         46.41         11.75   o 
   4    11     0        153.29        145.34         28.22   o 
   5     1    19        488.30        490.98         53.58   o 
  -5     4    20        198.97        207.29         34.30   o 
   5     8    11         65.63         78.73         20.45   o 
  -5    10     3         99.28         93.64         12.54   o 
   5    10     1         51.55         40.12         15.82   o 
   7     5     8         91.51        131.93         43.18   o 
  -7     6     9         37.36         32.47         15.94   o 
  -7     7     2        510.72        511.28         52.54   o 
  -7     7     1          0.24          5.65          9.54   o 
  -8     0    10         32.21         45.79         16.22   o 
   8     0     6        258.95        284.63         39.54   o 
  -8     2     9          1.86          8.26          9.35   o 
  -8     3     7          7.41         18.21         10.82   o 
   8     3     3         85.30        109.37         26.34   o 
  -8     4     3        114.56        162.60         30.18   o 
  -8     4     2         21.43         21.38         13.35   o 
  -8     4     1        175.28        162.71         30.49   o 
   1     0    25        619.47        691.76         64.52   o 
  -1    11    12         53.59         69.59         21.14   o 
  -1    12     7          1.44          1.04          8.83   o 
  -2     5    23        668.95        719.00         63.53   o 
   2     5    22        297.65        330.84         42.49   o 
  -2     6    22        165.68        168.60         32.59   o 
   2     6    21         72.01         84.94         22.32   o 
  -2    11    11        449.02        440.41         49.22   o 
   2    11    10        723.25        780.92         64.18   o 
  -2    12     5         24.96         27.99         11.71   o 
   2    12     4         49.45         49.33         17.64   o 
   3     0    23        384.27        393.55         48.01   o 
  -3     9    16        287.23        281.12         27.58   o 
  -3    11     9        345.92        310.68         41.67   o 
  -4     2    23        303.61        299.18         29.86   o 
   4     2    21          0.63         27.45         17.43   o 
  -4     5    21        489.68        468.49         51.64   o 
   4     5    19          0.53          0.57          8.75   o 
  -4     9    14        365.64        410.23         46.86   o 
   4     9    12         14.00          5.51         11.02   o 
  -4    11     3         75.95         74.96         14.70   o 
   4    11     1          4.41         11.16         10.00   o 
  -5     5    19         17.47         31.72         15.47   o 
  -5     7    16          2.58          6.12         10.44   o 
   5     9     8        530.72        541.61         49.73   o 
  -5    10     4         30.72         39.34          9.00   o 
   5    10     2         69.39         74.55         22.18   o 
  -6     2    19          2.99          9.82         10.42   o 
   6     2    16        181.58        176.43         22.51   o 
  -6     8     9        227.83        219.83         23.70   o 
   6     8     6         37.14         29.75         20.69   o 
  -7     1    16         12.04          5.10          9.51   o 
   7     2    12          7.14          8.32          7.91   o 
   7     4    10          0.00          6.19          6.83   o 
  -7     7     4        411.23        410.77         47.51   o 
  -7     7     3         77.26        102.58         24.81   o 
  -8     1    10        646.68        672.24         57.75   o 
   8     1     6        516.82        547.84         53.55   o 
  -8     4     4          2.44          0.77          8.06   o 
   8     4     0         61.29         73.77         21.71   o 
   1     1    25         63.96         53.06         19.99   o 
   1     5    23        181.81        162.83         30.84   o 
   1     6    22        153.76        148.32         16.21   o 
   1    10    15        472.74        487.82         35.19   o 
   1    12     7         46.13         46.92         15.91   o 
  -2     2    25        909.58        998.22         52.41   o 
   2     2    24        137.24        130.72         28.77   o 
   2     4    23         31.85         31.21         15.65   o 
   3     1    23         59.28         60.63         22.17   o 
  -3     7    20        366.14        420.43         49.77   o 
  -4     4    22          6.37          7.08          8.08   o 
   4     4    20         38.13         39.60         12.44   o 
  -4     6    20        308.62        300.34         41.43   o 
   4     6    18         58.67         56.87         13.14   o 
  -4    11     4        454.07        494.41         35.95   o 
   4    11     2        414.29        487.86         50.41   o 
   5     2    19         14.52         17.64         14.16   o 
  -5     3    21          5.57          9.46          8.01   o 
  -5     6    18        145.38        164.62         31.12   o 
  -5     8    14        465.61        477.11         50.16   o 
  -5     9    11         27.63         34.19         16.59   o 
  -5    10     5        241.89        269.96         21.20   o 
   5    10     3         31.04         45.01         17.05   o 
   6     6    12          0.45          8.26          8.34   o 
  -7     3    15         15.82         31.70         14.78   o 
  -7     5    12        422.62        458.17         49.54   o 
   7     6     6        136.01        137.77         27.83   o 
  -7     7     5         75.63         63.51         20.52   o 
   7     7     1         42.60         53.39         17.40   o 
  -8     3     8         49.04         62.21         19.65   o 
   8     3     4          1.72          4.18          9.02   o 
  -8     4     5         62.32         79.69         21.42   o 
   8     4     1          9.01         10.01         15.60   o 
   0     9    18        256.21        267.22         27.78   o 
   0    12     8        920.73        937.39         76.29   o 
  -1     3    25          2.88          9.29         10.33   o 
  -1     9    18        378.05        405.06         48.05   o 
   1    11    12         33.34         32.77         14.78   o 
  -2     4    24         98.00         97.24         23.51   o 
  -2     7    21         10.08          5.37          9.84   o 
   2     7    20        144.95        120.77         17.83   o 
  -2    10    15          0.05          3.69          6.32   o 
   2    10    14         90.67        139.92         19.67   o 
  -2    12     6       1750.96       1780.84         95.25   o 
   2    12     5         18.23         34.25         14.08   o 
  -3     3    24        152.85        145.54         21.47   o 
   3     5    21         71.43         82.17         37.17   o 
   3     6    20         24.62         22.65         12.33   o 
   3     8    17        274.61        248.49         36.23   o 
   3    10    12         32.62         30.15         15.16   o 
   3    11     8          6.77         21.65         13.81   o 
  -4    10    11        438.71        412.11         47.81   o 
   4    10     9         38.18         40.71         15.12   o 
  -4    11     5        397.37        435.51         56.07   o 
   4    11     3         20.68         15.15         15.13   o 
   5     7    14        894.54       1021.28         72.96   o 
  -5    10     6         36.50         33.95         10.52   o 
  -6     6    15          0.02         10.03         10.76   o 
  -6     7    13        185.88        225.69         34.59   o 
   6     7    10          8.05         20.27         15.22   o 
  -6     8    10         46.26         61.61         13.96   o 
   6     8     7        198.19        181.04         30.92   o 
  -6     9     3         67.86         72.04         19.54   o 
  -6     9     2        164.29        197.68         33.43   o 
  -6     9     1          0.64          4.96          8.42   o 
   6     9     0         29.15         33.67         13.03   o 
   7     0    13          3.44         17.78         10.62   o 
  -7     4    14         12.14          7.39          9.92   o 
   7     5     9         10.66         22.29         14.31   o 
  -7     6    10          1.65          3.84          9.44   o 
   7     7     2         54.28         54.24         19.67   o 
  -8     2    10        140.36        139.42         27.38   o 
   8     2     6         82.85         77.74         22.51   o 
  -8     4     6         11.98         21.75         13.30   o 
   8     4     2         80.38         69.50         20.23   o 
   0     3    25         18.32         26.14         15.23   o 
   0     8    20         62.60         57.04         12.98   o 
   1     2    25        329.04        334.99         44.16   o 
   1     4    24         59.84         74.77         21.93   o 
   1     7    21        323.04        318.51         28.67   o 
  -1     8    20        312.80        350.82         44.87   o 
   3     2    23        565.85        603.10         69.25   o 
   3     4    22         31.55         40.86         21.15   o 
   3     9    15        126.75        120.21         26.04   o 
  -3    11    10         16.21         18.19         11.43   o 
  -4     8    17          8.98         13.97          9.95   o 
   4     8    15        119.19        129.87         30.10   o 
  -5     1    22          9.09          7.78         10.53   o 
   5     4    18         21.73          9.89         11.02   o 
   5     5    17          2.53         17.72         12.12   o 
   5     8    12         71.15         53.76         18.05   o 
   5     9     9          0.07          2.73         11.62   o 
   5    10     4         77.24         91.60         23.26   o 
  -6     4    18          0.50          4.66          8.28   o 
   6     4    15        432.82        475.61         49.80   o 
  -6     9     4        136.27        150.91         28.86   o 
   6     9     1          0.40          9.27         10.35   o 
   7     1    13        303.13        309.66         42.43   o 
  -7     2    16          0.23         12.80          8.93   o 
  -7     7     6          0.26          1.12          7.94   o 
   7     7     3         91.93        109.70         25.07   o 
  -8     1    11        162.04        161.61         29.49   o 
   8     1     7        133.97        136.51         37.46   o 
   0    10    16        213.33        214.44         23.78   o 
   0    11    13        126.90        159.68         30.69   o 
  -1    10    16        216.62        213.06         23.89   o 
  -1    11    13        116.06        105.46         24.86   o 
   1    12     8        300.37        314.43         42.86   o 
   2    11    11        654.31        655.67         82.30   o 
   2    12     6          5.07          6.07          7.59   o 
  -3    10    14         41.18         26.83         15.98   o 
  -4     3    23          3.56         16.11         13.14   o 
   4     7    17         34.79         24.35         14.93   o 
  -4    11     6        438.46        435.91         62.37   o 
   4    11     4        835.34        886.98         66.57   o 
   5     6    16         15.48          9.51         10.68   o 
  -5    10     7         70.22         67.37         13.65   o 
  -6     0    20          0.76          7.51          7.82   o 
   6     1    17         81.95        104.53         24.66   o 
  -6     3    19          4.78          9.15         10.89   o 
   6     3    16         63.83         63.82         18.09   o 
  -6     5    17        130.29        159.81         36.29   o 
   6     5    14          4.85          9.28          9.20   o 
  -6     9     5        207.75        201.44         31.98   o 
   6     9     2          5.79          3.09         10.15   o 
   7     3    12         11.06         20.21         13.05   o 
   7     4    11         55.82         62.09         19.31   o 
  -7     5    13        348.16        328.56         39.91   o 
   7     6     7         10.59         16.78         11.29   o 
  -8     4     7         26.29         44.64         16.35   o 
  -1     6    23        164.15        179.07         32.46   o 
   1     9    18        129.69        110.55         16.91   o 
  -2     3    25         68.32         61.95         20.25   o 
   2     3    24         89.02         99.13         25.69   o 
  -2     9    18        353.74        412.64         46.09   o 
   2     9    17         16.83         20.64         14.15   o 
  -3     1    25        201.64        248.74         37.34   o 
   3    11     9        105.23        108.32         24.41   o 
  -3    12     2         59.81         49.80         19.04   o 
  -3    12     1          3.92         21.31         15.14   o 
   3    12     0         14.92         23.25         13.44   o 
   3    12     1         79.99         82.58         25.69   o 
  -4     0    24         50.35         30.74         14.73   o 
  -4     9    15        101.55        106.86         24.36   o 
   4     9    13          0.08         33.28         17.22   o 
  -5     2    22         36.65         13.28         11.18   o 
   5     3    19         34.83         29.02         13.78   o 
  -5     9    12         27.87         55.02         20.11   o 
   5    10     5         63.18         82.99         21.19   o 
  -6     1    20        660.11        646.83         86.44   o 
  -7     0    17         14.92         20.17         11.02   o 
   7     2    13         27.65         20.77         18.53   o 
  -7     6    11          4.00         10.15         10.97   o 
   7     7     4         19.74         18.05         13.65   o 
   8     0     8         53.06         54.49         19.12   o 
  -8     2    11         94.27        105.56         24.18   o 
   0     0    26        375.17        393.59         45.34   o 
   0     1    26         31.29         18.79         11.26   o 
   0     5    24         99.90        122.92         27.00   o 
   0     6    23        155.16        165.91         30.42   o 
  -1     1    26        135.79        149.54         29.87   o 
  -1     5    24         78.20         80.20         20.48   o 
  -3     9    17         84.14         60.38         18.66   o 
   3    10    13          6.70          8.38         13.09   o 
  -3    12     3          7.61         14.62          9.96   o 
   3    12     2         73.32         69.52         19.47   o 
  -4     1    24        613.52        691.76         60.59   o 
  -4    10    12        120.01        139.99         26.68   o 
  -4    11     7          6.55          6.24          9.60   o 
   4    11     5         46.56         46.27         13.90   o 
  -5     8    15        340.94        362.03         44.53   o 
  -6     8    11          0.05          8.82          8.38   o 
   6     8     8        104.47         80.67         21.23   o 
  -6     9     6          0.75          9.07          9.70   o 
   6     9     3         30.04         19.34         11.49   o 
  -7     1    17        352.99        347.77         42.69   o 
  -7     3    16         81.89         66.84         18.43   o 
  -8     1    12        604.15        610.81         57.04   o 
   8     1     8        232.24        225.91         35.07   o 
  -8     4     8        224.71        241.77         36.20   o 
   0     7    22        298.65        302.14         40.79   o 
   1     3    25         15.82         14.66         13.72   o 
  -1     7    22        287.25        293.53         41.35   o 
   1     8    20         28.10         29.26          9.83   o 
   1    10    16        127.45        129.53         20.27   o 
   1    11    13          8.92         18.14          9.16   o 
   1    12     9        449.73        443.51         50.61   o 
   2    12     7         23.28         19.95         11.47   o 
   3    12     3         91.05         81.34         21.52   o 
   5     9    10        138.43        147.28         27.86   o 
  -5    10     8          8.62          5.08          9.49   o 
  -6     2    20         53.87         53.94         13.12   o 
   6     2    17        214.04        221.25         34.73   o 
  -6     6    16          1.31          2.67          8.46   o 
  -6     7    14        141.72        132.24         26.18   o 
   6     7    11         44.26         40.43         16.09   o 
  -7     4    15        622.55        607.74         55.27   o 
   7     5    10          7.75         12.67          9.60   o 
   7     6     8         26.66          4.07          7.91   o 
   0     4    25        114.75        139.46         39.57   o 
  -1     2    26         66.91         71.02         14.60   o 
  -1     4    25         81.74         78.99         21.48   o 
   2     5    23        141.42        164.44         31.94   o 
   2     6    22          8.30         46.33         18.42   o 
  -2    10    16        141.07        147.53         28.80   o 
   2    10    15        165.23        158.75         20.87   o 
   2    11    12        198.78        191.36         32.98   o 
  -3    12     5        117.37        111.66         24.06   o 
   4     6    19        506.53        516.12         52.88   o 
   4    11     6          9.59          3.93          9.92   o 
   5     7    15          7.52         25.55         14.05   o 
   5     8    13         15.84         13.73         11.50   o 
   5    10     6        142.40        183.39         32.24   o 
  -6     9     7          0.56         18.05         12.81   o 
   6     9     4          7.27          7.59          8.48   o 
  -7     2    17         95.72         68.06         20.35   o 
  -8     4     9         64.86         64.22         20.01   o 
   0     2    26        385.79        421.58         46.40   o 
   0     9    19          0.24          2.35          9.56   o 
   0    11    14         43.73         60.12         20.34   o 
  -1     9    19        113.66         86.88         22.19   o 
  -1    11    14         50.61         46.53         16.94   o 
   3     8    18         28.00         43.73         16.93   o 
   3     9    16         85.19         67.11         19.90   o 
  -3    10    15        112.19         98.75         22.75   o 
   3    12     4         42.86         48.62         17.48   o 
   4     4    21        331.89        352.67         45.56   o 
   4     8    16        158.11        142.48         27.02   o 
  -5     9    13         71.26         66.44         19.65   o 
  -5    10     9        173.86        206.83         33.69   o 
   6     4    16          1.35          0.27          9.30   o 
  -6     8    12        125.77        123.78         25.62   o 
   6     8     9         62.66         67.97         21.34   o 
   7     3    13          1.69          7.43         10.12   o 
   7     4    12        157.95        137.95         28.09   o 
  -7     5    14         25.84         15.68         11.31   o 
  -7     6    12        100.25         69.70         20.44   o 
  -8     2    12        334.43        370.98         41.93   o 
   8     2     8         27.00         25.04         14.11   o 
  -8     3    11         39.93          7.59         11.14   o 
   0    10    17          0.54          8.36          9.43   o 
   0    13     2         68.47         86.90         21.13   o 
   1     5    24        601.39        704.15         62.72   o 
   1     6    23          6.10         10.18          9.10   o 
  -1    10    17          0.24         13.76         12.65   o 
   2     7    21          0.12          2.23          8.30   o 
  -3    12     6        108.14         87.20         20.92   o 
  -4     9    16         55.94         34.41         14.93   o 
  -5     0    23        147.86        119.07         26.93   o 
  -5     1    23         23.81         42.40         14.61   o 
   5     4    19          1.27          0.79          9.83   o 
   5     5    18         28.35         17.94         11.09   o 
  -6     5    18         58.02         72.20         23.31   o 
  -6     9     8          5.76         15.20         12.38   o 
   6     9     5         14.42         18.50         11.63   o 
   8     1     9        137.15        126.42         27.23   o 
   0     8    21        268.21        286.74         29.87   o 
   0    13     3        190.67        176.91         30.16   o 
   1     7    22         58.59         53.33         18.67   o 
   3    12     5          2.61         23.33         12.79   o 
   4     7    18         41.53         44.20         17.65   o 
   4    11     7         39.44         30.56         13.45   o 
  -5     8    16        118.58        106.22         23.08   o 
   5     9    11         75.38        101.75         22.42   o 
   5    10     7         13.71          5.97          9.57   o 
  -6     3    20          3.34          3.19         11.13   o 
   6     3    17         42.87         50.15         27.20   o 
  -6     7    15          8.30          8.21          9.55   o 
   7     2    14         44.66         50.78         19.18   o 
   7     5    11          1.60         11.14          9.00   o 
   7     6     9          0.05          9.79         12.46   o 
  -8     4    10          2.91          8.99          9.12   o 
   0     3    26         11.25         10.69         12.04   o 
   0    13     4        164.08        169.54         29.81   o 
  -1     3    26        191.97        215.34         35.57   o 
   1     4    25          7.83         92.03         24.67   o 
   1     9    19         79.33         81.21         21.64   o 
   1    11    14          5.58          6.86         12.63   o 
  -1    13     3         70.41         74.29         20.29   o 
   6     1    18          8.45          6.83         10.39   o 
  -6     9     9         16.11          4.06          7.72   o 
   6     9     6          0.45         27.09         13.51   o 
  -7     1    18         45.73         42.23         13.38   o 
  -7     3    17        118.22         95.59         24.55   o 
  -7     4    16         75.75         79.27         21.58   o 
   8     2     9         16.05         34.04         16.99   o 
  -8     3    12         44.94         33.34         13.59   o 
   1    10    17         23.18         28.79         11.07   o 
   2    11    13          5.66          1.34         10.37   o 
   2    12     9        241.48        235.22         38.25   o 
   3    12     6          0.40         14.40         11.94   o 
  -7     6    13         25.93         27.97         13.82   o 
   0    13     5         44.06         50.12         17.41   o 
   1     8    21         16.96         12.11          8.72   o 
  -1    11    15        354.57        371.37         44.97   o 
   1    13     4         78.66        101.03         23.23   o 
  -2    10    17          7.82         19.24         10.84   o 
   5     8    14          5.58          5.00          8.41   o 
   5    10     8          5.69         10.35          9.40   o 
  -6     2    21         73.69         29.23         16.90   o 
  -6     8    13        133.11        137.37         28.93   o 
  -7     2    18         93.83         82.00         22.42   o 
  -7     5    15          3.23         20.10         12.32   o 
   0     5    25        155.86        164.56         31.03   o 
  -1    13     5          7.36         23.98         14.23   o 
   3     9    17         24.25          2.79          9.12   o 
  -5    11     3        331.30        326.75         41.99   o 
  -6     9    10         32.09         16.95          6.57   o 
   6     9     7         93.04         70.67         20.28   o 
   7     3    14          8.04         19.43         12.29   o 
   7     6    10        154.30        151.94         28.27   o 
   0     7    23         33.90         32.59         16.37   o 
   1    13     5         43.94         44.83         16.18   o 
   4     5    21         31.64         25.28         11.49   o 
   4     8    17         72.22         57.47         18.05   o 
  -5    11     4         41.07         47.20         18.05   o 
   6     4    17         30.86          2.62          9.73   o 
  -9     1     3        113.54         98.76         24.14   o 
  -9     1     2         31.71         35.30         13.74   o 
  -5    11     5        119.70        106.95         23.96   o 
  -7     4    17         80.61         77.89         21.48   o 
  -7     6    14          8.54         21.20         13.74   o 
  -9     1     1         94.83         87.42         23.62   o 
   9     1     0        109.87         87.22         22.96   o 
