# Supplementary material for: Charge density studies of multicentre two-electron bonding of an anion radical at non-ambient temperature and pressure
Source: IUCrJ. 2021 Jun 12;8(Pt 4):644–54. doi: 10.1107/S2052252521005273 (PMC8256703; doi:10.1107/S2052252521005273)
Supplement: Supplementary file 7 [file m-08-00644-sup7.hkl]

 
# fcf, LIST 4 option, 
# notice sigma(Iobs) is replaced by sigmaw(Iobs)
# where in the weighting scheme, Weight(hkl) = 1/sigmaw^2 )
# Weight(hkl) =   1/sigma^2
# Input diffraction data were   Ihkl
# Structure was refined vs Ihkl
# written by  MoPro v20.01 

data_240K
_shelx_title ' written by MoPro v20.01'
_shelx_refln_list_code        4
_shelx_F_calc_maximum      435.82
_exptl_crystal_F_000       700.00
_reflns_d_resolution_high  0.7532

loop_
 _symmetry_equiv_pos_as_xyz
'x, y, z'
'-x+1/2, y+1/2, -z+1/2'
'-x, -y, -z'
'x+1/2, -y+1/2, z+1/2'

_cell_length_a     6.8491
_cell_length_b    10.0960
_cell_length_c    20.5281
_cell_angle_alpha  90.000
_cell_angle_beta   94.735
_cell_angle_gamma  90.000


loop_ 
 _refln_index_h 
 _refln_index_k 
 _refln_index_l 
 _refln_F_squared_calc 
 _refln_F_squared_meas 
 _refln_F_squared_sigma
 _refln_observed_status
   0     0     2       5323.83       5782.79         37.59   o 
   0     0     4       2996.32       3135.56         38.35   o 
   0     1     1       2050.19       2338.24         46.42   o 
   0     1     2        315.50        304.63          4.01   o 
   0     1     3       1776.46       1965.23         27.64   o 
   0     1     4         76.85         75.93          4.48   o 
   0     1     5      10573.98      10522.54        178.62   o 
   0     2     0       1401.52       1523.71         20.09   o 
   0     2     1        104.09        115.98          2.91   o 
   0     2     2       2342.90       2467.56         23.82   o 
   0     2     3       3306.83       3343.74         33.46   o 
   0     2     4          8.87          7.42          1.59   o 
  -1     0     5       3868.66       3894.51         25.57   o 
  -1     0     3       1912.36       1945.92         16.26   o 
  -1     0     1        732.12        754.56         18.43   o 
   1     0     1       1191.02       1266.46         19.38   o 
   1     0     3       1931.81       2057.65         18.20   o 
  -1     1     5       5828.83       5992.27         58.20   o 
  -1     1     4        601.06        636.64          9.14   o 
  -1     1     3        129.12        135.51          3.32   o 
  -1     1     2       1783.59       1859.55         15.68   o 
  -1     1     1       1024.07       1098.00         11.44   o 
   1     1     0       3238.62       3408.92         32.78   o 
   1     1     1       7199.24       7270.84         53.61   o 
   1     1     2          0.11          0.42          2.24   o 
   1     1     3       1772.16       1843.16         14.91   o 
   1     1     4       1123.73       1113.08         13.16   o 
  -1     2     3       2176.70       2153.11         20.67   o 
  -1     2     2       5006.68       5263.44         70.29   o 
  -1     2     1        578.24        608.22         19.01   o 
   1     2     0       1774.55       1929.43         15.85   o 
   1     2     1       2839.53       2866.18         18.84   o 
   1     2     2       5539.64       5602.22         42.39   o 
   0     0     6       1839.52       1822.10         28.57   o 
   0     1     6        130.81        124.03          6.60   o 
   0     1     7       4112.05       4088.16         48.84   o 
   0     2     5       6283.71       6341.17         58.33   o 
   0     2     6          3.88          4.64          1.27   o 
   0     3     1          0.16          1.76          1.72   o 
   0     3     2       1199.89       1217.11         12.93   o 
   0     3     3       5058.26       5130.65         34.74   o 
   0     3     4        823.93        838.45         16.75   o 
  -1     0     7       1827.60       1902.03         25.96   o 
   1     0     5        179.77        168.32          8.56   o 
  -1     1     6        346.74        353.90          7.77   o 
   1     1     5       1890.24       1852.65         19.96   o 
   1     1     6       2212.08       2167.23         17.90   o 
  -1     2     5       3235.55       3166.96         50.67   o 
  -1     2     4       2819.66       2852.06         32.78   o 
   1     2     3       8025.90       7972.27         38.83   o 
   1     2     4        533.14        541.01         10.90   o 
   1     2     5        194.27        205.10          8.91   o 
  -1     3     3      17350.43      17117.92        213.80   o 
  -1     3     2       3172.06       3194.72         32.03   o 
  -1     3     1       2425.98       2534.83         27.97   o 
   1     3     0       3228.69       3424.75         63.90   o 
   1     3     1      16385.50      16921.52         60.11   o 
   1     3     2       1760.07       1823.83         20.62   o 
   1     3     3      10557.39      10450.14         59.95   o 
  -2     0     4       1945.86       1863.34         26.65   o 
  -2     0     2        180.74        187.29          8.12   o 
  -2     0     1          0.00          1.39          1.92   o 
   2     0     0      25116.17      25243.34        117.68   o 
   2     0     1          0.00          1.06          3.59   o 
   2     0     2      93320.54      88202.13        249.90   o 
   2     0     4      11676.38      11727.43        107.88   o 
  -2     1     4        126.95        115.56          4.30   o 
  -2     1     3       1597.47       1628.98         23.97   o 
  -2     1     2        168.62        167.03          5.53   o 
  -2     1     1       1147.61       1071.09         16.86   o 
   2     1     0       7145.81       7087.57         33.24   o 
   2     1     1       6554.61       6643.81         40.40   o 
   2     1     2       6589.02       6719.37         61.07   o 
   2     1     3       4493.73       4657.96         36.44   o 
  -2     2     2          2.95          2.61          1.80   o 
  -2     2     1        157.70        149.18         10.21   o 
   2     2     0         50.83         63.52          5.40   o 
   2     2     1        132.83        139.90          5.11   o 
   0     0     8      26424.71      25908.15        500.54   o 
   0     1     8          5.50         10.43          4.97   o 
   0     2     7       7077.31       7026.88         46.75   o 
   0     3     5       2611.16       2628.52         26.26   o 
   0     3     6        151.82        156.89          6.74   o 
   0     4     0        502.80        479.59         13.33   o 
   0     4     1         77.39         75.92          4.30   o 
   0     4     2        314.80        309.43          7.46   o 
   1     0     7          5.76          3.70          3.24   o 
  -1     1     8          9.45          5.96          2.26   o 
  -1     1     7       6219.24       6332.33         57.20   o 
   1     1     7       1701.58       1709.87         17.01   o 
  -1     2     7        615.50        611.09         17.54   o 
  -1     2     6       2659.67       2648.22         34.77   o 
   1     2     6       2413.41       2451.41         37.61   o 
  -1     3     5       2031.15       2064.07         46.00   o 
  -1     3     4        862.77        867.67         20.06   o 
   1     3     4        723.79        747.68         14.18   o 
   1     3     5       4725.02       4679.86         36.89   o 
  -2     0     6      16968.53      16870.07         84.66   o 
  -2     1     6       4677.15       4614.08         32.83   o 
  -2     1     5       7354.67       7277.58         34.89   o 
   2     1     4         62.33         66.93          3.67   o 
   2     1     5        811.87        782.05         17.51   o 
  -2     2     5         57.80         59.72          4.00   o 
  -2     2     4         58.05         58.77          3.64   o 
  -2     2     3       4542.98       4561.11         35.77   o 
   2     2     2       1462.02       1431.57         16.59   o 
   2     2     3        226.03        238.37          8.82   o 
   2     2     4        716.51        700.71         15.34   o 
  -2     3     1        511.84        529.11         15.00   o 
   2     3     0        351.19        366.43         12.65   o 
   0     1     9        475.38        483.27         15.09   o 
   0     2     8       5870.27       5936.39         40.60   o 
   0     3     7        233.25        221.21          7.33   o 
   0     4     3        511.97        510.57         11.88   o 
   0     4     4       5308.10       5181.46         67.66   o 
  -1     0     9        186.62        204.68          7.22   o 
  -1     1     9         72.23         74.81          5.37   o 
   1     1     8        377.25        385.26         11.37   o 
  -1     2     8       3410.65       3412.39         44.87   o 
   1     2     7       1395.18       1365.88         19.94   o 
  -1     3     6        144.95        138.67          8.10   o 
   1     3     6         89.24         86.87          5.29   o 
  -1     4     4        115.15        116.41          5.54   o 
  -1     4     3        818.14        794.98         15.35   o 
  -1     4     2         92.15         88.61          5.28   o 
  -1     4     1        297.32        290.17         17.81   o 
   1     4     0       7254.54       7180.34         58.15   o 
   1     4     1       1540.59       1534.87         22.82   o 
   1     4     2      15475.28      15518.24         85.73   o 
   1     4     3        275.89        269.52         12.64   o 
   2     0     6         76.56         75.03          5.08   o 
  -2     1     7          2.86          1.40          1.86   o 
   2     1     6        248.31        241.77         11.51   o 
  -2     2     6       4381.56       4441.26         33.51   o 
   2     2     5       1587.56       1578.20         19.54   o 
  -2     3     4       1280.88       1231.67         19.79   o 
  -2     3     3        701.48        699.94         11.82   o 
  -2     3     2        143.51        140.20          6.59   o 
   2     3     1        711.68        694.55         17.52   o 
   2     3     2       1551.65       1569.31         26.97   o 
   2     3     3         59.12         53.09          5.53   o 
  -3     0     3       1555.68       1515.97         27.79   o 
  -3     0     1        315.81        317.62         12.45   o 
   3     0     0          0.00          4.10          3.75   o 
   3     0     1       4476.09       4394.57         39.33   o 
   3     0     2          0.00          1.32          2.39   o 
  -3     1     3        603.06        594.98         12.43   o 
  -3     1     2        498.46        492.34         11.02   o 
  -3     1     1         18.62         17.56          2.38   o 
   3     1     0        245.60        239.27          9.07   o 
   3     1     1        521.35        509.99          9.21   o 
   0     0    10        972.48        993.82         27.35   o 
   0     1    10       2058.23       2071.07         32.37   o 
   0     2     9        737.07        735.46         16.60   o 
   0     3     8        602.70        587.39         12.21   o 
   0     4     5          1.21          1.02          2.49   o 
   0     4     6       2747.91       2711.47         51.73   o 
   0     5     1       6566.29       6502.28         47.73   o 
   1     0     9       6572.38       6418.61        110.60   o 
   1     1     9       2767.23       2771.07         32.24   o 
  -1     2     9         88.55         89.85          4.35   o 
   1     2     8        662.13        669.50         14.71   o 
  -1     3     7       2035.25       2033.02         30.97   o 
   1     3     7       1977.30       1995.30         45.51   o 
  -1     4     5          3.28          3.00          1.78   o 
   1     4     4          7.98          5.88          2.24   o 
   1     4     5       1715.82       1666.08         21.04   o 
  -2     0     8       1012.32        997.75         22.59   o 
  -2     1     8       2126.45       2079.66         25.22   o 
   2     1     7       1134.12       1160.34         19.81   o 
  -2     2     7        372.77        358.51         11.51   o 
   2     2     6         36.94         33.32          3.63   o 
  -2     3     6        685.04        696.05         20.97   o 
  -2     3     5         57.53         48.34          5.85   o 
   2     3     4       1089.27       1105.42         18.48   o 
   2     3     5        531.31        493.33         12.91   o 
  -2     4     2       1168.41       1186.23         40.06   o 
  -2     4     1       1264.33       1269.82         17.83   o 
   2     4     0        107.93        116.26          7.47   o 
   2     4     1       2727.34       2690.87         22.02   o 
  -3     0     5        727.20        712.62         19.96   o 
  -3     0     4          0.00          2.33          3.15   o 
   3     0     3      14561.92      14510.95        124.52   o 
   3     0     4          0.00          1.60          4.51   o 
  -3     1     5        546.96        546.32         12.57   o 
  -3     1     4        873.48        852.48         15.31   o 
   3     1     2        202.03        208.08          6.07   o 
   3     1     3        530.36        544.07         10.33   o 
  -3     2     3       4022.14       4053.74         32.82   o 
  -3     2     2       1108.63       1101.56         22.11   o 
  -3     2     1        718.67        687.50         15.86   o 
   3     2     0        425.86        434.55         12.49   o 
   3     2     1        835.20        844.64         14.19   o 
   3     2     2         55.15         55.54          3.69   o 
   0     2    10       2317.89       2317.48         31.39   o 
   0     4     7       1005.50       1002.39         18.90   o 
   0     5     2          8.59          4.34          2.29   o 
   0     5     3       1465.38       1464.05         22.09   o 
  -1     1    10        813.24        771.34         15.19   o 
   1     2     9        106.22         99.81          6.20   o 
  -1     3     8        353.92        363.88         13.31   o 
   1     3     8          6.43          7.80          2.11   o 
  -1     4     6        736.45        746.19         15.93   o 
   1     4     6       1300.22       1272.63         18.91   o 
  -1     5     2        469.15        467.41         16.69   o 
  -1     5     1        905.26        912.54         23.05   o 
   1     5     0       1248.53       1224.39         26.51   o 
   1     5     1       1830.44       1786.84         19.38   o 
   1     5     2        548.51        523.79         11.75   o 
   2     0     8        404.80        423.42         21.08   o 
  -2     1     9       1422.87       1426.27         20.89   o 
   2     1     8       1624.62       1586.20         30.77   o 
  -2     2     8       1931.55       1910.74         27.39   o 
   2     2     7        172.14        161.35          7.79   o 
  -2     3     7         74.74         78.47         10.63   o 
   2     3     6       3256.54       3150.02         29.63   o 
  -2     4     4       3590.54       3603.73         29.44   o 
  -2     4     3        849.33        846.54         12.18   o 
   2     4     2          0.16          2.27          2.87   o 
   2     4     3        136.27        139.04          7.83   o 
  -3     1     6        445.82        440.21         10.18   o 
   3     1     4        582.37        553.43         10.05   o 
   3     1     5         16.92         14.21          2.68   o 
  -3     2     5        991.54        973.68         14.71   o 
  -3     2     4       1297.66       1273.99         19.12   o 
   3     2     3        284.73        278.45         12.05   o 
  -3     3     1       4550.63       4513.49         41.83   o 
   3     3     0        225.12        228.12         10.05   o 
   0     1    11        241.52        231.30         11.46   o 
   0     3     9        256.12        247.36          8.26   o 
   0     4     8        924.75        931.51         16.62   o 
   0     5     4          0.16          2.92          2.56   o 
   0     5     5         27.07         27.58          3.58   o 
  -1     0    11        181.48        180.18         10.11   o 
  -1     1    11        627.66        612.84         14.23   o 
   1     1    10       1954.93       1990.07         35.05   o 
  -1     2    10       4320.26       4308.42         51.99   o 
   1     2    10       1195.76       1173.43         24.07   o 
  -1     3     9         11.18         12.72          3.56   o 
  -1     4     7        244.07        243.79         12.21   o 
   1     4     7          0.03          4.45          2.49   o 
  -1     5     4       2058.90       1985.09         39.43   o 
  -1     5     3        588.01        595.99         14.79   o 
   1     5     3          4.40          9.06          2.43   o 
   1     5     4        145.71        146.48          9.87   o 
  -2     0    10       2372.01       2406.28         37.42   o 
  -2     1    10       1486.82       1471.74         22.08   o 
   2     1     9        361.94        374.21         15.84   o 
  -2     2     9          2.31          4.91          2.96   o 
   2     2     8        539.96        530.85         14.49   o 
  -2     3     8       1273.64       1257.55         41.55   o 
   2     3     7       1361.89       1348.95         19.63   o 
  -2     4     5        156.49        153.88         10.50   o 
   2     4     4         22.47         22.25          3.13   o 
  -3     0     7       4134.77       3968.02         60.26   o 
  -3     1     7        279.75        265.36          8.18   o 
   3     1     6        177.17        184.38          8.55   o 
  -3     2     6       2070.97       1998.49         21.86   o 
   3     2     4        720.87        717.52         17.87   o 
   3     2     5        485.95        474.02         13.58   o 
  -3     3     4        656.59        643.03         16.47   o 
  -3     3     3        865.71        834.93         18.44   o 
  -3     3     2         47.02         43.26          4.50   o 
   3     3     1        806.41        814.26         22.55   o 
   3     3     2        905.46        872.26         14.10   o 
   0     2    11       1360.04       1363.58         29.29   o 
   0     3    10          1.14          5.62          5.38   o 
   0     5     6        567.47        571.63         14.65   o 
   1     0    11        239.76        236.14         18.65   o 
   1     1    11         55.65         53.40          6.41   o 
  -1     2    11        175.08        173.77         11.01   o 
  -1     3    10       3374.22       3314.51         54.31   o 
   1     3     9       1433.45       1399.21         23.22   o 
  -1     4     8       5532.73       5483.60        113.22   o 
   1     4     8       2043.51       2051.05         32.22   o 
  -1     5     5         15.67         15.42          2.88   o 
   1     5     5       1834.45       1812.66         30.51   o 
  -2     2    10        319.77        310.20         10.62   o 
   2     2     9       2499.26       2464.39         32.28   o 
  -2     4     6        157.40        167.89         11.18   o 
   2     4     5          6.71          6.09          2.48   o 
  -2     5     2       1976.71       1948.34         52.07   o 
  -2     5     1        277.32        287.42         19.97   o 
   2     5     0       1278.03       1298.75         41.83   o 
   2     5     1       9171.43       9153.20         68.33   o 
  -3     1     8        204.03        193.56          8.20   o 
  -3     2     7         11.80         13.20          2.68   o 
   3     2     6        149.56        153.93          8.06   o 
  -3     3     5       1989.07       1951.02         32.09   o 
   3     3     3       4250.94       4272.42         53.19   o 
   3     3     4         22.42         15.08          3.78   o 
   0     0    12       2286.07       2270.88         28.17   o 
   0     1    12          0.21          4.39          2.92   o 
   0     4     9        383.66        377.11         12.31   o 
   0     5     7        876.42        866.62         19.08   o 
   0     6     0        462.30        506.61         28.17   o 
   0     6     1          0.33          3.09          2.71   o 
   0     6     2         33.35         23.74          4.34   o 
  -1     1    12         38.21         33.03          4.76   o 
   1     2    11        490.24        511.62         27.61   o 
   1     3    10          9.15          9.91          2.48   o 
  -1     4     9        383.42        390.51         15.74   o 
  -1     5     6        432.36        421.87         11.18   o 
   1     5     6       3539.82       3482.06         34.10   o 
   2     0    10       6064.38       6220.83        153.37   o 
  -2     1    11       1249.31       1236.79         21.10   o 
   2     1    10        484.12        475.40         18.70   o 
  -2     3     9        662.03        648.41         30.79   o 
   2     3     8         50.63         49.25          4.51   o 
  -2     4     7         65.25         50.19          9.22   o 
   2     4     6       1615.22       1613.51         28.48   o 
  -2     5     4        523.15        527.21         15.09   o 
  -2     5     3        197.72        202.45         25.77   o 
   2     5     2       1327.14       1328.08         18.82   o 
   2     5     3        719.71        710.07         21.44   o 
  -3     0     9         59.73         58.41          6.40   o 
  -3     1     9        339.10        314.10         12.22   o 
   3     1     7        704.31        682.34         13.31   o 
  -3     2     8       4337.24       4278.58         38.66   o 
  -3     3     6         98.18         89.98          8.47   o 
   3     3     5        523.48        542.10         19.84   o 
  -3     4     3        909.32        908.06         19.95   o 
  -3     4     2        207.53        213.98          9.68   o 
  -3     4     1       2056.54       2069.94         29.57   o 
   3     4     0         27.36         24.83          4.44   o 
   3     4     1          6.45         11.99          4.22   o 
   3     4     2       2537.22       2580.02         34.66   o 
  -4     0     4       2180.30       2189.04         38.89   o 
  -4     0     3          0.00          0.89          2.45   o 
  -4     0     2        459.67        445.66         17.06   o 
   4     0     0        287.91        263.35         18.24   o 
   4     0     2       4474.94       4499.36         78.22   o 
  -4     1     3        238.73        233.84          8.88   o 
  -4     1     2          1.12          2.19          1.88   o 
  -4     1     1        498.92        503.01         15.23   o 
   4     1     0        327.76        329.99         12.19   o 
   4     1     1        117.69        118.70          7.59   o 
   0     2    12        571.74        580.96         16.67   o 
   0     3    11        261.53        248.31          9.72   o 
   0     6     3         98.18         91.16          6.30   o 
   0     6     4        675.34        628.08         16.12   o 
   1     1    12        185.11        178.59         11.80   o 
  -1     2    12       1962.67       1970.55         37.69   o 
  -1     3    11        506.69        502.46         14.22   o 
   1     4     9         79.53         78.49          5.35   o 
  -1     5     7         53.95         54.01          4.37   o 
   1     5     7         23.34         23.84          3.21   o 
  -1     6     3        501.45        509.33         21.95   o 
  -1     6     2        215.12        199.18         11.96   o 
  -1     6     1         44.10         39.23          5.66   o 
   1     6     0       3212.06       3159.31         72.24   o 
   1     6     1        331.70        310.04         12.37   o 
   1     6     2        753.17        745.04         22.65   o 
  -2     2    11        445.26        453.60         13.22   o 
   2     2    10       1750.16       1743.68         28.20   o 
  -2     3    10        173.12        162.40         11.72   o 
   2     3     9         10.80         10.95          2.49   o 
  -2     4     8         95.72         92.64         12.45   o 
   2     4     7          2.59          1.72          2.85   o 
  -2     5     5        596.07        577.26         12.87   o 
   2     5     4        952.20        931.10         16.75   o 
   3     1     8       2046.40       2059.16         47.86   o 
  -3     2     9         43.45         48.64          5.26   o 
   3     2     7        390.85        398.32         13.19   o 
  -3     3     7         26.80         20.17          4.97   o 
   3     3     6       1200.59       1198.61         20.36   o 
  -3     4     5         88.30         80.00          8.41   o 
  -3     4     4        339.57        349.48         12.56   o 
   3     4     3          0.09          3.63          4.54   o 
   4     0     3          0.00          2.41          4.72   o 
  -4     1     5         87.69         95.07          6.06   o 
  -4     1     4       2413.30       2440.79         29.11   o 
   4     1     2       6321.68       6362.36         40.84   o 
   4     1     3         71.01         80.24          5.67   o 
  -4     2     3        305.17        301.99         12.27   o 
  -4     2     2          0.76          3.18          3.37   o 
  -4     2     1       2488.55       2519.89         34.37   o 
   4     2     0        176.70        184.30         13.55   o 
   4     2     1        177.51        176.06          9.16   o 
   0     1    13       1266.78       1243.72         34.00   o 
   0     4    10        275.96        278.93         10.82   o 
   0     5     8        255.30        241.95         10.28   o 
   0     6     5        786.86        789.85         18.28   o 
  -1     0    13        804.43        796.22         25.74   o 
  -1     1    13        579.80        572.71         14.82   o 
   1     2    12       1058.11       1014.57         28.86   o 
   1     3    11          4.67          4.72          2.74   o 
  -1     4    10        366.47        335.55         12.45   o 
  -1     5     8        711.73        712.28         17.60   o 
  -1     6     4          2.59          7.91          3.75   o 
   1     6     3        167.83        159.63          8.80   o 
   1     6     4          0.13          1.76          2.14   o 
  -2     0    12         76.70         85.95          8.02   o 
  -2     1    12        821.28        807.27         17.66   o 
   2     1    11        295.78        311.56         12.41   o 
  -2     4     9        407.10        407.19         26.13   o 
   2     4     8       1128.13       1091.84         17.49   o 
  -2     5     6        151.47        142.29         15.16   o 
   2     5     5        847.60        835.33         16.44   o 
   3     0     9        596.54        600.60         33.54   o 
  -3     1    10         37.70         36.40          4.17   o 
   3     2     8        452.89        462.83         14.77   o 
  -3     3     8        541.14        511.09         20.66   o 
  -3     4     6       2586.27       2565.27         46.39   o 
   3     4     4       2228.79       2184.18         33.01   o 
  -4     0     6        499.78        515.83         19.61   o 
   4     0     4      12132.33      12280.16        134.40   o 
  -4     1     6       3560.82       3514.48         36.49   o 
   4     1     4       3672.49       3699.87         43.51   o 
  -4     2     5        338.21        336.57          9.69   o 
  -4     2     4       1268.45       1263.34         20.45   o 
   4     2     2        193.07        180.94          7.61   o 
   4     2     3          3.30          7.27          2.14   o 
   0     2    13        248.09        217.12         15.15   o 
   0     3    12        941.73        933.42         20.31   o 
   0     4    11         85.18         90.47          5.90   o 
   0     5     9       2870.20       2865.48         36.27   o 
   0     6     6        576.99        596.96         16.22   o 
   1     0    13         45.44         41.91          8.85   o 
  -1     3    12        662.47        659.74         23.19   o 
   1     4    10       1760.60       1750.71         28.14   o 
   1     5     8         54.98         54.64          4.29   o 
  -1     6     5        301.51        301.37         10.79   o 
   1     6     5         95.57         91.05          7.11   o 
  -2     2    12        762.50        782.30         17.94   o 
   2     2    11       1821.10       1826.89         38.52   o 
  -2     3    11        364.31        352.55         14.40   o 
   2     3    10       2237.61       2200.69         34.65   o 
  -2     5     7       3297.50       3251.84         76.09   o 
   2     5     6         51.84         46.80          4.31   o 
  -2     6     2        427.69        431.05         25.45   o 
  -2     6     1        357.26        372.24         24.21   o 
   2     6     0        142.25        122.47         13.84   o 
   2     6     1         14.10         16.93          6.55   o 
  -3     0    11       1794.35       1857.08         36.99   o 
   3     1     9        625.52        641.66         21.40   o 
  -3     2    10       1598.64       1580.11         32.86   o 
  -3     3     9        191.84        202.19         18.96   o 
   3     3     7       2076.24       2125.75         38.63   o 
  -3     4     7        117.58        101.82          9.65   o 
   3     4     5       1523.20       1504.52         34.47   o 
  -3     5     2        445.71        453.88         18.91   o 
  -3     5     1         85.66         94.93          8.18   o 
   3     5     0       1900.81       1909.02         35.65   o 
   3     5     1         88.68         81.19          7.64   o 
  -4     1     7        615.35        614.11         13.63   o 
   4     1     5       3708.68       3671.80         48.23   o 
  -4     2     6         22.16         20.05          2.79   o 
   4     2     4          0.85          2.29          2.03   o 
  -4     3     3          0.10          3.84          3.11   o 
  -4     3     2       1114.15       1114.34         23.69   o 
  -4     3     1          2.33          3.67          2.35   o 
   4     3     0        231.65        242.45         15.59   o 
   4     3     1        226.95        213.28         10.43   o 
   0     0    14          2.53          2.67          1.13   o 
   0     6     7        487.88        489.09         15.04   o 
   1     1    13       1625.11       1621.23         36.72   o 
  -1     2    13       1460.16       1504.45         36.15   o 
   1     3    12       1574.81       1549.08         23.35   o 
  -1     4    11        141.17        148.90          9.11   o 
  -1     5     9        312.33        314.97         12.02   o 
   1     5     9        136.53        144.34          7.62   o 
  -1     6     6       3263.15       3223.76         43.89   o 
   1     6     6        215.25        208.96         11.14   o 
   2     0    12        969.13        991.98         40.05   o 
  -2     1    13       1023.87       1011.99         20.49   o 
   2     1    12         58.28         59.27          7.15   o 
  -2     4    10       1883.52       1908.41         36.80   o 
   2     4     9        537.15        553.96         12.86   o 
  -2     5     8        329.10        322.19         16.20   o 
   2     5     7        194.03        193.39          8.47   o 
  -2     6     4        167.03        157.96         11.51   o 
  -2     6     3         67.61         66.18          7.78   o 
   2     6     2        757.29        762.80         21.01   o 
   2     6     3       2980.06       2946.30         30.45   o 
  -3     1    11          8.31          7.49          2.78   o 
   3     2     9        282.49        281.26         11.84   o 
   3     3     8         47.73         41.54          4.38   o 
   3     4     6         38.55         30.01          4.77   o 
  -3     5     4       1211.94       1203.99         32.67   o 
  -3     5     3         74.27         71.43          8.33   o 
   3     5     2       2507.79       2527.47         42.01   o 
   3     5     3        561.94        559.52         17.15   o 
  -4     0     8        172.61        164.45         11.79   o 
   4     0     6        406.50        786.51         38.92   o 
  -4     1     8        768.98        748.44         15.49   o 
   4     1     6        186.83        183.01         10.21   o 
  -4     2     7        113.18        101.58          5.66   o 
   4     2     5       1234.83       1277.38         23.16   o 
  -4     3     5          9.89         10.10          2.58   o 
  -4     3     4        395.26        396.18         11.45   o 
   4     3     2         96.80        101.34          5.35   o 
   4     3     3          1.24          2.33          3.28   o 
   0     1    14        263.73        264.57         11.68   o 
   0     3    13       1169.02       1165.22         30.96   o 
   0     5    10         92.15         97.75          6.21   o 
   0     7     1       1626.18       1578.69         53.50   o 
   0     7     2         69.57         71.50          7.82   o 
  -1     1    14         98.74         89.07          7.04   o 
   1     2    13         80.28         86.31          6.11   o 
   1     4    11        126.16        116.33          6.73   o 
  -1     5    10         11.09         12.37          3.56   o 
  -1     6     7         76.97         81.75          5.66   o 
  -2     3    12          3.88          8.82          3.21   o 
   2     3    11        205.48        197.45         10.24   o 
  -2     6     5          0.03          2.24          2.30   o 
   2     6     4        487.06        464.85         12.50   o 
   3     1    10        278.76        272.22         14.79   o 
  -3     2    11       1819.99       1807.40         36.54   o 
  -3     3    10        640.20        641.29         24.16   o 
  -3     4     8        165.95        157.36         12.24   o 
   3     4     7       1192.50       1188.44         21.77   o 
  -3     5     5          0.14          5.21          3.89   o 
   3     5     4       1420.65       1360.73         43.59   o 
  -4     3     6        561.24        549.51         14.18   o 
   4     3     4        174.55        166.50         10.00   o 
   0     2    14        222.97        227.25         11.31   o 
   0     4    12       2040.02       2050.49         27.43   o 
   0     6     8        943.55        955.45         21.74   o 
   0     7     3        356.56        352.18         15.74   o 
   1     1    14        323.85        334.39         17.38   o 
  -1     2    14          1.24         11.62          7.88   o 
  -1     3    13       3124.44       3126.79         43.05   o 
  -1     4    12        204.77        199.73          9.93   o 
   1     5    10        189.60        188.46         10.06   o 
  -1     6     8       1900.34       1909.51         26.46   o 
   1     6     7        574.96        578.75         17.60   o 
  -1     7     2        172.68        163.34         14.44   o 
  -1     7     1       3875.47       3882.64         55.72   o 
   1     7     0        564.71        568.51         21.42   o 
   1     7     1       1210.33       1218.41         31.11   o 
   1     7     2        112.81        115.34          9.97   o 
  -2     2    13          8.93          9.27          3.56   o 
   2     2    12        542.05        525.59         21.74   o 
  -2     4    11        200.10        192.54         11.84   o 
   2     4    10        552.25        512.75         19.66   o 
  -2     5     9          8.78          9.34          3.79   o 
   2     5     8        137.20        146.13          6.81   o 
  -2     6     6       2349.60       2342.78         35.35   o 
   2     6     5        413.97        410.05         12.03   o 
  -3     1    12        143.97        134.89          7.78   o 
   3     2    10          4.33          4.33          2.39   o 
   3     3     9         67.38         62.00          6.08   o 
  -3     4     9         82.08         87.86         13.51   o 
  -3     5     6       1067.27       1074.07         23.41   o 
   3     5     5        566.49        578.42         18.08   o 
  -4     1     9        298.52        280.88         13.82   o 
   4     1     7         20.79         16.69          4.97   o 
  -4     2     8         94.07         95.41          5.82   o 
   4     2     6          5.17         11.98          4.25   o 
  -4     3     7         19.78         24.86          3.56   o 
   4     3     5         33.37         32.28          5.08   o 
  -4     4     3        475.58        488.66         16.34   o 
  -4     4     2        524.42        509.98         16.57   o 
  -4     4     1        116.68        109.48          7.89   o 
   4     4     0        139.31        127.15          8.54   o 
   4     4     1        882.97        927.50         22.27   o 
   0     5    11         36.50         36.55          4.21   o 
   0     7     4         85.72         84.29          6.97   o 
   0     7     5        237.44        219.07         10.41   o 
  -1     0    15       5721.26       5711.11        108.46   o 
   1     3    13        314.72        324.23         13.72   o 
   1     4    12        343.93        335.63         11.45   o 
   1     6     8       1153.93       1196.48         22.48   o 
  -1     7     4        166.60        180.06         18.47   o 
  -1     7     3        288.08        275.66         22.80   o 
   1     7     3       1487.62       1527.62         40.80   o 
  -2     0    14       5029.82       5040.77        106.11   o 
  -2     1    14         42.50         43.30          4.93   o 
   2     1    13          5.30          7.76          4.00   o 
  -2     6     7        299.95        313.55         13.27   o 
   2     6     6          2.23          3.26          3.07   o 
   3     0    11       2450.01       2415.73         72.31   o 
   3     1    11        289.53        269.63         15.23   o 
  -3     2    12          3.70          6.34          2.99   o 
  -3     3    11       2236.03       2217.01         45.92   o 
   3     4     8          2.43          6.68          2.41   o 
  -3     5     7         19.55         19.53          5.08   o 
  -4     0    10          5.40          5.83          3.32   o 
  -4     2     9        840.04        817.95         18.78   o 
   4     2     7        455.80        461.80         17.27   o 
  -4     4     5        939.55        928.11         27.94   o 
  -4     4     4          3.51          5.91          2.34   o 
   4     4     2          0.55          0.68          3.22   o 
   4     4     3        878.95        869.12         23.02   o 
  -5     0     3         31.84         22.50          5.02   o 
  -5     0     1        512.70        518.95         26.99   o 
   0     1    15        176.56        171.88         10.37   o 
   0     3    14         38.10         38.49          5.35   o 
   0     4    13        232.31        240.59         12.29   o 
   0     6     9        122.72        105.83          6.84   o 
  -1     1    15       4221.84       4232.64         66.56   o 
   1     2    14        945.44        954.42         20.40   o 
  -1     3    14          0.21          2.63          3.22   o 
  -1     5    11       1028.58       1037.58         26.33   o 
  -1     6     9         34.50         32.22          3.91   o 
  -1     7     5       1128.65       1128.42         30.77   o 
   1     7     4        258.86        259.43         12.42   o 
  -2     2    14       1488.75       1499.84         30.73   o 
   2     2    13       2107.86       2063.24         45.09   o 
  -2     3    13        141.48        140.96         11.22   o 
   2     3    12        343.04        343.57         14.03   o 
  -2     4    12       1046.32       1056.52         29.66   o 
   2     4    11        408.13        389.87         12.78   o 
  -2     5    10         11.31          5.68          3.42   o 
   2     5     9       1060.97       1015.43         23.80   o 
  -3     0    13        215.51        194.32         12.83   o 
  -3     1    13       2556.42       2583.69         40.88   o 
   3     2    11        320.39        310.72         16.70   o 
   3     3    10        336.33        341.78         13.71   o 
  -3     4    10          2.62          6.67          6.18   o 
  -3     5     8        924.75        911.38         30.45   o 
   3     5     6         53.59         58.07          6.34   o 
  -3     6     3         33.43         23.77          5.51   o 
  -3     6     2        147.69        145.91         17.21   o 
  -3     6     1        339.28        329.83         25.20   o 
   3     6     0          7.27         11.93          6.14   o 
   3     6     1         41.41         45.10          9.59   o 
   3     6     2        306.95        281.32         23.24   o 
  -4     1    10         48.48         40.62          5.30   o 
   4     1     8          0.60          0.49          4.84   o 
  -4     3     8          4.45          7.02          3.39   o 
   4     3     6       1263.72       1257.86         28.43   o 
  -4     4     6         21.30         19.88          4.01   o 
   4     4     4        239.49        234.08         12.26   o 
   5     0     1        422.93        393.98         28.58   o 
  -5     1     4        268.23        253.59         10.53   o 
  -5     1     3         37.70         38.79          4.39   o 
  -5     1     2       1647.21       1710.80         31.43   o 
  -5     1     1         36.50         33.46          5.06   o 
   5     1     0        103.97        108.05          8.19   o 
   5     1     1          8.75          8.80          4.18   o 
   0     2    15         39.02         42.98          5.51   o 
   0     7     6          1.22          3.02          3.44   o 
   1     0    15       2119.82       2046.93         64.61   o 
  -1     2    15         45.25         54.12          5.99   o 
  -1     4    13         90.95         86.96          9.59   o 
   1     5    11          3.74          7.77          2.74   o 
   1     6     9       1977.70       1949.66         26.05   o 
  -1     7     6        725.02        682.25         24.14   o 
   1     7     5        927.46        921.80         23.01   o 
  -2     6     8       2648.00       2724.33         69.58   o 
   2     6     7        469.02        462.51         12.37   o 
  -2     7     3        396.36        389.51         19.02   o 
  -2     7     2         24.30         25.20          5.53   o 
  -2     7     1         31.96         25.15          5.87   o 
   2     7     0         28.68         32.39          6.27   o 
   2     7     1        292.35        274.52         16.03   o 
   2     7     2        237.55        233.46         14.67   o 
  -3     3    12        356.06        355.67         16.56   o 
   3     4     9         23.26         21.91          3.65   o 
   3     5     7         52.14         49.35          5.95   o 
  -3     6     4        738.60        768.33         27.81   o 
   3     6     3        668.58        666.36         22.45   o 
   4     0     9          0.00          4.41          6.91   o 
  -4     2    10          1.94          2.79          3.60   o 
   4     2     8          2.83         13.42          5.49   o 
  -4     3     9        320.87        319.08         15.81   o 
   4     3     7        180.41        181.87         10.99   o 
  -4     4     7         36.80         39.17          6.91   o 
   4     4     5        764.02        772.68         26.64   o 
  -5     0     5        841.10        847.99         27.54   o 
   5     0     3       3107.41       3207.61         82.46   o 
  -5     1     5          0.11          3.34          3.52   o 
   5     1     2          3.20          2.01          5.76   o 
   5     1     3        285.51        287.76         11.62   o 
  -5     2     3         64.69         60.84          6.55   o 
  -5     2     2          3.26          3.69          3.05   o 
  -5     2     1        786.66        832.14         22.21   o 
   5     2     0        285.26        277.13         12.85   o 
   5     2     1        320.96        351.99         19.13   o 
   0     5    12         50.04         45.93          4.85   o 
   0     6    10       2536.39       2553.45         34.28   o 
   0     7     7       2324.21       2356.92         52.24   o 
   1     1    15        229.41        239.71         12.48   o 
   1     3    14          9.73         11.79          3.75   o 
   1     4    13       1093.50       1044.48         25.52   o 
  -1     5    12         93.88         86.37          7.61   o 
  -1     6    10        514.01        510.25         16.71   o 
   1     7     6        199.44        214.32         12.16   o 
   2     0    14         99.16        101.25         14.58   o 
  -2     1    15       1517.86       1530.58         33.44   o 
   2     1    14         30.85         26.24          6.95   o 
  -2     5    11         25.83         29.04          5.68   o 
   2     5    10        193.41        197.15         10.11   o 
  -2     7     4        354.42        342.69         17.90   o 
   2     7     3       2296.45       2287.45         45.86   o 
   3     1    12         73.14         71.06          8.28   o 
  -3     2    13         12.37          9.28          2.84   o 
  -3     4    11        853.93        796.88         40.21   o 
  -3     5     9         10.19          9.87          6.09   o 
  -3     6     5          0.08          0.96          5.46   o 
   3     6     4        559.21        563.74         17.99   o 
  -4     1    11        162.05        155.74          8.63   o 
   4     1     9         95.23         96.41         10.41   o 
  -4     5     3        584.78        575.47         18.29   o 
  -4     5     2       1576.82       1577.12         35.44   o 
  -4     5     1          6.19          6.34          2.89   o 
   4     5     0        150.88        140.26          9.21   o 
   4     5     1        344.24        346.07         17.57   o 
   5     0     4          0.00          2.05          5.79   o 
  -5     1     6         99.27         93.64          6.87   o 
  -5     2     5       1232.58       1230.76         28.00   o 
  -5     2     4        933.33        951.43         24.31   o 
   5     2     2         50.76         39.63          7.25   o 
   0     0    16       4694.36       4696.44         98.16   o 
   0     1    16        872.40        874.85         30.66   o 
   0     3    15          8.06          6.78          3.24   o 
   0     4    14       1063.38       1059.51         26.15   o 
   0     8     0          1.50          5.77          5.93   o 
  -1     1    16        142.20        138.75         12.89   o 
   1     2    15         45.34         37.60          4.74   o 
   1     5    12          1.15          4.94          5.52   o 
   1     6    10       1141.94       1132.68         20.28   o 
  -1     7     7       3957.45       3995.44         49.91   o 
   1     7     7       1280.50       1296.97         27.96   o 
  -2     2    15        196.52        193.22         11.48   o 
   2     2    14         62.36         49.70         11.39   o 
  -2     3    14         33.53         33.47          5.35   o 
   2     3    13        239.38        250.91         12.19   o 
  -2     4    13        107.45        103.50         10.82   o 
   2     4    12          1.10          2.21          4.96   o 
  -2     6     9       1738.29       1734.95         36.66   o 
   2     6     8          5.12          3.53          4.31   o 
  -2     7     5       3105.19       3064.37         53.84   o 
   2     7     4        519.68        481.93         17.03   o 
  -3     1    14        561.83        549.90         16.48   o 
   3     2    12         97.62         91.04          9.59   o 
   3     3    11        508.29        496.30         17.14   o 
   3     4    10         60.51         62.69          7.61   o 
   3     5     8       1718.80       1763.48         28.21   o 
  -3     6     6       1177.99       1150.85         34.78   o 
   3     6     5        110.99        110.20          8.39   o 
  -4     2    11        361.04        374.11         15.23   o 
   4     2     9        322.00        312.51         14.86   o 
  -4     3    10        895.16        878.27         27.57   o 
   4     3     8        417.32        449.89         17.91   o 
  -4     4     8        961.09        956.10         31.65   o 
   4     4     6          6.62          4.70          2.63   o 
  -4     5     5        245.12        239.10         16.39   o 
  -4     5     4        220.09        220.28         11.60   o 
   4     5     2         44.74         39.94          6.72   o 
   4     5     3        592.87        593.98         23.40   o 
  -5     0     7         95.39         94.05          9.94   o 
   5     0     5       3731.47       3809.40         93.28   o 
  -5     1     7        342.45        340.08         12.91   o 
   5     1     4        127.51        121.86          7.84   o 
  -5     2     6       1149.26       1187.26         27.80   o 
   5     2     3        539.16        527.99         15.55   o 
  -5     3     2         30.41         28.32          4.86   o 
  -5     3     1          0.34          0.93          5.62   o 
   5     3     0        484.92        464.19         17.00   o 
   0     6    11        771.22        751.47         17.97   o 
   0     7     8        405.41        399.76         13.33   o 
   0     8     1         13.18         19.00          7.90   o 
   0     8     2        288.02        267.25         25.08   o 
  -1     3    15        100.51         98.97          8.30   o 
  -1     4    14         54.26         50.13          8.54   o 
  -1     7     8        248.03        260.83         13.06   o 
  -2     5    12        449.69        477.54         31.93   o 
   2     5    11        315.45        307.68         10.68   o 
  -2     7     6          5.42         13.61          5.39   o 
   2     7     5        850.90        889.22         25.80   o 
   3     0    13         10.02          1.39          5.48   o 
  -3     3    13          0.14          5.93          3.41   o 
  -3     5    10        129.35        120.36         16.74   o 
  -3     6     7        772.92        745.63         28.52   o 
  -4     0    12       3619.47       3683.36         74.77   o 
   4     0    10        206.47        217.89         23.31   o 
  -4     1    12        276.62        276.73         13.47   o 
   4     1    10       1981.44       2020.02         69.32   o 
  -4     5     6        478.31        486.20         23.10   o 
   4     5     4        221.71        228.58         12.40   o 
   5     1     5         77.56         65.06          8.91   o 
   5     2     4          1.53          1.40          3.17   o 
  -5     3     4         14.47         10.90          3.86   o 
  -5     3     3       1458.58       1486.19         30.74   o 
   5     3     1        713.57        730.02         22.11   o 
   5     3     2         37.66         30.50          6.59   o 
   0     2    16        770.56        758.68         28.93   o 
   0     5    13        185.99        171.42         10.92   o 
   0     8     3        400.65        371.99         28.20   o 
   0     8     4        140.04        146.80         18.38   o 
   1     1    16         25.88         21.95          5.07   o 
  -1     2    16        125.74        137.13         12.91   o 
   1     3    15       1326.58       1314.70         29.43   o 
   1     4    14        246.19        244.42         12.87   o 
  -1     5    13         53.09         49.20          6.26   o 
  -1     6    11         21.43         29.23          5.38   o 
   1     7     8       1506.57       1506.72         27.83   o 
  -1     8     3          0.07          9.79          6.08   o 
  -1     8     2       1100.48       1098.32         48.89   o 
  -1     8     1        222.52        216.84         14.36   o 
   1     8     0        110.69        124.32         10.95   o 
   1     8     1         28.39         37.35          6.34   o 
   1     8     2         29.48         27.99         10.28   o 
  -2     0    16       4904.99       4899.46        106.23   o 
   2     1    15        202.77        210.29         12.24   o 
  -2     6    10        209.37        219.43         16.53   o 
   2     6     9       2896.78       2849.11         32.77   o 
  -2     7     7       3784.41       3808.79         81.33   o 
   2     7     6        110.78        110.44          7.50   o 
   3     1    13          7.87          6.51          6.43   o 
  -3     2    14        154.78        155.72          9.13   o 
   3     3    12        511.71        513.36         17.80   o 
  -3     4    12        176.09        149.55         18.24   o 
   3     5     9        113.60        105.72          8.31   o 
   3     6     6        183.32        193.87         11.16   o 
   4     2    10        177.41        174.35         14.45   o 
  -4     3    11         52.43         47.00          6.00   o 
   4     3     9          0.07          2.02          5.48   o 
  -4     4     9         55.10         52.79          8.35   o 
   4     4     7        434.18        439.51         17.63   o 
  -5     1     8        311.44        293.28         10.55   o 
   5     1     6        120.71        126.40         12.08   o 
  -5     2     7        149.46        146.08          8.82   o 
   5     2     5        100.31        111.31          8.09   o 
  -5     3     5         80.64         86.45          8.44   o 
   5     3     3          2.16          1.00          5.51   o 
   0     7     9       5349.06       5475.82         86.45   o 
   0     8     5         34.74         37.69         10.62   o 
   1     5    13        172.96        168.82         10.84   o 
   1     6    11        372.56        362.11         11.77   o 
  -1     7     9       2273.98       2321.62         38.88   o 
  -1     8     4        978.81       1009.86         46.83   o 
   1     8     3        144.09        126.79         25.52   o 
  -2     1    16        556.62        553.23         20.87   o 
  -2     3    15         29.99         35.83          5.66   o 
   2     3    14        699.62        721.91         28.03   o 
  -2     4    14         10.76         15.22          5.50   o 
   2     4    13         39.89         34.55          4.47   o 
  -3     0    15         41.24         47.10         11.43   o 
  -3     1    15       1742.05       1755.58         36.95   o 
   3     2    13         19.29         18.30          8.32   o 
   3     4    11         43.50         45.26          5.04   o 
  -3     5    11        247.79        258.89         25.93   o 
  -3     6     8        136.24        131.74         17.60   o 
   3     6     7         50.31         50.15          8.49   o 
  -3     7     3        160.04        161.38         18.86   o 
  -3     7     2        598.58        608.32         35.67   o 
  -3     7     1        382.34        414.80         29.76   o 
   3     7     0        564.52        566.02         34.03   o 
   3     7     1        194.43        200.24         20.40   o 
  -4     0    13          0.00          0.64          2.74   o 
  -4     2    12         83.66         82.82          6.78   o 
  -4     5     7          0.08          5.35          6.96   o 
   4     5     5        401.38        414.86         16.77   o 
  -5     0     9        182.89        172.80         13.44   o 
  -5     1     9         63.30         66.10          5.56   o 
  -5     2     8        247.85        260.03         11.72   o 
  -5     3     6          0.05          1.74          3.42   o 
   5     3     4          1.67          8.43          3.93   o 
   0     1    17         68.36         73.40          9.78   o 
   0     3    16          2.45          2.78          3.61   o 
   0     4    15          0.78          4.69          5.72   o 
   0     6    12         15.68         18.55          4.65   o 
  -1     0    17        450.08        438.53         32.51   o 
  -1     1    17        660.56        659.42         28.26   o 
   1     2    16         10.85         15.19          4.02   o 
  -1     3    16          0.06          5.56          6.91   o 
  -1     4    15         44.46         38.81          7.42   o 
  -1     6    12         20.22         15.48          4.17   o 
   1     7     9       1704.47       1729.54         30.37   o 
  -1     8     5        311.80        311.60         26.25   o 
   1     8     4        944.15        949.02         68.15   o 
  -2     2    16        122.94        115.28         14.20   o 
   2     2    15        425.75        407.53         21.57   o 
  -2     5    13       1857.60       1867.32         46.24   o 
   2     5    12          1.57          6.97          2.62   o 
  -2     6    11        431.47        430.38         20.68   o 
   2     6    10       1250.55       1252.42         20.07   o 
  -2     7     8         81.98         79.88          9.99   o 
   2     7     7         20.07         27.01          5.20   o 
  -3     3    14        487.65        503.16         22.33   o 
  -3     4    13        284.19        286.67         18.38   o 
  -3     6     9         43.67         41.31         11.19   o 
  -3     7     4        126.68        140.37         12.93   o 
   3     7     2        455.07        450.88         37.35   o 
   3     7     3       1118.37       1118.63         48.08   o 
  -4     1    13        290.03        285.21         12.15   o 
   4     1    11         90.98         84.52         14.93   o 
  -4     4    10        400.96        386.90         29.74   o 
   4     4     8         78.87         77.83          7.83   o 
  -4     5     8        182.90        203.81         15.67   o 
   4     5     6        607.92        622.38         21.01   o 
  -4     6     3        316.63        314.73         19.02   o 
  -4     6     2         32.96         24.87          5.75   o 
  -4     6     1         25.02         23.29          5.93   o 
   4     6     0        113.76        116.88         16.69   o 
   4     6     1        676.59        655.30         38.72   o 
   5     0     7        401.01        362.27         27.93   o 
   5     1     7         56.19         51.87          8.61   o 
   5     2     6        138.03        143.94          8.75   o 
  -5     3     7        137.11        135.08          9.90   o 
  -5     4     4        647.95        635.25         20.84   o 
  -5     4     3         18.30         25.83          4.92   o 
  -5     4     2         78.66         82.15          7.66   o 
  -5     4     1       1460.01       1496.68         31.13   o 
   5     4     0         74.36         71.79          7.25   o 
   5     4     1        492.26        494.82         18.07   o 
   0     5    14         42.82         41.45          5.87   o 
   0     7    10        715.92        699.74         20.39   o 
   0     8     6         65.13         58.38          9.98   o 
  -1     5    14        422.24        428.34         19.52   o 
  -1     8     6         29.07         27.42          5.46   o 
   1     8     5         63.25         60.41          8.74   o 
  -2     8     3        715.46        703.19         27.34   o 
  -2     8     2         24.33         21.93          5.74   o 
  -2     8     1         95.58         93.97         10.15   o 
   2     8     0        249.72        254.00         16.55   o 
   2     8     1        145.81        143.75         12.37   o 
   2     8     2          4.00          7.19          5.69   o 
   3     1    14        679.33        672.89         42.45   o 
  -3     2    15        319.13        317.79         13.20   o 
   3     5    10        202.94        191.01          9.88   o 
   3     6     8        221.80        212.56         10.44   o 
  -3     7     5       2307.58       2236.15         50.62   o 
   3     7     4         22.46         19.28          7.64   o 
  -4     2    13         28.81         28.17          4.45   o 
   4     2    11       1358.73       1374.11         41.03   o 
  -4     3    12        155.48        154.97         10.51   o 
   4     3    10        169.65        165.04         11.37   o 
  -4     6     4       1722.18       1700.80         44.03   o 
   4     6     2        246.39        229.18         23.30   o 
  -5     1    10        375.99        375.65         14.04   o 
  -5     2     9       1186.72       1183.54         25.14   o 
   5     3     5        600.90        618.88         24.78   o 
  -5     4     5        204.28        220.09         12.54   o 
   5     4     2         81.97         73.83          9.41   o 
   0     2    17         63.41         69.30          8.00   o 
   0     8     7         12.19         11.55          5.04   o 
   1     0    17       4028.40       4009.30         97.89   o 
   1     1    17       1041.69       1036.40         28.83   o 
  -1     2    17         79.73         82.76         10.81   o 
   1     3    16         42.12         43.84          6.11   o 
   1     4    15         34.06         32.74          6.06   o 
   1     6    12        131.36        122.25          8.29   o 
  -1     7    10         53.69         55.86          7.63   o 
   1     8     6       1168.37       1127.90         39.67   o 
   2     0    16          2.06          0.27          3.95   o 
  -2     1    17        599.56        607.19         22.68   o 
   2     1    16        599.91        613.59         21.46   o 
  -2     3    16        237.84        250.37         13.84   o 
   2     3    15        110.72        114.16         11.89   o 
  -2     4    15         36.66         29.57          6.35   o 
   2     4    14       1032.68       1022.00         27.44   o 
  -2     7     9       1714.10       1699.70         33.70   o 
   2     7     8        525.23        522.36         18.08   o 
  -2     8     4        281.61        256.71         16.87   o 
   2     8     3        482.35        490.06         22.79   o 
   3     3    13         68.94         72.15         15.19   o 
   3     4    12       1409.36       1435.03         26.88   o 
  -3     5    12         40.69         37.41         10.23   o 
  -3     7     6        467.47        457.41         26.06   o 
  -4     0    14       4220.09       4409.76        147.59   o 
   4     0    12         41.23         29.43         10.77   o 
  -4     4    11         11.34         13.98          7.17   o 
   4     4     9          0.30          4.25          3.45   o 
  -4     5     9          1.89          5.56          5.05   o 
   4     5     7         30.91         29.82          6.99   o 
  -4     6     5        435.41        372.37         21.08   o 
   4     6     3        778.25        758.57         41.53   o 
   5     1     8        378.44        385.19         16.87   o 
   5     2     7        825.87        856.10         25.80   o 
  -5     3     8        176.33        180.69         11.36   o 
   5     3     6         26.92         18.53          4.87   o 
  -5     4     6         43.78         39.78          5.88   o 
   5     4     3        183.73        181.59         14.68   o 
   0     6    13        690.37        701.17         39.99   o 
   1     5    14        304.02        288.88         14.58   o 
  -1     6    13          6.84         11.37          3.85   o 
   1     7    10       1371.38       1372.10         23.60   o 
  -1     8     7        247.89        249.87         13.70   o 
  -2     5    14         32.96         29.74          6.68   o 
   2     5    13          0.14          3.09          4.46   o 
  -2     6    12         19.31         25.33          9.81   o 
   2     6    11        320.93        314.92         10.43   o 
  -2     8     5          0.15          4.48          6.73   o 
   2     8     4         96.99         92.15         10.24   o 
  -3     1    16        574.38        591.80         22.28   o 
   3     2    14         38.19         23.47          8.91   o 
  -3     3    15         71.39         69.75          7.76   o 
   3     5    11          0.04          4.18          2.87   o 
  -3     6    10         23.90         18.87          5.67   o 
  -3     7     7       1642.49       1638.91         35.36   o 
   3     7     5        470.46        463.87         22.81   o 
  -4     1    14       1885.20       1904.61         34.07   o 
   4     1    12        247.86        260.64         27.38   o 
  -4     6     6        415.19        424.58         22.71   o 
   4     6     4        105.18         97.40         15.54   o 
  -5     0    11          0.12          5.40          5.34   o 
  -5     2    10          4.36          3.49          3.23   o 
  -5     3     9        623.58        624.69         27.22   o 
   5     4     4         53.93         62.28          7.56   o 
   0     0    18       2808.13       2843.78         82.33   o 
   0     1    18          0.12          8.86          6.62   o 
   0     3    17          2.37          8.05          6.65   o 
   0     4    16        438.25        432.66         17.90   o 
   0     5    15       1074.67       1086.91         28.39   o 
   0     7    11        277.62        278.12         12.28   o 
   0     8     8         75.11         75.09          8.05   o 
  -1     1    18       1338.19       1297.34         40.90   o 
   1     2    17        429.80        418.28         22.20   o 
  -1     3    17        207.45        199.80         16.44   o 
  -1     4    16       1465.77       1504.48         42.01   o 
  -1     7    11        401.64        398.28         16.78   o 
   1     8     7        109.82        106.94         13.61   o 
  -2     2    17        940.87       1003.29         36.55   o 
   2     2    16        147.32        153.25         14.16   o 
  -2     7    10         77.03         76.24          7.66   o 
   2     7     9        384.82        388.86         12.33   o 
  -2     8     6        526.74        562.64         27.72   o 
   2     8     5       1039.13        993.39         32.76   o 
   3     0    15          9.21          3.36          6.16   o 
  -3     4    14       2450.63       2551.32         64.82   o 
   3     6     9        288.40        287.63         12.35   o 
   3     7     6        138.25        149.05         13.06   o 
  -4     2    14         11.23          8.60          3.50   o 
   4     2    12       1316.89       1357.24         60.64   o 
  -4     3    13         40.05         34.33          5.75   o 
   4     3    11         91.22         84.84          8.46   o 
  -4     5    10        385.32        403.87         31.56   o 
   4     5     8        121.44        102.39          9.11   o 
  -4     6     7       3126.75       3097.46         61.67   o 
   4     6     5        414.13        404.35         22.27   o 
   5     0     9         36.48         41.65         11.32   o 
  -5     1    11       1138.83       1148.91         38.30   o 
   5     2     8         29.99         23.18          6.29   o 
   5     3     7         23.36         14.13          4.50   o 
  -5     4     7          2.62          5.32          3.66   o 
   5     4     5         68.34         68.10          7.93   o 
  -5     5     3         34.13         47.63          8.77   o 
  -5     5     2        460.40        478.21         34.53   o 
  -5     5     1          0.54          2.15          4.49   o 
   5     5     0         56.55         50.13          7.97   o 
  -6     0     4        909.93        886.85         46.86   o 
  -6     0     2       2060.72       2059.30         70.67   o 
   6     0     0        252.59        265.79         26.06   o 
  -6     1     3        131.91        129.34         13.17   o 
  -6     1     2        543.35        570.81         26.65   o 
  -6     1     1          6.04         14.02          7.49   o 
   6     1     0         19.81         16.72          8.76   o 
   0     9     2        105.40        114.57         17.13   o 
  -1     5    15          0.12          2.86          3.91   o 
   1     6    13         36.36         31.77          4.59   o 
   1     7    11       1369.27       1345.24         23.81   o 
  -1     8     8       1397.12       1377.36         31.84   o 
   3     1    15        911.33        944.68         51.50   o 
  -3     2    16        191.67        183.28         12.71   o 
   3     3    14        201.24        201.24         24.05   o 
   3     4    13        673.56        673.66         40.79   o 
  -3     5    13         59.51         60.62         12.63   o 
  -3     6    11         30.98         30.34          6.79   o 
  -3     7     8        131.05        126.39         12.63   o 
  -4     4    12         11.29         10.35          6.14   o 
   4     4    10         10.20         13.41          4.42   o 
   5     1     9        179.80        190.42         12.45   o 
  -5     2    11         50.95         41.50          8.29   o 
  -5     3    10        338.63        316.87         27.95   o 
  -5     4     8        447.90        449.00         23.67   o 
  -5     5     4        668.87        672.48         28.42   o 
   5     5     1          2.94          3.87          4.88   o 
   5     5     2       1451.74       1509.50         53.41   o 
   6     0     2         40.99         26.71          9.97   o 
  -6     1     4       1346.65       1392.63         44.86   o 
   6     1     1         32.58         22.02          6.19   o 
   0     2    18        534.53        508.87         21.22   o 
   0     6    14         23.24         23.17          4.77   o 
   0     8     9          8.03         10.86          4.37   o 
   0     9     3       1336.39       1304.17         56.62   o 
  -1     2    18          2.48          6.51          4.65   o 
   1     3    17          0.79          4.34          7.26   o 
   1     4    16         21.60         22.22          4.82   o 
   1     5    15        286.47        292.40         15.11   o 
   1     8     8        134.50        132.63         10.01   o 
  -1     9     1         91.61        109.81         17.52   o 
   1     9     0         11.82         15.97          9.37   o 
   1     9     1        550.97        569.01         37.70   o 
  -2     0    18       2632.38       2610.85         83.47   o 
  -2     4    16          1.45          0.60          3.74   o 
   2     4    15         20.98         19.15          4.54   o 
  -2     6    13         58.33         63.49         13.15   o 
   2     6    12          0.52          4.59          2.63   o 
  -2     8     7        246.16        245.63         17.64   o 
   2     8     6          0.15          3.42          5.44   o 
   3     2    15        460.58        434.45         35.00   o 
   3     6    10        633.29        663.35         18.87   o 
   3     7     7         24.54         21.18          6.53   o 
  -3     8     1        390.14        409.24         22.11   o 
   3     8     0        348.50        371.39         21.09   o 
  -4     0    15          0.00         15.92          8.74   o 
  -4     1    15        101.53        107.52          9.89   o 
   4     1    13        809.87        819.11         48.39   o 
  -4     6     8       1203.99       1179.95         38.69   o 
   4     6     6          3.71         10.28          5.21   o 
  -4     7     1          0.94         13.82          8.47   o 
  -5     1    12         39.35         41.89          4.99   o 
   5     2     9        160.77        155.26         11.35   o 
   5     4     6        660.51        635.05         22.83   o 
  -5     5     5         16.08         12.32          5.70   o 
   5     5     3         35.33         36.62          7.02   o 
  -6     0     6         23.29         15.84          7.67   o 
  -6     1     5        304.58        293.59         15.58   o 
   6     1     2        262.10        279.35         27.33   o 
  -6     2     4         32.90         28.99          7.01   o 
  -6     2     3        480.92        521.39         25.62   o 
  -6     2     2          0.09          2.07          7.31   o 
  -6     2     1        145.01        142.62         13.96   o 
   6     2     0        201.58        202.80         16.30   o 
   6     2     1        970.22        990.30         35.69   o 
   0     7    12        245.03        226.19         14.22   o 
   0     9     4         52.13         49.60         12.69   o 
   1     1    18        217.20        208.89         14.08   o 
  -1     6    14        393.82        410.71         17.93   o 
  -1     7    12        162.98        162.63         11.61   o 
  -1     8     9        238.13        232.84         13.53   o 
  -1     9     3        398.67        370.98         30.54   o 
  -1     9     2         39.41         24.10          8.78   o 
   1     9     2         84.61         93.82         23.96   o 
   1     9     3        434.27        417.33         32.98   o 
  -2     1    18        244.77        231.72         14.56   o 
   2     1    17          0.02          3.99          7.95   o 
  -2     3    17         12.44         13.93          5.68   o 
   2     3    16        117.20        115.89         12.64   o 
  -2     5    15       2588.54       2656.28         57.63   o 
   2     5    14        342.70        324.53         13.68   o 
  -2     7    11         73.68         88.66         10.48   o 
   2     7    10       1290.92       1312.08         21.50   o 
  -3     0    17        996.59        987.19         51.33   o 
  -3     1    17         51.49         51.73          7.19   o 
  -3     3    16        201.96        210.83         17.71   o 
  -3     4    15        424.88        423.92         23.06   o 
   3     5    12        994.62        997.32         23.35   o 
  -3     7     9        118.04        116.94         12.43   o 
  -3     8     3        235.59        221.58         16.16   o 
  -3     8     2        759.79        765.18         29.98   o 
   3     8     1       1017.21       1008.30         34.46   o 
   3     8     2          3.36          8.39          6.33   o 
  -4     3    14        153.09        144.35         11.28   o 
   4     3    12       1217.22       1227.83         40.39   o 
  -4     5    11       1360.22       1394.34         58.97   o 
   4     5     9        237.21        247.82         14.10   o 
  -4     7     3        771.59        798.79         31.61   o 
  -4     7     2        279.49        274.46         18.59   o 
   4     7     0        120.44        117.78         23.93   o 
   4     7     1        202.87        214.04         23.36   o 
   5     3     8        889.66        933.36         27.90   o 
  -5     4     9        847.13        873.75         33.24   o 
  -5     5     6       1422.20       1402.10         42.13   o 
   6     0     4         19.52         36.44         11.13   o 
  -6     1     6        341.60        348.90         13.91   o 
   6     1     3          6.08         13.63          7.03   o 
  -6     2     5         45.75         39.50          7.52   o 
   0     4    17       1004.44        999.57         27.80   o 
   0     5    16        166.53        168.67         11.75   o 
   0     9     5        749.59        787.88         52.56   o 
   1     2    18          7.64          6.03          5.76   o 
  -1     4    17        267.73        266.35         27.56   o 
   1     8     9        418.58        421.49         15.69   o 
  -1     9     4         62.04         69.54         13.83   o 
   1     9     4        410.10        383.51         31.76   o 
  -2     2    18        517.55        537.76         27.67   o 
   2     2    17          6.14         16.77          7.37   o 
  -2     8     8         11.16         14.30          5.44   o 
   2     8     7        254.28        231.52         13.41   o 
  -3     5    14         47.16         41.36          7.72   o 
  -3     6    12        924.83        915.41         48.77   o 
   3     7     8         96.71        106.92         14.71   o 
  -3     8     4         72.85         75.45          8.26   o 
   3     8     3         47.95         51.12          8.24   o 
  -4     2    15        273.35        274.73         12.93   o 
   4     2    13        475.97        451.96         36.24   o 
  -4     4    13         59.23         49.92         12.06   o 
   4     4    11        512.65        533.96         20.94   o 
  -4     6     9          0.00          4.86          5.85   o 
   4     6     7         23.95         31.92          6.92   o 
  -4     7     4        252.61        253.09         18.01   o 
   4     7     2        142.32        134.24         18.78   o 
   5     1    10         48.47         51.61          7.11   o 
  -5     2    12         50.65         48.36          8.09   o 
  -5     3    11         16.58          8.17          4.58   o 
   5     4     7        901.19        929.72         27.79   o 
  -5     5     7        247.49        244.97         18.26   o 
   5     5     4       1835.07       1865.24         48.85   o 
  -6     1     7        520.70        515.35         17.15   o 
   6     1     4       2072.58       2167.78         76.63   o 
  -6     2     6         43.09         39.13          6.03   o 
   6     2     3         32.89         38.41          7.92   o 
  -6     3     2         11.94         15.67          5.49   o 
  -6     3     1        194.75        202.35         16.49   o 
   0     1    19          0.11         11.72          7.31   o 
   0     3    18        434.68        444.14         24.40   o 
   0     8    10        140.92        129.60         10.13   o 
  -1     0    19       2263.10       2268.04         78.76   o 
  -1     1    19         24.48         23.25          6.32   o 
  -1     3    18       1311.38       1321.88         42.87   o 
  -1     5    16        253.07        256.63         14.48   o 
   1     6    14         21.73         27.05          5.43   o 
   1     7    12         80.33         79.69          7.18   o 
  -1     8    10        180.07        181.98         12.01   o 
  -1     9     5          6.84         13.03          6.58   o 
  -2     6    14          2.21          4.13          5.58   o 
   2     6    13        401.51        409.03         13.96   o 
   3     1    16        106.58         87.36         17.12   o 
  -3     2    17        687.98        661.36         30.72   o 
   3     3    15         27.89         31.45         11.32   o 
   3     6    11       2715.49       2736.48         41.30   o 
  -3     8     5        859.80        859.38         26.86   o 
   3     8     4        168.63        152.07         13.89   o 
  -4     5    12         23.31         36.07         19.49   o 
   4     5    10        197.17        194.27         12.86   o 
  -4     7     5       3482.73       3521.02         67.37   o 
   4     7     3        332.96        331.81         29.05   o 
  -5     0    13        110.71        107.33         16.42   o 
  -5     1    13        526.26        547.88         17.99   o 
   5     2    10          0.19          6.46          8.57   o 
   5     3     9         47.57         45.78          7.13   o 
  -5     4    10        115.09        115.91         12.87   o 
   5     5     5         94.72         92.87          9.09   o 
  -6     0     8          2.54          6.42          4.06   o 
  -6     3     4        226.70        255.00         18.30   o 
  -6     3     3         45.52         42.58          8.25   o 
   6     3     0        807.23        826.81         32.72   o 
   6     3     1         50.22         45.38          8.29   o 
   0     6    15        620.76        623.43         22.41   o 
   0     7    13          4.95          3.88          4.59   o 
   0     9     6          9.43          5.99          5.64   o 
   1     4    17         15.81         23.21          6.77   o 
  -1     6    15         22.78         15.17          8.00   o 
  -1     7    13        182.83        171.19         12.24   o 
   1     9     5        149.53        145.28         19.52   o 
  -2     4    17         64.65         78.14         15.53   o 
   2     4    16         59.40         68.16          7.72   o 
  -2     7    12         58.76         54.05         11.08   o 
   2     7    11       2210.56       2242.67         35.68   o 
  -2     8     9          0.15          9.36          7.20   o 
   2     8     8        181.66        161.51         11.61   o 
  -2     9     2         26.06         20.84          9.42   o 
  -2     9     1        514.54        522.26         37.56   o 
   2     9     0         21.64         25.30          8.91   o 
   2     9     1          5.52         15.19          7.53   o 
   2     9     2         30.69         17.16          8.48   o 
   3     5    13        121.94        102.47         12.05   o 
  -3     7    10         55.25         51.38          8.30   o 
  -3     8     6        476.22        453.13         19.68   o 
  -4     0    16        791.14        802.67         46.19   o 
   4     0    14        168.21        166.80         23.17   o 
  -4     1    16        732.62        720.68         25.45   o 
   4     1    14          0.68          8.37          8.47   o 
  -4     6    10        250.93        267.20         26.99   o 
   4     6     8        138.78        128.93         13.18   o 
  -4     7     6          5.02          1.75          5.89   o 
   4     7     4        248.62        228.45         24.10   o 
   5     0    11          4.67          4.33          4.98   o 
   5     4     8         97.93         92.89          9.31   o 
  -5     5     8         74.01         68.42         11.80   o 
  -5     6     3        171.45        168.78         15.54   o 
  -5     6     2        123.56        143.59         13.79   o 
  -5     6     1         21.57         26.21          6.35   o 
   5     6     0         40.36         38.70          7.87   o 
  -6     1     8         28.04         32.58          6.93   o 
   6     1     5        266.32        257.99         18.29   o 
  -6     2     7       1080.96       1134.40         41.64   o 
   6     2     4        182.47        218.38         17.53   o 
  -6     3     5        121.01        120.60         13.25   o 
   6     3     2         11.34          6.06          6.97   o 
   0     2    19        591.01        618.19         23.77   o 
   0     9     7         16.24         10.48          4.68   o 
   1     0    19       2793.04       2870.33        101.55   o 
  -1     2    19        279.67        293.64         20.75   o 
   1     3    18         89.26         97.09         11.76   o 
   1     5    16       1405.79       1421.01         52.55   o 
   1     8    10       1450.95       1435.89         29.18   o 
  -1     9     6        107.42         99.88         16.63   o 
   1     9     6        292.79        295.23         28.03   o 
   2     0    18        338.13        334.27         38.09   o 
   2     1    18       1321.31       1335.21         33.71   o 
  -2     3    18          4.50          8.50          5.51   o 
   2     3    17         33.73         21.73          6.59   o 
  -2     5    16        631.92        693.57         30.30   o 
   2     5    15        222.69        230.75         11.96   o 
  -2     9     4        211.50        203.44         23.66   o 
  -2     9     3        945.60        964.48         50.74   o 
   2     9     3         22.01         13.32          7.81   o 
   3     2    16         38.89         38.82         25.52   o 
  -3     3    17         19.58         23.47          7.01   o 
  -3     4    16        126.21        127.88         13.22   o 
  -3     6    13          9.26          9.30          7.73   o 
   3     7     9        434.13        466.40         19.28   o 
   3     8     5        643.27        639.00         28.02   o 
  -4     3    15         71.20         79.79          8.76   o 
   4     3    13          1.17          3.55          5.14   o 
  -4     4    14          0.08          7.35          5.51   o 
   4     4    12         32.01         31.81          5.80   o 
  -4     7     7        371.81        359.37         22.31   o 
   4     7     5        145.99        140.38         19.04   o 
   5     1    11        623.33        647.34         29.83   o 
  -5     2    13        967.86        980.68         31.24   o 
  -5     3    12         32.20         30.06          9.54   o 
   5     5     6        235.33        225.53         14.05   o 
  -5     6     4          1.63          5.72          5.25   o 
   5     6     1         75.69         71.88         13.13   o 
   5     6     2        319.57        299.16         28.63   o 
   6     0     6       1248.40       1358.97         56.84   o 
  -6     1     9         12.01         11.04          3.94   o 
   6     1     6       1263.02       1291.24         46.23   o 
  -6     2     8         21.98         11.89          4.98   o 
   6     2     5         71.18         72.77          8.30   o 
  -6     3     6          0.24          2.74          6.44   o 
   6     3     3        101.16         88.80         11.28   o 
   0     8    11          0.85         11.29          8.51   o 
   1     1    19        179.63        179.62         13.15   o 
   1     7    13         39.28         35.54          5.09   o 
  -1     8    11          9.21         10.46          5.07   o 
  -1     9     7        112.62        103.82         16.68   o 
  -2     1    19          8.90          9.30          4.88   o 
  -2     8    10         14.18         16.37          7.96   o 
   2     8     9         60.93         71.23          7.06   o 
  -2     9     5        120.16        121.90         18.24   o 
   2     9     4         52.13         47.76         12.53   o 
  -3     1    18         15.94         15.80          5.27   o 
  -3     5    15         27.68         24.94         10.93   o 
  -3     7    11        490.77        498.50         37.53   o 
  -3     8     7        483.42        501.70         25.90   o 
   3     8     6          2.05          2.95          7.38   o 
  -4     2    16        105.00         94.73          9.74   o 
   4     2    14        100.22        108.62         25.43   o 
   5     3    10          2.90          2.16          5.13   o 
  -5     4    11        412.05        418.02         24.00   o 
  -5     5     9          4.49          5.98          4.69   o 
  -5     6     5        935.73        944.07         35.41   o 
   5     6     3        195.05        172.08         22.40   o 
  -6     3     7          7.75          9.89          4.87   o 
   6     3     4          9.61         18.85          6.17   o 
  -6     4     2         69.01         83.64         11.20   o 
  -6     4     1          1.45          0.77          6.03   o 
   6     4     0          4.29          5.76          6.02   o 
   0     4    18         48.53         52.30          9.00   o 
   0     5    17       1283.89       1278.38         35.03   o 
   1     2    19        384.66        371.81         18.84   o 
  -1     4    18         28.14         26.77          7.45   o 
  -1     5    17          8.70          8.93          4.21   o 
   1     6    15         24.14         27.35          5.27   o 
   1     9     7          7.47         14.74          7.81   o 
  -2     2    19         63.71         54.26         10.55   o 
   2     2    18        733.08        767.17         32.86   o 
  -2     6    15        180.43        163.90         15.22   o 
   2     6    14        136.26        134.62          8.42   o 
  -2     7    13          2.15          1.84          5.12   o 
   2     7    12        426.14        427.57         14.42   o 
   3     0    17       1006.90        970.28         55.44   o 
  -3     2    18        171.36        152.18         16.58   o 
   3     4    15        382.18        388.55         34.56   o 
   3     6    12          0.27          1.97          5.48   o 
  -3     8     8         33.56         46.73          8.86   o 
  -4     5    13       1246.84       1300.01         65.57   o 
   4     5    11         14.41         13.11          4.57   o 
  -4     6    11         69.12         76.91         15.57   o 
   4     6     9        675.62        693.26         30.15   o 
  -4     7     8        312.15        282.17         19.93   o 
   4     7     6         40.78         42.36          8.65   o 
  -5     1    14        748.77        749.98         23.33   o 
   5     2    11        549.66        503.04         27.78   o 
   5     4     9        297.53        304.63         16.56   o 
   5     5     7          1.72          7.79          6.40   o 
  -5     6     6         14.72         11.37          4.90   o 
  -6     0    10       1311.54       1379.88         40.21   o 
  -6     2     9         65.05         62.83          6.86   o 
   6     2     6         27.84         20.40          7.14   o 
  -6     4     4          8.74         10.83          5.42   o 
  -6     4     3        147.40        138.89         13.83   o 
   6     4     1         14.30         10.10          4.97   o 
   0     0    20         84.82        104.22         17.82   o 
   0     3    19         46.88         40.56          9.93   o 
   0     7    14        401.59        400.45         18.75   o 
   0     9     8         31.27         36.40          7.84   o 
  -1     1    20         76.46         90.66         12.35   o 
  -1     3    19        457.26        471.82         26.48   o 
  -1     7    14         31.51         29.92          7.13   o 
   1     8    11         52.09         47.02          7.88   o 
  -1     9     8        229.22        256.74         19.00   o 
  -2     9     6        106.46         90.75         11.96   o 
   2     9     5        191.56        180.18         22.68   o 
   3     1    17        284.06        291.20         30.56   o 
   3     3    16          1.75          0.24          6.15   o 
   3     5    14         65.58         77.20         11.26   o 
   3     7    10       2246.98       2298.92         37.65   o 
   3     8     7        291.14        305.96         16.54   o 
  -4     1    17         67.74         58.49          7.82   o 
   4     1    15        266.13        265.91         30.06   o 
   5     0    12          0.00          6.85          8.36   o 
   5     1    12        435.57        448.22         25.62   o 
  -5     2    14         52.26         51.72          7.47   o 
  -5     3    13          0.20         10.93          8.62   o 
  -5     5    10        139.83        133.29         14.15   o 
   5     6     4          0.76          9.60          7.66   o 
  -6     1    10        106.61         96.09          8.09   o 
   6     1     7        654.96        655.49         30.06   o 
  -6     3     8        850.21        894.45         27.60   o 
   6     3     5          6.53          6.39          4.42   o 
  -6     4     5        166.12        149.55         14.45   o 
   6     4     2          6.01          8.17          4.50   o 
   0     1    20         59.90         66.40         15.55   o 
   0     6    16         65.95         59.88          7.37   o 
   0     8    12          2.03          4.60          6.51   o 
   1     4    18        752.42        785.69         32.95   o 
   1     5    17        272.41        291.59         15.77   o 
  -1     6    16       1644.91       1739.52         54.41   o 
  -1     8    12       1621.38       1573.58         48.52   o 
   1     9     8         25.96         22.72          4.88   o 
  -2     4    18        286.65        290.70         29.97   o 
   2     4    17        243.56        241.56         14.41   o 
   2     5    16         19.51         15.45          4.76   o 
  -2     8    11        107.24        106.78         18.85   o 
   2     8    10        618.00        627.17         19.85   o 
  -3     4    17         29.36         32.37         11.62   o 
  -3     6    14        523.26        498.64         37.55   o 
  -3     7    12        130.39        148.64         21.28   o 
  -4     3    16          5.96         12.17          5.98   o 
   4     3    14         93.76        107.08         13.22   o 
  -4     4    15         52.80         54.53         11.97   o 
   4     4    13        206.90        211.55         13.88   o 
  -4     7     9         15.57         19.78         15.44   o 
   4     7     7          0.71          7.64          8.00   o 
  -4     8     3          9.48          6.46          6.21   o 
  -4     8     2          8.99          2.96          6.23   o 
  -4     8     1        764.31        843.12         47.68   o 
   4     8     0          3.62          1.31          5.00   o 
   4     8     1          0.55          4.96          7.03   o 
   5     3    11          4.73         13.01          8.61   o 
  -5     4    12        440.08        432.32         34.28   o 
  -5     6     7        387.93        360.36         22.76   o 
   5     6     5         17.31         26.42          9.80   o 
  -6     2    10         35.43         39.55          7.29   o 
   6     2     7         63.01         52.03         15.16   o 
  -6     4     6        237.94        234.15         18.16   o 
   6     4     3        331.32        346.06         21.98   o 
   0     2    20        144.27        161.38         12.85   o 
   0     9     9        100.02        109.94         10.12   o 
   0    10     0        487.26        516.90         38.12   o 
   0    10     1        450.64        424.36         34.91   o 
   0    10     2        291.44        275.05         28.64   o 
  -1     2    20       1128.20       1128.82         41.11   o 
   1     3    19        148.49        126.68         19.17   o 
   1     7    14         30.94         27.42          4.71   o 
  -2     0    20        624.17        674.08         45.45   o 
  -2     3    19        561.13        540.31         29.25   o 
   2     3    18          0.32          3.63          4.85   o 
  -2     5    17        494.99        467.84         25.28   o 
  -2     9     7         35.33         33.79          8.05   o 
   2     9     6         65.89         69.12         14.83   o 
  -3     0    19        350.13        364.94         33.53   o 
   3     2    17        161.45        146.41         22.66   o 
  -3     3    18        150.85        170.80         16.75   o 
  -3     5    16        897.76        908.49         47.37   o 
   3     6    13        320.61        301.92         20.57   o 
  -3     8     9         70.41         65.68          9.91   o 
  -3     9     2        826.53        864.32         33.71   o 
  -3     9     1         71.61         71.02         10.51   o 
   3     9     0         15.29         19.69          6.16   o 
   3     9     1        428.70        429.83         23.91   o 
  -4     2    17        248.10        234.06         15.14   o 
   4     2    15       1229.32       1234.84         62.92   o 
  -4     5    14         95.97        102.43         17.81   o 
   4     5    12          3.07          4.83          6.97   o 
  -4     6    12        121.00        103.77         18.15   o 
   4     6    10          0.80          7.32          7.18   o 
  -4     8     4        446.85        460.04         29.96   o 
   4     8     2        158.30        152.47         20.42   o 
  -5     0    15         58.08         35.80         10.81   o 
  -5     1    15         44.36         44.26          8.02   o 
   5     2    12          6.56         10.62          5.52   o 
   5     4    10        101.36         97.10          9.71   o 
   5     5     8        154.07        148.06         14.73   o 
  -5     6     8        131.15        130.42         13.93   o 
  -6     0    11          0.00         10.20          9.04   o 
   6     0     8          4.58          6.54          7.40   o 
  -6     1    11        409.64        410.13         19.12   o 
   6     1     8          6.06         19.33          6.90   o 
  -6     3     9         19.45         19.23          4.89   o 
   6     3     6         41.01         45.55          7.41   o 
  -6     4     7          0.82          5.13          6.67   o 
   6     4     4         15.40         12.01          6.02   o 
   0    10     3         83.00         82.03         26.12   o 
   1     1    20         96.28         86.69          9.70   o 
   1     6    16        319.24        334.58         17.14   o 
   1     8    12        542.47        563.61         22.69   o 
  -1     9     9         55.28         55.53         11.19   o 
  -1    10     2        525.79        543.51         39.62   o 
  -1    10     1         74.75         74.96         16.03   o 
   1    10     0        111.31        140.70         20.67   o 
   1    10     1         17.44         20.51          9.39   o 
  -2     1    20        374.35        376.93         24.66   o 
   2     1    19          8.41         14.42          8.49   o 
  -2     6    16        132.12        127.71         14.15   o 
   2     6    15        594.97        586.36         17.65   o 
  -2     7    14        165.90        161.66         15.69   o 
   2     7    13        207.22        201.11         10.28   o 
  -3     1    19          7.49          7.08          5.15   o 
   3     7    11        569.70        601.89         19.64   o 
   3     8     8        501.19        501.88         21.32   o 
  -3     9     4         75.54         67.12          8.32   o 
  -3     9     3         38.63         38.73          7.77   o 
   3     9     2        160.25        157.02         15.99   o 
  -4     8     5        253.02        237.54         18.75   o 
   4     8     3         85.46         73.04         14.73   o 
  -5     3    14        209.44        202.44         14.00   o 
  -5     5    11          0.09          6.31          6.79   o 
   5     6     6         53.65         43.98          8.69   o 
  -5     7     1         56.42         58.56         10.08   o 
  -6     5     1         11.68          8.29          7.46   o 
   0     4    19         74.05         73.56         10.90   o 
   0     5    18         71.72         69.74         12.72   o 
   0     7    15         27.71         24.58          5.46   o 
   0    10     4        623.51        666.04         43.67   o 
  -1     4    19        354.84        354.17         23.26   o 
  -1     5    18          0.12          8.54          7.09   o 
  -1     7    15        423.42        448.85         25.37   o 
   1     9     9          3.11          3.19          3.68   o 
  -1    10     3          0.91          8.37          7.59   o 
   1    10     2         72.75         69.52         14.68   o 
   1    10     3          1.48          3.72          7.38   o 
  -2     8    12        161.69        161.56         45.41   o 
   2     8    11        254.42        235.73         14.81   o 
  -2     9     8          1.93          3.76          8.02   o 
   2     9     7        529.01        501.39         26.51   o 
  -3     2    19       1157.52       1166.14         43.10   o 
   3     4    16        156.05        169.64         23.39   o 
   3     5    15        126.13        118.84         13.64   o 
  -3     8    10       1137.46       1190.86         40.41   o 
  -3     9     5        285.58        263.22         15.79   o 
   3     9     3          8.64          6.44          7.20   o 
  -4     7    10         26.59         25.80         10.11   o 
   4     7     8        138.18        136.56         14.14   o 
  -4     8     6         16.99         15.29          6.28   o 
   4     8     4        206.71        211.24         24.01   o 
   5     0    13       2229.64       2270.55         85.76   o 
   5     1    13         72.65         72.99         11.07   o 
  -5     2    15         29.18         21.52          6.38   o 
   5     5     9         45.96         34.14          6.33   o 
  -5     7     3        170.67        155.61         15.36   o 
  -5     7     2         56.32         52.48          9.38   o 
   5     7     0         78.94         97.28         12.36   o 
   5     7     1         35.89         45.28          8.94   o 
  -6     2    11         44.63         36.31          7.49   o 
   6     2     8         16.55         16.32          5.96   o 
  -6     3    10         19.92         25.00          7.29   o 
   6     3     7          0.91         12.40          5.26   o 
  -6     4     8          7.09          2.60          4.02   o 
   6     4     5        500.91        504.25         26.68   o 
  -6     5     4        114.62        123.40         20.44   o 
  -6     5     3          2.80          6.26          7.87   o 
   6     5     0        248.01        235.46         27.48   o 
   6     5     1          8.73          4.74          7.47   o 
   0     3    20          0.33          6.03          5.91   o 
   0     6    17         18.13         25.09          5.72   o 
   0     8    13         61.49         55.30          7.94   o 
   0     9    10          0.01          6.78          6.54   o 
   0    10     5          1.57          0.80          6.86   o 
   1     2    20          5.45          8.80          6.26   o 
  -1     3    20        158.75        169.08         24.59   o 
  -1     6    17         67.93         68.74         11.10   o 
  -1     8    13         80.23         72.21          8.67   o 
  -1     9    10        234.14        198.79         29.06   o 
  -1    10     4       1570.89       1575.53         66.75   o 
   1    10     4        847.76        866.22         50.32   o 
  -2     2    20        146.25        152.50         16.12   o 
   2     2    19         46.26         55.03         15.22   o 
   3     1    18         17.27         11.91          7.94   o 
   3     3    17        326.47        289.16         30.81   o 
  -3     6    15        165.91        157.50         15.72   o 
  -3     7    13        340.37        361.91         33.24   o 
   3     8     9         99.55        106.41          8.88   o 
   3     9     4          8.19          3.12          6.31   o 
  -4     0    18         40.41         36.33         12.40   o 
   4     0    16        162.60        158.78         24.18   o 
  -4     1    18        223.36        216.46         15.19   o 
   4     1    16         27.97         23.34         12.48   o 
  -4     3    17        181.15        203.08         23.43   o 
   4     3    15        117.72        118.79         20.53   o 
  -4     4    16        467.57        487.38         26.31   o 
   4     4    14         61.66         50.34          9.24   o 
  -4     6    13        800.19        795.73         48.77   o 
   4     6    11        986.10       1006.03         39.52   o 
   5     3    12         33.91         38.06          8.98   o 
  -5     7     4        894.55        891.99         35.85   o 
   5     7     2         59.84         45.23         12.14   o 
  -6     0    12        588.32        579.65         37.75   o 
  -6     1    12       2073.28       2180.49         43.27   o 
   6     1     9         34.15         34.01          8.19   o 
  -6     5     5        156.02        180.27         16.55   o 
   6     5     2        171.51        164.49         22.96   o 
  -7     0     1          0.73          1.65          6.52   o 
  -1     0    21        533.56        569.54         42.31   o 
  -1     1    21        242.20        245.54         19.97   o 
   1     5    18        901.05        840.46         34.67   o 
   1     7    15         99.72         98.24          8.61   o 
  -1    10     5         26.56         35.09         11.17   o 
  -2     4    19        151.07        166.61         23.58   o 
   2     4    18        199.70        189.13         16.74   o 
  -2     5    18        240.08        245.17         28.27   o 
   2     5    17        209.75        203.68         12.01   o 
  -2     9     9        746.20        748.34         32.81   o 
   2     9     8         49.26         45.69          8.74   o 
  -3     4    18         31.58         41.44         12.87   o 
   3     7    12       1225.27       1269.45         42.94   o 
  -3     9     6         42.15         37.62         13.38   o 
  -4     5    15        356.06        350.88         23.11   o 
   4     5    13         88.52         83.22         11.68   o 
  -4     7    11          3.42          2.64          8.23   o 
   4     7     9         62.73         70.92         10.58   o 
  -4     8     7         80.15         71.95         10.65   o 
   4     8     5        268.61        257.88         26.92   o 
   5     2    13          7.10         11.49          6.11   o 
   5     4    11          3.69          4.34          4.36   o 
  -5     5    12        179.46        195.38         24.10   o 
   5     6     7          0.02          1.62          5.65   o 
  -5     7     5        298.95        279.05         20.54   o 
   5     7     3         30.66         33.33         11.26   o 
  -6     4     9         10.38         15.24          6.14   o 
   6     4     6        319.07        324.81         17.91   o 
  -6     5     6         25.89         28.72          7.87   o 
   6     5     3          4.46         18.34          9.05   o 
  -7     0     3        108.63        121.82         19.53   o 
   7     0     1        104.95         99.04         18.45   o 
  -7     1     3        236.23        241.90         27.06   o 
  -7     1     2         14.19         12.06          7.62   o 
  -7     1     1          9.83         10.65          8.41   o 
   7     1     0        375.44        415.45         35.55   o 
   0     1    21        176.51        162.03         16.62   o 
   0    10     6        248.68        282.93         28.59   o 
   1     4    19         23.51         30.20          7.31   o 
   1     8    13          0.90          2.51          7.12   o 
   1     9    10        136.94        155.80         10.51   o 
   1    10     5          4.70          7.87          7.31   o 
  -2     7    15        488.80        480.10         27.14   o 
   2     7    14        354.86        343.09         13.64   o 
  -2    10     2        187.78        188.63         24.37   o 
  -2    10     1          9.80         17.34          8.40   o 
   2    10     0         79.13         74.96         16.40   o 
   2    10     1        160.70        151.56         22.06   o 
   3     2    18          5.12         17.15          9.57   o 
  -3     3    19        972.88       1005.13         40.77   o 
  -3     5    17        613.00        649.44         46.60   o 
   3     6    14          2.61          8.50          7.22   o 
  -3     8    11         40.52         41.64         13.16   o 
   3     9     5        365.58        373.04         33.78   o 
  -4     2    18        264.69        269.17         16.70   o 
   4     2    16         47.50         38.45         13.37   o 
  -5     1    16        125.31        115.23         11.01   o 
  -5     3    15         34.56         31.70          6.37   o 
  -5     6    10         33.78         45.60          9.60   o 
  -5     7     6        411.33        410.28         25.14   o 
  -6     2    12         58.80         46.38          8.22   o 
   6     2     9        278.76        300.54         22.22   o 
  -6     3    11         12.41         15.30          6.38   o 
   6     3     8         94.47         94.43         10.15   o 
  -7     0     5        293.08        325.92         31.37   o 
  -7     1     4        500.84        510.83         38.86   o 
   7     1     1          0.99         15.24         10.06   o 
   0     2    21         89.92         99.16         13.01   o 
   0     7    16        263.84        263.96         19.87   o 
   0     9    11        298.12        307.09         17.39   o 
  -1     2    21        160.60        179.22         17.21   o 
   1     3    20        144.16        141.42         15.53   o 
   1     6    17          0.72          0.64          5.39   o 
  -1     9    11         79.56         55.23         13.78   o 
  -1    10     6         26.00         33.49         12.15   o 
   2     0    20       1297.70       1309.10         67.30   o 
  -2     3    20         20.77         11.84          5.38   o 
   2     3    19         32.25         29.02         12.14   o 
  -2     6    17        478.61        490.23         27.13   o 
   2     6    16        147.76        156.22          9.62   o 
  -2     8    13        116.60        107.03         19.09   o 
   2     8    12         13.59          4.16          6.81   o 
  -2    10     3        228.24        227.94         26.70   o 
   2    10     2        553.12        591.79         42.55   o 
  -3     1    20         18.81         19.27          5.95   o 
  -3     7    14        133.53        132.77         20.88   o 
  -3     9     7         33.51         25.25          6.75   o 
  -4     8     8         43.46         33.27          7.81   o 
   4     8     6          3.86         16.58          8.75   o 
  -5     2    16         67.16         67.19         11.25   o 
  -5     4    14        122.58        111.51         18.41   o 
   5     5    10        355.39        387.99         19.36   o 
   5     6     8         35.22         33.15          8.66   o 
  -5     7     7         60.61         60.40         10.42   o 
   5     7     4        215.15        235.24         26.83   o 
   6     0    10         21.92         11.06         10.27   o 
  -6     1    13        391.27        399.14         18.96   o 
   6     1    10         72.09         77.51         11.88   o 
  -6     5     7          3.36          0.58          8.97   o 
   6     5     4          0.09         11.26          9.38   o 
  -7     1     5         79.91         83.43         16.68   o 
   7     1     2         82.38         92.73         17.87   o 
  -7     2     3        192.44        185.95         17.12   o 
  -7     2     2         31.98         28.92          7.61   o 
  -7     2     1         51.66         42.89          9.00   o 
   7     2     0         49.66         43.52          9.08   o 
   0     5    19        550.81        517.62         28.23   o 
   0     8    14         31.68         30.19          5.77   o 
   0    10     7        143.49        147.19         20.82   o 
   1     0    21       1200.29       1170.12         60.64   o 
   1     1    21        108.44        102.39         14.86   o 
  -1     4    20          0.07         12.28          8.16   o 
  -1     5    19        164.87        176.05         16.63   o 
  -1     7    16          3.00          5.14          6.37   o 
  -1     8    14          1.28          2.83          4.41   o 
   1    10     6        504.98        513.37         38.86   o 
  -2     1    21         39.93         38.85          9.27   o 
   2     1    20        114.31        103.04         20.42   o 
   2     9     9         56.51         59.53          8.48   o 
  -2    10     4        670.26        697.48         46.03   o 
   2    10     3         53.43         61.74         15.29   o 
   3     4    17        167.78        137.89         22.22   o 
   3     5    16        278.52        294.92         21.78   o 
  -3     6    16        260.91        245.85         19.69   o 
   3     8    10         82.78         78.23         10.07   o 
   3     9     6       2082.47       2097.88         79.28   o 
   4     4    15         18.36         24.38          8.22   o 
  -4     6    14         62.41         67.84         16.19   o 
   4     6    12          7.83         10.54          5.95   o 
   4     7    10        187.00        179.48         16.47   o 
   5     1    14        104.23         95.08         13.41   o 
   5     3    13          4.18          6.52          6.44   o 
   5     4    12          0.00          3.67          6.06   o 
  -5     5    13        198.64        212.26         35.84   o 
   5     7     5         17.71         25.15         10.89   o 
  -6     4    10        134.60        120.21         13.74   o 
   6     4     7        175.00        189.05         14.11   o 
   7     0     3        379.88        404.49         35.85   o 
  -7     1     6        125.51        125.73         19.76   o 
   7     1     3        109.59         81.46         16.90   o 
  -7     2     5         55.90         54.25         10.22   o 
  -7     2     4        452.36        473.96         27.09   o 
   7     2     1        346.87        345.79         23.53   o 
   0     4    20         43.85         42.38          8.50   o 
   1     9    11         46.23         43.72          7.12   o 
  -1    10     7         32.20         30.28         11.50   o 
  -2    10     5        128.82        134.53         40.96   o 
   2    10     4         82.81         85.45         17.04   o 
   3     0    19       2614.16       2670.74         97.29   o 
  -3     2    20        723.43        777.10         36.38   o 
   3     3    18         64.74         65.19         16.31   o 
   3     7    13         32.52         24.74          6.97   o 
  -3     8    12         27.43         28.19         11.70   o 
  -3     9     8        426.49        405.12         25.16   o 
  -4     1    19         66.89         57.72          9.16   o 
   4     1    17        104.49         99.97         19.53   o 
  -4     3    18        141.80        149.42         16.62   o 
   4     3    16        286.01        290.87         31.75   o 
  -4     5    16        145.98        150.31         18.75   o 
   4     5    14        248.30        291.67         21.76   o 
  -4     7    12        133.46        116.28         19.79   o 
  -4     8     9        814.92        799.11         34.31   o 
   4     8     7        661.76        708.85         32.23   o 
  -5     6    11         42.10         42.04         12.66   o 
  -5     7     8         12.02         15.58          6.81   o 
  -6     2    13         73.00         75.56          8.83   o 
   6     2    10          2.31         10.22          7.10   o 
  -6     3    12         20.91         14.59          8.79   o 
   6     3     9         29.37         26.26          8.49   o 
  -6     5     8        273.02        255.80         20.00   o 
   6     5     5          0.12         20.44         11.06   o 
  -6     6     3        888.77        858.31         53.01   o 
  -6     6     2        238.91        244.32         28.74   o 
  -6     6     1         41.29         46.53         13.70   o 
   6     6     0         46.93         45.19         13.27   o 
  -7     0     7        290.53        315.85         31.18   o 
  -7     1     7          0.26          9.22          8.41   o 
   7     2     2         34.99         19.27          7.14   o 
   0     6    18        272.88        290.04         20.93   o 
   0     9    12          4.25          3.74          4.95   o 
   0    10     8        606.78        625.12         42.38   o 
   1     2    21        341.01        338.30         24.61   o 
  -1     3    21        965.65        996.60         40.42   o 
  -1     6    18        306.23        290.40         31.51   o 
   1     7    16          5.92          8.11          7.67   o 
   1     8    14        843.83        793.30         27.83   o 
   1    10     7        805.57        856.42         50.20   o 
  -2     2    21          0.04         10.78          6.57   o 
   2     2    20         22.09         16.81          9.45   o 
  -2     7    16         92.05         93.49         13.11   o 
   2     7    15         98.98        108.27          8.18   o 
  -2    10     6        107.60         99.03         13.56   o 
   2    10     5        361.42        400.53         35.45   o 
   3     1    19         29.42         24.34         11.94   o 
   3     6    15        102.95         99.41         10.34   o 
   3     9     7        111.09        117.88         20.25   o 
  -4     9     2         54.18         50.11          7.79   o 
  -4     9     1         40.73         56.64         12.64   o 
   4     9     0         21.23         12.89          5.21   o 
  -5     0    17        210.19        203.52         24.90   o 
  -5     1    17         61.98         59.11          8.22   o 
   5     2    14         39.98         50.33          9.80   o 
   5     5    11          2.23          7.57          7.98   o 
   5     6     9         31.22         28.63          7.71   o 
   5     7     6          3.61          1.62          8.80   o 
  -6     0    14        487.02        420.10         35.92   o 
  -6     4    11         91.84         94.95         12.43   o 
   6     4     8        131.44        139.35         12.30   o 
  -6     6     4        238.82        239.47         28.72   o 
   6     6     1          5.40          7.72          8.86   o 
   7     1     4          0.02          2.88          8.66   o 
  -7     2     6          0.42          1.34          4.37   o 
   7     2     3         27.96         15.59         15.40   o 
  -7     3     3         42.99         30.00          7.67   o 
  -7     3     2        182.97        187.38         17.35   o 
  -7     3     1        720.12        800.17         35.36   o 
   7     3     0          0.40          3.53          7.92   o 
   0     0    22         25.63         13.32          9.97   o 
   0     3    21        234.28        259.20         20.81   o 
   1     5    19         43.61         36.33          7.93   o 
  -1     9    12         72.05         69.01         22.07   o 
  -1    10     8         53.32         71.13         11.36   o 
  -2     4    20        658.69        684.37         48.48   o 
   2     4    19        497.85        532.06         42.89   o 
  -2     5    19          0.14          5.89          8.19   o 
   2     5    18          2.82          0.13          7.01   o 
  -2     8    14        123.16        137.10         15.72   o 
   2     8    13        122.48        120.59         14.03   o 
  -2     9    11        666.59        633.32         45.98   o 
   2     9    10         34.54         35.07          6.37   o 
  -3     4    19        104.54         94.93         19.31   o 
  -3     5    18        208.73        217.85         28.28   o 
   3     8    11         10.85         13.21          7.91   o 
  -3     9     9        103.40        126.29         14.50   o 
  -4     2    19        237.09        237.03         26.86   o 
   4     2    17        154.58        160.77         24.90   o 
  -4     9     3         82.17         91.00          9.89   o 
   4     9     1        383.78        383.03         24.21   o 
  -5     3    16         61.31         54.56         10.60   o 
  -5     4    15          7.76          9.62          7.19   o 
  -6     1    14        614.75        596.12         29.76   o 
   6     1    11         34.37         36.66          9.13   o 
  -6     5     9        346.10        372.59         24.18   o 
   6     5     6        280.59        263.04         29.76   o 
  -6     6     5       1440.88       1503.46         47.91   o 
   6     6     2        129.64        129.81         21.57   o 
   7     0     5        458.20        463.92         39.71   o 
  -7     1     8         50.56         49.43         13.96   o 
  -7     2     7        179.28        168.90         16.43   o 
  -7     3     4        112.87        123.05         14.12   o 
   7     3     1         11.30         18.67          6.31   o 
   0     1    22        153.82        144.64         15.80   o 
   0     7    17        895.30        859.53         58.36   o 
   0     8    15          0.12          7.10          4.86   o 
  -1     1    22        242.24        270.86         30.64   o 
   1     4    20          9.70         20.24         10.70   o 
   1     6    18        296.81        262.50         20.01   o 
  -1     7    17        642.33        668.76         32.22   o 
  -1     8    15          0.92          4.95          5.42   o 
   1    10     8         49.86         54.52         14.71   o 
  -2     6    18          2.02          3.03          7.39   o 
   2     6    17        537.41        528.20         17.78   o 
  -2    10     7         35.96         35.15          8.60   o 
   2    10     6        282.12        317.01         31.69   o 
  -3     0    21         73.13         64.64         23.85   o 
   3     2    19        142.74        136.28         24.18   o 
  -3     3    20         47.29         49.85         10.04   o 
  -3     7    15        174.72        195.62         18.08   o 
   3     9     8         29.61         23.40          7.48   o 
  -4     6    15       1717.88       1765.97         74.14   o 
   4     6    13        249.31        243.67         19.63   o 
  -4     7    13        163.56        165.81         24.10   o 
   4     7    11         54.23         58.71          9.45   o 
  -4     8    10        525.77        527.93         41.70   o 
   4     8     8          2.49         10.51          9.34   o 
  -4     9     4        253.91        248.73         15.95   o 
   5     0    15        248.96        285.74         32.46   o 
   5     1    15         73.35         58.01         16.45   o 
  -5     2    17        345.33        346.25         23.93   o 
  -5     5    14       1056.22       1103.38         58.16   o 
  -5     6    12        166.43        161.23         23.44   o 
  -5     7     9        102.68         90.21         12.62   o 
  -5     8     3        312.16        303.51         21.88   o 
  -5     8     2          8.57         16.49          6.55   o 
  -5     8     1        223.36        226.91         18.80   o 
   5     8     0         89.47         92.19         12.58   o 
  -6     3    13         22.60         21.02         11.43   o 
   6     3    10        313.59        309.49         22.52   o 
  -6     6     6        125.32        116.54         16.27   o 
   6     6     3        269.44        294.67         32.84   o 
  -7     0     9        161.00        133.58         21.80   o 
   7     1     5        310.18        342.47         34.09   o 
  -7     3     5          5.22          8.39          8.03   o 
   7     3     2         91.00         93.74         12.58   o 
   0    10     9         53.45         61.66          8.49   o 
   1     9    12       1358.58       1365.49         36.90   o 
  -1    10     9         69.35         80.35         11.78   o 
  -2     3    21        104.00         88.56         12.42   o 
   2     3    20         66.63         73.17         17.27   o 
  -3     1    21        400.88        430.82         27.68   o 
  -3     6    17         62.74         54.36          9.73   o 
  -3     8    13         63.65         45.73         19.90   o 
  -3    10     3          3.30          5.80          8.13   o 
  -3    10     2        585.49        609.87         44.81   o 
  -3    10     1         30.02         23.29         10.72   o 
   3    10     0        325.58        334.91         33.54   o 
   3    10     1        175.15        168.17         24.90   o 
   4     4    16         34.26         31.39          8.81   o 
  -4     9     5        122.39        131.15         12.15   o 
   4     9     3         37.45         42.40         12.92   o 
   5     3    14          9.01          7.46          5.32   o 
   5     4    13         12.65          4.79          6.77   o 
   5     6    10        375.67        394.92         25.27   o 
   5     7     7         37.11         37.65          8.82   o 
  -5     8     4        603.23        642.13         31.88   o 
   5     8     1        561.86        595.78         29.76   o 
   5     8     2        119.67        111.46         19.17   o 
  -6     2    14        344.14        354.80         21.37   o 
   6     2    11        132.28        123.75         14.87   o 
   6     4     9         62.24         51.43          7.99   o 
  -6     5    10         13.81         12.49         10.75   o 
   6     5     7          8.99          3.65          4.34   o 
  -7     1     9        437.67        446.61         37.66   o 
  -7     2     8         69.01         75.20         11.39   o 
  -7     3     6        404.72        408.20         25.35   o 
   7     3     3          1.75          9.74          8.35   o 
   0     2    22        469.12        471.59         28.15   o 
   0     5    20       1196.27       1181.61         59.42   o 
   0     9    13       1085.81       1078.14         33.26   o 
   0    11     1        303.84        323.16         32.18   o 
   0    11     2         20.57         13.65          9.16   o 
  -1     2    22         51.31         50.19         10.06   o 
   1     3    21        164.54        155.55         16.69   o 
  -1     5    20        164.24        160.20         16.65   o 
  -2     0    22       1271.07       1339.54         68.63   o 
  -2     1    22         26.60         33.39          9.70   o 
   2     1    21         47.80         47.79         14.12   o 
  -2     9    12         16.34          9.06          8.69   o 
   2     9    11         15.19         16.57          7.04   o 
  -2    10     8        323.27        359.13         24.21   o 
   2    10     7        137.79        121.32         19.87   o 
   3     4    18          6.80         14.31         10.38   o 
   3     5    17         25.18         20.07          5.36   o 
   3     7    14         70.27         42.91          9.02   o 
  -3     9    10       1125.09       1083.86         62.31   o 
  -3    10     4          2.02          8.00          8.22   o 
   3    10     2        117.25        141.69         22.39   o 
   4     0    18        530.99        536.22         45.04   o 
   4     3    17         16.10         15.45         10.00   o 
  -4     4    18        313.79        357.85         35.74   o 
  -4     5    17        140.31        142.24         23.53   o 
   4     5    15         21.79         15.21          6.27   o 
  -4     9     6          3.59          6.27          5.46   o 
   4     9     4         28.45         39.28          8.45   o 
   5     2    15          4.80         15.60         11.57   o 
   5     5    12        274.88        282.14         17.14   o 
  -5     7    10         84.62         75.86         16.84   o 
  -5     8     5        352.61        337.46         23.39   o 
   6     0    12        119.38        168.02         24.07   o 
  -6     4    12         29.16         15.64         10.27   o 
  -6     6     7         19.33         22.81         10.34   o 
   6     6     4         23.37         31.70         13.48   o 
   7     1     6        230.86        239.20         29.44   o 
   7     2     5         58.57         44.44         12.31   o 
  -7     3     7          0.28          5.68          5.21   o 
  -7     4     2          1.84          3.07          8.26   o 
  -7     4     1        107.63        105.74         20.09   o 
   0     4    21          8.69         11.28          8.53   o 
   0     6    19        112.51         99.90         12.66   o 
   0    11     3         25.77         22.18         13.98   o 
   1     1    22         10.76         12.37          6.81   o 
  -1     4    21        122.82        124.80         15.05   o 
   1     7    17        184.73        187.96         14.07   o 
   1     8    15        191.44        196.07         14.30   o 
  -1     9    13        102.63         86.95         12.49   o 
   1    10     9          7.23          8.65          5.25   o 
  -1    11     2          2.33          5.71          7.29   o 
  -1    11     1        193.62        176.79         24.34   o 
   1    11     0         60.61         86.69         17.65   o 
   1    11     1       1108.29       1140.77         60.55   o 
  -2     7    17         13.41         16.14          9.21   o 
   2     7    16        144.82        133.49          9.52   o 
  -2     8    15        143.16        149.93         16.38   o 
   2     8    14        119.80        118.92         14.14   o 
  -3     2    21        334.17        326.50         29.63   o 
   3     3    19         16.92         23.56         10.33   o 
   3     6    16         29.59         23.53          6.40   o 
   3     8    12        232.32        211.49         18.59   o 
   3     9     9          0.00          7.52          7.51   o 
  -3    10     5         30.36         24.18          9.37   o 
   3    10     3          6.62         13.76          9.96   o 
  -4     0    20        275.72        287.74         31.54   o 
  -4     1    20          2.36          1.01          7.84   o 
   4     1    18        411.62        478.93         42.67   o 
  -4     3    19         21.33         18.60          7.32   o 
   4     8     9          0.88          8.70          5.91   o 
  -5     1    18          3.43         13.20          7.96   o 
  -5     3    17        269.34        296.14         23.00   o 
  -5     4    16          3.98          5.58          5.58   o 
  -5     6    13         88.56         85.24         20.35   o 
   5     7     8        177.22        197.44         18.28   o 
  -5     8     6         27.15         20.88          9.36   o 
   5     8     3        357.60        386.24         34.93   o 
  -6     1    15         63.56         53.45          9.68   o 
   6     1    12        241.47        284.18         22.11   o 
  -7     1    10         62.87         64.13         15.81   o 
  -7     2     9         17.31         13.31          6.48   o 
   7     3     4         16.01         13.97          6.45   o 
  -7     4     4          0.03          1.48          8.28   o 
   7     4     0        146.98        162.27         24.12   o 
   0    10    10        135.91        157.03         16.13   o 
   0    11     4          0.61          8.48          8.88   o 
  -1    10    10        107.96        120.72         21.81   o 
  -1    11     3        107.92        124.17         20.42   o 
   1    11     2         10.11         16.55          9.31   o 
  -2     2    22         87.28        102.28         13.75   o 
   2     2    21        440.87        471.89         42.71   o 
   3     1    20        274.59        285.18         32.92   o 
  -3     7    16         45.17         37.97          9.19   o 
   3    10     4        231.74        224.41         27.97   o 
  -4     6    16         76.78         67.87         10.60   o 
   4     6    14          0.34          0.91          7.05   o 
  -4     7    14        150.03        181.43         26.22   o 
   4     7    12        413.48        401.27         36.34   o 
  -4     9     7        226.67        225.74         19.48   o 
   4     9     5         33.99         42.68          9.10   o 
  -5     5    15        254.29        264.31         29.51   o 
   5     8     4          0.03          5.47          8.07   o 
  -6     3    14          0.80          4.99          6.47   o 
   6     3    11         15.43         10.89          5.70   o 
  -6     5    11        377.59        382.41         25.20   o 
   6     5     8        148.50        137.32         15.40   o 
  -6     6     8          0.28          2.95          6.12   o 
   6     6     5        391.48        374.40         35.42   o 
   7     0     7       1262.92       1321.30         67.85   o 
   7     2     6          1.64          9.74          8.99   o 
  -7     3     8         61.38         53.77         10.63   o 
  -7     4     5         19.56         23.88         11.07   o 
   7     4     1        112.61        113.28         22.12   o 
   0     3    22        249.90        274.67         22.09   o 
   0     8    16         35.08         28.79          9.44   o 
   0    11     5         91.82        102.53         20.91   o 
   1     2    22        195.37        181.42         21.02   o 
  -1     3    22          0.14          7.04          7.92   o 
   1     5    20         35.12         32.30          8.35   o 
  -1     8    16         23.41         20.15          5.50   o 
   1     9    13         62.01         62.04          8.58   o 
  -1    11     4         66.87         90.51         18.17   o 
   1    11     3        323.30        317.59         32.78   o 
  -2     4    21          0.93          3.50          7.77   o 
   2     4    20         92.88        100.51         24.43   o 
  -2     5    20        130.29        167.56         24.69   o 
   2     5    19        266.40        248.65         29.35   o 
  -2    10     9         67.59         74.40         17.74   o 
   2    10     8        147.52        163.43         23.18   o 
  -3     4    20         79.13         75.01         16.90   o 
  -3     5    19        232.39        205.44         27.64   o 
  -3     8    14         13.94         13.04          9.30   o 
  -3     9    11          8.94         21.76         10.75   o 
  -3    10     6         76.30         81.10         12.11   o 
  -4     2    20        160.67        156.78         18.16   o 
   4     2    18         20.61         38.10         16.19   o 
  -5     2    18        181.39        196.99         19.01   o 
   5     4    14         78.04         87.64         13.30   o 
   5     6    11        339.76        334.93         23.53   o 
  -5     7    11         19.00         20.93         10.86   o 
  -5     8     7        234.16        259.53         21.28   o 
  -6     2    15        117.07         97.20         18.88   o 
   6     2    12         38.50         61.29         12.79   o 
  -6     4    13         95.35         66.93         16.10   o 
   6     4    10          0.01          2.23          7.38   o 
   7     1     7         20.25         27.30         13.48   o 
  -7     2    10          0.46          5.47          8.30   o 
   7     3     5         12.16          9.38          6.26   o 
  -7     4     6         71.61         64.33         16.45   o 
   7     4     2         51.30         34.01         12.84   o 
   0     7    18        137.75        138.45         15.15   o 
  -1     0    23        450.72        488.94         41.83   o 
   1     4    21        430.61        421.54         27.16   o 
   1     6    19         31.72         30.76         10.32   o 
  -1     7    18         64.20         66.01         16.11   o 
   1    10    10          6.64          0.12          7.19   o 
  -1    11     5        151.89        152.51         25.38   o 
   1    11     4        244.26        257.76         29.34   o 
  -2     6    19         55.68         54.77         15.04   o 
   2     6    18          0.08          8.97          8.43   o 
  -2     9    13        207.61        208.36         42.23   o 
   2     9    12          0.37          6.08          9.01   o 
   3     2    20         65.86         84.82         30.79   o 
  -3     3    21          6.99          3.58          6.16   o 
  -3     6    18          0.00          2.13          6.42   o 
   3     9    10          3.12          9.51          4.48   o 
   3    10     5          1.31          6.37         10.18   o 
  -4     8    12          2.22          6.18          6.19   o 
   4     8    10          7.57          5.06          6.18   o 
  -4     9     8         63.44         76.39         11.77   o 
   4     9     6          0.97          4.13          6.69   o 
   5     1    16          7.18         10.68          7.75   o 
   5     3    15        210.37        232.24         20.53   o 
   5     5    13          5.09          6.73          5.07   o 
   5     8     5        276.88        279.06         29.93   o 
  -6     6     9         64.66         60.94         10.56   o 
   6     6     6         16.81         24.54         11.13   o 
  -6     7     3        800.74        872.15         54.87   o 
  -6     7     2        189.69        200.96         27.00   o 
  -6     7     1        389.30        392.33         36.65   o 
   6     7     0         76.70         72.59         16.58   o 
   6     7     1          3.37          0.05          5.68   o 
  -7     0    11        401.47        424.29         37.29   o 
  -7     1    11          3.98          4.82          7.78   o 
  -7     3     9        146.70        166.37         24.30   o 
   7     4     3        302.69        295.33         32.62   o 
   0     1    23          8.84         13.26          7.38   o 
   0     9    14          0.77          8.82          5.65   o 
   0    10    11        173.81        164.40         13.54   o 
   0    11     6        159.23        140.15         21.60   o 
  -1     1    23        185.11        194.67         27.09   o 
  -1     9    14        263.59        266.70         21.53   o 
   1    11     5         78.73         79.22         19.20   o 
   2     3    21          0.14          3.08          9.56   o 
  -2    11     1          5.41          6.03          8.90   o 
   2    11     0        478.61        547.74         43.56   o 
   3     5    18        778.96        800.48         52.74   o 
   3     7    15         15.75         18.43          7.70   o 
   3     8    13          3.75          9.85          5.24   o 
  -3    10     7        349.25        357.63         24.76   o 
  -4     4    19         27.07         17.84         11.32   o 
   4     4    17         35.44         39.14         15.77   o 
   4     5    16        137.08        149.07         16.68   o 
  -5     6    14         43.78         36.75         12.51   o 
   5     7     9         11.77         30.80         13.85   o 
  -5     8     8        104.09        110.22         13.81   o 
  -6     0    16          4.63          0.63          8.07   o 
  -6     5    12         53.13         44.87         13.47   o 
   6     5     9          0.01          5.85          7.30   o 
  -6     7     4        141.47        134.72         22.74   o 
   6     7     2         51.41         46.20         13.73   o 
   7     2     7         23.17         23.96          7.40   o 
   7     3     6          0.29         15.57          9.66   o 
  -7     4     7        210.16        217.17         28.04   o 
   1     3    22        133.15        118.57         15.09   o 
   1     8    16         11.23          7.66          7.42   o 
  -1    10    11         71.28         74.06         18.55   o 
  -1    11     6          9.40         18.52         11.07   o 
  -2     3    22         48.04         32.24          9.49   o 
  -2     8    16        388.84        408.58         26.94   o 
   2     8    15         81.69         84.88         12.22   o 
  -2    10    10        160.97        167.01         24.82   o 
   2    10     9        174.76        165.32         13.73   o 
  -2    11     3         27.44         38.28         18.57   o 
  -2    11     2         71.56         89.81         19.32   o 
   2    11     1        356.29        349.25         41.02   o 
   2    11     2        191.01        174.31         25.29   o 
  -3     1    22          6.98          5.77          9.08   o 
   3     4    19         39.20         37.19         13.24   o 
  -3     9    12        424.27        445.85         40.52   o 
   3    10     6        330.12        312.39         33.01   o 
   4     3    18         63.83         78.65         18.44   o 
  -4     5    18         86.30         85.74         18.53   o 
  -4     7    15          6.73          5.50          9.34   o 
   4     7    13        301.99        301.30         32.71   o 
  -4     9     9        249.30        263.48         31.19   o 
   4     9     7         14.44         21.41          6.40   o 
  -5     0    19          1.00          4.81          9.47   o 
   5     2    16        149.26        140.77         16.32   o 
  -5     4    17        614.19        628.49         48.15   o 
  -5     7    12         78.56         62.59         18.82   o 
   5     8     6         37.10         33.65         12.81   o 
  -6     1    16         10.82         22.11          8.38   o 
   6     1    13         19.10         16.03          7.47   o 
  -6     3    15         16.05         17.89          7.81   o 
   6     3    12         23.96         21.42          7.30   o 
  -6     7     5         81.23         83.28         13.00   o 
   7     1     8         21.35         18.10         10.68   o 
  -7     2    11        211.76        215.14         41.25   o 
   7     4     4        249.46        285.95         32.27   o 
  -7     5     2        287.63        299.81         33.68   o 
  -7     5     1         29.54         45.93         14.05   o 
   0     2    23         24.39         22.10          7.60   o 
   0     5    21        301.28        317.45         23.57   o 
   0    11     7        126.10        139.24         21.49   o 
  -1     2    23        460.04        454.02         28.69   o 
  -1     5    21        194.17        199.85         18.83   o 
  -1     6    20        170.45        150.23         24.31   o 
   1     7    18        231.09        226.59         15.76   o 
   1     9    14          0.43          2.37          5.11   o 
   1    10    11        107.00        117.53         14.63   o 
   1    11     6        152.39        136.52         21.47   o 
   2     0    22        239.42        254.93         32.69   o 
  -2     1    23         63.27         65.85         12.77   o 
   2     1    22         52.84         66.01         18.23   o 
  -2     7    18          1.19          6.50          9.25   o 
   2     7    17          0.36          4.87          4.40   o 
  -2    11     4          0.01          3.00          7.68   o 
   2    11     3        200.87        204.99         26.87   o 
   3     6    17          4.21          9.79          4.53   o 
  -3     7    17        254.39        258.93         21.55   o 
  -3     8    15        121.19        102.44         19.52   o 
  -3    10     8        165.25        168.04         17.50   o 
   4     1    19          0.47          7.80          8.02   o 
  -4     3    20         43.42         39.89         11.17   o 
  -4     6    17        148.22        180.10         26.35   o 
   4     6    15         57.29         52.04         10.85   o 
  -5     1    19        308.44        303.88         20.23   o 
  -5     3    18        349.21        341.23         25.16   o 
  -5     5    16         26.61         14.36          6.42   o 
   5     6    12        109.95        119.06         14.80   o 
  -5     8     9         31.94         16.75          7.08   o 
  -6     4    14         43.71         43.79         13.85   o 
   6     4    11          8.21          9.51          5.38   o 
  -6     6    10         14.94          7.96          6.34   o 
   6     6     7        105.67        127.11         35.50   o 
  -6     7     6         41.95         51.19         10.59   o 
   6     7     3        164.12        168.70         24.83   o 
  -7     1    12        209.40        246.73         29.59   o 
  -7     3    10         20.25         28.78         13.13   o 
  -7     4     8          0.06          4.59          7.88   o 
  -7     5     4        151.66        141.34         24.05   o 
  -7     5     3         46.02         48.12         13.66   o 
   7     5     0         53.36         50.25         16.02   o 
   0     4    22        407.54        402.63         26.92   o 
   0     6    20         40.07         30.75          8.26   o 
   0     8    17         16.80         20.97          7.27   o 
   1     0    23        135.12        147.32         30.99   o 
  -1     4    22          1.15          7.87          7.44   o 
  -1     8    17         13.17         14.60          6.15   o 
  -1    11     7       1174.66       1231.51         46.20   o 
  -2     9    14        128.02        113.24         20.93   o 
   2     9    13        140.33        132.25         15.51   o 
  -2    11     5        137.02        127.90         21.32   o 
   2    11     4         22.08         28.40         11.29   o 
   3     0    21       1116.94       1180.85         68.58   o 
  -3     2    22         38.36         40.18          9.04   o 
   3     3    20         54.04         46.54         14.54   o 
   3    10     7        121.49        100.62         18.67   o 
  -4     1    21         92.50         96.63         11.46   o 
  -4     8    13         12.37         22.02         11.01   o 
   4     8    11        302.90        275.97         18.72   o 
   5     4    15        279.29        276.36         22.54   o 
   5     7    10        142.97        147.43         17.02   o 
  -6     2    16         22.33         22.85          7.57   o 
   6     2    13         71.33         77.44         12.94   o 
  -6     7     7          1.65          3.88          5.59   o 
   6     7     4         20.10         22.74         11.02   o 
   7     0     9         69.09         62.24         17.70   o 
   7     2     8         11.33         17.72          7.90   o 
   7     3     7        318.93        326.17         34.87   o 
   7     4     5          3.17          2.96          7.25   o 
  -7     5     5         30.90         32.96         12.61   o 
   7     5     1         89.74        103.85         20.68   o 
   0     9    15         59.91         52.46          8.18   o 
   0    10    12        108.26        118.48         12.03   o 
   1     1    23        280.25        293.93         18.84   o 
  -1    10    12        459.24        510.86         43.71   o 
  -2     2    23        105.82        106.04         15.05   o 
   2     2    22          1.89          5.09          8.34   o 
  -2     5    21         49.96         58.01         23.76   o 
   2     5    20        297.56        304.28         33.63   o 
   2    10    10        118.92        137.24         18.34   o 
   3     1    21         14.49         18.59         10.02   o 
  -3     4    21         84.30         73.10         17.21   o 
  -3     5    20        192.54        197.95         27.88   o 
   4     2    19          0.95          7.25          8.08   o 
  -4     9    10          0.09          6.47         10.09   o 
   4     9     8         10.97         15.28          9.36   o 
  -4    10     3        370.26        352.19         25.19   o 
  -4    10     2         59.63         39.36          9.04   o 
  -4    10     1        311.24        304.42         32.97   o 
   4    10     0         24.12         38.10         13.12   o 
   4    10     1         26.76         22.48         10.02   o 
  -5     2    19        412.23        402.03         27.00   o 
   5     3    16        383.55        407.58         42.28   o 
   5     5    14         49.63         53.56         10.18   o 
   5     8     7        216.48        194.01         25.40   o 
  -5     9     3         33.83         46.08          9.76   o 
  -5     9     2        287.18        295.87         22.26   o 
  -5     9     1          2.22         10.99         10.30   o 
   5     9     0        580.52        623.00         32.11   o 
  -6     5    13         69.65         50.44         13.27   o 
   6     5    10          7.00          6.52          8.08   o 
   6     6     8         36.55         32.02         11.56   o 
   7     1     9          7.18          1.70          7.22   o 
  -7     2    12         15.03         21.84         10.32   o 
  -7     4     9        272.62        292.64         39.47   o 
  -7     5     6          4.71          8.52          7.59   o 
   7     5     2         11.80         11.15          9.01   o 
   0     7    19         17.64         23.81         10.36   o 
   0    11     8        257.41        263.99         21.65   o 
  -1     3    23        112.09        114.56         15.14   o 
   1     5    21         69.80         66.76          9.61   o 
  -1     7    19        100.90        126.59         22.57   o 
  -1     9    15          3.18          5.91          8.97   o 
  -2     4    22        155.25        170.61         26.04   o 
   2     4    21         60.31         70.71         17.89   o 
   2     6    19         91.27         77.02         17.27   o 
  -2    11     6          0.60         14.20         10.89   o 
   2    11     5          4.42         11.22          9.87   o 
  -3     6    19         15.25         22.37         12.13   o 
   3     7    16          0.53         12.03          7.29   o 
   3     8    14          7.41          6.77          7.49   o 
  -3     9    13         13.82          8.05          8.58   o 
  -3    10     9         81.29        104.03         21.65   o 
  -4     2    21         78.56         88.44         13.44   o 
  -4    10     4         56.85         72.88         12.58   o 
   4    10     2         23.81         20.31         10.57   o 
   5     1    17        109.39        103.38         22.26   o 
  -5     6    15        118.29        127.79         21.35   o 
  -5     7    13         81.08         76.45         17.88   o 
  -5     8    10          0.47         20.64         13.79   o 
  -5     9     4          0.96          9.26         10.27   o 
   5     9     1         60.83         63.81         11.10   o 
   6     0    14         47.55         59.43         16.53   o 
  -6     6    11        515.85        536.61         37.66   o 
  -6     7     8         32.26         28.83          8.15   o 
   6     7     5         36.11         35.85         11.80   o 
  -7     0    13        105.25         88.24         16.98   o 
   7     4     6          0.07          6.52          7.18   o 
   7     5     3         14.15         16.76         13.33   o 
   0     3    23         23.93         23.50         13.01   o 
   1     2    23        113.07        103.48         14.47   o 
   1     4    22         93.52         90.32         18.31   o 
   1     6    20        198.06        177.20         17.75   o 
   1     8    17         71.69         79.83          9.97   o 
   1    10    12         36.73         46.53         12.45   o 
  -1    11     8          3.18         12.87          8.75   o 
  -2     8    17        630.38        667.04         34.68   o 
   2     8    16         32.22         28.10          9.94   o 
   3     2    21         45.65         57.66         22.07   o 
  -3     3    22          1.82          7.09          9.71   o 
   3    10     8        107.48        114.13         20.28   o 
  -4     4    20         77.87         72.75         18.01   o 
   4     4    18         21.46         28.90          9.13   o 
  -4     5    19         43.76         65.05         19.58   o 
   4     5    17        266.26        271.02         22.48   o 
  -4     7    16         19.37         18.67          7.72   o 
   4     7    14        500.31        459.13         40.48   o 
  -4    10     5         51.44         50.86         12.65   o 
   4    10     3         59.58         64.29         15.21   o 
  -5     4    18         92.60        110.51         20.95   o 
  -5     9     5          1.10          2.65          7.69   o 
   5     9     2         34.22         32.15         11.33   o 
  -6     1    17          4.72          8.50          6.38   o 
   6     1    14        132.50        130.69         16.05   o 
  -6     3    16        135.00        129.79         22.07   o 
   6     3    13        219.60        212.26         20.54   o 
  -6     4    15          0.03          5.39          6.87   o 
   6     4    12         27.35         18.15          6.77   o 
  -7     1    13          6.02          4.46          6.33   o 
   7     2     9        350.77        353.25         25.27   o 
   7     3     8          4.55          8.64          9.11   o 
  -7     5     7         50.98         74.39         18.54   o 
  -8     0     2        202.05        176.26         25.65   o 
   0     0    24        425.53        454.99         56.35   o 
   1     9    15        134.15        120.54         12.11   o 
   1    11     8         22.25         31.17         16.78   o 
  -2    11     7        679.49        712.05         35.75   o 
   2    11     6        193.60        168.94         24.62   o 
  -3     0    23         79.32         76.68         19.09   o 
   3     4    20         58.23         78.95         18.62   o 
   3     5    19        174.18        179.96         26.74   o 
  -3     8    16         41.61         36.56          9.03   o 
   3     9    12        191.07        186.33         26.71   o 
  -3    10    10        163.80        150.35         24.84   o 
  -4     8    14        595.51        636.35         48.63   o 
   4     8    12        220.59        232.52         24.61   o 
  -4     9    11         36.27         19.19          9.48   o 
   4     9     9          5.84         13.30         11.62   o 
   5     2    17        112.21        121.86         15.74   o 
  -5     3    19         35.52         20.93          8.64   o 
  -5     5    17        118.79        125.90         22.72   o 
   5     6    13        850.24        962.11         59.55   o 
   5     7    11          9.13          6.96          5.30   o 
   5     8     8          0.04          5.29          5.52   o 
   5     9     3         33.08         52.20         14.52   o 
  -7     4    10        164.59        143.88         24.32   o 
   7     5     4        349.20        377.41         37.60   o 
  -8     0     4        169.87        207.28         28.04   o 
   8     0     0         26.90         16.50          7.45   o 
  -8     1     3          2.61          2.24          8.14   o 
  -8     1     2        219.75        240.77         30.08   o 
  -8     1     1         59.21         40.76         12.66   o 
   0     1    24        176.51        158.95         17.74   o 
   0    10    13         27.32         27.27          6.96   o 
   0    11     9       1460.09       1481.83         75.04   o 
  -1     1    24         53.61         43.19         14.37   o 
   1     7    19         57.37         48.19         10.08   o 
  -1    10    13        289.62        287.61         24.02   o 
  -1    11     9        702.19        716.09         52.88   o 
  -2     3    23         11.35          9.80          8.26   o 
   2     3    22        156.33        163.49         26.10   o 
  -2     7    19        101.80         96.77         20.97   o 
   2     7    18        383.56        372.18         17.59   o 
  -2     9    15          7.10         11.00          8.44   o 
   2     9    14          2.77          9.20          7.79   o 
  -2    10    12         87.88         74.62         18.53   o 
   2    10    11          0.21         16.62          9.96   o 
  -3     1    23        458.18        477.40         30.80   o 
   3     6    18          1.59         10.25          9.48   o 
  -3     7    18          3.29         14.20          8.26   o 
  -3    11     3          1.77          7.78          9.80   o 
  -3    11     2         46.13         46.94         15.43   o 
  -3    11     1        145.35        151.75         42.59   o 
   3    11     1         14.11         12.61          9.30   o 
  -4     3    21         12.13         10.75         10.51   o 
   4     3    19         12.97         30.38         15.09   o 
  -4     6    18          8.62          9.23          9.66   o 
   4     6    16          2.54          6.83          9.99   o 
   4    10     4          1.28          4.70          7.20   o 
  -5     1    20         48.33         52.67          8.93   o 
  -5     8    11        363.51        394.10         38.62   o 
  -5     9     6         19.30         15.85          7.28   o 
  -6     2    17        364.19        362.86         25.44   o 
   6     2    14         17.54         12.52          6.87   o 
  -6     5    14         40.46         52.11         15.25   o 
   6     5    11        124.73        145.37         16.87   o 
  -6     6    12          6.66          1.82          6.74   o 
   6     6     9         55.45         58.58         11.33   o 
  -6     7     9          2.84         10.28          9.45   o 
   6     7     6        136.14        126.15         21.64   o 
   7     1    10          0.03          1.20          9.92   o 
  -7     2    13         73.52         64.26         11.16   o 
  -7     3    12        313.58        300.95         32.83   o 
   7     4     7          0.55          1.32          4.82   o 
  -7     5     8         35.09         47.38         16.01   o 
  -8     1     4         62.81         68.88         17.20   o 
   8     1     0        129.79        132.67         22.44   o 
   0     5    22         82.85         96.08         13.52   o 
   0     8    18        119.85        138.44         12.93   o 
   0     9    16        142.95        129.90         12.41   o 
   1     3    23        291.72        283.88         23.27   o 
  -1     5    22        386.10        430.05         39.10   o 
  -1     6    21          9.62          1.90          7.51   o 
  -1     8    18         29.28         33.24          6.88   o 
  -2     0    24        365.96        339.64         36.36   o 
   2    11     7         22.34         17.41         10.54   o 
  -3     9    14         38.76         33.09         13.39   o 
   3    10     9        102.11         97.93         13.60   o 
  -3    11     4         49.43         44.81         10.20   o 
   3    11     2        301.78        270.83         31.90   o 
  -4     0    22        339.72        328.28         35.25   o 
   4     0    20          5.09          7.94          7.17   o 
  -4     1    22        576.74        595.29         27.53   o 
   4     1    20        618.75        690.77         53.01   o 
   5     4    16         22.62         18.12          9.19   o 
  -5     7    14         51.43         42.47         15.30   o 
   5     9     4         16.83         11.08          8.61   o 
  -6     8     3        114.77        125.62         21.73   o 
  -6     8     2        333.14        372.47         37.18   o 
  -6     8     1         23.16         32.75         13.33   o 
   6     8     0         21.21         17.29         10.91   o 
   7     5     5          0.02         19.19         12.89   o 
  -7     6     3        364.43        398.42         39.68   o 
  -7     6     2         48.52         38.17         14.23   o 
  -7     6     1        236.17        295.13         33.90   o 
   7     6     0          8.08         11.16          9.75   o 
  -8     0     6         74.45         65.79         15.41   o 
   8     0     2          4.68         14.53         11.16   o 
   8     1     1         62.00         67.23         16.40   o 
  -8     2     3         76.64         63.80         16.33   o 
  -8     2     2         13.67         18.26         11.11   o 
  -8     2     1        109.38        130.37         22.10   o 
   0     2    24        116.38        132.24         16.52   o 
   0     6    21        298.09        273.36         32.46   o 
   0    12     0        462.10        571.28         45.38   o 
   0    12     1          2.41         13.84         11.54   o 
  -1     2    24         36.90         31.60         12.79   o 
  -1     4    23         16.66         18.00          7.73   o 
  -1     9    16        197.74        195.27         19.02   o 
   1    11     9        921.97        933.39         59.68   o 
  -2     1    24        267.25        269.89         23.23   o 
   2     1    23          8.07         13.01         10.38   o 
  -2    11     8        236.22        263.11         21.91   o 
  -3     2    23          9.16         19.99          9.12   o 
   3     3    21        141.74        135.30         24.71   o 
   3     8    15          1.25          2.99          8.60   o 
   3    11     3        392.24        393.06         38.62   o 
  -4    10     7         60.09         59.61         11.44   o 
   4    10     5         31.47         36.96         13.81   o 
  -5     2    20        129.02        129.37         16.55   o 
   5     3    17          0.40         10.03          9.30   o 
   5     5    15          1.44          6.43          7.07   o 
  -5     6    16         14.60          8.82          9.87   o 
   5     8     9        183.79        178.70         18.15   o 
  -5     9     7          3.93         10.31          4.70   o 
   5     9     5         34.82         37.98         12.15   o 
  -6     0    18        155.25        148.03         24.18   o 
   6     7     7        118.45        121.09         21.43   o 
  -6     8     4        100.98        131.27         23.31   o 
   6     8     1        246.05        264.92         31.20   o 
  -7     1    14         54.18         60.59         13.89   o 
   7     2    10         69.75         78.96         13.02   o 
   7     3     9         80.88         89.95         21.83   o 
  -7     4    11          2.63          4.46          7.18   o 
  -7     5     9         24.57         31.30         12.72   o 
  -7     6     4        201.62        225.10         29.83   o 
  -8     1     6          0.49          2.99          8.47   o 
   8     1     2          0.66          6.47         10.06   o 
  -8     2     4         87.85         70.85         19.38   o 
   8     2     0         46.02         42.36         14.61   o 
   0     4    23         74.51         79.38         12.52   o 
   0    11    10         81.21         77.74         17.97   o 
   0    12     2        186.65        193.87         32.76   o 
   0    12     3         24.20         22.85         12.19   o 
  -1     7    20         18.62          3.35          8.26   o 
   1    10    13         14.79         22.06         11.14   o 
   1    12     0        390.44        429.21         39.43   o 
   2     5    21          6.49         14.18         13.24   o 
  -3     4    22        312.21        294.36         35.11   o 
  -3     6    20         66.67         66.22         17.34   o 
   3     7    17         30.07         31.20          9.20   o 
  -3    10    11          5.42          2.28          7.39   o 
  -3    11     5        918.51        916.67         41.50   o 
   3    11     4         49.37         58.91         15.87   o 
   4     2    20        146.96        131.05         24.16   o 
  -4     7    17        143.30        129.97         16.20   o 
   4     7    15         41.65         44.46         10.88   o 
  -4     9    12         12.75         21.10         11.69   o 
   4     9    10         19.25         16.95          5.84   o 
   5     1    18         40.72         26.19         10.82   o 
   5     7    12        903.93        920.98         59.25   o 
  -6     1    18          0.00          4.39          9.03   o 
   6     1    15        111.52        122.14         16.08   o 
  -6     3    17          8.39         16.04          8.96   o 
   6     3    14        369.57        375.77         26.90   o 
  -6     4    16        113.64        113.92         21.22   o 
  -6     7    10          0.72         13.34         10.84   o 
  -6     8     5         67.35         65.86         17.08   o 
   6     8     2         13.56         10.84          7.35   o 
   7     0    11         41.94         33.51         16.91   o 
   7     4     8         15.22         28.24         12.96   o 
   7     5     6        421.44        417.05         40.21   o 
  -7     6     5        296.34        307.71         34.73   o 
   7     6     2          2.57         10.70         11.95   o 
  -8     1     7          8.11          1.96          7.35   o 
   8     1     3          4.33          9.62          8.28   o 
  -8     2     5        105.52         91.32         26.23   o 
   8     2     1         25.04         10.21         10.38   o 
   0     7    20        166.99        189.07         29.49   o 
   1     1    24        258.87        294.23         35.24   o 
   1     8    18        315.19        348.06         20.05   o 
   1     9    16         13.03         11.71          5.63   o 
  -1    12     2         13.40         39.02         12.64   o 
  -1    12     1         86.02         96.73         19.50   o 
   1    12     1          3.44          0.05          7.37   o 
   1    12     2        244.26        285.42         32.91   o 
  -2     2    24        215.67        231.17         25.48   o 
   2     2    23        301.29        344.97         38.54   o 
  -2     5    22         48.46         34.07         12.97   o 
  -2     6    21        428.02        478.03         44.23   o 
   2     6    20          4.94         11.23          9.16   o 
  -2     8    18        128.25        154.31         25.53   o 
   2     8    17         34.66         30.31         14.23   o 
  -2    10    13         60.74         54.40         15.86   o 
   2    10    12         12.20         20.92          7.46   o 
  -2    11     9        132.36        106.44         21.24   o 
   2    11     8        526.11        534.19         43.27   o 
   3     1    22         46.32         32.25         12.92   o 
   3     9    13         57.09         87.20         19.56   o 
  -3    11     6        146.05        132.80         16.13   o 
  -4     2    22         61.30         63.49         12.96   o 
   4     5    18          0.59         13.49         10.70   o 
  -4     8    15        430.41        414.01         39.51   o 
   4     8    13         24.67         17.86          8.13   o 
  -4    10     8        120.28        122.14         15.79   o 
   4    10     6        144.22        138.56         23.43   o 
  -5     4    19         97.29         90.50         28.72   o 
   5     6    14         11.48         17.47         11.05   o 
  -5     8    12         60.07         73.69         22.71   o 
  -5     9     8        551.20        549.68         25.58   o 
   6     5    12         23.63         23.90          9.50   o 
  -6     6    13       1156.15       1185.79         64.94   o 
   6     6    10        143.64        123.25         15.72   o 
  -6     8     6         25.53         13.19         12.61   o 
   6     8     3          3.48         17.02          8.91   o 
   7     1    11        104.53         93.23         21.19   o 
  -7     2    14          0.49          3.05          6.67   o 
  -7     3    13         13.31         11.99          8.85   o 
  -7     6     6         26.89         24.99         10.81   o 
  -8     2     6          9.36         19.62         10.80   o 
   8     2     2         16.72         18.69         10.83   o 
   0    10    14        106.78        107.54         15.38   o 
   0    12     4         31.98         17.54         10.41   o 
  -1     3    24          3.41         29.18         14.16   o 
   1     5    22        114.66        112.53         12.16   o 
   1     6    21         26.56         16.68          5.53   o 
  -1    10    14        263.95        276.45         23.01   o 
   1    11    10         33.26         43.84         14.55   o 
  -1    12     3          1.56          1.74          7.48   o 
   1    12     3         10.15          6.77          8.66   o 
  -2     4    23         43.45         48.98         14.94   o 
   2     4    22          5.85          1.82         10.43   o 
  -2     9    16        111.77        108.76         15.25   o 
   2     9    15        332.23        307.52         23.43   o 
  -3     8    17        144.12        143.70         17.15   o 
   3    11     5         77.75        106.48         20.84   o 
  -4     4    21          5.89          3.40         11.23   o 
   4     4    19         41.05         43.52         15.61   o 
  -4     5    20        254.77        220.21         31.19   o 
   5     2    18        108.64        113.41         15.45   o 
  -5     5    18         64.76         73.23         18.98   o 
   5     9     6        175.26        183.46         25.85   o 
  -6     2    18        116.38        102.73         15.79   o 
   6     2    15        305.98        296.68         35.13   o 
  -6     5    15          7.11         10.69          7.43   o 
   7     3    10        197.28        211.43         20.32   o 
  -7     4    12         17.04         18.83         10.26   o 
  -7     5    10        317.34        324.26         35.63   o 
   7     6     3         12.30         25.86         12.70   o 
  -8     0     8        309.02        335.37         35.01   o 
   8     0     4        195.13        217.71         29.19   o 
  -8     1     8        176.82        190.43         36.29   o 
   8     1     4         75.18         91.97         20.62   o 
  -8     3     3          1.16         11.67          9.98   o 
  -8     3     2          8.14          6.61          7.19   o 
  -8     3     1          4.35          7.71         10.11   o 
   8     3     0         35.34         41.91         19.80   o 
   0     3    24          4.84          3.19          8.83   o 
   0    12     5          0.45          5.76          7.38   o 
   1     2    24         24.46         28.66         14.34   o 
   1     4    23         20.94         14.42         12.42   o 
  -1    12     4         36.04         52.24         17.78   o 
  -2     7    20         84.18         79.95         18.92   o 
   2     7    19        365.67        390.36         21.58   o 
  -3     3    23         27.40         29.94          8.60   o 
   3     5    20       1211.25       1254.06         96.27   o 
  -3     7    19        244.88        233.27         31.29   o 
  -3     9    15        112.55        124.63         22.53   o 
  -3    10    12         74.46         76.36         19.05   o 
  -3    11     7        513.93        511.56         31.25   o 
  -4     6    19         89.18         81.89         20.34   o 
   4     6    17         39.99         53.30         15.20   o 
  -4    10     9         24.52         18.52         12.24   o 
   4    10     7        176.89        185.06         26.72   o 
  -5     0    21        193.45        178.37         26.21   o 
  -5     3    20          2.14          3.54          8.25   o 
  -5     7    15         56.03         48.89         13.70   o 
   5     8    10        108.70        111.09         14.99   o 
  -5     9     9         20.48         30.47         12.74   o 
  -6     7    11         76.06         81.21         18.24   o 
   6     7     8          0.39          7.93          8.58   o 
  -6     8     7         71.99         81.04         12.99   o 
   6     8     4         15.13         10.08          9.69   o 
  -7     0    15         11.92          0.18          7.13   o 
  -7     1    15         10.97         24.74         10.93   o 
   7     2    11         15.71          9.80          5.71   o 
   7     5     7          7.77         15.92         14.64   o 
  -8     2     7         59.23         68.38         16.28   o 
   8     2     3         50.04         47.66         16.17   o 
  -8     3     5         26.64         28.07         13.54   o 
  -8     3     4         30.35         21.66         11.15   o 
   8     3     1        129.51        166.35         35.29   o 
   0     9    17         96.34        107.77         12.78   o 
   0    11    11          8.59         17.34          9.53   o 
  -1     0    25         53.07         22.27         13.64   o 
   1     7    20        114.51        109.67         20.06   o 
  -1     9    17         23.39         29.71          8.84   o 
   1    10    14        213.04        203.26         19.89   o 
  -1    11    11        142.70        130.87         23.63   o 
  -1    12     5         17.26         24.65         11.10   o 
   1    12     4         32.77         40.98         15.21   o 
  -2    11    10          7.55          3.75          7.99   o 
   2    11     9        127.14        136.51         24.59   o 
   3     4    21         87.55         76.66         17.98   o 
   3     6    19         14.11         16.14          7.67   o 
   3    11     6          2.02          4.73          7.15   o 
  -4     3    22          5.46         10.85          7.53   o 
   4     3    20         64.69         55.47         16.16   o 
  -4     9    13          0.00         10.84          8.23   o 
   4     9    11         14.51         23.73         12.81   o 
  -5     1    21        226.86        240.85         17.96   o 
   5     4    17        254.30        239.90         22.01   o 
   5     5    16          0.38         13.40         11.38   o 
  -5     6    17         13.42         16.13         11.62   o 
   7     4     9         74.58         98.41         20.54   o 
   7     6     4        244.59        237.68         31.13   o 
   8     0     5          0.00          8.43          8.39   o 
   8     2     4         25.45         18.67         11.41   o 
   0     8    19        536.73        543.30         31.81   o 
   0    12     6        766.81        835.51         55.14   o 
  -1     1    25        592.44        603.01         48.80   o 
  -1     8    19         30.45         23.53          8.75   o 
   1    12     5         33.69         23.84         11.32   o 
  -2     3    24         36.99         34.34          9.35   o 
   2     3    23        108.64        106.58         21.94   o 
  -2    10    14        338.88        374.72         39.04   o 
   2    10    13        304.08        314.57         27.70   o 
  -2    12     1        312.85        318.17         35.07   o 
   2    12     0         50.81         38.05         13.69   o 
  -3     1    24        120.71        135.84         17.45   o 
   3     8    16        565.38        600.77         47.56   o 
   3    10    11        244.02        281.33         34.20   o 
   5     7    13          7.45          4.87          7.25   o 
  -5     8    13        131.78        127.42         23.26   o 
   5     9     7         72.52         79.33         16.73   o 
   6     0    16          4.10          3.78          6.83   o 
   6     4    14        180.71        190.46         21.29   o 
  -6     6    14         48.65         49.02         15.40   o 
   6     6    11        197.12        226.20         20.99   o 
  -6     8     8         61.84         77.74         12.78   o 
   6     8     5         24.92         15.64          9.96   o 
  -7     3    14        167.98        171.49         17.38   o 
  -7     5    11         16.50         16.49         10.62   o 
  -7     6     8         24.97         31.31         11.64   o 
  -8     1     9        448.11        479.17         42.00   o 
   8     1     5         18.85          4.73          8.23   o 
  -8     2     8          1.39          0.16          9.96   o 
  -8     3     6        177.26        206.08         29.26   o 
   8     3     2         88.70        124.04         22.39   o 
   0     1    25         27.92         28.03          6.71   o 
   0     5    23         33.62         24.37          7.78   o 
   1     3    24          4.03         24.74         13.27   o 
  -1     5    23         26.53         13.80          9.71   o 
  -1     6    22         22.46         16.45         10.78   o 
   1    11    11        270.52        281.07         23.14   o 
  -1    12     6        287.62        302.06         36.28   o 
  -2    12     3         27.41         40.49         14.70   o 
  -2    12     2         12.08         11.97          8.70   o 
   2    12     1        182.47        212.00         29.00   o 
   2    12     2        308.27        284.93         33.08   o 
   3     3    22        116.27        111.48         22.85   o 
   3     7    18        136.74        121.28         15.42   o 
   3     9    14        915.99        962.85         60.97   o 
  -3    11     8         25.60         18.35         11.16   o 
  -4     1    23        583.21        625.00         35.95   o 
   4     1    21         19.96         27.53         11.35   o 
  -4     7    18          6.05          9.08         10.44   o 
   4     7    16         26.90         25.83          9.27   o 
  -4     8    16         68.50         84.56         19.28   o 
   4     8    14         95.95         89.34         13.57   o 
  -4    10    10         48.39         51.80         15.67   o 
   5     0    19        259.40        251.49         33.99   o 
  -5     2    21         93.86         97.27         14.62   o 
   5     3    18         48.84         39.07         10.14   o 
   5     6    15        171.23        199.10         29.21   o 
  -5     9    10        571.54        546.49         66.53   o 
  -5    10     2         13.40          3.71          7.83   o 
  -5    10     1          1.31         11.61         11.04   o 
  -6     1    19         78.92         95.33         14.55   o 
   6     1    16          4.31         11.09          7.61   o 
  -6     3    18        137.83        164.67         25.79   o 
   6     3    15         23.19         20.75          8.07   o 
  -6     5    16        203.29        234.79         30.58   o 
   6     5    13         60.86         63.34         17.96   o 
  -6     7    12         31.50         26.61         12.11   o 
   7     1    12         95.91        115.39         23.28   o 
  -7     2    15        160.80        167.79         25.43   o 
  -7     4    13          0.68         16.91         11.54   o 
   7     5     8         70.61         84.98         19.09   o 
   7     6     5          7.29         11.35         10.37   o 
   8     0     6        201.27        216.49         29.38   o 
  -8     3     7          6.10          9.87         11.24   o 
   8     3     3         62.77         46.50         15.75   o 
   0    10    15          2.40          6.55          6.94   o 
   0    12     7          0.09          5.60         10.67   o 
  -1     2    25         15.99         20.35         11.40   o 
  -1     4    24        275.65        255.56         22.96   o 
   1     9    17          0.36          4.88          6.01   o 
  -1    10    15          7.88         11.00         10.85   o 
   1    12     6          0.43         11.92         12.12   o 
   2     0    24         68.66         51.72         16.18   o 
  -2     1    25        386.42        442.42         43.55   o 
   2     1    24         46.18         30.03         13.34   o 
  -2    12     4        137.66        158.54         25.16   o 
   2    12     3         98.91         88.08         18.96   o 
  -3     2    24         19.66         27.98          9.23   o 
  -3     5    22          2.32         10.53         11.21   o 
  -3     6    21         65.75         58.34         18.39   o 
   3    11     7         19.96         28.11         11.75   o 
  -4    11     1         46.42         31.01         13.55   o 
   5     1    19        388.73        416.52         42.98   o 
   5     8    11         54.51         54.96         15.71   o 
  -5    10     3         87.45         90.77         11.17   o 
   5    10     0         26.32         33.88         12.67   o 
   5    10     1         40.73         29.30         10.29   o 
   6     8     6         29.08         25.93         11.44   o 
   7     3    11          0.35          7.45          7.48   o 
  -7     6     9         27.12         22.41         12.94   o 
  -7     7     3         59.82         71.59         18.45   o 
  -7     7     2        429.88        425.16         41.44   o 
  -7     7     1          0.39         11.45          7.75   o 
  -8     0    10         32.31         18.63          8.93   o 
  -8     1    10        495.23        551.31         45.41   o 
   8     1     6        384.68        403.51         40.72   o 
  -8     2     9          0.15         11.99          8.80   o 
   8     2     5          4.15          4.67          7.62   o 
  -8     4     3         79.88        110.03         22.11   o 
  -8     4     2         17.48         36.02         12.86   o 
  -8     4     1        142.65        112.77         22.93   o 
   0     2    25        338.87        364.82         27.08   o 
   0     4    24          3.69         19.91         12.15   o 
   0     7    21         32.19         34.88         16.77   o 
   0    11    12          4.90          9.22         10.29   o 
  -1     7    21        131.78        139.53         24.36   o 
   1     8    19        160.79        145.56         16.87   o 
  -1    11    12         40.43         46.39         15.01   o 
  -1    12     7          2.01          3.84          6.57   o 
  -2     5    23        545.05        580.26         49.10   o 
   2     5    22        262.73        277.24         34.31   o 
   2     6    21         66.17         48.15         15.62   o 
  -2     8    19          0.65          1.95          9.63   o 
  -2     9    17         10.20         16.50         10.10   o 
   2     9    16          5.75          2.94          7.53   o 
  -2    11    11        355.79        368.48         39.48   o 
   2    11    10        630.15        604.11         49.17   o 
   3     0    23        357.09        381.63         41.44   o 
  -3     4    23        181.86        204.29         29.97   o 
  -3     8    18        583.27        660.13         53.31   o 
  -3     9    16        242.34        228.35         22.05   o 
  -3    10    13         26.50         43.29         14.45   o 
  -3    11     9        299.95        273.89         34.55   o 
  -4     2    23        262.22        275.00         24.65   o 
   4     2    21          0.05         17.05         12.54   o 
  -4     5    21        394.47        423.69         42.68   o 
   4     5    19          0.24         14.20         10.76   o 
  -4     9    14        304.47        261.76         32.50   o 
   4     9    12         13.63         13.85         10.58   o 
  -4    11     3         66.99         78.36         15.69   o 
  -4    11     2         27.87         39.65         10.59   o 
   4    11     0        134.87        152.03         25.04   o 
   4    11     1          2.35         10.35          9.66   o 
  -5     4    20        162.27        141.02         24.74   o 
  -5     5    19         16.09         20.16          8.10   o 
  -5     7    16          2.00          3.28          8.17   o 
   5     9     8        412.95        417.86         38.13   o 
  -5    10     4         26.49         23.95          9.43   o 
   5    10     2         48.30         55.82         22.39   o 
  -6     2    19          2.60          4.45          8.03   o 
   6     2    16        154.59        155.97         18.65   o 
  -6     8     9        179.86        185.60         19.51   o 
  -7     1    16          9.74         14.64         10.96   o 
   7     2    12          5.03         10.84          9.71   o 
   7     4    10          0.01          3.67          9.59   o 
  -7     5    12        320.71        316.87         35.76   o 
   7     6     6        114.19        153.37         26.00   o 
  -7     7     4        323.51        331.04         45.71   o 
   7     7     1         38.48         55.74         15.59   o 
  -8     3     8         32.65         36.59         13.15   o 
  -8     4     5         45.17         38.86         13.74   o 
  -8     4     4          1.61          6.89         10.66   o 
   8     4     0         48.47         60.39         19.08   o 
   8     4     1          6.66         14.43         11.38   o 
   1     0    25        510.99        514.11         48.09   o 
   1     1    25         50.70         60.45         17.97   o 
  -2     6    22        132.96        137.68         24.42   o 
  -2    12     5         27.59         11.15          9.58   o 
   2    12     4         48.16         49.10         14.76   o 
   3     1    23         46.04         39.55         14.22   o 
  -4     4    22          8.50          7.74          8.13   o 
   4     4    20         30.84         42.20         14.85   o 
   4     6    18         47.64         53.71         11.25   o 
  -4    11     4        396.02        395.03         28.40   o 
   4    11     2        354.46        407.13         42.19   o 
   5     2    19         11.85         11.31         10.80   o 
  -5     3    21         10.28         12.35          7.09   o 
  -5     8    14        399.97        413.99         40.83   o 
  -5     9    11         20.88         17.17         10.96   o 
  -5    10     5        191.38        191.56         15.79   o 
   6     6    12          1.08          6.85          9.69   o 
  -7     3    15          9.39          9.03          8.23   o 
  -7     7     5         60.85         60.36         16.67   o 
   8     2     6         61.12         58.39         16.84   o 
   0     9    18        220.46        219.89         16.77   o 
   0    12     8        824.18        930.61         62.90   o 
   1     5    23        145.80        172.36         27.59   o 
   1     6    22        145.13        138.75         13.54   o 
  -1     9    18        332.07        313.51         24.98   o 
   1    10    15        388.59        379.55         27.10   o 
   1    11    12         29.06         32.02          9.34   o 
   1    12     7         40.52         39.03         13.95   o 
  -2     2    25        768.61        799.77         41.23   o 
   2     2    24        115.91        147.48         27.16   o 
  -2     4    24         89.78        117.10         22.54   o 
   2     4    23         25.90         36.01         15.55   o 
   2     7    20        119.14        122.43         16.02   o 
  -2    10    15          0.00          5.97          9.57   o 
   2    10    14         72.56         86.52         13.38   o 
   3     5    21         62.57         68.11         18.33   o 
  -3     7    20        318.62        308.65         37.00   o 
   3    10    12         26.88         23.92         10.31   o 
   3    11     8          7.70          8.14         11.00   o 
  -4     6    20        250.45        239.70         33.64   o 
  -4    10    11        353.80        362.97         38.92   o 
   4    10     9         36.44         30.05         14.08   o 
  -4    11     5        322.45        320.27         25.22   o 
   4    11     3         18.43         24.48         11.52   o 
  -5     6    18        116.42        105.74         23.05   o 
   5     7    14        755.27        809.44         56.46   o 
  -5    10     6         27.57         24.65          6.43   o 
   5    10     3         23.16         48.51         29.94   o 
  -6     6    15          0.15          1.38         11.65   o 
  -6     7    13        150.47        129.44         23.48   o 
   6     7    10          5.46          2.63         11.38   o 
  -6     8    10         37.33         29.92         12.71   o 
   6     8     7        153.15        167.34         25.95   o 
  -6     9     3         54.94         47.24         13.15   o 
  -6     9     2        133.06        141.07         23.64   o 
   6     9     0         27.19         33.18         13.28   o 
  -7     4    14          8.00          4.47          9.03   o 
   7     5     9          7.55         16.32          9.90   o 
   7     7     2         35.64         38.60         14.48   o 
  -8     1    11        132.22        145.16         24.24   o 
   8     1     7        104.02         98.39         21.11   o 
  -8     2    10        107.85        118.97         15.42   o 
   8     3     5         49.77         90.30         20.02   o 
  -8     4     6          8.14          7.56         10.50   o 
   8     4     2         59.17         68.87         17.92   o 
   0     3    25         19.48         15.31         10.57   o 
  -1     3    25          7.64         19.64         12.22   o 
   1     4    24         40.87         56.86         17.18   o 
   1     7    21        262.25        247.76         24.03   o 
  -1     8    20        254.28        246.07         32.23   o 
  -2     7    21          8.33         12.57          9.24   o 
  -2    12     6       1514.74       1463.40         75.63   o 
   2    12     5         18.94         34.25         13.96   o 
   3     2    23        481.32        477.91         46.33   o 
  -3     3    24        119.55        118.56         16.12   o 
   3     6    20         15.23         22.69         12.88   o 
   3     8    17        233.89        222.23         29.18   o 
   3     9    15        108.97         79.93         20.06   o 
  -4     8    17          4.62         14.06         10.09   o 
   4     8    15         79.82         77.36         17.78   o 
  -5     1    22          7.99         11.39         10.58   o 
   5     4    18         17.20         15.06          7.21   o 
   5     5    17          3.60         17.66         11.74   o 
   5     8    12         56.60         61.16         16.09   o 
   5     9     9          0.10         23.66         10.02   o 
   5    10     4         59.66         43.64         13.05   o 
  -6     4    18          0.98          3.63          8.44   o 
   6     4    15        340.04        356.30         27.04   o 
  -6     9     4        104.38        124.28         22.53   o 
   6     9     1          0.19          4.29          8.12   o 
   7     1    13        218.52        270.22         34.32   o 
  -7     2    16          0.08          2.00          6.38   o 
   7     6     7          5.13         16.73          7.88   o 
   7     7     3         73.32         85.00         19.21   o 
  -8     3     9          0.38          2.23          7.83   o 
  -8     4     7         22.41         46.98         16.80   o 
   0     8    20         53.25         46.04          9.81   o 
   0    10    16        173.73        149.60         17.24   o 
   0    11    13        104.74        136.06         24.47   o 
   1     2    25        268.30        287.70         36.37   o 
  -1    10    16        175.33        181.48         19.63   o 
  -2    11    12          8.18         12.37         12.17   o 
   2    11    11        529.06        547.36         47.49   o 
   3     4    22         26.04         27.84         12.87   o 
  -3    10    14         38.43         47.03         14.01   o 
  -3    11    10         13.04         22.38         10.67   o 
  -4     3    23          1.52         18.08          8.97   o 
   4     3    21          0.10          9.08         10.65   o 
   4     7    17         22.88         11.10         10.72   o 
  -4    11     6        383.49        386.40         38.76   o 
   4    11     4        695.63        756.53         53.65   o 
   5     6    16         11.49          5.26          8.63   o 
  -5    10     7         61.48         42.72         15.89   o 
  -6     0    20          0.31         18.47         13.46   o 
   6     1    17         61.73         47.98         15.18   o 
  -6     3    19          6.79          7.30          7.67   o 
   6     3    16         41.47         44.08         16.07   o 
  -6     5    17        112.23         90.81         21.39   o 
   6     5    14          2.39          2.87          9.58   o 
  -6     9     5        160.11        149.05         24.01   o 
   7     3    12          7.91          8.21          9.40   o 
   7     4    11         37.13         23.46         10.28   o 
  -7     5    13        276.49        292.74         33.24   o 
  -7     7     7          0.03          7.14          9.17   o 
   8     2     7          4.21          3.84          6.95   o 
   0    12     9          7.37          2.95         10.72   o 
  -1    11    13        101.05         92.29         18.83   o 
  -2     3    25         65.45         73.32         16.92   o 
   2     3    24         71.88         72.49         19.04   o 
  -2    12     7        156.63        156.40         22.54   o 
   2    12     6          4.33         18.82         10.59   o 
  -3     1    25        160.69        171.12         26.93   o 
  -3    12     2         45.33         34.56         12.51   o 
  -3    12     1          3.80          1.26         10.71   o 
   3    12     0         13.19         22.76         11.23   o 
  -4     0    24         47.86         38.18         13.68   o 
  -4     9    15         82.00         90.42         20.25   o 
   4     9    13          0.07         17.30         11.89   o 
  -5     2    22         28.14         32.57         12.95   o 
   5     3    19         26.07         34.48         20.52   o 
  -5     7    17         11.49         23.93         11.43   o 
  -5     9    12         21.63          7.36          9.79   o 
   5    10     5         48.62         45.31         14.61   o 
  -6     1    20        530.39        563.05         33.80   o 
   7     2    13         25.69         21.88         11.18   o 
   7     7     4         11.41         17.36         13.05   o 
   8     0     8         36.17         45.85         15.97   o 
  -8     2    11         78.87         35.10         13.09   o 
   8     3     6          0.39          5.55          8.05   o 
  -8     4     8        183.79        171.66         26.58   o 
   0     0    26        330.18        345.72         37.18   o 
   0     5    24         85.65        102.24         20.58   o 
   0     6    23        122.69        137.16         24.68   o 
  -1     1    26        104.49        100.76         21.85   o 
  -1     5    24         68.79         54.74         16.57   o 
  -1     6    23        140.13        159.98         25.83   o 
   1     9    18        100.18        103.11         14.80   o 
  -2     9    18        290.83        299.92         33.48   o 
   2     9    17         15.27         30.19         13.31   o 
  -3     9    17         83.24         96.64         21.11   o 
  -3    12     3          9.14         13.65          8.47   o 
   3    12     1         63.87         53.01         16.96   o 
  -4     1    24        534.32        571.90         47.73   o 
  -4    10    12         98.13         86.06         20.87   o 
  -4    11     7          4.98         38.21         12.46   o 
   4    11     5         36.96         66.38         16.33   o 
  -5     8    15        289.96        253.62         32.18   o 
   6     6    13        477.79        513.60         47.36   o 
  -6     7    14        114.69         92.63         20.47   o 
   6     7    11         37.91         38.28         14.32   o 
  -6     8    11          0.00          6.61          9.01   o 
   6     8     8         82.19         57.77         15.70   o 
  -6     9     6          0.65          9.09          9.89   o 
   6     9     3         17.56         23.47         12.41   o 
  -7     1    17        278.03        276.53         33.29   o 
  -7     3    16         56.42         68.35         17.02   o 
  -7     4    15        460.73        537.33         64.91   o 
   7     5    10          6.19          6.97         10.30   o 
  -8     1    12        481.41        508.24         45.09   o 
   8     1     8        174.86        160.79         26.32   o 
   0     1    26         26.53         20.65         11.81   o 
   1     3    25         11.36         18.18         11.64   o 
  -1     7    22        250.61        280.44         34.70   o 
   1     8    20         17.41         18.64          7.31   o 
   1    10    16        104.04        108.12         15.25   o 
   1    11    13          9.32         14.36         10.98   o 
   2    12     7         20.59         30.31         11.80   o 
  -3    12     4         12.78         24.77         13.77   o 
   3    12     2         52.74         38.30         11.59   o 
  -5     4    21         15.13         14.81          6.24   o 
   5     9    10        101.99        111.79         20.59   o 
  -5    10     8          8.06         13.50         13.07   o 
  -6     2    20         47.31         49.45         11.26   o 
   6     2    17        154.32        185.94         38.80   o 
  -6     9     7          0.08          0.76          6.92   o 
   6     9     4         10.04          7.43          9.62   o 
   7     6     8         28.66          7.72          7.21   o 
   7     7     5          5.44         13.45         11.69   o 
   0     7    22        217.06        259.68         32.85   o 
  -1     2    26         58.84         59.23         12.61   o 
  -1     4    25         60.99         44.58         14.68   o 
   1    12     9        391.44        377.62         41.14   o 
  -2    10    16        104.37        101.76         20.41   o 
   2    10    15        138.03        144.36         24.02   o 
  -2    11    13        106.13        124.69         22.41   o 
   2    11    12        177.36        193.04         28.25   o 
  -3    12     5        105.21        124.26         22.25   o 
   3    12     3         80.81        117.73         23.30   o 
   4     5    20          2.51          1.90          7.84   o 
   4    11     6         12.03         24.35         12.78   o 
   5     8    13         16.32         18.29         11.12   o 
   5    10     6        118.55        140.57         24.20   o 
   7     1    14         13.95         12.16          7.23   o 
  -7     2    17         69.84         56.12         16.67   o 
   8     2     8         26.34          2.75          8.49   o 
  -8     3    11         31.18          7.87          7.88   o 
  -8     4     9         55.03         78.34         18.89   o 
   0     2    26        339.38        348.60         37.62   o 
   0     4    25         85.72        101.70         21.02   o 
   0     9    19          0.05         13.61         14.29   o 
   0    11    14         36.08          9.54          9.28   o 
  -1     9    19        104.98         53.89         15.98   o 
  -1    11    14         40.99         45.82         15.14   o 
   2     5    23        117.18         95.59         21.39   o 
   3     8    18         18.74         25.70         12.66   o 
   3     9    16         73.08         58.42         16.56   o 
  -3    10    15         97.45         79.99         19.30   o 
   3    12     4         34.18         56.74         15.87   o 
   4     4    21        259.18        236.50         32.02   o 
   4     6    19        396.35        403.18         40.50   o 
   4     8    16        130.50        114.15         21.75   o 
  -5     3    22         18.47         24.11         10.86   o 
  -5     9    13         63.52         73.90         19.13   o 
  -5    10     9        137.88        109.53         24.28   o 
  -6     4    19          2.35         10.24          8.27   o 
   6     4    16          0.52          8.56          8.60   o 
  -6     8    12         98.66         96.31         21.50   o 
   6     8     9         41.33         59.52         16.28   o 
   7     3    13          1.08          7.41          6.49   o 
   7     4    12        116.67        116.41         22.68   o 
  -7     5    14         26.59         17.26          9.26   o 
  -7     6    12         82.88         70.83         17.67   o 
   0    10    17          0.35          6.79          7.10   o 
   0    13     2         55.04         71.12         17.45   o 
   1     5    24        489.87        482.15         45.01   o 
   1     6    23          7.23         11.68          9.40   o 
  -1    10    17          0.05          1.42          7.76   o 
  -3    12     6         92.87        101.11         20.61   o 
  -4     9    16         41.77         28.50         10.41   o 
  -5     0    23        121.49        100.69         20.36   o 
   5     4    19          0.84         20.28         12.40   o 
   5     5    18         16.62          4.01          6.23   o 
   6     3    17         35.66         21.31         11.38   o 
  -6     9     8          3.45         12.81          9.66   o 
   6     9     5         11.41          7.33          8.48   o 
   8     1     9        100.79        109.76         21.47   o 
   0     8    21        234.91        244.14         36.13   o 
   0    13     3        198.24        223.74         30.00   o 
   1     7    22         44.42         59.96         17.06   o 
  -2     4    25         14.58          5.82          9.51   o 
   3     6    21          0.01          6.70         10.08   o 
   4     7    18         26.73         19.70          8.71   o 
   4    11     7         26.24          6.55          8.15   o 
  -5     1    23         16.40         27.85         12.17   o 
  -5     8    16         87.86         99.69         19.87   o 
   5    10     7         11.56         14.93         10.15   o 
  -6     3    20          3.30          3.26         10.18   o 
  -6     7    15          4.88          5.49         10.08   o 
  -7     1    18         34.52         23.15         13.10   o 
   7     2    14         35.18         27.57         12.61   o 
   7     5    11          0.94          5.61          7.70   o 
   0    13     4        131.20        139.81         23.45   o 
  -1     3    26        151.76        152.73         26.24   o 
   1    11    14          5.79         12.88          8.65   o 
  -1    13     3         49.30         50.34         16.66   o 
  -6     9     9         19.21         23.98         18.49   o 
   6     9     6          0.36          2.02          7.94   o 
  -7     3    17         96.46         79.56         18.58   o 
  -7     4    16         57.32         28.72         12.01   o 
   8     2     9          7.72         21.93         11.50   o 
  -8     3    12         32.60         35.91         13.80   o 
   8     3     8         77.15         80.83         18.86   o 
   0     3    26          5.80         15.20         11.86   o 
   1     4    25          2.33         10.51          8.06   o 
   1     9    19         66.63         52.37         17.87   o 
   2    11    13          2.94         20.85         11.10   o 
  -6     8    13        102.10         82.41         19.25   o 
   6     8    10          0.40          9.17         10.78   o 
  -7     6    13         17.82          5.25          8.16   o 
   0    13     5         46.79         59.38         16.04   o 
   1    10    17         20.83         20.41          7.87   o 
   1    13     4         63.94         64.11         16.12   o 
  -2    10    17          5.16          7.57          6.25   o 
   2    10    16          2.76          9.62          8.32   o 
   2    12     9        197.59        222.64         31.34   o 
   3    12     6          0.60          7.99         12.22   o 
   4    11     8        248.26        277.23         32.45   o 
   5     8    14          3.18          4.13         10.89   o 
  -5     9    14        261.96        288.22         33.99   o 
   5    10     8          4.98          4.32          9.43   o 
  -5    11     2          0.51          4.36         10.50   o 
  -6     2    21         63.22         67.11         17.41   o 
   6     2    18          0.02          0.88          6.76   o 
  -7     2    18         70.79         78.55         19.24   o 
   7     3    14          4.92         15.34         11.17   o 
   7     4    13          7.68          3.48          8.26   o 
  -8     4    11         58.85         47.29         13.97   o 
  -1    11    15        310.00        334.52         36.91   o 
  -3    10    16          3.11          3.32          9.88   o 
  -5    11     3        243.90        208.94         29.70   o 
  -6     9    10         21.60         46.30         14.30   o 
   6     9     7         72.69         65.21         16.89   o 
   7     6    10        117.09        108.91         21.31   o 
  -9     1     2         24.66         18.31         11.22   o 
   0     5    25        122.37        179.73         28.45   o 
   0     7    23         30.37         26.66         13.97   o 
   1    13     5         29.79         16.23          9.68   o 
   3     9    17         17.77          5.07          9.12   o 
   4     5    21         26.80         22.09          9.89   o 
   4     8    17         55.72         68.57         19.13   o 
  -5    11     4         30.79         20.92         11.36   o 
   6     4    17         23.45          0.28         10.08   o 
  -9     1     4         83.05         67.89         18.24   o 
  -9     1     3         89.32         98.50         19.63   o 
  -9     1     1         69.64        101.39         20.86   o 
   9     1     0         81.80         78.59         17.97   o 
  -1     4    26          6.48         13.14         11.61   o 
  -5    11     5        101.69        129.79         23.68   o 
  -7     4    17         58.03         87.71         18.74   o 
