# Supplementary material for: Charge density studies of multicentre two-electron bonding of an anion radical at non-ambient temperature and pressure
Source: IUCrJ. 2021 Jun 12;8(Pt 4):644–54. doi: 10.1107/S2052252521005273 (PMC8256703; doi:10.1107/S2052252521005273)
Supplement: Supplementary file 8 [file m-08-00644-sup8.hkl]

 
# fcf, LIST 4 option, 
# notice sigma(Iobs) is replaced by sigmaw(Iobs)
# where in the weighting scheme, Weight(hkl) = 1/sigmaw^2 )
# Weight(hkl) =   1/sigma^2
# Input diffraction data were   Ihkl
# Structure was refined vs Ihkl
# written by  MoPro v20.01 

data_270K
_shelx_title ' written by MoPro v20.01'
_shelx_refln_list_code        4
_shelx_F_calc_maximum      431.61
_exptl_crystal_F_000       700.00
_reflns_d_resolution_high  0.7533

loop_
 _symmetry_equiv_pos_as_xyz
'x, y, z'
'-x+1/2, y+1/2, -z+1/2'
'-x, -y, -z'
'x+1/2, -y+1/2, z+1/2'

_cell_length_a     6.8550
_cell_length_b    10.0998
_cell_length_c    20.5333
_cell_angle_alpha  90.000
_cell_angle_beta   94.690
_cell_angle_gamma  90.000


loop_ 
 _refln_index_h 
 _refln_index_k 
 _refln_index_l 
 _refln_F_squared_calc 
 _refln_F_squared_meas 
 _refln_F_squared_sigma
 _refln_observed_status
   0     0     2       5347.80       5687.62         61.63   o 
   0     0     4       3022.18       3139.34         36.59   o 
   0     1     1       2088.67       2391.80         41.79   o 
   0     1     2        317.24        302.63          3.88   o 
   0     1     3       1791.80       2031.91         27.19   o 
   0     1     4         77.65         73.27          4.34   o 
   0     1     5      10537.30      10561.08        122.61   o 
   0     2     0       1393.73       1542.90         22.54   o 
   0     2     1        101.63        109.93          2.71   o 
   0     2     2       2400.38       2526.68         18.61   o 
   0     2     3       3310.67       3373.36         21.69   o 
   0     2     4          9.87          8.45          1.62   o 
  -1     0     5       3792.66       3753.94         34.96   o 
  -1     0     3       1953.32       1993.95         15.88   o 
  -1     0     1        722.69        754.00         16.25   o 
   1     0     1       1211.55       1286.34         14.61   o 
   1     0     3       1928.96       2042.64         42.25   o 
  -1     1     5       5746.54       5850.79         30.80   o 
  -1     1     4        581.39        602.65          8.58   o 
  -1     1     3        129.57        140.45          3.26   o 
  -1     1     2       1813.34       1884.43          9.62   o 
  -1     1     1       1023.14       1090.62          8.66   o 
   1     1     0       3256.04       3378.16         30.29   o 
   1     1     1       7150.71       7227.26         74.37   o 
   1     1     2          0.31          2.80          1.69   o 
   1     1     3       1809.50       1892.21         14.54   o 
   1     1     4       1099.21       1069.53         11.55   o 
  -1     2     3       2157.06       2135.61         19.97   o 
  -1     2     2       4964.91       5107.71         54.56   o 
  -1     2     1        582.89        608.07         18.48   o 
   1     2     0       1751.46       1885.56         15.14   o 
   1     2     1       2814.12       2813.11         20.59   o 
   1     2     2       5502.79       5516.05         41.46   o 
   0     0     6       1745.04       1764.43         27.15   o 
   0     1     6        132.24        127.16          6.49   o 
   0     1     7       3939.13       4000.89         50.73   o 
   0     2     5       6188.10       6274.85         46.26   o 
   0     2     6          3.30          4.78          2.14   o 
   0     3     1          0.04          0.68          1.15   o 
   0     3     2       1174.01       1192.85         12.76   o 
   0     3     3       4990.07       5036.51         43.96   o 
   0     3     4        801.25        802.61         16.01   o 
  -1     0     7       1802.73       1877.96         21.25   o 
   1     0     5        182.37        180.99          7.05   o 
  -1     1     6        341.04        338.03          7.29   o 
   1     1     5       1891.58       1891.63         17.01   o 
   1     1     6       2155.47       2126.84         17.07   o 
  -1     2     5       3184.68       3162.28         49.08   o 
  -1     2     4       2796.49       2788.51         31.37   o 
   1     2     3       7926.87       7734.20         36.98   o 
   1     2     4        509.55        516.10         10.26   o 
   1     2     5        194.01        201.61          6.80   o 
  -1     3     3      16979.14      16614.80         54.62   o 
  -1     3     2       3076.12       3087.63         30.42   o 
  -1     3     1       2368.55       2435.33         26.51   o 
   1     3     0       3196.53       3337.91         58.60   o 
   1     3     1      15929.97      16425.28        145.96   o 
   1     3     2       1741.87       1766.56         19.56   o 
   1     3     3      10253.26      10197.97         67.31   o 
  -2     0     5          0.00          3.59          3.37   o 
  -2     0     4       1851.50       1774.27         25.18   o 
  -2     0     2        181.86        185.01          7.84   o 
   2     0     0      24650.47      24784.49        120.65   o 
   2     0     2      91889.41      87443.70        586.70   o 
   2     0     4      11541.57      11567.48        103.04   o 
  -2     1     4        128.81        122.58          4.32   o 
  -2     1     3       1573.56       1573.88         16.63   o 
  -2     1     2        176.58        179.27          5.55   o 
  -2     1     1       1091.71       1033.66         16.37   o 
   2     1     0       7080.59       7040.24         31.83   o 
   2     1     1       6563.56       6603.55         55.54   o 
   2     1     2       6656.82       6755.80         41.01   o 
   2     1     3       4492.36       4582.50         34.96   o 
  -2     2     2          2.59          4.18          3.34   o 
  -2     2     1        149.84        137.08          5.97   o 
   2     2     0         55.88         61.16          5.25   o 
   2     2     1        134.41        138.75          4.94   o 
   0     0     8      25801.84      25539.03        409.02   o 
   0     1     8          6.23         12.47          4.24   o 
   0     2     7       6864.36       6791.81         55.64   o 
   0     3     5       2564.01       2592.32         25.23   o 
   0     3     6        140.20        151.65          6.44   o 
   0     4     0        489.84        472.89         11.36   o 
   0     4     1         68.12         71.63          4.10   o 
   0     4     2        300.17        296.31          7.09   o 
   1     0     7          8.87         11.68          4.41   o 
  -1     1     8          9.61          5.17          2.30   o 
  -1     1     7       6041.91       6100.44         43.33   o 
   1     1     7       1670.43       1687.74         19.41   o 
  -1     2     7        604.44        600.90         16.87   o 
  -1     2     6       2684.37       2671.57         33.92   o 
   1     2     6       2357.19       2342.29         31.84   o 
  -1     3     5       2015.85       2049.31         44.41   o 
  -1     3     4        860.92        878.67         19.55   o 
   1     3     4        725.05        737.32         13.63   o 
   1     3     5       4562.13       4567.49         35.16   o 
  -2     0     6      16420.26      16042.48         79.73   o 
  -2     1     6       4622.29       4604.96         31.70   o 
  -2     1     5       7101.88       7009.17         35.00   o 
   2     1     4         63.22         62.48          3.33   o 
   2     1     5        745.42        719.03         11.24   o 
  -2     2     5         50.30         51.01          3.57   o 
  -2     2     4         51.05         48.66          3.23   o 
  -2     2     3       4474.83       4529.67         39.24   o 
   2     2     2       1368.02       1328.23         21.91   o 
   2     2     3        215.44        211.83          9.86   o 
   2     2     4        659.30        646.61         14.26   o 
  -2     3     1        522.17        543.70         11.33   o 
   2     3     0        354.32        366.26         12.27   o 
   0     1     9        461.24        453.59         14.02   o 
   0     2     8       5688.06       5727.45         49.02   o 
   0     3     7        233.36        230.39          7.25   o 
   0     4     3        481.72        490.87         11.31   o 
   0     4     4       5159.22       5118.54         53.49   o 
  -1     0     9        193.81        200.08          6.90   o 
  -1     1     9         73.89         72.43          5.18   o 
   1     1     8        364.40        376.16         10.90   o 
  -1     2     8       3336.68       3356.40         36.01   o 
   1     2     7       1328.41       1286.96         18.65   o 
  -1     3     6        139.77        144.80          8.10   o 
   1     3     6         92.45         96.28          5.47   o 
  -1     4     4        123.00        126.27          9.95   o 
  -1     4     3        788.95        785.69         14.77   o 
  -1     4     2         82.25         86.50          5.09   o 
  -1     4     1        273.28        277.76         11.21   o 
   1     4     0       7051.40       6957.95         55.53   o 
   1     4     1       1473.01       1444.14         21.51   o 
   1     4     2      15001.07      14981.14         81.40   o 
   1     4     3        247.92        250.45         10.86   o 
   2     0     6         75.82         69.64          4.98   o 
  -2     1     7          3.45          3.50          2.20   o 
   2     1     6        256.34        265.08          8.85   o 
  -2     2     6       4239.01       4247.13         53.56   o 
   2     2     5       1540.34       1508.25         18.40   o 
  -2     3     4       1251.50       1216.22         18.97   o 
  -2     3     3        661.35        664.52         11.52   o 
  -2     3     2        147.45        143.83          5.31   o 
   2     3     1        697.60        697.29         17.01   o 
   2     3     2       1517.45       1494.73         19.03   o 
   2     3     3         52.96         49.58          3.78   o 
  -3     0     3       1505.22       1491.29         26.61   o 
  -3     0     1        323.70        319.58         12.04   o 
   3     0     1       4289.27       4170.73         38.20   o 
   3     0     2          0.00          1.96          2.75   o 
  -3     1     3        578.24        559.75         11.68   o 
  -3     1     2        497.58        487.97         10.59   o 
  -3     1     1         15.62         15.02          2.52   o 
   3     1     0        221.14        214.19          8.45   o 
   3     1     1        477.20        470.09          7.88   o 
   0     0    10        987.73        991.63         26.57   o 
   0     1    10       1990.12       1956.04         30.22   o 
   0     2     9        718.83        741.14         18.88   o 
   0     3     8        586.34        546.22         11.39   o 
   0     4     5          2.29          5.35          2.60   o 
   0     4     6       2653.57       2643.06         29.10   o 
   0     5     1       6385.88       6346.65         40.84   o 
   1     0     9       6452.51       6401.74         85.17   o 
   1     1     9       2589.18       2603.13         30.08   o 
  -1     2     9         91.11         92.93          4.31   o 
   1     2     8        672.69        666.31         14.22   o 
  -1     3     7       1962.65       1957.67         29.53   o 
   1     3     7       1956.45       1946.63         24.44   o 
  -1     4     5          1.49          3.08          5.04   o 
   1     4     4          5.92          4.94          2.07   o 
   1     4     5       1675.11       1642.39         22.40   o 
  -2     0     8        983.77        975.96         21.52   o 
  -2     1     8       2073.74       2058.18         23.30   o 
   2     1     7       1075.69       1066.43         18.33   o 
  -2     2     7        352.43        341.54         10.77   o 
   2     2     6         34.13         23.39          3.40   o 
  -2     3     6        665.40        652.35         19.61   o 
  -2     3     5         51.20         47.78          5.80   o 
   2     3     4       1038.93       1049.67         17.47   o 
   2     3     5        511.01        500.86         17.90   o 
  -2     4     2       1122.08       1130.44         16.15   o 
  -2     4     1       1197.12       1222.83         16.96   o 
   2     4     0        102.36        111.38          7.32   o 
   2     4     1       2661.79       2618.65         29.64   o 
  -3     0     5        698.64        686.75         19.03   o 
   3     0     3      13961.00      13837.70        117.20   o 
   3     0     4          0.00          0.87          5.18   o 
  -3     1     5        503.17        495.97         11.63   o 
  -3     1     4        849.16        840.95         14.68   o 
   3     1     2        182.18        182.65          7.84   o 
   3     1     3        494.83        501.62          9.61   o 
  -3     2     3       3895.04       3911.54         29.83   o 
  -3     2     2       1037.54       1036.38         15.10   o 
  -3     2     1        678.69        639.67         14.85   o 
   3     2     0        400.74        410.15         12.06   o 
   3     2     1        782.18        794.31         13.61   o 
   3     2     2         56.18         58.87          3.63   o 
   0     2    10       2298.43       2261.17         29.29   o 
   0     4     7        978.05        973.86         18.16   o 
   0     5     2          7.46          5.62          2.26   o 
   0     5     3       1434.59       1460.79         21.42   o 
  -1     1    10        755.73        715.73         16.04   o 
   1     2     9        102.32        112.63          6.29   o 
  -1     3     8        345.52        341.74         12.48   o 
   1     3     8          6.99          7.90          2.47   o 
  -1     4     6        725.30        709.93         15.02   o 
   1     4     6       1284.67       1266.06         18.25   o 
  -1     5     2        460.43        429.03         15.44   o 
  -1     5     1        885.66        893.73         21.99   o 
   1     5     0       1244.77       1208.61         26.60   o 
   1     5     1       1830.28       1814.03         18.35   o 
   1     5     2        516.08        512.56         11.17   o 
   2     0     8        346.12        371.23         19.13   o 
  -2     1     9       1399.45       1406.46         20.07   o 
   2     1     8       1552.45       1513.34         29.07   o 
  -2     2     8       1881.23       1894.14         26.33   o 
   2     2     7        169.55        161.09         10.47   o 
  -2     3     7         78.67         81.64         10.37   o 
   2     3     6       3090.92       3000.59         27.56   o 
  -2     4     4       3420.61       3393.19         27.47   o 
  -2     4     3        812.18        812.98         14.23   o 
   2     4     2          0.92          1.30          2.45   o 
   2     4     3        134.66        133.55          7.23   o 
  -3     1     6        438.08        433.70          9.80   o 
   3     1     4        564.18        547.56          9.64   o 
   3     1     5         16.71         18.21          2.77   o 
  -3     2     5        963.40        938.94         13.95   o 
  -3     2     4       1264.64       1244.92         17.42   o 
   3     2     3        253.71        259.69         10.25   o 
  -3     3     1       4268.68       4338.74         39.75   o 
   3     3     0        222.83        223.98          9.18   o 
   0     1    11        224.59        225.04         10.94   o 
   0     3     9        256.68        251.27          8.08   o 
   0     4     8        850.70        854.02         15.37   o 
   0     5     4          0.01          3.17          3.11   o 
   0     5     5         26.15         26.88          3.39   o 
  -1     0    11        150.79        145.00          8.81   o 
  -1     1    11        582.29        579.10         13.28   o 
   1     1    10       1888.93       1868.11         32.51   o 
  -1     2    10       4163.84       4137.10         65.60   o 
   1     2    10       1140.14       1132.43         20.24   o 
  -1     3     9         19.62         16.51          3.27   o 
  -1     4     7        229.90        209.06         10.99   o 
   1     4     7          0.01          2.79          1.93   o 
  -1     5     4       1934.39       1883.47         31.90   o 
  -1     5     3        600.81        580.74         14.11   o 
   1     5     3          4.55          5.96          2.45   o 
   1     5     4        130.51        122.40          7.21   o 
  -2     0    10       2281.75       2241.09         34.98   o 
  -2     1    10       1405.99       1370.76         20.59   o 
   2     1     9        333.89        335.57         17.32   o 
  -2     2     9          2.16          3.48          2.18   o 
   2     2     8        521.36        504.84         13.65   o 
  -2     3     8       1203.13       1153.61         38.39   o 
   2     3     7       1300.57       1299.83         18.63   o 
  -2     4     5        146.49        144.94         10.01   o 
   2     4     4         26.27         30.77          3.51   o 
  -3     0     7       3990.04       3893.63         47.43   o 
  -3     1     7        254.58        246.13          7.66   o 
   3     1     6        163.96        167.17          7.86   o 
  -3     2     6       1985.24       1937.00         20.76   o 
   3     2     4        670.35        681.34         16.81   o 
   3     2     5        466.72        438.35         12.60   o 
  -3     3     4        641.38        604.11         15.44   o 
  -3     3     3        786.82        771.84         17.17   o 
  -3     3     2         50.19         56.42          4.89   o 
   3     3     1        761.14        754.71         21.13   o 
   3     3     2        851.04        829.79         13.30   o 
   0     2    11       1318.11       1302.01         27.54   o 
   0     3    10          0.79          1.41          1.45   o 
   0     5     6        531.23        530.64         13.74   o 
   1     0    11        220.77        203.54         16.74   o 
   1     1    11         60.62         48.75          7.63   o 
  -1     2    11        168.60        158.25         10.33   o 
  -1     3    10       3197.86       3137.34         38.61   o 
   1     3     9       1400.56       1384.33         22.33   o 
  -1     4     8       5270.11       5264.77         54.66   o 
   1     4     8       1961.12       1920.93         23.55   o 
  -1     5     5         10.13          6.74          2.85   o 
   1     5     5       1800.98       1808.43         26.91   o 
  -2     2    10        304.00        316.06         10.36   o 
   2     2     9       2335.71       2327.19         36.51   o 
  -2     4     6        138.70        151.31         10.30   o 
   2     4     5          5.23          5.19          2.61   o 
  -2     5     2       1875.45       1862.37         49.32   o 
  -2     5     1        270.58        275.34         19.17   o 
   2     5     0       1190.85       1214.61         39.41   o 
   2     5     1       8669.39       8482.24         63.57   o 
  -3     1     8        205.15        188.86          9.50   o 
  -3     2     7         10.46          9.94          2.39   o 
   3     2     6        129.19        124.93          7.05   o 
  -3     3     5       1896.51       1853.94         27.48   o 
   3     3     3       4027.03       3957.75         49.53   o 
   3     3     4         22.60         17.48          4.14   o 
   0     0    12       2140.31       2147.26         41.95   o 
   0     1    12          0.86          3.77          3.83   o 
   0     4     9        346.87        354.53         11.67   o 
   0     5     7        817.11        799.58         15.67   o 
   0     6     0        414.19        440.63         25.39   o 
   0     6     1          0.12          2.38          2.76   o 
   0     6     2         35.11         31.34          4.94   o 
  -1     1    12         37.26         39.99          4.38   o 
   1     2    11        460.00        488.17         26.13   o 
   1     3    10          7.83          7.33          2.30   o 
  -1     4     9        356.61        357.57         14.56   o 
  -1     5     6        392.55        383.16         10.89   o 
   1     5     6       3317.62       3306.84         31.65   o 
   2     0    10       5759.05       5794.02         83.63   o 
  -2     1    11       1167.62       1151.36         26.74   o 
   2     1    10        466.52        458.31         17.67   o 
  -2     3     9        639.70        631.19         29.13   o 
   2     3     8         51.22         46.04          3.96   o 
  -2     4     7         56.24         46.64          9.10   o 
   2     4     6       1518.02       1499.96         23.31   o 
  -2     5     4        505.98        504.01         14.29   o 
  -2     5     3        192.84        181.07         15.78   o 
   2     5     2       1265.65       1262.16         24.41   o 
   2     5     3        681.20        669.64         18.61   o 
  -3     0     9         45.93         48.51          6.75   o 
  -3     1     9        325.79        311.58         11.78   o 
   3     1     7        684.57        669.46         16.48   o 
  -3     2     8       4095.56       4048.94         36.26   o 
  -3     3     6         86.57         85.48          8.05   o 
   3     3     5        457.31        435.24         17.22   o 
  -3     4     3        890.81        888.72         19.08   o 
  -3     4     2        204.12        201.33          9.00   o 
  -3     4     1       1943.88       1968.72         31.58   o 
   3     4     0         26.00         23.13          4.04   o 
   3     4     1          7.87          8.08          3.42   o 
   3     4     2       2375.53       2440.42         40.73   o 
  -4     0     4       1971.50       2011.25         36.01   o 
  -4     0     2        423.70        429.59         16.38   o 
   4     0     0        272.41        260.41         12.27   o 
   4     0     2       4182.04       4135.88        151.32   o 
  -4     1     3        215.43        212.36          8.23   o 
  -4     1     2          1.44          3.94          2.67   o 
  -4     1     1        454.03        449.29         13.99   o 
   4     1     0        315.56        312.99         11.61   o 
   4     1     1        128.46        115.77          8.98   o 
   0     2    12        527.16        506.80         15.12   o 
   0     3    11        245.88        255.41          9.55   o 
   0     6     3         90.08         86.16          5.97   o 
   0     6     4        623.50        599.71         15.29   o 
   1     1    12        162.17        175.71         11.41   o 
  -1     2    12       1935.71       1960.10         36.32   o 
  -1     3    11        474.12        468.97         13.30   o 
   1     4     9         73.73         68.66          4.86   o 
  -1     5     7         63.00         56.77          4.33   o 
   1     5     7         19.34         19.05          3.05   o 
  -1     6     3        472.97        420.81         16.65   o 
  -1     6     2        208.13        194.08         11.38   o 
  -1     6     1         38.45         33.99          5.25   o 
   1     6     0       3076.95       3049.82         48.00   o 
   1     6     1        302.69        290.33          8.00   o 
   1     6     2        721.72        710.18         21.46   o 
  -2     2    11        432.04        449.84         12.76   o 
   2     2    10       1614.38       1631.68         26.35   o 
  -2     3    10        149.93        143.37         14.94   o 
   2     3     9         13.30          9.76          2.35   o 
  -2     4     8         85.48         81.78         11.72   o 
   2     4     7          3.97          5.94          2.44   o 
  -2     5     5        540.67        536.96         11.98   o 
   2     5     4        895.74        889.92         15.74   o 
   3     1     8       1884.71       1887.93         34.06   o 
  -3     2     9         33.74         32.29          4.44   o 
   3     2     7        371.37        380.75         12.44   o 
  -3     3     7         31.92         29.94          5.69   o 
   3     3     6       1123.35       1111.23         18.94   o 
  -3     4     5         89.46         95.00          8.84   o 
  -3     4     4        333.49        331.35         11.89   o 
   3     4     3          0.10          2.34          3.61   o 
  -4     1     5         78.23         73.99          5.39   o 
  -4     1     4       2288.29       2294.19         27.27   o 
   4     1     2       5942.04       5969.63         37.18   o 
   4     1     3         86.11         89.51          5.69   o 
  -4     2     3        292.66        285.82         11.51   o 
  -4     2     2          0.48          1.23          4.32   o 
  -4     2     1       2341.32       2356.81         32.34   o 
   4     2     0        167.92        166.22          8.75   o 
   4     2     1        154.64        143.41          8.12   o 
   0     1    13       1192.77       1168.44         22.53   o 
   0     4    10        236.65        238.23          9.83   o 
   0     5     8        235.06        230.80          8.57   o 
   0     6     5        747.04        751.39         17.33   o 
  -1     0    13        772.35        756.56         20.82   o 
  -1     1    13        559.76        546.79         14.05   o 
   1     2    12       1006.90        956.84         27.08   o 
   1     3    11          0.81          4.48          2.93   o 
  -1     4    10        338.05        334.06         12.18   o 
  -1     5     8        688.09        700.67         22.10   o 
  -1     6     4          1.02          3.20          3.31   o 
   1     6     3        153.05        139.90          9.28   o 
   1     6     4          1.08          3.13          2.90   o 
  -2     0    12         55.01         68.18          6.92   o 
  -2     1    12        785.70        776.09         16.72   o 
   2     1    11        270.85        269.65         11.16   o 
  -2     4     9        386.93        398.04         25.09   o 
   2     4     8       1036.11       1026.17         16.45   o 
  -2     5     6        136.16        136.99          9.40   o 
   2     5     5        817.16        781.92         15.28   o 
   3     0     9        523.24        490.52         29.56   o 
  -3     1    10         31.42         31.08          3.63   o 
   3     2     8        420.34        428.29         13.58   o 
  -3     3     8        486.20        459.69         18.89   o 
  -3     4     6       2435.66       2427.67         43.52   o 
   3     4     4       2071.77       2017.79         30.70   o 
  -4     0     6        432.14        434.71         17.52   o 
   4     0     4      11292.62      11220.77        123.88   o 
  -4     1     6       3315.89       3312.34         34.10   o 
   4     1     4       3508.34       3505.75         47.54   o 
  -4     2     5        314.99        316.41          9.11   o 
  -4     2     4       1206.91       1210.52         19.34   o 
   4     2     2        198.42        180.59          7.41   o 
   4     2     3          3.29          4.21          2.23   o 
   0     2    13        226.35        220.94         14.53   o 
   0     3    12        895.01        892.04         16.78   o 
   0     4    11         77.32         77.06          5.30   o 
   0     5     9       2729.67       2709.39         39.74   o 
   0     6     6        514.73        553.23         15.12   o 
   1     0    13         48.50         39.17          8.65   o 
  -1     3    12        631.89        598.59         21.35   o 
   1     4    10       1654.00       1631.48         26.30   o 
   1     5     8         59.49         53.36          4.27   o 
  -1     6     5        278.83        277.15          9.97   o 
   1     6     5         86.81         81.61          6.47   o 
  -2     2    12        703.95        717.98         16.54   o 
   2     2    11       1714.18       1748.76         36.57   o 
  -2     3    11        337.30        317.25         13.28   o 
   2     3    10       2127.67       2105.03         30.68   o 
  -2     5     7       3119.02       3128.65         49.01   o 
   2     5     6         45.75         40.92          3.90   o 
  -2     6     2        394.68        376.53         17.06   o 
  -2     6     1        339.35        351.96         22.93   o 
   2     6     0        138.72        121.12         13.96   o 
   2     6     1         19.86         15.94          5.92   o 
  -3     0    11       1670.28       1650.52         33.64   o 
   3     1     9        610.13        623.37         20.55   o 
  -3     2    10       1517.93       1508.87         26.96   o 
  -3     3     9        167.78        173.15         17.06   o 
   3     3     7       1904.32       1936.31         25.39   o 
  -3     4     7        106.57         99.53          9.79   o 
   3     4     5       1429.45       1431.19         26.27   o 
  -3     5     2        406.72        407.91         13.42   o 
  -3     5     1         89.05         87.63          7.46   o 
   3     5     0       1785.06       1771.65         33.39   o 
   3     5     1         85.00         76.39          7.33   o 
  -4     1     7        580.83        574.00         12.76   o 
   4     1     5       3540.47       3517.58         48.32   o 
  -4     2     6         20.27         17.25          2.71   o 
   4     2     4          1.51          4.43          2.47   o 
  -4     3     3          0.28          3.11          3.55   o 
  -4     3     2       1037.18       1020.82         22.04   o 
  -4     3     1          3.92          3.34          3.12   o 
   4     3     0        191.11        195.41          9.75   o 
   4     3     1        214.81        218.88         10.34   o 
   0     0    14          3.41          3.35          4.36   o 
   0     6     7        458.26        462.45         14.25   o 
   1     1    13       1510.64       1505.02         33.97   o 
  -1     2    13       1363.47       1396.50         26.47   o 
   1     3    12       1474.07       1466.94         21.93   o 
  -1     4    11        131.64        138.42          8.25   o 
  -1     5     9        280.22        286.16         11.24   o 
   1     5     9        110.26        127.07          8.10   o 
  -1     6     6       3078.14       3088.63         33.89   o 
   1     6     6        201.55        189.56          9.73   o 
   2     0    12        914.05        883.76         36.44   o 
  -2     1    13        948.02        942.58         19.52   o 
   2     1    12         51.04         46.08          5.27   o 
  -2     4    10       1721.28       1736.95         33.96   o 
   2     4     9        504.35        503.11         11.87   o 
  -2     5     8        304.93        308.90         15.56   o 
   2     5     7        186.94        178.95          7.96   o 
  -2     6     4        149.71        149.97         10.91   o 
  -2     6     3         57.61         55.14          7.00   o 
   2     6     2        650.40        647.41         18.65   o 
   2     6     3       2779.76       2741.89         38.11   o 
  -3     1    11          7.24          8.39          3.29   o 
   3     2     9        246.55        242.09         10.71   o 
   3     3     8         45.69         44.31          4.44   o 
   3     4     6         34.45         30.51          4.54   o 
  -3     5     4       1126.39       1139.04         33.16   o 
  -3     5     3         76.35         63.98          7.45   o 
   3     5     2       2393.23       2399.14         39.67   o 
   3     5     3        547.88        570.74         16.71   o 
  -4     0     8        149.42        139.96         10.59   o 
   4     0     6        404.29        448.38         28.45   o 
  -4     1     8        716.99        665.72         14.04   o 
   4     1     6        181.76        166.52          9.96   o 
  -4     2     7        107.95        103.19          5.67   o 
   4     2     5       1081.12       1114.49         17.03   o 
  -4     3     5         11.33          8.63          2.65   o 
  -4     3     4        356.07        357.45         10.50   o 
   4     3     2         85.26         90.49          5.05   o 
   4     3     3          0.48          6.28          2.31   o 
   0     1    14        239.18        240.10         10.83   o 
   0     3    13       1079.56       1074.32         23.63   o 
   0     5    10         86.98         91.03          7.23   o 
   0     7     1       1523.54       1502.04         50.86   o 
   0     7     2         65.20         74.13          7.56   o 
  -1     1    14         98.67         95.70          7.22   o 
   1     2    13         78.48         77.44          5.77   o 
   1     4    11        118.00        121.67          6.78   o 
  -1     5    10         10.21          7.81          2.72   o 
  -1     6     7         70.28         68.16          5.00   o 
  -2     3    12          2.33          3.44          2.80   o 
   2     3    11        192.02        195.60         10.58   o 
  -2     6     5          0.05          3.53          3.00   o 
   2     6     4        445.68        443.28         11.73   o 
   3     1    10        252.37        262.50         13.92   o 
  -3     2    11       1733.59       1730.26         26.16   o 
  -3     3    10        631.79        623.39         22.93   o 
  -3     4     8        142.06        148.12         11.65   o 
   3     4     7       1089.18       1060.26         19.85   o 
  -3     5     5          0.52          3.72          5.32   o 
   3     5     4       1341.05       1317.64         25.81   o 
  -4     3     6        510.96        507.16         13.13   o 
   4     3     4        174.63        162.29          7.88   o 
   0     2    14        214.86        214.79         10.54   o 
   0     4    12       1848.05       1873.41         25.35   o 
   0     6     8        880.57        897.34         18.06   o 
   0     7     3        319.49        326.72         14.67   o 
   1     1    14        314.14        319.81         16.51   o 
  -1     2    14          0.43          2.91          4.80   o 
  -1     3    13       2948.46       2997.92         40.71   o 
  -1     4    12        199.52        193.26          9.88   o 
   1     5    10        170.11        164.19          9.09   o 
  -1     6     8       1759.57       1796.09         28.59   o 
   1     6     7        517.65        499.99         18.43   o 
  -1     7     2        148.86        161.46         11.27   o 
  -1     7     1       3603.47       3586.97         53.49   o 
   1     7     0        545.88        576.19         20.93   o 
   1     7     1       1152.23       1206.43         29.79   o 
   1     7     2        102.33         96.48          8.81   o 
  -2     2    13          5.77          4.10          2.94   o 
   2     2    12        552.19        524.29         21.02   o 
  -2     4    11        190.52        200.73         16.25   o 
   2     4    10        508.31        494.99         16.27   o 
  -2     5     9          8.85          8.88          3.99   o 
   2     5     8        113.08        123.82          6.14   o 
  -2     6     6       2139.04       2164.67         32.98   o 
   2     6     5        364.10        376.59         11.07   o 
  -3     1    12        138.24        138.15          7.73   o 
   3     2    10          3.04          6.31          3.15   o 
   3     3     9         61.37         55.23          4.90   o 
  -3     4     9         81.80         86.09         12.95   o 
  -3     5     6       1010.23        996.61         21.67   o 
   3     5     5        510.40        509.22         16.32   o 
  -4     1     9        261.79        253.51         10.10   o 
   4     1     7         15.01          6.45          4.10   o 
  -4     2     8         87.47         84.34          5.26   o 
   4     2     6          3.86          4.96          5.42   o 
  -4     3     7         17.94         17.25          3.13   o 
   4     3     5         28.56         23.39          4.53   o 
  -4     4     3        420.15        427.64         14.86   o 
  -4     4     2        453.75        459.91         15.30   o 
  -4     4     1        106.12        100.85          7.34   o 
   4     4     0        125.91        123.34          8.24   o 
   4     4     1        809.34        799.21         20.11   o 
   0     5    11         35.89         43.71          4.55   o 
   0     7     4         82.31         85.92          6.44   o 
   0     7     5        215.68        196.76         10.71   o 
  -1     0    15       5288.72       5319.69        100.83   o 
   1     3    13        279.52        294.46         12.73   o 
   1     4    12        330.17        324.05         10.93   o 
   1     6     8       1066.35       1079.22         20.68   o 
  -1     7     4        140.13        142.11         16.60   o 
  -1     7     3        284.52        266.26         22.04   o 
   1     7     3       1371.46       1436.39         32.91   o 
  -2     0    14       4688.32       4757.69         57.58   o 
  -2     1    14         37.02         40.71          5.55   o 
   2     1    13          8.47         11.04          3.52   o 
  -2     6     7        293.56        311.80         12.76   o 
   2     6     6          2.10          3.40          2.61   o 
   3     0    11       2221.95       2259.50         67.70   o 
   3     1    11        239.73        230.13         13.62   o 
  -3     2    12          4.70          8.40          3.37   o 
  -3     3    11       2094.90       2172.29         44.03   o 
   3     4     8          2.94          5.72          2.48   o 
  -3     5     7         19.84         19.06          5.19   o 
  -4     0    10          7.69          6.04          3.15   o 
   4     0     8          2.40          5.59          6.00   o 
  -4     2     9        787.35        760.96         21.96   o 
   4     2     7        405.25        374.55         15.07   o 
  -4     4     5        843.96        839.25         21.18   o 
  -4     4     4          3.90          9.50          3.93   o 
   4     4     2          1.59          2.68          3.56   o 
   4     4     3        794.67        770.15         20.96   o 
  -5     0     3         22.91         18.33          4.53   o 
  -5     0     1        490.30        477.43         25.36   o 
   0     1    15        159.72        159.99          9.21   o 
   0     3    14         31.54         37.53          5.25   o 
   0     4    13        204.97        219.81         11.37   o 
   0     6     9        115.80        112.59          8.28   o 
  -1     1    15       3866.22       3900.20         61.61   o 
   1     2    14        883.29        896.96         19.01   o 
  -1     3    14          1.09          0.85          2.97   o 
  -1     5    11        954.51        981.17         19.24   o 
  -1     6     9         34.18         39.41          4.16   o 
  -1     7     5       1054.60       1026.79         39.78   o 
   1     7     4        222.98        225.88         11.06   o 
  -2     2    14       1343.28       1381.92         37.29   o 
   2     2    13       1956.94       1943.11         41.89   o 
  -2     3    13        134.86        116.31          8.68   o 
   2     3    12        289.03        295.49         12.51   o 
  -2     4    12        987.24        996.18         22.58   o 
   2     4    11        370.55        361.55         11.97   o 
  -2     5    10          7.34         12.45          4.60   o 
   2     5     9        934.76        921.83         22.20   o 
  -3     0    13        195.27        185.24         12.31   o 
  -3     1    13       2331.86       2360.56         31.73   o 
   3     2    11        309.70        293.60         15.59   o 
   3     3    10        288.52        292.96         12.41   o 
  -3     4    10          3.48          6.36          5.20   o 
  -3     5     8        840.06        849.14         28.40   o 
   3     5     6         48.31         54.12          5.91   o 
  -3     6     3         29.75         30.21          6.11   o 
  -3     6     2        143.95        141.75         16.49   o 
  -3     6     1        314.69        317.49         23.91   o 
   3     6     0         10.67          8.02          5.65   o 
   3     6     1         29.17         34.90          8.59   o 
   3     6     2        267.49        271.11         22.10   o 
  -4     1    10         45.39         42.67          5.15   o 
   4     1     8          0.16          2.03          5.18   o 
  -4     3     8          5.36          5.74          2.93   o 
   4     3     6       1122.63       1094.69         25.56   o 
  -4     4     6         20.93         13.39          3.40   o 
   4     4     4        222.23        218.30         11.52   o 
   5     0     1        393.30        394.58         28.26   o 
  -5     1     4        260.74        250.71         10.14   o 
  -5     1     3         32.12         29.06          3.81   o 
  -5     1     2       1454.06       1505.41         28.73   o 
  -5     1     1         35.55         26.25          4.46   o 
   5     1     0        103.06        102.93          7.60   o 
   5     1     1          6.96         15.95          5.42   o 
   0     2    15         40.26         37.53          5.06   o 
   0     7     6          1.42          2.92          3.17   o 
   1     0    15       1957.92       1939.37         60.53   o 
  -1     2    15         38.63         44.20          5.44   o 
  -1     4    13         80.63         80.20          9.03   o 
   1     5    11          3.42          4.90          3.10   o 
   1     6     9       1800.52       1811.33         24.28   o 
  -1     7     6        671.81        671.54         23.19   o 
   1     7     5        883.74        851.70         21.32   o 
  -2     6     8       2504.82       2547.14         45.53   o 
   2     6     7        435.35        439.70         11.71   o 
  -2     7     3        347.96        342.43         17.31   o 
  -2     7     2         27.88         23.91          4.99   o 
  -2     7     1         31.42         41.64          6.40   o 
   2     7     0         26.33         27.34          5.58   o 
   2     7     1        275.96        283.99         18.65   o 
   2     7     2        222.24        213.11         13.82   o 
  -3     3    12        339.18        352.59         15.15   o 
   3     4     9         18.58         20.98          4.42   o 
   3     5     7         47.82         48.30          5.91   o 
  -3     6     4        671.00        697.76         25.62   o 
   3     6     3        609.55        616.86         27.30   o 
  -4     2    10          1.33          3.05          3.10   o 
   4     2     8          3.47          3.28          4.70   o 
  -4     3     9        289.00        293.72         12.90   o 
   4     3     7        157.46        158.02         10.15   o 
  -4     4     7         32.91         31.26          8.87   o 
   4     4     5        711.92        703.28         20.73   o 
  -5     0     5        748.51        761.26         25.20   o 
   5     0     3       2712.87       2824.06         75.10   o 
  -5     1     5          0.40          5.59          4.14   o 
   5     1     2          1.49          8.76          7.15   o 
   5     1     3        280.22        278.69         11.05   o 
  -5     2     3         51.37         49.76          5.89   o 
  -5     2     2          3.18          4.60          3.24   o 
  -5     2     1        698.86        715.10         20.04   o 
   5     2     0        240.44        239.71         11.68   o 
   5     2     1        282.64        318.79         17.74   o 
   0     5    12         50.24         42.52          4.39   o 
   0     6    10       2382.78       2380.17         28.93   o 
   0     7     7       2189.03       2186.81         38.53   o 
   1     1    15        224.04        228.97         11.27   o 
   1     3    14          8.17         15.95          5.45   o 
   1     4    13        989.88        963.86         23.75   o 
  -1     5    12         85.89         88.62          7.55   o 
  -1     6    10        476.83        475.71         15.68   o 
   1     7     6        175.78        186.96         10.29   o 
   2     0    14         90.17         76.21         12.34   o 
  -2     1    15       1422.65       1426.91         31.24   o 
   2     1    14         26.33         22.68          4.75   o 
  -2     5    11         29.38         29.10          5.65   o 
   2     5    10        165.86        166.36          8.45   o 
  -2     7     4        321.57        297.95         16.31   o 
   2     7     3       2085.19       2065.59         42.31   o 
   3     1    12         65.83         59.65          8.03   o 
  -3     2    13         11.40         10.77          2.97   o 
  -3     4    11        777.86        754.24         37.84   o 
  -3     5     9         10.77          9.59          7.09   o 
   3     6     4        494.31        500.57         23.91   o 
  -4     1    11        143.87        134.75          8.65   o 
   4     1     9         81.82         94.17         10.15   o 
  -4     5     3        497.31        520.03         16.90   o 
  -4     5     2       1443.30       1461.83         27.82   o 
  -4     5     1          4.42         11.27          3.88   o 
   4     5     0        136.38        130.27          8.64   o 
   4     5     1        287.81        300.55         15.94   o 
   4     5     2         48.24         43.20          6.77   o 
  -5     1     6         93.77         81.81          6.15   o 
  -5     2     5       1070.85       1081.52         25.46   o 
  -5     2     4        836.67        847.72         22.30   o 
   5     2     2         47.15         38.47          6.61   o 
   0     0    16       4263.05       4196.59         89.85   o 
   0     1    16        834.09        813.04         28.54   o 
   0     3    15          7.60          9.07          3.79   o 
   0     4    14        996.49        966.04         24.23   o 
   0     8     0          1.28         10.14          7.86   o 
  -1     1    16        146.74        127.59         11.96   o 
   1     2    15         39.23         40.38          5.87   o 
   1     5    12          0.91          4.28          2.84   o 
   1     6    10       1032.18       1044.45         18.87   o 
  -1     7     7       3643.09       3633.21         51.08   o 
   1     7     7       1154.20       1159.90         25.54   o 
  -2     2    15        177.69        178.13         12.51   o 
   2     2    14         54.66         52.25          7.91   o 
  -2     3    14         35.73         36.91          5.47   o 
   2     3    13        212.24        207.43         10.86   o 
  -2     4    13         92.42         94.66         10.31   o 
   2     4    12          2.52          6.41          3.17   o 
  -2     6     9       1564.10       1582.01         33.46   o 
   2     6     8          6.25          8.89          4.22   o 
  -2     7     5       2903.46       2882.31         50.34   o 
   2     7     4        467.79        456.45         13.74   o 
  -3     1    14        513.54        515.38         15.40   o 
   3     2    12         85.95         77.13          8.91   o 
   3     3    11        482.52        482.87         16.22   o 
   3     4    10         54.36         55.37          5.28   o 
   3     5     8       1535.02       1537.10         27.57   o 
  -3     6     6       1045.39       1021.50         31.71   o 
   3     6     5        109.64        101.83          7.87   o 
  -4     2    11        337.48        333.36         14.01   o 
   4     2     9        282.98        276.06         13.48   o 
  -4     3    10        834.77        850.11         26.27   o 
   4     3     8        345.74        342.04         14.96   o 
  -4     4     8        854.39        861.81         29.14   o 
   4     4     6         12.52         12.75          4.90   o 
  -4     5     5        220.23        220.37         15.22   o 
  -4     5     4        191.96        203.51         12.03   o 
   4     5     3        543.02        494.63         20.74   o 
  -5     0     7         85.80         80.48          8.92   o 
   5     0     5       3398.73       3430.76         84.94   o 
  -5     1     7        320.24        308.87         12.88   o 
   5     1     4        122.05        117.04          7.53   o 
  -5     2     6       1015.51       1037.88         25.17   o 
   5     2     3        455.58        431.59         15.44   o 
  -5     3     3       1341.90       1400.03         29.03   o 
  -5     3     2         27.47         21.88          4.65   o 
  -5     3     1          0.11          1.71          5.22   o 
   5     3     0        438.49        455.07         16.46   o 
   0     5    13        179.59        173.41         10.59   o 
   0     6    11        680.30        664.98         16.69   o 
   0     7     8        366.49        363.26         12.46   o 
   0     8     1         12.98         23.50          8.74   o 
   0     8     2        282.64        265.02         26.10   o 
  -1     3    15         98.12         94.56          7.92   o 
  -1     4    14         44.29         38.17          6.87   o 
  -1     7     8        217.60        237.87         13.41   o 
  -2     5    12        427.87        434.68         29.74   o 
   2     5    11        287.60        275.86          9.88   o 
  -2     7     6          2.84          6.35          3.66   o 
   2     7     5        757.84        781.06         18.19   o 
   3     0    13         10.00         13.46          7.75   o 
  -3     3    13          0.54          4.57          5.87   o 
  -3     5    10        112.91        102.81         15.42   o 
  -3     6     7        681.67        665.05         26.03   o 
  -4     0    12       3288.58       3322.12         53.02   o 
   4     0    10        162.44        132.51         17.66   o 
  -4     1    12        248.63        259.33         11.28   o 
   4     1    10       1734.30       1753.51         62.20   o 
  -4     5     6        409.75        413.93         20.68   o 
   4     5     4        203.10        187.88         11.09   o 
   5     1     5         65.92         76.14          8.44   o 
   5     2     4          0.72          4.17          3.96   o 
  -5     3     4         14.39         11.23          3.62   o 
   5     3     1        624.85        614.61         19.27   o 
   5     3     2         33.72         34.63          6.62   o 
   0     2    16        681.43        679.61         27.90   o 
   0     8     3        354.69        352.99         26.68   o 
   0     8     4        133.54        157.00         18.18   o 
   1     1    16         21.07         32.49          5.81   o 
  -1     2    16        111.85        110.01         11.33   o 
   1     3    15       1206.86       1177.44         32.31   o 
   1     4    14        236.87        228.95         12.13   o 
  -1     5    13         52.67         52.62          6.47   o 
  -1     6    11         16.02         17.14          3.87   o 
   1     7     8       1419.56       1391.90         34.55   o 
  -1     8     2        987.95        956.29         44.38   o 
  -1     8     1        200.77        182.20         12.83   o 
   1     8     0         96.91         99.98          9.60   o 
   1     8     1         30.27         37.70          6.44   o 
   1     8     2         27.45         23.79          8.49   o 
  -2     0    16       4619.66       4594.71         99.50   o 
   2     1    15        185.01        196.24         11.53   o 
  -2     6    10        199.42        210.17         14.04   o 
   2     6     9       2633.55       2608.24         30.39   o 
  -2     7     7       3519.29       3576.17         60.66   o 
   2     7     6         91.93         88.43          6.68   o 
   3     1    13          7.92         11.76          7.91   o 
  -3     2    14        128.29        131.19          8.24   o 
   3     3    12        447.21        436.60         15.84   o 
  -3     4    12        166.04        151.02         18.01   o 
   3     5     9        105.43        106.43          7.11   o 
   3     6     6        158.41        161.12         10.07   o 
   4     2    10        160.47        145.38         18.86   o 
  -4     3    11         43.33         42.54          5.37   o 
   4     3     9          0.08          4.64          6.11   o 
  -4     4     9         51.07         48.97          8.83   o 
   4     4     7        396.15        417.93         18.65   o 
  -5     1     8        287.05        294.05         18.99   o 
   5     1     6        132.11        114.12         11.17   o 
  -5     2     7        124.91        134.74          8.16   o 
   5     2     5         85.32         85.88          6.65   o 
  -5     3     5         59.03         54.08          6.43   o 
   5     3     3          0.84          6.48          6.06   o 
   0     7     9       4931.05       4927.38        171.68   o 
   0     8     5         27.44         18.43          8.12   o 
   1     5    13        158.84        154.48         13.21   o 
   1     6    11        356.89        351.59         11.24   o 
  -1     7     9       2145.57       2135.09         36.26   o 
  -1     8     4        857.26        807.65         40.84   o 
   1     8     3        139.85        146.32         18.23   o 
  -2     1    16        494.58        478.04         18.90   o 
  -2     3    15         30.96         29.77          6.58   o 
   2     3    14        608.32        618.85         25.14   o 
  -2     4    14         13.84         15.05          5.13   o 
   2     4    13         38.37         32.49          4.63   o 
  -3     0    15         27.66         25.90          8.52   o 
  -3     1    15       1583.45       1590.85         33.86   o 
   3     2    13         17.37         17.60          8.64   o 
   3     4    11         38.15         38.35          4.51   o 
  -3     5    11        225.30        236.46         22.73   o 
  -3     6     8        116.83        119.04         21.49   o 
   3     6     7         47.03         40.62          5.97   o 
  -3     7     3        148.32        145.53         17.50   o 
  -3     7     2        505.03        480.02         30.97   o 
  -3     7     1        343.03        346.58         26.17   o 
   3     7     0        512.29        469.87         30.27   o 
   3     7     1        181.99        180.05         18.99   o 
  -4     0    13          0.00          9.13          7.26   o 
  -4     2    12         70.58         69.59          6.13   o 
  -4     5     7          0.68          3.33          5.17   o 
   4     5     5        341.36        348.88         15.06   o 
  -5     0     9        165.73        148.82         12.13   o 
  -5     1     9         55.90         52.63          5.34   o 
  -5     2     8        222.08        225.96         13.45   o 
  -5     3     6          0.21          0.21          4.00   o 
   5     3     4          2.07          8.92          4.67   o 
  -5     4     1       1299.72       1365.40         33.12   o 
   0     1    17         74.84         81.67          9.99   o 
   0     3    16          2.19          5.26          4.10   o 
   0     4    15          0.87          7.37          3.49   o 
   0     6    12         17.91         19.28          4.38   o 
  -1     0    17        375.07        352.07         28.17   o 
  -1     1    17        634.06        635.07         26.84   o 
   1     2    16         11.08         13.86          4.02   o 
  -1     3    16          0.08          0.86          4.83   o 
  -1     4    15         40.68         37.09          7.05   o 
  -1     6    12         20.34         27.11          5.31   o 
   1     7     9       1555.01       1574.72         26.12   o 
  -1     8     5        296.86        275.09         24.13   o 
   1     8     4        833.97        841.99         41.92   o 
  -2     2    16        104.71         93.03         10.97   o 
   2     2    15        366.22        361.34         19.95   o 
  -2     5    13       1701.68       1742.37         43.25   o 
   2     5    12          1.61          2.78          4.21   o 
  -2     6    11        371.32        370.47         18.69   o 
   2     6    10       1114.76       1116.60         18.80   o 
  -2     7     8         65.99         72.69          7.08   o 
   2     7     7         18.86         15.21          4.25   o 
  -3     3    14        424.29        427.41         17.29   o 
  -3     4    13        262.13        273.22         22.13   o 
  -3     6     9         48.55         48.90         11.35   o 
  -3     7     4        108.16        110.34         11.12   o 
   3     7     2        414.99        395.85         27.93   o 
   3     7     3        986.15       1048.44         45.28   o 
  -4     1    13        287.39        291.13         15.61   o 
   4     1    11         75.26         87.07         15.61   o 
  -4     4    10        354.56        345.91         27.08   o 
   4     4     8         70.25         65.66          6.93   o 
  -4     5     8        142.68        149.17         13.22   o 
   4     5     6        524.18        530.21         18.77   o 
  -4     6     3        281.10        259.43         16.75   o 
  -4     6     2         31.67         28.59          6.15   o 
  -4     6     1         19.91         16.50          5.33   o 
   4     6     0        112.24        105.64         15.80   o 
   4     6     1        595.82        620.90         36.76   o 
   5     0     7        357.29        338.82         26.02   o 
   5     1     7         54.73         53.56          8.35   o 
   5     2     6        128.17        123.91          7.94   o 
  -5     3     7        130.68        127.31          9.34   o 
  -5     4     4        586.74        571.65         20.26   o 
  -5     4     3         16.80         13.69          3.89   o 
  -5     4     2         75.06         72.40          7.22   o 
   5     4     0         60.10         56.63          6.37   o 
   5     4     1        434.12        444.06         16.61   o 
   0     5    14         37.09         35.12          5.45   o 
   0     7    10        656.16        647.13         17.68   o 
   0     8     6         56.51         58.29          8.24   o 
  -1     5    14        387.10        401.25         16.44   o 
  -1     8     6         27.08         25.43          9.07   o 
   1     8     5         58.17         52.35          8.14   o 
  -2     8     3        632.08        613.00         24.60   o 
  -2     8     2         23.89         21.30          5.53   o 
  -2     8     1         77.07         70.72          8.82   o 
   2     8     0        224.55        223.56         14.96   o 
   2     8     1        131.20        144.58         12.18   o 
   2     8     2          2.49          6.38          5.38   o 
   3     1    14        595.89        619.44         39.64   o 
  -3     2    15        297.74        297.27         12.41   o 
   3     5    10        187.84        167.83          8.95   o 
   3     6     8        209.03        195.44          9.73   o 
  -3     7     5       2054.64       1953.52         45.56   o 
   3     7     4         18.19         16.46          7.46   o 
  -4     2    13         25.89         22.85          3.99   o 
   4     2    11       1190.47       1164.61         48.27   o 
  -4     3    12        144.51        128.34          9.44   o 
   4     3    10        151.46        144.80         10.50   o 
  -4     6     4       1514.84       1584.49         41.25   o 
   4     6     2        225.84        220.37         22.02   o 
  -5     1    10        326.40        318.63         12.44   o 
  -5     2     9       1060.49       1058.72         22.90   o 
   5     3     5        524.87        545.42         19.62   o 
  -5     4     5        183.23        195.41         11.65   o 
   5     4     2         73.97         75.81          9.43   o 
   0     2    17         61.36         75.01          8.12   o 
   0     8     7         14.60          6.66          4.15   o 
   1     0    17       3599.42       3580.28         88.99   o 
   1     1    17        906.18        896.48         25.97   o 
  -1     2    17         73.17         69.72          9.70   o 
   1     3    16         43.08         41.92          6.69   o 
   1     4    15         36.96         29.56          5.08   o 
   1     6    12        117.46        105.43          7.47   o 
  -1     7    10         48.07         44.01          5.88   o 
   1     8     6       1030.27       1020.08         32.53   o 
  -2     1    17        498.25        507.31         20.12   o 
   2     1    16        520.02        514.69         19.09   o 
  -2     3    16        223.49        222.45         12.78   o 
   2     3    15         88.11         83.41         11.71   o 
  -2     4    15         29.75         31.51          6.68   o 
   2     4    14        880.87        885.97         24.81   o 
  -2     7     9       1558.61       1593.53         31.52   o 
   2     7     8        477.72        463.88         14.81   o 
  -2     8     4        240.42        231.64         15.63   o 
   2     8     3        440.20        436.12         25.01   o 
   3     3    13         47.67         47.11         11.77   o 
   3     4    12       1278.25       1278.61         26.12   o 
  -3     5    12         34.48         32.91         10.79   o 
  -3     7     6        431.21        426.64         17.45   o 
  -4     0    14       3876.92       3968.09         60.52   o 
   4     0    12         36.47         35.27         10.15   o 
  -4     4    11         10.42          6.62          5.50   o 
   4     4     9          0.42          5.70          5.90   o 
  -4     5     9          0.91          7.50          4.94   o 
   4     5     7         30.38         19.28          5.98   o 
  -4     6     5        406.97        398.57         21.12   o 
   4     6     3        724.08        698.65         39.01   o 
   5     1     8        318.11        321.50         15.06   o 
   5     2     7        723.60        753.69         23.36   o 
  -5     3     8        176.24        180.18         11.24   o 
   5     3     6         21.10         18.89          4.81   o 
  -5     4     6         33.83         24.41          4.39   o 
   5     4     3        155.32        147.52         12.84   o 
   0     6    13        607.80        587.15         20.93   o 
   1     5    14        267.73        255.57         13.30   o 
  -1     6    13          6.35         12.13          5.09   o 
   1     7    10       1235.14       1221.85         21.54   o 
  -1     8     7        215.96        234.48         12.91   o 
  -2     5    14         31.05         31.80          7.07   o 
   2     5    13          0.02          6.11          3.53   o 
  -2     6    12         19.97         27.14          9.32   o 
   2     6    11        288.26        265.60         10.30   o 
  -2     8     5          0.18          0.54          8.02   o 
   2     8     4         84.17         78.10          9.30   o 
  -3     1    16        552.82        544.66         20.69   o 
   3     2    14         33.12         28.52          9.82   o 
  -3     3    15         56.04         59.61          7.51   o 
   3     5    11          0.29          2.70          3.93   o 
  -3     6    10         25.10         25.91          6.18   o 
  -3     7     7       1512.70       1536.93         33.02   o 
   3     7     5        423.11        431.38         26.24   o 
  -4     1    14       1675.59       1718.48         32.95   o 
   4     1    12        219.17        210.37         23.44   o 
  -4     6     6        385.69        362.57         20.26   o 
   4     6     4         84.21         90.34         14.98   o 
  -5     0    11          0.18          3.59          3.77   o 
  -5     2    10          7.22          8.92          4.88   o 
  -5     3     9        556.30        563.35         25.06   o 
   5     4     4         47.03         44.37          6.35   o 
  -6     0     2       1725.23       1742.36         64.01   o 
   0     0    18       2613.48       2545.36         74.97   o 
   0     1    18          0.01          1.21          5.90   o 
   0     3    17          3.31          9.01          7.27   o 
   0     4    16        380.47        391.38         16.47   o 
   0     5    15        966.29        936.11         25.55   o 
   0     7    11        273.15        261.94         11.85   o 
   0     8     8         67.91         71.69          7.60   o 
  -1     1    18       1233.20       1251.42         38.75   o 
   1     2    17        397.95        373.96         20.41   o 
  -1     3    17        201.39        187.91         15.62   o 
  -1     4    16       1316.88       1385.13         37.77   o 
  -1     7    11        395.57        377.36         15.66   o 
   1     8     7         98.60         83.96         10.06   o 
  -2     2    17        865.44        871.78         33.11   o 
   2     2    16        136.18        133.36         12.62   o 
  -2     7    10         65.40         62.99          7.06   o 
   2     7     9        359.82        367.18         10.85   o 
  -2     8     6        464.75        477.44         23.62   o 
   2     8     5        913.66        942.16         30.80   o 
  -3     4    14       2198.02       2222.85         49.38   o 
   3     6     9        246.07        235.17         15.56   o 
   3     7     6        105.97        103.64         11.09   o 
  -4     2    14         13.53         12.25          3.63   o 
   4     2    12       1161.15       1137.81         53.60   o 
  -4     3    13         27.25         30.51          5.84   o 
   4     3    11         84.40         83.23          8.40   o 
   4     4    10          6.17          6.24          3.27   o 
  -4     5    10        354.60        346.94         28.43   o 
   4     5     8        114.08        112.23          9.11   o 
  -4     6     7       2769.27       2746.52         56.14   o 
   4     6     5        351.64        357.17         20.28   o 
   5     0     9         29.34         38.37         10.57   o 
  -5     1    11       1000.24        978.10         25.14   o 
   5     2     8         31.62         30.56          5.54   o 
   5     3     7         27.77         25.44          6.14   o 
  -5     4     7          2.42          2.70          4.03   o 
   5     4     5         63.71         69.09          7.70   o 
  -5     5     3         33.74         48.47         11.08   o 
  -5     5     2        403.62        424.46         21.78   o 
  -5     5     1          0.52          1.87          4.67   o 
   5     5     0         49.45         53.69          7.97   o 
  -6     0     4        826.25        789.27         42.96   o 
   6     0     0        220.76        205.59         22.46   o 
  -6     1     3        111.88        119.85         12.52   o 
  -6     1     2        488.56        458.01         23.53   o 
  -6     1     1          7.25          3.98          6.36   o 
   6     1     0         15.75         10.35          5.43   o 
   0     9     1          7.41          5.81          6.28   o 
   0     9     2         98.73         90.44         14.92   o 
  -1     5    15          1.01          4.42          5.36   o 
   1     6    13         30.92         29.87          4.61   o 
   1     7    11       1258.95       1211.29         21.84   o 
  -1     8     8       1313.49       1293.49         29.91   o 
   3     1    15        796.25        772.71         45.36   o 
  -3     2    16        177.10        187.47         14.47   o 
   3     3    14        169.50        157.31         20.76   o 
   3     4    13        555.24        566.79         24.41   o 
  -3     5    13         57.67         49.99         11.59   o 
  -3     6    11         27.51         27.72          7.67   o 
  -3     7     8        127.63        110.75         11.53   o 
  -4     4    12          9.52         13.17          7.18   o 
   5     1     9        164.24        151.86         10.89   o 
  -5     2    11         45.94         46.78          6.77   o 
  -5     3    10        306.63        271.71         17.96   o 
  -5     4     8        390.14        405.89         21.85   o 
  -5     5     4        574.85        588.07         25.98   o 
   5     5     1          3.42          5.60          5.12   o 
   5     5     2       1259.77       1339.86         37.63   o 
   6     0     2         32.92         14.64          7.51   o 
  -6     1     4       1128.77       1154.35         36.78   o 
   6     1     1         32.21         33.27          8.48   o 
   0     2    18        485.48        479.55         21.59   o 
   0     6    14         24.70         30.89          5.35   o 
   0     8     9          6.51         10.72          4.59   o 
   0     9     3       1233.14       1173.13         52.29   o 
  -1     2    18          1.70          6.92          7.34   o 
   1     3    17          1.31          3.37          5.03   o 
   1     4    16         18.25         22.70          4.61   o 
   1     5    15        260.83        266.33         14.54   o 
   1     8     8        127.75        127.17          9.51   o 
  -1     9     2         37.00         38.55         10.77   o 
  -1     9     1         92.62         89.68         14.99   o 
   1     9     0         10.65          7.63          8.52   o 
   1     9     1        521.19        534.29         35.47   o 
  -2     0    18       2423.59       2440.76         78.13   o 
   2     3    16         96.51        106.12         11.71   o 
  -2     4    16          4.20          1.57          3.44   o 
   2     4    15         19.25         17.93          5.85   o 
  -2     6    13         54.97         51.53         12.64   o 
   2     6    12          1.77          4.89          3.68   o 
  -2     8     7        217.35        207.39         22.22   o 
   2     8     6          0.15          3.13          6.96   o 
   3     2    15        379.33        384.19         32.57   o 
   3     6    10        544.43        546.60         16.63   o 
   3     7     7         19.21         13.28          5.12   o 
  -3     8     2        630.09        699.03         27.69   o 
  -3     8     1        365.10        397.00         21.13   o 
   3     8     0        310.95        295.33         18.29   o 
  -4     0    15          0.00         11.04          7.58   o 
  -4     1    15        105.86        117.24         10.04   o 
   4     1    13        704.11        691.43         42.89   o 
  -4     6     8       1062.51       1074.46         35.60   o 
   4     6     6          3.65          5.68          6.44   o 
  -4     7     1          0.43          6.22          6.46   o 
  -5     1    12         36.36         28.43          4.19   o 
   5     2     9        145.15        144.64         13.79   o 
   5     4     6        572.51        596.60         21.29   o 
  -5     5     5         14.70         10.28          7.52   o 
   5     5     3         32.96         27.68          6.55   o 
  -6     0     6         22.91         28.00         10.11   o 
  -6     1     5        253.30        255.74         13.59   o 
   6     1     2        233.81        229.99         24.34   o 
  -6     2     4         26.33         24.17          7.12   o 
  -6     2     3        421.60        433.84         22.82   o 
  -6     2     2          0.43          8.63          7.81   o 
  -6     2     1        119.43        129.28         13.19   o 
   6     2     0        174.02        197.25         16.28   o 
   6     2     1        810.89        844.48         32.08   o 
   0     7    12        226.83        214.69         12.85   o 
   0     9     4         44.68         44.19         11.69   o 
   1     1    18        209.26        209.38         16.15   o 
  -1     6    14        355.09        349.63         16.13   o 
  -1     7    12        142.77        142.83         10.60   o 
  -1     8     9        213.24        213.56         12.49   o 
  -1     9     3        385.60        427.56         31.73   o 
   1     9     2         83.90         87.30         15.23   o 
   1     9     3        405.97        431.87         32.34   o 
  -2     1    18        234.62        237.27         14.49   o 
   2     1    17          0.41          3.73          6.56   o 
  -2     3    17         11.97         13.10          5.62   o 
  -2     5    15       2357.60       2497.62         53.77   o 
   2     5    14        304.62        276.35         12.27   o 
  -2     7    11         57.24         59.68          8.84   o 
   2     7    10       1142.90       1182.51         19.75   o 
  -3     0    17        879.84        863.15         46.31   o 
  -3     1    17         50.81         42.96          6.66   o 
  -3     3    16        181.44        194.72         16.69   o 
  -3     4    15        357.31        342.11         20.00   o 
   3     5    12        854.63        840.94         21.18   o 
  -3     7     9        116.23        112.45         11.89   o 
  -3     8     3        227.53        239.08         16.35   o 
   3     8     1        924.53        904.73         38.61   o 
   3     8     2          3.65          2.49          5.31   o 
  -4     3    14        133.77        126.15         11.17   o 
   4     3    12       1128.35       1107.17         37.14   o 
   4     4    11        440.88        463.96         18.83   o 
  -4     5    11       1183.86       1238.96         54.12   o 
   4     5     9        223.08        210.51         12.65   o 
  -4     7     3        704.71        659.25         33.01   o 
  -4     7     2        251.54        227.09         16.52   o 
   4     7     0        108.58         98.57         16.01   o 
   4     7     1        175.63        172.31         20.54   o 
   5     3     8        749.22        719.43         23.61   o 
  -5     4     9        745.95        772.83         30.24   o 
  -5     5     6       1218.98       1222.28         38.02   o 
   6     0     4         12.95          7.91          6.28   o 
  -6     1     6        293.80        303.66         12.56   o 
  -6     2     5         36.59         31.22          6.45   o 
   6     2     2          0.52          1.15          4.71   o 
   0     4    17        892.99        870.11         25.26   o 
   0     5    16        147.92        154.84         11.06   o 
   0     9     5        691.95        701.51         40.82   o 
   1     2    18          5.69         10.33          5.65   o 
  -1     4    17        228.30        263.39         26.46   o 
   1     6    14         17.86         17.08          5.60   o 
   1     8     9        345.34        355.05         14.01   o 
  -1     9     4         59.10         47.36         11.60   o 
   1     9     4        366.60        354.84         29.54   o 
  -2     2    18        450.37        469.58         25.03   o 
   2     2    17          6.65          4.34          6.26   o 
  -2     8     8          9.89          9.93          5.16   o 
   2     8     7        207.04        210.38         12.52   o 
  -3     5    14         36.14         39.49          8.06   o 
  -3     6    12        821.78        808.77         44.63   o 
   3     7     8         82.27         72.37          9.53   o 
  -3     8     4         66.60         63.79          8.01   o 
   3     8     3         43.41         54.60          8.43   o 
  -4     2    15        252.43        240.51         11.72   o 
   4     2    13        408.74        401.00         34.61   o 
  -4     4    13         57.83         62.51         13.72   o 
  -4     6     9          0.00          2.56          6.42   o 
   4     6     7         14.57         16.64          5.75   o 
  -4     7     4        230.80        222.81         16.73   o 
   4     7     2        123.53        132.13         18.24   o 
   4     7     3        268.62        255.38         24.59   o 
   5     1    10         33.06         35.44          6.00   o 
  -5     2    12         36.66         37.02          7.21   o 
  -5     3    11         15.37         13.51          5.62   o 
   5     4     7        750.40        788.29         24.71   o 
  -5     5     7        223.63        205.31         16.24   o 
   5     5     4       1584.47       1594.37         42.08   o 
  -6     1     7        433.43        416.62         17.81   o 
   6     1     4       1761.46       1856.01         68.70   o 
  -6     2     6         38.05         36.70          5.97   o 
   6     2     3         31.67         37.64          7.64   o 
  -6     3     2          7.07         13.47          6.90   o 
  -6     3     1        172.55        161.75         14.53   o 
   0     3    18        373.28        385.87         22.31   o 
   0     8    10        120.53         97.74          8.85   o 
  -1     0    19       2099.28       2060.86         72.63   o 
  -1     1    19         25.95         13.77          6.22   o 
  -1     3    18       1170.39       1158.90         45.59   o 
  -1     5    16        219.02        219.28         12.99   o 
   1     7    12         80.04         75.65          6.83   o 
  -1     8    10        140.30        145.53         10.68   o 
  -1     9     5          6.30         10.64          7.11   o 
  -2     6    14          4.11         11.07          7.24   o 
   2     6    13        330.82        346.11         12.51   o 
   3     1    16         87.61         88.94         16.60   o 
  -3     2    17        657.79        636.04         30.54   o 
   3     3    15         26.86         38.30         13.51   o 
   3     6    11       2391.85       2459.25         51.12   o 
  -3     8     5        759.27        771.70         24.59   o 
   3     8     4        143.61        138.12         12.88   o 
   4     0    14        161.46        146.44         20.94   o 
  -4     5    12         16.78         18.00          8.92   o 
   4     5    10        172.38        172.26         11.69   o 
  -4     7     5       3106.95       2988.77         60.01   o 
  -5     0    13        109.19        109.04         16.22   o 
  -5     1    13        443.82        459.01         23.87   o 
   5     2    10          0.93         10.26          7.28   o 
   5     3     9         38.38         36.53          5.82   o 
  -5     4    10         97.08         84.58         14.03   o 
   5     5     5         85.40         84.83          8.76   o 
  -6     0     8          5.27          3.12          5.66   o 
   6     1     5        254.20        252.23         17.66   o 
   6     2     4        177.78        172.52         15.35   o 
  -6     3     4        194.11        205.14         16.11   o 
  -6     3     3         45.32         45.04          8.16   o 
   6     3     0        651.30        679.47         28.85   o 
   6     3     1         52.53         49.57          8.52   o 
   0     6    15        564.93        580.69         20.98   o 
   0     7    13          4.07          5.10          7.44   o 
   0     9     6          8.45         11.30          7.45   o 
   1     4    17         12.19         16.06          4.47   o 
  -1     6    15         19.88         23.76          5.51   o 
  -1     7    13        150.11        150.48         11.25   o 
  -1     9     6         92.78        118.81         17.77   o 
   1     9     5        152.28        162.64         19.89   o 
  -2     4    17         60.86         67.69         19.61   o 
   2     4    16         54.29         44.91          6.81   o 
  -2     7    12         42.83         51.04          8.70   o 
   2     7    11       1971.66       1966.59         25.98   o 
  -2     8     9          0.13          1.66          6.99   o 
   2     8     8        145.15        133.98         10.23   o 
  -2     9     3        848.44        875.94         47.05   o 
  -2     9     2         22.81         27.68          9.92   o 
  -2     9     1        473.84        467.23         34.57   o 
   2     9     0         19.89         19.99          8.98   o 
   2     9     1          7.46         19.05          9.61   o 
   2     9     2         27.67         23.16         10.13   o 
   3     5    13        105.93        109.36         11.85   o 
  -3     7    10         46.28         39.37          7.66   o 
  -3     8     6        451.59        429.00         26.83   o 
  -4     0    16        723.77        767.04         43.80   o 
  -4     1    16        676.03        686.17         29.38   o 
  -4     6    10        224.48        202.48         23.42   o 
   4     6     8        120.01        108.66         11.71   o 
  -4     7     6          1.75          3.67          4.90   o 
   4     7     4        203.38        228.76         23.37   o 
   5     0    11         10.64          7.03          6.69   o 
   5     4     8         80.69         83.83          8.82   o 
  -5     5     8         66.29         58.48          9.13   o 
  -5     6     3        150.59        152.33         14.11   o 
  -5     6     2         98.53        100.16         11.74   o 
  -5     6     1         20.05         25.12          9.54   o 
   5     6     0         31.81         33.10          7.70   o 
  -6     1     8         23.49         20.66          4.57   o 
  -6     2     7        935.20        937.72         26.51   o 
  -6     3     5        104.77        113.44          9.58   o 
   6     3     2          5.75         11.61          5.48   o 
   0     2    19        504.09        499.31         20.81   o 
   0     9     7         21.20         25.41          6.95   o 
   1     0    19       2511.25       2503.56         79.82   o 
  -1     2    19        278.09        271.84         20.57   o 
   1     3    18         75.18         74.46         10.53   o 
   1     5    16       1252.73       1278.51         30.96   o 
   1     8    10       1311.14       1310.41         27.00   o 
   1     9     6        260.66        247.78         25.16   o 
   2     0    18        288.68        301.80         27.37   o 
   2     1    18       1188.35       1226.64         31.39   o 
  -2     3    18          2.19         15.90          9.13   o 
   2     3    17         33.55         36.27          8.64   o 
  -2     5    16        561.20        592.59         27.07   o 
   2     5    15        207.24        191.17         12.70   o 
  -2     9     4        177.60        163.05         20.54   o 
   2     9     3         25.98         15.07          7.95   o 
   3     2    16         33.16         25.13         14.80   o 
  -3     3    17         15.28         17.41          7.65   o 
  -3     4    16        109.86        113.05         12.02   o 
  -3     6    13          6.13         15.45          8.47   o 
   3     7     9        386.15        377.25         16.84   o 
   3     8     5        609.95        598.64         26.25   o 
  -4     3    15         62.88         71.47          8.81   o 
   4     3    13          1.66          1.73          7.33   o 
  -4     4    14          0.03          1.13          4.77   o 
   4     4    12         21.53         17.98          4.93   o 
  -4     7     7        332.14        325.02         20.48   o 
   4     7     5        128.29        127.32         18.07   o 
   5     1    11        547.85        561.76         27.03   o 
  -5     2    13        840.68        834.26         33.82   o 
  -5     3    12         27.27         19.57          8.03   o 
   5     5     6        216.45        235.06         13.93   o 
  -5     6     4          2.59          4.36          6.67   o 
   5     6     1         63.81         74.82         10.13   o 
   5     6     2        304.97        296.22         27.93   o 
   6     0     6       1042.61       1075.99         48.86   o 
  -6     1     9         15.16         12.44          3.50   o 
   6     1     6       1108.89       1102.25         36.81   o 
  -6     2     8         18.15         16.09          4.50   o 
   6     2     5         50.69         60.11         11.76   o 
  -6     3     6          0.56          5.06          6.85   o 
   6     3     3         95.15         91.87         11.47   o 
   0     8    11          1.18          0.62          5.62   o 
   1     1    19        173.53        169.45         18.35   o 
   1     6    15         18.84         14.75          4.85   o 
   1     7    13         42.23         45.48          5.63   o 
  -1     8    11         11.40         18.21          6.08   o 
  -1     9     7         96.25         85.75         15.28   o 
  -2     1    19          5.68          9.94          5.99   o 
  -2     8    10         17.02         18.24          6.83   o 
   2     8     9         43.30         54.52          6.11   o 
  -2     9     5        122.43        131.99         18.31   o 
   2     9     4         38.12         33.85         10.60   o 
  -3     1    18         14.61         11.41          5.02   o 
  -3     5    15         19.35         14.20          6.35   o 
  -3     7    11        421.02        429.45         33.97   o 
  -3     8     7        442.91        443.05         23.58   o 
   3     8     6          2.90          4.90          7.61   o 
  -4     2    16         98.96        101.35          9.88   o 
   4     2    14         86.45         77.61         16.69   o 
   4     5    11         11.84          7.48          3.83   o 
   5     2    11        450.46        442.52         24.41   o 
   5     3    10          3.48          3.94          5.02   o 
  -5     4    11        351.75        339.76         20.88   o 
  -5     5     9          5.90          7.72          5.43   o 
  -5     6     5        797.63        842.48         32.67   o 
   5     6     3        148.09        142.78         19.86   o 
  -6     3     7          9.01         11.96          4.72   o 
   6     3     4          8.00          8.37          5.88   o 
  -6     4     3        122.76        135.55         13.36   o 
  -6     4     2         54.86         49.07          8.89   o 
  -6     4     1          0.56          6.97          8.69   o 
   6     4     0          4.84          3.40          5.02   o 
   0     4    18         30.85         34.28          7.68   o 
   0     5    17       1163.18       1180.64         30.28   o 
   1     2    19        343.05        338.28         17.46   o 
  -1     4    18         27.06         29.28          7.59   o 
  -1     5    17          6.19         11.92          5.48   o 
   1     9     7          5.36          6.85          5.67   o 
  -2     2    19         61.78         65.65         10.70   o 
   2     2    18        610.68        619.75         28.62   o 
  -2     6    15        164.81        152.27         14.34   o 
   2     6    14        118.73        119.74          7.80   o 
  -2     7    13          1.90          5.23          7.03   o 
   2     7    12        394.69        375.37         13.17   o 
   3     0    17        864.93        922.43         53.11   o 
  -3     2    18        144.47        135.71         14.60   o 
   3     4    15        329.02        327.30         30.43   o 
   3     6    12          1.12          4.34          3.43   o 
  -3     8     8         34.49         30.56          7.11   o 
  -4     5    13       1122.02       1135.57         53.51   o 
  -4     6    11         53.45         55.56         13.71   o 
   4     6     9        558.25        581.98         21.25   o 
  -4     7     8        282.63        270.55         19.08   o 
   4     7     6         33.45         33.53         11.36   o 
  -5     1    14        670.76        691.70         19.77   o 
   5     4     9        239.47        232.52         14.19   o 
   5     5     7          1.91          4.31          6.75   o 
  -5     6     6         18.30         17.29          7.62   o 
  -6     0    10       1147.22       1208.32         39.05   o 
  -6     2     9         49.36         51.71          6.25   o 
   6     2     6         28.02         19.48          6.53   o 
  -6     4     4          5.15          9.17          6.69   o 
   6     4     1         10.89         11.33          4.95   o 
   0     0    20         90.21         95.45         15.53   o 
   0     3    19         37.26         39.23          8.43   o 
   0     7    14        335.41        313.72         16.17   o 
   0     9     8         26.02         34.98          8.29   o 
  -1     1    20         66.15         57.25          9.78   o 
  -1     3    19        382.16        358.73         22.39   o 
  -1     7    14         28.75         26.23          7.29   o 
   1     8    11         45.84         44.26          7.04   o 
  -1     9     8        208.45        213.84         13.36   o 
  -2     9     6         94.19        111.55         13.07   o 
   2     9     5        158.21        180.86         29.23   o 
   3     1    17        262.16        250.69         28.04   o 
   3     5    14         62.20         59.42          9.80   o 
   3     7    10       2008.67       2050.79         35.43   o 
   3     8     7        248.28        240.75         14.43   o 
  -4     1    17         51.59         54.82          7.71   o 
   4     1    15        213.03        193.42         24.84   o 
   5     1    12        378.39        424.36         24.19   o 
  -5     2    14         43.17         52.45          7.31   o 
  -5     3    13          0.52          8.49          7.57   o 
  -5     5    10        125.69        128.54         13.42   o 
   5     6     4          0.02         29.46          9.69   o 
  -6     1    10         94.92         90.74          7.78   o 
   6     1     7        582.30        575.96         30.37   o 
  -6     3     8        731.22        736.78         28.57   o 
   6     3     5          5.21         11.17          5.80   o 
  -6     4     5        131.80        168.84         15.11   o 
   6     4     2          5.09          5.82          4.88   o 
   0     1    20         55.36         55.06         13.31   o 
   0     6    16         65.27         59.61          7.41   o 
   0     8    12          1.00          3.75          4.78   o 
   1     4    18        645.09        682.10         29.81   o 
   1     5    17        225.45        240.58         14.18   o 
  -1     6    16       1432.91       1425.48         47.68   o 
  -1     8    12       1386.81       1405.39         41.79   o 
   1     9     8         18.92         13.29          4.22   o 
  -2     4    18        235.41        242.14         26.52   o 
   2     4    17        216.08        225.03         13.61   o 
   2     5    16         20.15         20.35          4.59   o 
  -2     8    11         92.57         82.71         15.78   o 
   2     8    10        551.97        564.55         24.66   o 
   2     9     6         61.99         40.33         14.38   o 
  -3     4    17         21.97         15.78         10.08   o 
  -3     6    14        441.32        444.54         34.23   o 
  -3     7    12        112.18        116.21         18.21   o 
  -4     3    16          5.71         15.87         12.81   o 
   4     3    14         63.10         71.28         10.74   o 
  -4     4    15         47.44         49.01          8.91   o 
   4     4    13        180.65        167.96         13.32   o 
  -4     7     9         16.27         12.91          9.10   o 
   4     7     7          1.02          2.00          6.78   o 
  -4     8     3          8.44          4.97          4.85   o 
  -4     8     2          3.70          2.67          6.09   o 
  -4     8     1        631.42        646.53         40.35   o 
   4     8     0          3.30         18.14          9.15   o 
   4     8     1          1.06          3.83          6.54   o 
   5     3    11          3.55          5.40          6.34   o 
  -5     4    12        375.28        392.49         31.58   o 
  -5     6     7        350.00        340.80         21.26   o 
   5     6     5         10.88         19.80          9.94   o 
  -6     2    10         28.15         22.14          4.68   o 
   6     2     7         41.79         39.60          8.45   o 
  -6     4     6        205.05        200.57         16.50   o 
   6     4     3        280.54        272.64         19.33   o 
   0     2    20        126.72        123.98         11.13   o 
   0     9     9         96.40        103.64          9.60   o 
   0    10     0        408.79        424.29         33.75   o 
   0    10     1        383.85        364.26         31.34   o 
   0    10     2        270.23        291.33         27.92   o 
  -1     2    20        973.87        996.45         37.54   o 
   1     3    19        144.73        157.81         21.11   o 
   1     7    14         28.93         28.97          4.95   o 
  -2     0    20        551.28        583.96         41.01   o 
  -2     3    19        509.89        525.92         27.91   o 
   2     3    18          0.44         13.08          9.31   o 
  -2     5    17        434.15        418.29         23.03   o 
  -2     9     7         35.89         28.39          7.69   o 
  -3     0    19        294.00        317.57         30.29   o 
   3     2    17        131.50        106.68         19.24   o 
  -3     3    18        134.08        123.13         14.01   o 
  -3     5    16        794.86        804.59         32.46   o 
   3     6    13        285.09        303.52         19.94   o 
  -3     8     9         81.37         84.62         11.06   o 
  -3     9     2        703.59        754.04         30.50   o 
  -3     9     1         68.82         77.67         10.54   o 
   3     9     0         19.17         16.71          5.78   o 
   3     9     1        375.37        402.73         22.37   o 
  -4     2    17        220.63        199.35         13.71   o 
   4     2    15       1053.51       1102.73         57.44   o 
  -4     5    14         85.11         98.72         16.78   o 
   4     5    12          2.44          7.39          5.32   o 
  -4     6    12         90.13         82.12         15.36   o 
   4     6    10          0.75          4.17          7.36   o 
  -4     8     4        409.11        424.55         23.84   o 
   4     8     2        127.64        134.52         19.35   o 
  -5     0    15         47.95         40.46         14.75   o 
  -5     1    15         37.00         36.46          6.56   o 
   5     2    12          6.06          5.91          6.59   o 
   5     4    10         85.23         82.74          8.89   o 
   5     5     8        127.27        120.08         10.35   o 
  -5     6     8        113.38        113.40         12.90   o 
  -6     0    11          0.00          5.97          8.04   o 
   6     0     8          7.70         11.43          8.54   o 
  -6     1    11        370.55        357.18         17.13   o 
   6     1     8          4.19          4.05          8.28   o 
  -6     3     9         15.50         23.08          5.86   o 
   6     3     6         43.23         59.01          8.29   o 
  -6     4     7          1.31          4.77          7.61   o 
   6     4     4         17.16          7.71          5.81   o 
   0    10     3         67.71         92.95         17.06   o 
   1     1    20         96.56         94.20          9.73   o 
   1     6    16        262.24        273.88         15.03   o 
   1     8    12        419.37        449.57         19.59   o 
  -1     9     9         48.81         59.06         13.49   o 
  -1    10     2        460.59        450.10         35.14   o 
  -1    10     1         59.97         64.82         14.55   o 
   1    10     0         86.51        108.73         17.83   o 
   1    10     1         17.38         18.21         10.18   o 
  -2     1    20        332.22        327.86         22.29   o 
   2     1    19          9.08          8.88          6.20   o 
  -2     6    16        112.12        121.15         13.24   o 
   2     6    15        488.50        499.41         15.74   o 
  -2     7    14        143.80        140.31         14.16   o 
   2     7    13        192.48        186.26          9.62   o 
   2     9     7        478.08        459.23         24.65   o 
  -3     1    19          6.58          6.68          5.50   o 
   3     7    11        465.73        500.20         17.36   o 
   3     8     8        422.11        417.44         18.81   o 
  -3     9     4         73.27         73.08          8.80   o 
  -3     9     3         31.70         27.38          7.37   o 
   3     9     2        128.15        133.35         13.08   o 
  -4     8     5        230.50        213.06         17.00   o 
   4     8     3         71.82         96.49         16.50   o 
  -5     3    14        175.89        172.25         12.38   o 
  -5     5    11          0.01          2.25          6.85   o 
   5     6     6         52.90         45.59         11.65   o 
  -5     7     1         44.78         40.68          8.00   o 
  -6     5     2          0.23          3.00          6.74   o 
  -6     5     1          7.86         10.30          9.09   o 
   0     4    19         66.17         73.49         10.93   o 
   0     5    18         68.57         71.25         10.81   o 
   0     7    15         21.68         25.66          5.80   o 
   0    10     4        527.26        518.99         37.30   o 
  -1     4    19        315.43        324.77         21.57   o 
  -1     5    18          0.04          5.49          7.76   o 
  -1     7    15        350.12        357.19         22.39   o 
   1     9     9          2.68          5.66          5.26   o 
  -1    10     3          0.91          1.30          7.02   o 
   1    10     2         58.87         64.35         14.09   o 
   1    10     3          1.77          5.49          7.84   o 
  -2     8    12        140.31        126.44         20.03   o 
   2     8    11        233.82        217.24         13.69   o 
  -2     9     8          2.48          3.21          5.14   o 
  -3     2    19       1002.97       1021.49         39.17   o 
   3     4    16        137.73        139.00         23.61   o 
   3     5    15        111.99        126.61         14.08   o 
  -3     8    10        963.41       1067.08         37.14   o 
  -3     9     5        248.19        230.38         14.48   o 
   3     9     3         12.72         19.76          9.65   o 
   4     0    16        134.21        135.20         21.43   o 
  -4     7    10         19.31         16.55          9.44   o 
   4     7     8        116.19        124.68         13.20   o 
  -4     8     6         17.21         30.21          7.66   o 
   4     8     4        182.29        185.49         22.17   o 
   5     0    13       1862.40       1866.08         75.26   o 
   5     1    13         51.94         38.97          8.53   o 
  -5     2    15         35.92         30.24          7.90   o 
  -5     4    13          1.27          1.16          7.78   o 
   5     5     9         37.11         43.02          7.18   o 
  -5     7     3        139.55        150.11         14.56   o 
  -5     7     2         42.44         46.15          9.20   o 
   5     7     0         54.67         64.04         10.05   o 
   5     7     1         32.59         36.18          8.14   o 
  -6     2    11         38.31         32.14          6.41   o 
   6     2     8         10.67          8.36          6.50   o 
  -6     3    10         16.02         18.55          6.64   o 
   6     3     7          0.10          3.13          7.71   o 
  -6     4     8          8.55         11.65          4.96   o 
   6     4     5        421.53        412.04         26.12   o 
  -6     5     4         96.32         89.02         17.37   o 
  -6     5     3          1.08          0.04          6.22   o 
   6     5     0        205.31        246.91         27.66   o 
   6     5     1          7.28         11.83          8.93   o 
   0     3    20          1.24          3.54          5.22   o 
   0     6    17         15.59         19.10          5.13   o 
   0     8    13         54.86         45.58          7.03   o 
   0    10     5          0.57          4.70          6.21   o 
   1     2    20          4.03         14.24          5.76   o 
  -1     3    20        139.81        106.45         13.03   o 
  -1     6    17         58.62         61.16         11.02   o 
  -1     8    13         72.55         70.40          8.72   o 
  -1     9    10        198.65        193.87         24.61   o 
  -1    10     4       1375.34       1411.51         61.26   o 
   1    10     4        714.83        707.00         44.06   o 
  -2     2    20        123.65        125.78         14.67   o 
   2     2    19         37.58         37.07         15.74   o 
   3     1    18         11.59          5.15          7.60   o 
   3     3    17        281.39        295.96         30.55   o 
  -3     6    15        141.55        127.56         14.09   o 
  -3     7    13        269.98        305.36         48.63   o 
   3     8     9         88.71         75.85          7.56   o 
   3     9     4         12.11          7.52          6.93   o 
  -4     0    18         32.10         22.96          8.95   o 
  -4     1    18        191.58        185.50         13.58   o 
   4     1    16         22.52         26.39         11.68   o 
  -4     3    17        161.83        165.05         16.24   o 
   4     3    15        110.95        105.04         19.18   o 
  -4     4    16        373.85        404.04         23.22   o 
   4     4    14         65.53         63.95         10.25   o 
  -4     6    13        712.10        718.34         44.50   o 
   4     6    11        833.43        853.21         42.22   o 
   5     3    12         30.54         18.57          7.46   o 
   5     4    11          2.39          4.92          3.90   o 
  -5     7     4        789.66        791.02         32.83   o 
   5     7     2         44.66         41.30         11.57   o 
  -6     0    12        532.03        581.21         36.47   o 
  -6     1    12       1738.66       1806.21         38.03   o 
   6     1     9         27.77         32.47          8.05   o 
  -6     5     5        142.93        158.65         15.10   o 
   6     5     2        151.82        156.54         22.33   o 
  -1     0    21        430.67        410.72         34.52   o 
  -1     1    21        212.02        220.60         18.16   o 
   1     5    18        759.13        745.28         31.64   o 
   1     7    15         76.66         85.72          7.73   o 
  -1    10     5         22.36         19.90          9.34   o 
  -2     4    19        126.40        132.94         20.22   o 
   2     4    18        167.71        193.46         16.41   o 
   2     5    17        179.94        185.12         11.15   o 
  -2     9     9        657.07        655.01         29.99   o 
   2     9     8         43.20         31.71          7.60   o 
  -3     4    18         26.08         25.07         11.60   o 
   3     7    12       1070.47       1073.99         38.20   o 
  -3     9     6         29.39         33.89          8.68   o 
  -4     5    15        297.51        295.53         20.39   o 
   4     5    13         67.86         63.15         10.59   o 
  -4     7    11          3.19          7.46          7.46   o 
   4     7     9         48.66         47.78          8.63   o 
  -4     8     7         64.21         50.81          9.55   o 
   4     8     5        228.67        221.86         24.24   o 
   5     2    13          4.61          6.30          8.53   o 
  -5     5    12        152.20        153.30         21.63   o 
  -5     7     5        261.50        241.37         18.76   o 
   5     7     3         28.06         33.74         10.79   o 
  -6     4     9          9.11          8.61          5.36   o 
   6     4     6        269.38        265.02         20.53   o 
  -6     5     6         24.99         18.44          6.70   o 
   6     5     3          2.83         10.21          9.39   o 
  -7     0     3         64.04         79.47         15.51   o 
   7     0     1        100.31        107.21         18.82   o 
  -7     1     3        202.99        214.24         25.27   o 
  -7     1     2         13.03          3.69          7.46   o 
  -7     1     1          6.92         12.95          8.72   o 
   7     1     0        311.77        312.42         30.22   o 
   0     1    21        150.50        156.76         15.67   o 
   0    10     6        231.77        256.58         26.43   o 
   1     4    19         15.07          7.18          5.12   o 
   1     8    13          0.74          1.98          5.58   o 
   1     9    10        121.02        134.32         14.26   o 
   1    10     5          3.86          3.21          6.78   o 
  -2     5    18        229.61        222.01         26.68   o 
  -2     7    15        432.54        415.43         24.48   o 
   2     7    14        316.38        302.73         12.45   o 
  -2    10     2        156.69        163.65         22.13   o 
  -2    10     1          4.23          6.61          7.15   o 
   2    10     0         67.70         86.77         16.87   o 
   2    10     1        125.29        150.65         25.98   o 
   3     2    18          4.20          3.28          8.47   o 
  -3     3    19        849.39        889.66         37.23   o 
  -3     5    17        532.89        567.06         42.35   o 
   3     6    14          1.76          6.92          5.63   o 
  -3     8    11         34.23         27.48         11.64   o 
   3     9     5        315.43        315.92         29.82   o 
  -4     2    18        213.63        213.48         14.83   o 
   4     2    16         34.57         30.20         11.85   o 
  -5     1    16        110.23        100.04          9.77   o 
  -5     3    15         27.55         16.94          6.30   o 
   5     5    10        280.30        287.13         16.12   o 
  -5     6    10         26.63         20.75          6.31   o 
  -5     7     6        345.15        349.18         22.47   o 
   5     7     4        182.99        198.64         24.45   o 
  -6     2    12         64.39         55.61          9.44   o 
   6     2     9        215.72        231.03         18.63   o 
  -6     3    11         12.24          8.13          5.40   o 
   6     3     8         66.14         68.79          8.69   o 
  -7     0     5        233.86        208.97         24.67   o 
  -7     1     4        417.03        474.86         36.98   o 
   7     1     1          0.79          6.38          7.33   o 
   0     2    21         78.32         88.77         12.84   o 
   0     7    16        218.81        226.68         17.72   o 
   0     9    11        265.78        285.71         16.27   o 
  -1     2    21        140.98        144.07         15.18   o 
   1     3    20        130.41        124.97         14.30   o 
   1     6    17          1.09          2.75          4.63   o 
  -1     9    11         79.62         74.69         16.32   o 
  -1    10     6         28.24         42.03         23.38   o 
   2     0    20       1141.37       1169.06         62.44   o 
  -2     3    20         17.17          9.93          8.07   o 
   2     3    19         28.82         17.92          9.59   o 
  -2     6    17        429.71        441.61         25.12   o 
   2     6    16        131.65        134.89         13.12   o 
  -2     8    13        103.79        121.06         19.61   o 
   2     8    12         15.68          3.48          4.91   o 
  -2    10     3        199.30        195.07         24.08   o 
   2    10     2        470.24        473.92         37.06   o 
  -3     1    20         16.76         23.18          5.89   o 
  -3     7    14        126.08        124.05         20.31   o 
   3     8    10         72.72         70.09          7.04   o 
  -3     9     7         26.89         24.80          7.45   o 
   3     9     6       1730.29       1719.57         69.11   o 
  -4     8     8         37.37         28.75          7.35   o 
   4     8     6          2.31          8.55          6.07   o 
  -5     2    16         52.06         52.45          9.87   o 
  -5     4    14        106.27        120.08         18.93   o 
   5     6     8         30.21         36.80          8.30   o 
  -5     7     7         49.91         50.57          9.26   o 
   6     0    10         20.60         20.81          9.93   o 
  -6     1    13        372.38        368.43         17.67   o 
   6     1    10         61.25         74.74         11.29   o 
  -6     5     7          3.94          3.66          6.97   o 
   6     5     4          0.31         18.54         10.84   o 
  -7     1     5         73.17         72.54         15.20   o 
   7     1     2         62.97         81.95         16.35   o 
  -7     2     3        157.84        152.92         15.17   o 
  -7     2     2         25.89         11.95          5.61   o 
  -7     2     1         45.55         43.64          8.86   o 
   7     2     0         43.44         43.07          8.94   o 
   0     5    19        475.78        432.28         25.07   o 
   0     8    14         25.78         25.97          6.07   o 
   0    10     7        122.83        140.20         19.65   o 
   1     0    21       1059.56       1067.91         56.00   o 
   1     1    21         88.88         91.96          9.91   o 
  -1     5    19        133.76        142.31         14.85   o 
  -1     7    16          1.72          8.67          6.17   o 
  -1     8    14          2.21          1.30          4.77   o 
   1    10     6        440.49        472.15         36.26   o 
  -2     1    21         36.18         25.98          7.52   o 
   2     1    20        104.03         92.32         24.63   o 
  -2     9    10          2.89          6.63          8.49   o 
   2     9     9         42.15         29.34          6.19   o 
  -2    10     4        593.97        583.63         40.91   o 
   2    10     3         52.18         51.54         14.04   o 
   3     4    17        147.02        157.40         22.62   o 
   3     5    16        239.63        245.29         19.52   o 
  -3     6    16        235.39        234.03         18.46   o 
   4     4    15         10.89          7.66          4.91   o 
  -4     6    14         57.13         67.50         15.37   o 
   4     6    12          7.13          9.62          4.34   o 
   4     7    10        151.99        169.99         15.79   o 
   5     1    14         76.24         87.26         12.39   o 
   5     3    13          4.37          2.92          6.45   o 
   5     4    12          0.02          8.46          5.81   o 
  -5     5    13        171.61        147.10         21.33   o 
   5     7     5         14.10         26.05          9.17   o 
  -6     4    10        113.28        111.07         13.16   o 
   6     4     7        148.73        158.52         12.55   o 
  -7     0     7        259.12        262.84         28.15   o 
   7     0     3        307.14        308.07         30.99   o 
  -7     1     6        103.22        113.89         19.01   o 
   7     1     3         94.26         85.41         21.09   o 
  -7     2     5         45.88         48.95          9.66   o 
  -7     2     4        376.76        385.85         23.68   o 
   7     2     1        268.55        299.35         21.46   o 
   0     4    20         28.58         28.36          7.58   o 
  -1     4    20          0.03          4.94          7.64   o 
   1     9    11         38.91         31.76          6.43   o 
  -1    10     7         29.63         39.78         12.33   o 
  -2    10     5        120.39        103.92         17.80   o 
   2    10     4         72.88         77.99         15.92   o 
   3     0    19       2200.20       2216.90         86.73   o 
  -3     2    20        597.41        641.11         32.02   o 
   3     3    18         62.44         53.74         14.12   o 
   3     7    13         32.66         19.60          6.84   o 
  -3     8    12         28.38         20.13         10.49   o 
  -3     9     8        346.87        340.95         22.30   o 
   4     1    17         93.05         98.50         20.80   o 
  -4     3    18        126.05        129.13         19.95   o 
   4     3    16        210.94        233.38         28.11   o 
  -4     4    17         13.67         35.29         13.54   o 
  -4     5    16        139.67        135.88         14.53   o 
   4     5    14        197.04        198.77         17.51   o 
  -4     7    12        106.82         97.84         18.12   o 
  -4     8     9        666.08        695.19         30.96   o 
   4     8     7        551.62        597.03         28.71   o 
   5     2    14         29.85         34.55          8.80   o 
  -5     6    11         31.62         29.54         10.01   o 
  -5     7     8          6.90          8.70          6.26   o 
  -6     2    13         72.08         67.84          8.30   o 
   6     2    10          1.90          9.77          7.30   o 
  -6     3    12         19.50         18.54          9.51   o 
   6     3     9         27.36         10.25          8.01   o 
  -6     5     8        221.42        209.92         17.57   o 
  -6     6     3        735.37        744.60         47.80   o 
  -6     6     2        204.42        212.08         26.37   o 
  -6     6     1         33.70         40.60         12.12   o 
   6     6     0         39.39         27.09          9.09   o 
  -7     1     7          0.26          9.27          7.49   o 
   7     2     2         31.59         31.20         11.01   o 
   0     3    21        201.76        205.84         18.01   o 
   0     6    18        240.07        240.92         18.71   o 
   0     9    12          3.34          2.98          5.73   o 
   0    10     8        523.58        518.67         52.54   o 
   1     2    21        292.45        301.62         22.11   o 
  -1     3    21        831.01        875.21         36.81   o 
  -1     6    18        271.97        293.10         30.60   o 
   1     7    16          5.89          9.87          5.94   o 
   1     8    14        713.98        705.91         25.45   o 
   1    10     7        676.35        719.57         44.85   o 
  -2     2    21          0.01         10.48          9.22   o 
   2     2    20         18.40         14.65         10.35   o 
  -2     7    16         82.02         81.49         11.80   o 
   2     7    15         82.97         85.35          7.15   o 
  -2    10     6         98.09        101.10         13.18   o 
   2    10     5        305.34        314.88         30.68   o 
   3     1    19         20.12         25.20         12.63   o 
   3     6    15         89.54         87.00         11.63   o 
   3     9     7        107.02         73.69         15.77   o 
  -4     1    19         57.40         45.46          7.44   o 
  -4     9     2         45.83         50.75          7.96   o 
  -4     9     1         34.11         41.04          8.57   o 
   4     9     0         17.73         22.31          6.89   o 
  -5     0    17        164.67        149.37         21.55   o 
  -5     1    17         52.26         52.35          7.67   o 
   5     5    11          2.57          9.10          8.14   o 
   5     6     9         25.92         35.05          8.13   o 
   5     7     6          2.76          1.85          7.66   o 
  -6     0    14        415.40        418.43         34.98   o 
  -6     4    11         78.67         63.13         12.50   o 
   6     4     8        112.96        112.80         10.98   o 
  -6     6     4        200.14        224.52         27.10   o 
   6     6     1          4.23          0.30          8.92   o 
   7     1     4          0.48          3.31          7.48   o 
  -7     2     6          0.07          3.00          6.82   o 
   7     2     3         22.72         20.52         15.21   o 
  -7     3     3         40.20         38.25          8.53   o 
  -7     3     2        144.01        153.80         15.76   o 
  -7     3     1        608.09        659.35         31.44   o 
   7     3     0          0.07          5.88          7.93   o 
   0     0    22         24.16         24.59          9.86   o 
   1     5    19         34.06         41.04          8.66   o 
  -1     9    12         54.37         55.46         14.92   o 
  -1    10     8         38.48         46.23          9.62   o 
  -2     4    20        571.16        553.25         42.34   o 
   2     4    19        432.04        440.01         37.74   o 
  -2     5    19          0.33          6.01          9.47   o 
   2     5    18          2.64          3.15          7.51   o 
  -2     8    14        105.66         94.72         12.81   o 
   2     8    13         94.66        119.67         14.27   o 
  -2     9    11        579.85        567.04         42.41   o 
   2     9    10         28.46         25.84          5.83   o 
  -3     4    19         89.63        104.97         18.80   o 
  -3     5    18        183.31        157.85         23.03   o 
   3     8    11          9.42         10.37          5.78   o 
  -3     9     9         96.90         98.57         17.26   o 
  -4     2    19        208.68        209.04         27.38   o 
   4     2    17        113.30        119.93         20.71   o 
  -4     9     4        220.97        213.79         14.60   o 
  -4     9     3         73.82         71.38          9.88   o 
   4     9     1        328.45        323.86         21.29   o 
  -5     3    16         52.68         46.16         12.63   o 
  -5     4    15          7.05          9.69          8.07   o 
  -6     1    14        529.09        518.69         21.44   o 
   6     1    11         30.42         34.80          8.27   o 
  -6     5     9        280.75        290.72         20.69   o 
   6     5     6        234.39        226.12         27.03   o 
  -6     6     5       1180.73       1261.65         42.65   o 
   6     6     2        109.22        128.82         20.84   o 
   7     0     5        351.97        332.89         32.75   o 
  -7     1     8         37.67         34.86          9.20   o 
  -7     2     7        146.45        157.84         15.78   o 
  -7     3     4         85.58         66.72         10.59   o 
   7     3     1         11.83         13.58          9.16   o 
   0     1    22        135.91        124.32         14.20   o 
   0     7    17        756.77        769.78         33.00   o 
   0     8    15          0.04          9.88          7.52   o 
  -1     1    22        194.76        199.40         25.42   o 
   1     4    20          7.17          9.51          6.37   o 
   1     6    18        247.91        235.09         14.69   o 
  -1     7    17        562.89        566.01         28.84   o 
  -1     8    15          0.49         10.38          4.83   o 
   1    10     8         47.10         41.07         11.97   o 
  -2     6    18          1.45          5.27          5.72   o 
   2     6    17        466.59        466.25         18.33   o 
  -2    10     7         26.13         13.96          5.86   o 
   2    10     6        232.70        247.47         27.04   o 
   3     2    19        123.73        109.29         20.23   o 
  -3     3    20         45.97         51.00         10.17   o 
  -3     7    15        155.75        135.82         14.44   o 
   3     9     8         28.70         24.39          7.50   o 
  -3    10     1         23.15         24.94         10.74   o 
  -4     6    15       1484.26       1550.80         67.18   o 
   4     6    13        204.17        187.40         16.70   o 
  -4     7    13        136.50        112.00         19.89   o 
   4     7    11         42.55         40.43          8.53   o 
  -4     8    10        438.22        433.85         37.28   o 
   4     8     8          3.38          7.46          7.57   o 
   5     0    15        225.62        250.31         29.50   o 
   5     1    15         57.23         55.79         23.98   o 
  -5     2    17        291.21        307.67         22.06   o 
   5     4    13         11.94         12.41          6.02   o 
  -5     5    14        915.88        883.55         50.63   o 
  -5     6    12        132.92        112.96         19.25   o 
  -5     7     9         77.14         62.68         10.65   o 
  -5     8     3        259.94        263.34         19.91   o 
  -5     8     2          9.41          8.52          7.76   o 
  -5     8     1        196.10        181.35         16.60   o 
   5     8     0         68.65         67.16         10.40   o 
   5     8     1        466.27        505.06         26.82   o 
  -6     3    13         22.59         27.17         10.64   o 
   6     3    10        235.46        263.01         21.61   o 
  -6     6     6        108.97        115.02         13.57   o 
   6     6     3        208.26        209.57         26.28   o 
  -7     0     9        145.97        142.30         21.35   o 
   7     1     5        253.53        265.79         29.55   o 
   7     2     4          0.17          3.20          6.61   o 
  -7     3     5          2.03          2.82          6.53   o 
   7     3     2         69.38         68.22         10.83   o 
   0    10     9         44.16         50.27          7.60   o 
   1     3    21        130.04        117.84         14.17   o 
   1     9    12       1126.30       1162.12         32.82   o 
  -1    10     9         53.74         48.75         12.53   o 
  -2     3    21         84.01         76.63         12.36   o 
   2     3    20         44.43         34.75         12.11   o 
  -3     0    21         45.78         44.26         13.16   o 
  -3     1    21        325.15        333.05         23.58   o 
   3     4    18          5.99          7.50          7.11   o 
  -3     6    17         58.00         53.12         10.70   o 
  -3     8    13         51.33         50.12         13.59   o 
  -3    10     3          3.19         21.05         15.16   o 
  -3    10     2        498.92        486.26         39.01   o 
   3    10     0        267.19        278.34         29.44   o 
   3    10     1        141.95        136.25         20.94   o 
   4     4    16         29.87         20.39          6.77   o 
  -4     9     5        105.78        119.65         11.39   o 
   4     9     3         32.44         33.30         11.82   o 
   5     3    14          7.51          7.55          7.33   o 
   5     6    10        322.49        341.19         22.58   o 
   5     7     7         30.91         28.16          7.72   o 
  -5     8     4        515.01        524.37         27.93   o 
   5     8     2         98.77         90.07         17.48   o 
  -6     2    14        295.27        308.58         16.96   o 
   6     2    11        109.76        102.10         13.29   o 
   6     4     9         49.66         43.23          7.44   o 
  -6     5    10         14.12         10.55          5.88   o 
   6     5     7          7.66         11.96          8.38   o 
  -7     1     9        355.41        382.10         34.17   o 
  -7     2     8         58.10         67.67         11.05   o 
  -7     3     6        341.28        375.24         23.61   o 
   7     3     3          0.98          0.57          5.32   o 
   0     2    22        389.73        385.44         24.53   o 
   0     5    20       1034.44       1044.27         39.58   o 
   0     9    13        922.59        907.03         29.45   o 
   0    11     1        245.35        262.38         28.47   o 
   0    11     2         17.83         19.11         11.02   o 
  -1     2    22         38.19         33.56          9.11   o 
  -1     5    20        138.07        125.38         14.54   o 
  -2     0    22       1081.51       1092.18         60.22   o 
  -2     1    22         29.66         31.41          8.86   o 
   2     1    21         29.76         18.68         10.35   o 
   2     9    11         16.47         18.26          6.21   o 
  -2    10     8        263.80        290.47         21.00   o 
   2    10     7        127.05        123.29         30.35   o 
   3     5    17         18.57         16.82          7.91   o 
   3     7    14         77.41         64.34         10.45   o 
  -3     9    10        927.42        968.93         56.16   o 
  -3    10     4          3.20          7.53          9.09   o 
   3    10     2         94.95         87.61         18.02   o 
   4     0    18        429.75        420.22         38.81   o 
   4     3    17         15.36          3.82          8.79   o 
  -4     4    18        269.28        277.75         30.42   o 
  -4     5    17        120.90        140.92         22.83   o 
   4     5    15         16.30         21.43          7.56   o 
  -4     9     6          3.52          9.18          5.12   o 
   4     9     4         25.38         20.10          8.40   o 
   5     2    15          7.29          4.58         10.14   o 
   5     5    12        212.31        215.48         16.16   o 
  -5     7    10         74.84         81.58         19.00   o 
  -5     8     5        307.88        311.93         21.71   o 
   5     8     3        306.89        288.74         29.56   o 
   6     0    12         94.22        102.98         18.46   o 
  -6     4    12         16.70         12.18          8.81   o 
  -6     6     7         15.92         10.05          7.60   o 
   6     6     4         21.51         27.49         10.82   o 
   7     1     6        207.22        192.08         25.46   o 
   7     2     5         41.06         36.65         12.74   o 
  -7     3     7          0.15          7.67          9.57   o 
  -7     4     2          3.18         13.67          8.65   o 
  -7     4     1         75.83         85.78         18.41   o 
   0     4    21          7.71          8.06          8.96   o 
   0     6    19         95.76         94.58         12.53   o 
   0    11     3         18.38         12.88          7.82   o 
   1     1    22         12.96         20.57         10.04   o 
  -1     4    21        105.23         93.20         13.15   o 
  -1     6    19          1.25         13.11          8.53   o 
   1     7    17        142.76        142.38         12.04   o 
   1     8    15        160.76        167.32         12.90   o 
  -1     9    13         90.70         74.93         11.24   o 
   1    10     9          3.80          9.91          5.86   o 
  -1    11     2          1.18         14.26          9.52   o 
  -1    11     1        169.02        173.78         23.93   o 
   1    11     0         50.39         53.90         14.61   o 
   1    11     1        941.13        967.49         54.22   o 
  -2     7    17         10.68          6.78          7.55   o 
   2     7    16        109.54         91.71          9.20   o 
  -2     8    15        120.20        112.91         20.36   o 
   2     8    14        104.10        107.23         12.99   o 
  -3     2    21        301.00        310.22         23.16   o 
   3     3    19         12.42         11.26         10.72   o 
   3     6    16         27.27         20.83          5.45   o 
   3     8    12        208.55        177.24         16.60   o 
   3     9     9          0.08          4.40          6.31   o 
  -3    10     5         26.72         26.15          8.08   o 
   3    10     3          4.37          7.16          7.79   o 
  -4     0    20        235.84        244.20         28.71   o 
  -4     1    20          3.78         10.11          8.91   o 
   4     1    18        323.00        346.45         59.44   o 
  -4     3    19         18.25         19.09          7.09   o 
  -4     8    11          0.49          0.38          7.18   o 
   4     8     9          0.79          8.45          8.20   o 
  -5     1    18          3.48         11.61          6.66   o 
  -5     3    17        231.09        228.46         22.42   o 
  -5     4    16          3.40         13.10          8.26   o 
  -5     6    13         63.31         59.81         15.04   o 
   5     7     8        135.81        130.98         14.79   o 
  -5     8     6         18.57          9.38          7.83   o 
  -6     1    15         46.52         51.89          9.41   o 
   6     1    12        177.87        188.35         17.60   o 
  -7     1    10         46.65         65.12         15.01   o 
  -7     2     9         15.54         11.47          5.01   o 
   7     3     4         12.51          8.96          5.70   o 
  -7     4     4          0.03          7.31          8.37   o 
  -7     4     3          0.02          2.88          7.93   o 
   7     4     0        123.22        152.98         23.61   o 
   7     4     1         90.49         92.60         18.55   o 
   0    10    10        113.33        142.64         15.30   o 
   0    11     4          0.80          0.28          7.38   o 
  -1    10    10         90.27        103.78         19.94   o 
  -1    11     3         90.38        113.42         19.52   o 
   1    11     2          8.33          5.66         10.67   o 
  -2     2    22         67.23         74.53         12.16   o 
   2     2    21        346.41        413.33         38.69   o 
   3     1    20        260.03        245.11         30.75   o 
  -3     7    16         39.19         37.40          8.59   o 
   3    10     4        202.02        189.31         24.98   o 
  -4     6    16         57.55         59.49         10.73   o 
   4     6    14          0.16          3.95          7.92   o 
  -4     7    14        116.02        121.85         22.21   o 
   4     7    12        345.64        347.74         33.24   o 
  -4     9     7        198.99        189.29         21.44   o 
   4     9     5         27.49         27.00          7.79   o 
  -5     5    15        225.18        221.90         31.98   o 
   5     8     4          0.05          1.71          7.84   o 
  -6     3    14          0.68          2.57          7.32   o 
   6     3    11         12.97         13.84          9.21   o 
  -6     5    11        314.70        303.42         21.93   o 
   6     5     8        113.22        119.34         14.31   o 
   6     6     5        310.52        319.11         32.59   o 
   7     0     7       1065.74       1130.48         61.34   o 
   7     2     6          0.62          0.47          6.68   o 
  -7     3     8         49.22         38.72          9.06   o 
  -7     4     5         14.02         11.32         11.09   o 
   7     4     2         37.75         57.80         16.00   o 
   0     3    22        215.55        226.57         19.52   o 
   0     8    16         29.67         22.84          5.64   o 
   0    11     5         84.13        100.29         19.16   o 
   1     2    22        157.74        180.66         39.00   o 
  -1     3    22          0.46          3.79          8.38   o 
   1     5    20         35.25         39.07         12.16   o 
  -1     8    16         21.98         24.27          6.03   o 
   1     9    13         60.91         51.92          7.92   o 
  -1    11     4         48.76         31.64         11.45   o 
   1    11     3        274.25        305.07         31.01   o 
  -2     4    21          0.69          8.02          9.11   o 
   2     4    20         96.58        115.07         21.03   o 
  -2     5    20        112.37        115.42         20.11   o 
   2     5    19        222.76        233.21         43.59   o 
  -2    10     9         52.18         37.95         13.70   o 
   2    10     8        131.83        121.11         19.59   o 
  -3     4    20         65.95         75.07         17.64   o 
  -3     5    19        194.95        208.12         27.42   o 
  -3     8    14         13.22         15.34          9.37   o 
  -3     9    11          6.08         10.25          7.91   o 
  -3    10     6         57.40         69.54         11.43   o 
  -4     2    20        131.81        143.83         16.17   o 
   4     2    18         19.96         26.13         13.02   o 
  -5     2    18        139.07        165.65         16.76   o 
   5     4    14         68.79         72.31         11.46   o 
   5     6    11        272.33        272.66         20.62   o 
  -5     7    11         12.78         22.20         11.23   o 
  -5     8     7        215.95        198.50         17.99   o 
  -6     2    15        100.01         95.66         13.04   o 
   6     2    12         31.50         34.66          8.80   o 
  -6     4    13         75.84         53.37         15.48   o 
   6     4    10          0.02          2.65          7.12   o 
  -6     7     2        156.87        172.26         24.77   o 
  -6     7     1        327.21        331.82         44.97   o 
   7     1     7         20.09         26.47         12.35   o 
  -7     2    10          0.01         11.42          8.11   o 
   7     3     5          9.58         10.55          6.41   o 
  -7     4     6         56.51         49.42         14.76   o 
   0     7    18        127.57        135.70         14.71   o 
   0     9    14          0.51          0.89          8.12   o 
  -1     0    23        354.17        377.07         35.55   o 
   1     4    21        366.03        380.72         30.09   o 
   1     6    19         28.11         19.10          7.25   o 
  -1     7    18         52.95         32.71         11.62   o 
   1    10    10          5.30         11.63          9.09   o 
  -1    11     5        141.59        140.33         21.20   o 
   1    11     4        201.49        220.73         26.19   o 
  -2     6    19         42.96         39.71         13.89   o 
   2     6    18          0.30          2.83          4.84   o 
  -2     9    13        187.24        174.77         24.52   o 
   2     9    12          0.07         15.88          9.78   o 
   3     2    20         52.95         74.60         18.67   o 
  -3     3    21          6.67          6.05          6.47   o 
   3     9    10          2.55         12.45         11.18   o 
   3    10     5          1.05         12.98          9.71   o 
  -4     8    12          1.61         21.91         11.73   o 
   4     8    10         11.92         10.55          7.68   o 
  -4     9     8         47.75         43.08          9.62   o 
   4     9     6          0.26          8.31          7.02   o 
   5     1    16          4.87          2.17          8.94   o 
   5     3    15        176.35        183.84         17.91   o 
   5     5    13          5.43          5.50          6.14   o 
   5     7     9          8.90         13.76          5.96   o 
   5     8     5        236.01        250.55         28.10   o 
  -6     6     9         56.83         59.66         22.11   o 
   6     6     6         13.03         10.03          7.49   o 
  -6     7     4        118.59        118.09         20.09   o 
  -6     7     3        683.07        718.55         48.37   o 
   6     7     0         61.17         55.39         15.10   o 
   6     7     1          3.14          4.32          7.64   o 
  -7     0    11        312.10        296.59         30.18   o 
  -7     1    11          2.01          4.22          7.11   o 
  -7     3     9        121.22        129.24         14.13   o 
   7     4     3        231.74        239.15         29.09   o 
   0     1    23          6.15          8.82          6.27   o 
   0    10    11        148.21        149.30         12.62   o 
   0    11     6        140.37        151.63         22.34   o 
  -1     1    23        145.48        165.47         24.05   o 
  -1     9    14        216.30        214.16         19.96   o 
   1    11     5         67.06         77.77         16.76   o 
   2     3    21          0.03         29.96         13.29   o 
  -2    11     2         69.73         74.36         16.82   o 
  -2    11     1          6.96         16.59          9.06   o 
   2    11     0        395.68        451.24         43.44   o 
   2    11     1        290.35        288.29         30.70   o 
   3     5    18        627.73        636.61         46.05   o 
   3     7    15         11.27         13.41          6.58   o 
   3     8    13          3.60         11.23         10.08   o 
  -3    10     7        273.32        307.29         22.28   o 
  -4     4    19         20.36         25.83         23.37   o 
   4     4    17         29.20         32.95          8.85   o 
   4     5    16        115.18        121.59         14.66   o 
  -5     6    14         30.21         30.42         10.99   o 
  -5     8     8         82.17         88.13         12.67   o 
  -6     0    16          2.81         14.03          9.62   o 
   6     1    13         13.80         10.51          5.92   o 
  -6     5    12         43.27         35.95         12.93   o 
   6     5     9          0.02         11.19          9.31   o 
  -6     7     5         71.04         86.49         13.20   o 
   6     7     2         40.71         51.77         15.01   o 
   7     2     7         22.22         18.68         10.53   o 
  -7     4     7        163.88        147.60         22.79   o 
   1     3    22        112.08        103.83         13.83   o 
   1     8    16          9.81         10.26          4.84   o 
  -1    10    11         57.01         56.25         15.57   o 
  -1    11     6          7.49          5.72          7.62   o 
  -2     3    22         39.53         45.15         10.06   o 
  -2     8    16        329.20        370.09         24.94   o 
   2     8    15         65.52         62.52         10.34   o 
  -2    10    10        126.90        130.82         21.87   o 
   2    10     9        144.06        137.38         12.28   o 
  -2    11     3         24.98         27.89         12.19   o 
   2    11     2        175.70        153.91         22.47   o 
  -3     1    22          6.25         19.53         11.67   o 
   3     4    19         37.59         41.19         26.97   o 
  -3     9    12        358.54        328.54         41.67   o 
   3    10     6        256.02        268.37         29.64   o 
   4     3    18         45.96         71.24         17.20   o 
  -4     5    18         75.76         76.96         18.43   o 
  -4     7    15          3.93         12.07         10.52   o 
   4     7    13        265.55        256.92         29.38   o 
  -4     9     9        203.42        237.55         28.84   o 
   4     9     7          9.56         13.04          9.15   o 
  -5     0    19          0.02          2.95         10.80   o 
   5     2    16        122.60        113.27         14.44   o 
  -5     4    17        505.65        510.12         41.58   o 
  -5     7    12         74.45         55.14         14.92   o 
   5     8     6         32.54         43.96         12.91   o 
  -6     1    16          7.87          4.84          5.06   o 
  -6     3    15         14.00         16.42          9.41   o 
   6     3    12         22.13         12.78          7.09   o 
   6     6     7         83.26         74.47         30.83   o 
   7     1     8         24.54         32.10         11.32   o 
  -7     2    11        173.57        184.82         24.45   o 
   7     4     4        195.16        203.28         27.45   o 
  -7     5     2        214.10        220.77         57.56   o 
  -7     5     1         26.98         26.86         11.85   o 
   0     2    23         19.01         15.57          8.11   o 
   0     5    21        251.49        241.61         20.10   o 
   0    11     7         95.78         96.58         17.54   o 
  -1     2    23        404.29        397.26         26.08   o 
  -1     5    21        170.76        183.77         17.82   o 
  -1     6    20        148.08        126.74         21.88   o 
   1     7    18        193.16        213.28         14.86   o 
   1     9    14          0.10          3.08          8.67   o 
   1    10    11         85.99         90.40         13.06   o 
   1    11     6        117.31        122.37         20.42   o 
   2     0    22        190.84        221.80         28.99   o 
  -2     1    23         46.72         50.71         10.97   o 
   2     1    22         43.72         38.26         16.08   o 
  -2     7    18          2.02          9.20          8.80   o 
   2     7    17          0.24         12.08          6.65   o 
  -2    11     4          0.02         10.18          9.97   o 
   2    11     3        164.84        191.38         25.85   o 
   3     6    17          4.73          5.76          5.52   o 
  -3     7    17        223.40        215.69         19.04   o 
  -3     8    15        103.53        105.76         20.65   o 
  -3    10     8        141.97        163.53         16.72   o 
   4     1    19          0.33         11.05          8.12   o 
  -4     3    20         35.39         25.83         11.25   o 
   4     6    15         44.85         48.42         11.36   o 
  -5     1    19        241.35        263.53         16.91   o 
  -5     3    18        294.88        281.66         22.35   o 
  -5     5    16         23.25         19.82          6.30   o 
   5     6    12         96.02        103.35         13.14   o 
  -5     8     9         32.37         24.92          7.78   o 
   6     2    13         51.58         64.92         11.56   o 
  -6     4    14         33.62         67.64         16.16   o 
   6     4    11          6.25         11.51          8.55   o 
  -6     6    10         15.02         11.70          6.67   o 
  -6     7     6         37.25         43.98          9.25   o 
   6     7     3        134.89        153.02         23.01   o 
  -7     1    12        170.49        181.54         24.02   o 
  -7     3    10         16.42         19.80         10.99   o 
  -7     5     4        112.33        145.78         23.55   o 
  -7     5     3         35.49         43.87         14.74   o 
   7     5     0         39.62         39.00         12.59   o 
   7     5     1         65.11         50.64         15.04   o 
   0     4    22        352.84        362.90         24.93   o 
   0     6    20         32.65         37.49          8.89   o 
   0     8    17         13.61         21.92          6.76   o 
   1     0    23        109.06        113.07         19.92   o 
  -1     4    22          0.69          6.75         11.05   o 
  -1     8    17         10.64          9.94          5.70   o 
  -1    11     7        993.01       1098.26         42.57   o 
  -2     9    14        113.49        109.85         20.17   o 
   2     9    13        113.88        115.20         14.16   o 
  -2    11     5        102.05        136.66         21.57   o 
   2    11     4         19.91         23.06         10.45   o 
   3     0    21        978.79        984.68         60.96   o 
  -3     2    22         34.73         26.81          8.38   o 
   3     3    20         44.22         50.26         14.91   o 
   3     9    11          3.02         11.16          9.56   o 
   3    10     7         89.80         75.55         16.68   o 
  -4     1    21         76.51         72.52          9.96   o 
  -4     6    17        114.17        136.86         22.81   o 
  -4     8    13         11.53         18.44         11.06   o 
   4     8    11        261.93        261.96         16.70   o 
   5     4    15        208.89        254.91         21.26   o 
   5     7    10        119.72        130.00         15.04   o 
  -6     2    16         18.25         17.83          7.84   o 
   6     7     4         12.11         23.87         10.02   o 
   7     0     9         55.47         71.07         17.68   o 
   7     2     8         11.16         10.41          6.78   o 
   7     3     7        251.70        255.93         30.32   o 
   7     4     5          2.82          4.92          8.27   o 
  -7     5     5         27.97         30.36         12.90   o 
   0     9    15         57.97         53.16         12.92   o 
   0    10    12         84.37        103.38         10.69   o 
   1     1    23        237.37        236.40         16.70   o 
  -1    10    12        397.54        423.86         38.99   o 
   1    11     7          0.42          8.05          7.87   o 
  -2     2    23         85.93         80.28         12.71   o 
   2     2    22          2.64         14.60         12.71   o 
  -2     5    21         42.63         48.87         13.78   o 
   2     5    20        249.57        245.05         29.83   o 
   2    10    10         95.50         75.41         11.69   o 
   3     1    21         10.55         20.81         15.85   o 
  -3     4    21         83.01         61.94         16.56   o 
  -3     5    20        162.82        160.65         24.91   o 
  -3    10     9         63.07         67.72         23.71   o 
   4     2    19          1.12         22.66         14.17   o 
  -4     9    10          0.04         25.76         15.02   o 
   4     9     8          6.38         13.94          9.62   o 
  -4    10     3        324.64        304.67         22.64   o 
  -4    10     2         52.50         59.60         11.00   o 
  -4    10     1        262.96        254.50         29.67   o 
   4    10     0         17.61         29.12         12.14   o 
   4    10     1         13.39         34.64         12.84   o 
   5     0    17          2.67         17.30         13.01   o 
   5     1    17         88.46         85.35         19.25   o 
  -5     2    19        353.77        332.74         24.14   o 
   5     3    16        282.18        322.86         23.76   o 
   5     5    14         38.48         42.11          9.53   o 
   5     8     7        183.29        210.08         25.84   o 
  -5     9     3         29.99         43.37          9.90   o 
  -5     9     2        233.97        239.99         19.55   o 
  -5     9     1          2.77          8.18          7.53   o 
   5     9     0        466.94        518.99         28.50   o 
  -6     5    13         52.57         28.78         11.29   o 
   6     5    10          5.60         15.74          6.89   o 
   6     6     8         30.25         37.92          8.98   o 
   7     1     9          7.11         15.56         11.67   o 
  -7     2    12         11.77         27.50          8.58   o 
  -7     4     9        203.37        262.16         30.95   o 
  -7     5     6          2.09          5.14          7.71   o 
   7     5     2         10.77         14.09         13.43   o 
   0     7    19         12.97         11.40          9.51   o 
   0    11     8        209.96        205.56         18.90   o 
  -1     3    23         90.66         75.35         12.38   o 
   1     5    21         49.38         42.99          7.81   o 
  -1     7    19         91.38         95.41         19.11   o 
  -2     4    22        139.54        132.94         22.43   o 
   2     4    21         53.54         51.79         14.77   o 
   2     6    19         74.33         66.97         16.46   o 
  -2    11     6          1.95         13.32         11.00   o 
   2    11     5          5.17          1.31          8.28   o 
  -3     6    19         13.33          9.80         10.98   o 
   3     7    16          0.48          0.91          9.57   o 
   3     8    14          4.34          2.43          8.46   o 
  -3     9    13         13.54         15.27         11.80   o 
  -4     2    21         69.37         71.10         12.21   o 
  -4    10     4         44.14         46.62          9.91   o 
   4    10     2         17.97         12.48          8.39   o 
  -5     6    15        105.95        112.05         19.85   o 
  -5     7    13         66.53         58.75         16.16   o 
   5     9     1         50.45         32.00          8.17   o 
   6     0    14         38.12         38.75         13.23   o 
   6     1    14        103.84         98.53         13.26   o 
  -6     6    11        434.27        454.73         29.59   o 
  -6     7     8         25.81         29.89          8.93   o 
   6     7     5         27.63         35.09         15.42   o 
  -7     0    13         86.01         80.26         16.48   o 
  -7     3    11         11.09         18.17         12.40   o 
   7     4     6          0.03          3.52          8.45   o 
   7     5     3         12.04         12.48          8.65   o 
   0     3    23         20.08         11.37          8.67   o 
   1     2    23         86.85         80.90         12.99   o 
   1     4    22         78.10         76.26         11.93   o 
   1     6    20        168.59        156.71         16.07   o 
   1     8    17         60.24         58.17          8.61   o 
   1    10    12         29.60         23.54          7.94   o 
  -1    11     8          2.28          3.53          6.37   o 
  -2     8    17        514.71        532.99         30.04   o 
   2     8    16         27.76         30.91          8.40   o 
   3     2    21         39.55         35.31         14.21   o 
  -3     3    22          1.30          3.46          7.97   o 
   3    10     8         80.34         86.33         17.93   o 
  -4     4    20         69.84         85.51         20.80   o 
   4     4    18         17.49         12.35          6.89   o 
  -4     5    19         37.67         31.42         12.78   o 
   4     5    17        216.06        204.24         19.39   o 
  -4     7    16         19.69         17.35          7.42   o 
   4     7    14        419.78        443.43         38.54   o 
  -4    10     5         34.47         32.86          8.27   o 
   4    10     3         41.86         46.96         15.02   o 
  -5     4    18         82.67         82.64         17.73   o 
   5     8     8          0.01         24.70         10.72   o 
  -5     9     5          2.19         16.39          7.75   o 
   5     9     2         28.76         24.66         10.76   o 
  -6     1    17          4.01          8.51          5.50   o 
  -6     3    16        111.89        103.16         19.49   o 
   6     3    13        183.48        183.73         18.21   o 
  -6     4    15          0.00         13.94          8.79   o 
   6     4    12         21.67         23.15          7.46   o 
   7     2     9        275.35        294.09         22.37   o 
   7     3     8          4.17          4.11          5.88   o 
  -7     4    10        131.26        119.40         21.42   o 
  -7     5     7         43.39         43.59         15.22   o 
  -8     0     2        166.19        221.64         28.31   o 
   0     0    24        334.41        316.19         34.03   o 
   1     9    15        106.40        111.12         11.46   o 
   1    11     8         17.30         18.27          9.64   o 
  -2    11     7        548.02        572.97         31.27   o 
   2    11     6        178.99        182.68         24.98   o 
  -3     0    23         67.50         48.47         15.04   o 
   3     4    20         42.15         30.55         11.22   o 
   3     5    19        131.80        137.05         23.37   o 
  -3     8    16         37.19         42.08          9.65   o 
   3     9    12        156.53        137.35         23.39   o 
  -3    10    10        134.26        143.61         24.10   o 
  -4     8    14        499.07        468.40         40.35   o 
   4     8    12        195.14        192.99         18.37   o 
  -4     9    11         30.97          8.53          8.30   o 
   4     9     9          5.29          6.89          8.35   o 
   5     2    17         90.11         91.16         13.52   o 
  -5     3    19         33.84         31.38          9.03   o 
  -5     5    17         96.13         99.03         31.72   o 
   5     6    13        698.65        740.29         50.80   o 
   5     9     3         28.33         41.14         12.61   o 
   6     2    14         13.37         19.06          8.35   o 
   7     5     4        266.44        278.08         31.91   o 
  -8     0     4        133.86        104.69         19.38   o 
   8     0     0         20.42         20.42          9.86   o 
  -8     1     2        158.30        152.05         23.58   o 
  -8     1     1         42.94         29.51         12.30   o 
   0     1    24        153.58        171.68         18.05   o 
   0    10    13         21.92         19.45          5.82   o 
   0    11     9       1171.46       1239.68         66.64   o 
  -1     1    24         50.67         37.76         12.78   o 
   1     7    19         55.43         50.32          9.82   o 
  -1    10    13        247.12        252.49         21.00   o 
  -1    11     9        582.20        610.52         47.30   o 
  -2     3    23         10.66         14.76          7.72   o 
   2     3    22        111.43        116.03         21.32   o 
  -2     7    19         81.90        124.42         26.78   o 
   2     7    18        307.91        313.93         15.64   o 
  -2     9    15          3.53          6.19          6.07   o 
   2     9    14          1.84          1.90          7.33   o 
  -2    10    12         78.31         74.94         17.87   o 
   2    10    11          0.81          5.45          8.19   o 
  -3     1    23        378.20        403.02         27.61   o 
   3     6    18          0.31          6.66          5.82   o 
  -3     7    18          2.21          5.67          9.52   o 
  -3    11     3          3.46         13.71         10.28   o 
  -3    11     2         37.42         31.63         17.47   o 
  -3    11     1        107.80        102.85         19.56   o 
   3    11     1         12.52         27.81         11.47   o 
  -4     3    21         12.26         12.48          9.27   o 
   4     3    19         10.82         18.64         14.08   o 
  -4     6    18         10.58          9.67          9.15   o 
   4     6    16          1.49          8.14          9.50   o 
  -4    10     6          0.73          9.56          6.97   o 
   4    10     4          0.50         33.92         14.51   o 
  -5     1    20         37.12         22.33          7.64   o 
  -5     8    11        281.17        316.63         33.38   o 
  -5     9     6         16.92          4.96          8.01   o 
   5     9     4         14.45         14.54         10.97   o 
  -6     2    17        294.30        269.78         21.69   o 
  -6     5    14         38.09         37.60         11.95   o 
   6     5    11        102.12        112.58         14.41   o 
  -6     6    12          3.01         17.42          9.47   o 
   6     6     9         40.05         37.04          8.63   o 
  -6     7     9          1.93          1.26          7.43   o 
   6     7     6         97.52        111.93         19.96   o 
  -7     2    13         64.18         52.69         15.41   o 
  -7     3    12        250.71        227.75         19.59   o 
   7     4     7          2.22          9.49          8.92   o 
  -7     5     8         29.62         31.20         14.38   o 
  -8     1     4         45.03         63.18         21.95   o 
   8     1     0        102.78        105.58         25.79   o 
   0     5    22         67.59         52.45         10.54   o 
   0     6    21        231.37        257.68         30.32   o 
   0     8    18         95.48        103.91         11.31   o 
   0     9    16        127.16        116.71         11.85   o 
   1     3    23        238.81        257.83         21.77   o 
  -1     5    22        324.81        335.80         24.41   o 
  -1     6    21          9.26         16.86         10.24   o 
  -1     8    18         21.04         13.58          5.30   o 
  -2     0    24        300.06        298.06         33.80   o 
   2    11     7         18.17         41.67         14.95   o 
  -3     9    14         31.52         47.02         16.79   o 
   3    10     9         83.91         85.59         17.44   o 
  -3    11     4         38.14         53.42         11.38   o 
   3    11     2        227.73        263.93         30.33   o 
  -4     0    22        275.92        292.14         32.40   o 
  -4     1    22        482.06        466.69         23.49   o 
   4     1    20        513.07        535.18         46.37   o 
   5     4    16         15.09         10.72          6.06   o 
   5     5    15          0.53         11.42          7.76   o 
  -5     7    14         40.87         46.01         13.44   o 
  -5     9     7          3.54          6.54          5.06   o 
  -6     8     3        105.84        119.07         28.62   o 
  -6     8     2        300.37        359.07         39.25   o 
  -6     8     1         24.24         33.86         13.21   o 
   6     8     0         22.91         29.46         11.79   o 
   7     3     9         67.84         63.55         15.70   o 
   7     5     5          0.03          6.12          7.59   o 
  -7     6     3        299.51        294.30         33.17   o 
  -7     6     2         43.19         37.69         12.73   o 
  -7     6     1        185.70        163.56         25.55   o 
  -8     0     6         62.83         51.06         15.28   o 
  -8     1     5          0.20          2.19          7.95   o 
   8     1     1         50.96         52.20         15.43   o 
  -8     2     3         57.42         50.10         14.58   o 
  -8     2     2          8.77         27.59         12.92   o 
  -8     2     1         83.29         93.75         18.84   o 
   0     2    24         87.67         91.07         13.32   o 
   0    12     0        406.08        464.40         39.87   o 
   0    12     1          1.65          8.66          7.53   o 
  -1     2    24         35.57         31.18         13.23   o 
  -1     4    23         11.34          3.52          9.52   o 
  -1     9    16        166.64        181.91         17.92   o 
   1    11     9        741.22        739.24         51.56   o 
  -2     1    24        231.13        281.67         23.12   o 
   2     1    23          5.20         23.40         12.61   o 
  -2    11     8        195.18        193.99         21.09   o 
  -3     2    23          8.21         16.36         11.68   o 
   3     3    21        118.68        114.26         21.97   o 
  -3     5    21          0.01          4.02          8.51   o 
   3     8    15          0.41          4.48          8.24   o 
   3    11     3        309.31        343.38         34.79   o 
  -4    10     7         41.85         38.43          9.35   o 
   4    10     5         26.14         35.25         12.42   o 
  -5     2    20        106.66         90.30         13.28   o 
   5     3    17          0.57         12.42          9.14   o 
  -5     6    16         11.90          7.21          5.62   o 
   5     8     9        142.26        152.69         16.17   o 
   5     9     5         32.05         32.21         12.80   o 
  -6     0    18        123.10        126.42         22.04   o 
   6     7     7         90.27        138.61         29.32   o 
  -6     8     4         88.46         83.77         18.58   o 
   6     8     1        182.50        197.58         26.61   o 
  -7     1    14         45.54         33.51         12.14   o 
   7     2    10         49.28         51.21         11.29   o 
  -7     5     9         20.18         15.30         12.31   o 
  -7     6     4        175.38        212.38         28.64   o 
   7     6     1          0.67         11.21         10.59   o 
   8     1     2          0.50         27.76         13.78   o 
  -8     2     4         70.14         58.30         15.70   o 
   8     2     0         32.28         32.12         12.32   o 
   0     4    23         60.67         35.54         11.82   o 
   0    11    10         70.23         85.72         19.90   o 
   0    12     2        172.49        143.51         22.73   o 
   0    12     3         20.06         20.60          9.53   o 
  -1     7    20         15.43         27.68         12.95   o 
   1    10    13         11.57         10.77          6.39   o 
   1    12     0        327.77        331.65         33.79   o 
   2     5    21          6.28          8.23          8.35   o 
  -3     4    22        266.45        271.60         32.80   o 
  -3     6    20         50.74         31.88         14.31   o 
   3     7    17         20.46         18.16          8.02   o 
  -3    10    11          6.83         13.21          7.74   o 
  -3    11     5        739.55        716.85         35.97   o 
   3    11     4         36.65         39.57         13.72   o 
   4     2    20        103.92         89.10         20.35   o 
  -4     7    17        118.11        128.29         15.47   o 
   4     7    15         33.60         26.90         12.94   o 
  -4     9    12         14.21          7.24          8.68   o 
   4     9    10         16.91          3.78          7.84   o 
   5     1    18         30.48         30.94         13.82   o 
   5     7    12        757.45        801.99         53.06   o 
  -6     1    18          0.13          1.38          8.48   o 
   6     1    15         94.63         96.14         14.17   o 
  -6     3    17          7.86         22.38         11.52   o 
   6     3    14        324.25        310.79         23.71   o 
  -6     4    16         84.61        105.34         24.68   o 
   6     4    13          5.72         11.11          8.79   o 
   6     6    10        109.84        119.16         14.99   o 
  -6     7    10          0.69          7.07         10.14   o 
  -6     8     5         54.81         74.24         17.31   o 
   6     8     2         13.92         13.35         10.08   o 
   7     0    11         33.97         34.61         12.25   o 
   7     4     8         10.60         19.38         12.04   o 
   7     5     6        328.08        355.65         36.24   o 
  -7     6     5        235.57        273.48         32.65   o 
   7     6     2          2.42          5.76         10.07   o 
  -8     1     7          9.63         10.27          9.21   o 
   8     1     3          4.06          2.30          8.62   o 
  -8     2     5         78.24         77.10         16.70   o 
   8     2     1         17.03         15.10         10.21   o 
   0     7    20        131.21        120.57         21.75   o 
   1     1    24        209.87        203.08         36.57   o 
   1     8    18        263.70        277.25         17.29   o 
   1     9    16          9.96         20.57          7.85   o 
  -1    12     2         13.69         17.36         10.17   o 
  -1    12     1         73.30         82.28         17.68   o 
   1    12     1          2.62         14.90          8.90   o 
   1    12     2        199.50        210.19         27.73   o 
  -2     2    24        188.51        246.42         21.99   o 
   2     2    23        242.29        248.91         32.73   o 
  -2     5    22         43.46         29.69         12.68   o 
  -2     6    21        369.58        366.84         37.49   o 
   2     6    20          4.82          2.26          7.71   o 
  -2     8    18        122.77        133.54         40.98   o 
   2     8    17         25.09         21.11         15.18   o 
  -2    10    13         57.53         64.46         17.40   o 
   2    10    12          9.89          4.57          5.32   o 
  -2    11     9        106.49        106.77         21.04   o 
   2    11     8        439.13        452.87         38.82   o 
   3     1    22         44.60         45.65         15.43   o 
   3     9    13         41.15         42.64         14.12   o 
   3    10    10          9.25          2.67          8.60   o 
  -3    11     6        117.94        130.35         15.62   o 
  -4     2    22         51.94         38.43         10.15   o 
  -4     8    15        350.98        366.06         36.06   o 
   4     8    13         27.25         28.15          8.85   o 
  -4    10     8         88.80         84.89         13.70   o 
   4    10     6        119.90        129.37         21.61   o 
  -5     4    19         88.11         72.95         43.77   o 
   5     6    14         12.06         22.40         11.73   o 
  -5     8    12         45.35         30.91         12.51   o 
  -5     9     8        440.47        467.69         30.91   o 
   6     5    12         19.15         16.39          7.15   o 
  -6     6    13        937.45        980.20         59.34   o 
  -6     8     6         28.90         28.19          9.50   o 
   7     1    11         82.64         85.03         23.42   o 
  -7     2    14          1.14          3.18          7.17   o 
  -7     3    13         10.60          5.51          6.62   o 
  -7     6     6         19.99         11.62         10.32   o 
   8     0     4        138.97        136.90         23.25   o 
  -8     2     6          6.97         10.31         10.75   o 
   8     2     2         12.59         17.92         10.75   o 
   0    10    14         93.93         96.73         10.82   o 
   0    12     4         17.45         14.01          8.82   o 
  -1     3    24          2.49         15.53          7.82   o 
   1     5    22         89.29         84.49         10.84   o 
   1     6    21         22.32         24.60          6.63   o 
  -1    10    14        220.23        223.63         20.34   o 
   1    11    10         28.02         34.15         14.15   o 
  -1    12     3          1.25         17.49         10.52   o 
  -2     4    23         31.56         35.39         12.85   o 
   2     4    22          4.15          7.58         10.72   o 
  -2     9    16         96.28        109.11         16.06   o 
   2     9    15        266.85        240.41         25.18   o 
  -3     8    17        131.14        137.90         16.16   o 
   3    11     5         67.62         70.27         16.06   o 
  -4     4    21          3.83          6.47          9.06   o 
   4     4    19         35.24         39.14         17.78   o 
  -4     5    20        223.02        218.23         29.09   o 
   5     2    18         89.97         94.55         14.02   o 
  -5     5    18         55.38         62.51         16.65   o 
   5     8    10         82.89        100.77         14.12   o 
   5     9     6        136.15        167.17         23.77   o 
  -6     2    18        100.29         87.09         12.65   o 
   6     2    15        243.73        265.94         22.58   o 
   7     3    10        151.86        168.08         17.72   o 
  -7     4    12         14.31         14.82         10.05   o 
  -7     5    10        247.81        270.16         31.85   o 
   7     6     3          7.45          8.59          8.12   o 
  -8     0     8        249.39        265.00         31.22   o 
  -8     1     8        143.64        143.81         23.49   o 
   8     1     4         58.37         75.31         18.24   o 
   8     2     3         33.45         35.94         17.68   o 
  -8     3     4         26.63         23.16         10.89   o 
  -8     3     3          0.57         13.21         13.32   o 
  -8     3     2          7.44          4.71          8.29   o 
  -8     3     1          5.59          5.60          8.42   o 
   8     3     0         35.53         39.06         15.47   o 
   0     3    24          5.27         18.96         14.19   o 
   0    12     5          0.58          4.56          6.56   o 
   1     2    24         18.96          1.96          9.60   o 
   1     4    23         14.11         16.63         10.66   o 
  -1    12     4         31.22         27.26         11.23   o 
  -2     7    20         60.76         50.44         15.30   o 
   2     7    19        288.11        313.68         18.85   o 
   3     2    22          0.43          5.05         11.25   o 
  -3     3    23         24.57         34.04         12.19   o 
   3     5    20        974.66       1013.33         61.29   o 
   3     6    19          8.31         15.09          6.72   o 
  -3     7    19        193.98        199.94         28.56   o 
  -3     9    15         97.73         74.21         17.84   o 
  -3    10    12         64.86         77.71         18.44   o 
  -3    11     7        423.76        424.25         27.54   o 
  -4     6    19         76.99         69.35         18.05   o 
   4     6    17         24.82         32.58          9.63   o 
  -4    10     9         21.10          8.13          8.51   o 
   4    10     7        134.42        137.59         22.40   o 
  -5     0    21        159.01        168.90         24.83   o 
  -5     3    20          1.23          9.77         10.51   o 
  -5     7    15         44.42         44.87         13.91   o 
  -5     9     9         14.83         25.87         12.54   o 
  -6     7    11         55.71         41.85         14.37   o 
  -6     8     7         54.03         50.04         10.41   o 
   6     8     4         11.56         10.93          8.67   o 
  -7     1    15          7.44          6.13          7.68   o 
   7     2    11         14.55         13.20          9.49   o 
   7     4     9         50.38         32.62         13.35   o 
   7     5     7          7.25          9.44          9.91   o 
  -7     6     7          0.04          1.46         10.99   o 
   7     6     4        210.24        215.39         29.57   o 
  -8     2     7         39.14         29.72          8.30   o 
  -8     3     5         24.97         12.47          9.13   o 
   8     3     1        101.46        127.84         27.27   o 
   0     9    17         73.07         81.35         10.41   o 
   0    11    11          5.88          6.61          9.17   o 
  -1     0    25         44.44         41.21         12.46   o 
   1     7    20         88.55         76.89         25.68   o 
  -1     8    19         25.88         19.14          7.26   o 
  -1     9    17         24.60         29.28          9.15   o 
   1    10    14        175.63        176.71         17.82   o 
  -1    11    11        114.26        112.48         21.66   o 
  -1    12     5         14.79         32.36         12.13   o 
   1    12     4         30.58         38.97         13.85   o 
  -2    11    10          6.00         12.39          9.84   o 
   2    11     9         93.21        101.10         20.96   o 
   3     4    21         58.01         56.39         15.51   o 
   3     8    16        446.72        422.86         38.52   o 
   3    11     6          1.63          2.70          6.56   o 
  -4     3    22          2.15         10.03          8.26   o 
   4     3    20         55.28         63.28         18.54   o 
  -4     9    13          0.01          9.69         10.04   o 
   4     9    11          9.57          4.69          8.47   o 
  -5     1    21        174.34        181.58         14.89   o 
   5     4    17        191.01        187.36         18.98   o 
   5     5    16          0.03          3.42          8.59   o 
  -5     6    17         10.25          7.43          9.59   o 
   5     9     7         56.31         78.26         17.28   o 
   8     1     5         18.74          2.05         12.66   o 
   8     2     4         23.80         25.71         10.65   o 
   8     3     2         58.28         91.29         21.48   o 
   0     1    25         25.85         28.58          9.15   o 
   0     8    19        433.06        481.38         33.70   o 
   0    12     6        656.44        720.05         49.55   o 
  -1     1    25        494.70        530.73         44.43   o 
   1    12     5         29.42         17.82         10.07   o 
  -2     3    24         21.68         18.23         11.10   o 
   2     3    23         84.84         75.56         18.72   o 
  -2    10    14        277.96        283.27         33.65   o 
   2    10    13        237.52        273.55         22.18   o 
  -2    12     2         12.65          9.17          7.30   o 
  -2    12     1        255.41        266.90         31.45   o 
   2    12     0         52.90         60.42         15.29   o 
   2    12     1        147.43        194.90         26.90   o 
  -3     1    24         99.27         98.56         14.76   o 
   3    10    11        191.08        186.42         29.70   o 
   5     7    13          4.96          5.21          9.05   o 
  -5     8    13        114.84        119.97         21.03   o 
   6     0    16          5.43          6.96         10.38   o 
   6     3    15         16.60         13.71          7.53   o 
  -6     4    17         12.67         15.85         10.80   o 
   6     4    14        125.34        111.61         15.07   o 
  -6     6    14         44.65         43.73         14.61   o 
   6     6    11        142.14        188.93         18.47   o 
  -6     8     8         46.58         45.05         10.06   o 
   6     8     5         19.55         25.59         10.57   o 
   7     1    12         70.06         72.70         18.09   o 
  -7     3    14        130.54        159.38         17.02   o 
  -7     5    11         13.57         29.46         12.84   o 
  -7     6     8         16.61         14.58         10.84   o 
  -8     1     9        366.90        372.09         36.33   o 
  -8     3     6        138.79        142.91         24.69   o 
   0     5    23         30.36         32.29         11.29   o 
   0     6    22          3.28          5.57          9.11   o 
   1     3    24          5.77         14.16         13.05   o 
  -1     5    23         30.75         20.71          8.20   o 
  -1     6    22         15.68         20.82          9.90   o 
   1    11    11        216.66        232.87         20.75   o 
  -1    12     6        227.67        234.46         29.11   o 
  -2    12     3         23.57         42.19         15.67   o 
   2    12     2        247.11        237.27         29.63   o 
   3     3    22         94.32        107.43         35.93   o 
   3     7    18        113.74        133.71         16.04   o 
   3     9    14        706.55        781.44         69.23   o 
  -3    11     8         17.37         20.43         12.61   o 
  -4     1    23        474.52        532.01         32.12   o 
   4     1    21         16.53         16.53         13.32   o 
  -4     7    18          2.39         15.54         11.25   o 
   4     7    16         20.15         20.13          8.32   o 
  -4     8    16         60.37         66.47         17.32   o 
   4     8    14         87.83         88.20         13.23   o 
  -4    10    10         41.93         43.24         15.40   o 
   4    10     8          0.93         15.87         10.40   o 
   5     0    19        188.80        157.94         27.47   o 
  -5     2    21         76.94         74.43         12.82   o 
   5     3    18         38.91         39.86         16.07   o 
   5     6    15        148.91        167.48         26.10   o 
  -5     9    10        459.24        477.05         42.33   o 
  -5    10     2          9.49         15.54         11.38   o 
  -5    10     1          0.97          4.12          8.64   o 
  -6     1    19         63.83         59.41         11.28   o 
   6     1    16          2.59         18.48         10.48   o 
  -6     3    18        103.15        108.11         20.09   o 
  -6     5    16        167.45        145.54         23.45   o 
   6     5    13         47.39         49.05         15.43   o 
  -6     7    12         20.27         17.07          9.97   o 
   6     7     9          0.20         16.21         12.35   o 
  -7     2    15        120.90        105.33         20.21   o 
   7     5     8         55.43         62.67         17.43   o 
   7     6     5          4.08          5.07          8.69   o 
   8     0     6        143.61        180.83         26.87   o 
  -8     3     7          3.38          6.54         10.60   o 
   8     3     3         48.56         43.19         15.11   o 
  -1     2    25         12.49          4.41          5.73   o 
  -1     4    24        236.20        257.07         22.07   o 
   1     9    17          0.09          6.41          5.33   o 
  -1    10    15          6.73          4.05          7.85   o 
   1    12     6          0.60          5.65          7.36   o 
   2     0    24         53.62         33.74         12.34   o 
   2     1    24         36.66         19.78         12.34   o 
   2     8    18          3.29          9.89          8.23   o 
   2     9    16          5.03          7.51          9.40   o 
  -2    12     4        128.71        126.16         21.72   o 
   2    12     3         82.64         67.72         16.20   o 
  -3     2    24         17.38         28.01          9.77   o 
  -3     5    22          1.56         10.52         11.70   o 
  -3     6    21         55.47         54.69         16.08   o 
   3    11     7         13.60         15.32         10.86   o 
  -4    11     2         26.29         28.59          9.11   o 
  -4    11     1         39.43         46.88         17.06   o 
   4    11     0        113.62        103.11         20.43   o 
   5     1    19        313.99        385.72         39.95   o 
   5     8    11         42.06         46.55         13.86   o 
  -5    10     3         67.71         68.92         10.04   o 
   5    10     0         19.20         18.24          8.56   o 
   5    10     1         24.46          6.47         10.76   o 
  -6     8     9        141.87        146.80         17.16   o 
   6     8     6         25.57         32.90         12.73   o 
   7     3    11          0.45          7.68          5.94   o 
   7     4    10          0.04         15.06         11.19   o 
  -7     6     9         16.92         10.10         10.74   o 
  -7     7     3         46.53         35.38         14.02   o 
  -7     7     2        348.22        366.70         37.93   o 
  -7     7     1          0.51         10.16          8.23   o 
  -8     0    10         33.71         48.04         15.09   o 
  -8     1    10        376.88        402.97         42.59   o 
   8     1     6        289.91        279.45         33.35   o 
  -8     2     9          0.01          6.82          7.34   o 
   8     2     5          4.68          9.34          8.53   o 
  -8     4     4          1.52         24.36         12.08   o 
  -8     4     3         53.27         54.03         17.39   o 
  -8     4     2         14.71         22.06         12.82   o 
  -8     4     1        110.79        126.09         24.06   o 
   8     4     0         35.06         32.88         13.19   o 
   0     2    25        267.56        295.48         23.89   o 
   0     4    24          3.91          8.12          7.46   o 
   0     7    21         24.33         31.77         16.76   o 
   0    11    12          5.69          9.08         11.09   o 
  -1     7    21        103.98         85.76         19.08   o 
   1     8    19        130.09        135.92         15.55   o 
  -1    11    12         27.80         32.12         14.73   o 
  -1    12     7          1.82          4.35          9.97   o 
  -2     1    25        320.72        325.73         36.05   o 
  -2     5    23        434.53        408.39         40.35   o 
   2     5    22        209.57        237.84         30.60   o 
   2     6    21         56.35         51.66         24.38   o 
  -2     9    17          7.03         11.33         10.88   o 
  -2    11    11        279.62        340.90         36.80   o 
   2    11    10        530.83        534.17         44.73   o 
   3     0    23        304.62        320.48         37.34   o 
  -3     4    23        149.69        146.65         24.91   o 
  -3     8    18        465.00        492.81         54.76   o 
  -3     9    16        198.29        174.30         18.85   o 
  -3    10    13         19.63         23.90         11.58   o 
  -3    11     9        237.92        243.12         31.67   o 
  -4     2    23        218.83        246.10         22.73   o 
   4     2    21          0.08         32.40         14.77   o 
   4     5    19          0.25          0.06         11.94   o 
  -4     9    14        244.37        253.70         31.40   o 
   4     9    12         12.83          2.93          7.96   o 
  -4    11     3         51.02         31.84         11.47   o 
   4    11     1          1.96          5.70          9.81   o 
  -5     4    20        132.03        138.16         23.51   o 
  -5     5    19         10.17          8.74          9.36   o 
  -5     7    16          1.38         11.86         11.78   o 
   5     9     8        301.32        321.09         33.29   o 
  -5    10     4         19.02         26.14          7.25   o 
   5    10     2         34.62         29.45         12.09   o 
  -6     2    19          2.49          7.83          7.13   o 
   6     2    16        117.69        140.51         17.35   o 
  -7     1    16          5.37          6.13          9.68   o 
   7     2    12          2.27          4.63          9.61   o 
  -7     5    12        259.90        258.10         31.18   o 
   7     6     6         95.55        110.65         21.24   o 
  -7     7     4        245.37        213.77         29.65   o 
   7     7     0          0.01          1.23          9.64   o 
   7     7     1         31.03         52.03         16.42   o 
  -8     3     8         21.93         22.84         11.22   o 
   8     3     4          0.12          1.14          8.83   o 
  -8     4     5         36.17         55.24         16.31   o 
   1     0    25        388.00        389.44         41.34   o 
   1     1    25         36.82         15.45         12.71   o 
   1     6    22        124.84        119.50         12.28   o 
  -2     6    22        102.22        122.11         22.75   o 
  -2    12     5         22.32         20.23         10.66   o 
   2    12     4         54.44         65.32         15.99   o 
   3     1    23         36.99         46.32         15.89   o 
  -4     4    22          8.62          5.40          9.22   o 
   4     4    20         22.88         19.61         10.17   o 
  -4     5    21        307.06        298.85         35.53   o 
   4     6    18         40.53         32.21          8.85   o 
  -4    11     4        333.39        356.70         25.91   o 
   4    11     2        288.93        305.09         33.82   o 
   5     2    19          8.26         15.64         12.18   o 
  -5     3    21         10.97          7.28          6.28   o 
  -5     8    14        323.01        344.28         35.65   o 
  -5     9    11         19.36         18.70         11.72   o 
  -5    10     5        147.42        154.84         14.03   o 
   5    10     3         16.31         13.87         11.08   o 
   6     6    12          1.02          1.31          7.05   o 
  -7     3    15          7.65          6.84          7.25   o 
  -7     7     5         48.67         49.95         21.03   o 
  -8     2    10         96.75        101.44         13.57   o 
   8     2     6         53.40         63.69         17.06   o 
   0     9    18        185.45        201.73         17.86   o 
   0    12     8        703.10        715.74         53.01   o 
   1     5    23        121.11        164.69         34.53   o 
  -1     9    18        274.98        288.28         23.52   o 
   1    10    15        315.88        310.54         23.57   o 
   1    11    12         21.37         20.83          7.90   o 
   1    12     7         38.14         25.99         11.86   o 
  -2     2    25        643.67        642.69         35.90   o 
   2     2    24         98.41         84.09         19.82   o 
  -2     4    24         78.49         80.07         19.24   o 
   2     4    23         21.46         22.77         11.03   o 
   2     7    20        102.36        102.96         14.34   o 
  -2    10    15          0.08          7.75          7.72   o 
   2    10    14         52.41         49.11         10.56   o 
   2    12     5         15.22         15.60         10.55   o 
   3     5    21         50.37         38.54         16.76   o 
  -3     7    20        264.33        265.07         32.96   o 
   3    10    12         22.59         31.62         16.49   o 
   3    11     8          6.50          4.46          9.11   o 
  -4     6    20        199.17        195.68         29.15   o 
  -4    10    11        312.13        296.02         38.81   o 
   4    10     9         31.49         26.12         12.99   o 
  -4    11     5        246.20        267.12         23.04   o 
   4    11     3         13.75         14.09         10.56   o 
  -5     6    18         83.23         78.62         18.47   o 
   5     7    14        611.06        639.30         49.35   o 
  -5    10     6         22.64         24.86          7.19   o 
  -6     6    15          0.28          9.95         10.37   o 
  -6     7    13        130.12        101.80         21.12   o 
   6     7    10          2.87         14.28          9.75   o 
  -6     8    10         26.74         15.53         10.31   o 
   6     8     7        117.07        101.93         19.55   o 
  -6     9     3         46.32         39.63         14.59   o 
  -6     9     2        116.15        145.93         24.50   o 
   6     9     0         24.16         54.55         17.64   o 
   7     0    13          0.13          2.81          7.45   o 
   7     5     9          4.89         10.20          7.62   o 
  -7     6    10          0.02         17.86         11.33   o 
  -7     7     6          0.14         29.41         12.99   o 
   7     7     2         23.38         55.23         16.43   o 
  -8     1    11        122.92        116.27         21.25   o 
   8     1     7         80.87         77.21         19.22   o 
  -8     3     9          0.60          8.02          9.81   o 
   8     3     5         44.27         34.13         16.50   o 
  -8     4     6          6.89          7.74          7.94   o 
   8     4     2         40.90         39.91         18.34   o 
   0     3    25         19.86         33.94         14.45   o 
   1     2    25        228.20        260.43         34.28   o 
  -1     3    25          8.23          8.38         11.04   o 
   1     4    24         30.24         39.01         14.67   o 
   1     7    21        214.90        201.01         25.56   o 
  -1     8    20        207.47        205.45         29.49   o 
  -2     7    21          6.11         27.29         14.03   o 
  -2    12     6       1249.44       1262.15         68.37   o 
   3     2    23        381.17        464.70         45.03   o 
  -3     3    24         97.26        108.62         15.85   o 
   3     6    20         11.74         21.69         12.06   o 
   3     8    17        179.77        172.85         31.28   o 
   3     9    15         92.96         99.31         20.22   o 
   4     3    21          0.27          1.01          7.44   o 
   4     8    15         51.36         53.25         14.51   o 
  -5     1    22          5.87          8.83         11.44   o 
   5     4    18         14.72         24.73          8.09   o 
   5     8    12         40.92         49.28         14.26   o 
   5    10     4         52.03         61.33         15.98   o 
  -6     4    18          0.40          4.66         10.06   o 
   6     4    15        274.08        305.06         24.70   o 
  -6     9     4         84.92         88.22         18.11   o 
   6     9     1          0.10          9.36          8.89   o 
   7     1    13        164.78        197.21         28.82   o 
  -7     2    16          0.43          8.14          8.68   o 
   7     6     7          1.76         24.19         14.16   o 
   7     7     3         54.74         60.99         17.73   o 
  -8     4     7         15.55         32.93         14.71   o 
   8     4     3          9.09         22.29         12.97   o 
   0     8    20         56.06         54.60         11.07   o 
   0    10    16        142.20        125.43         26.84   o 
   0    11    13         84.94         77.96         17.85   o 
  -1    10    16        142.86        140.31         16.92   o 
  -2    11    12          6.71          8.09          7.73   o 
   2    11    11        412.30        385.72         38.49   o 
   3     4    22         17.40          5.27         10.27   o 
  -3    10    14         31.17         28.55         12.93   o 
  -3    11    10          8.03         12.68          9.22   o 
  -4     3    23          1.59          6.43          8.24   o 
   4     7    17         17.89          7.63          9.99   o 
  -4    11     6        321.49        342.96         35.72   o 
   4    11     4        554.98        613.64         46.81   o 
   5     6    16         10.00         23.76         11.31   o 
  -5    10     7         42.10         39.48          9.79   o 
   6     1    17         46.15         34.47         13.00   o 
  -6     3    19          5.74          5.75          9.33   o 
   6     3    16         22.01         27.04         12.45   o 
  -6     5    17         84.84         83.77         18.89   o 
   6     5    14          1.94          4.91          8.92   o 
  -6     9     5        130.25        124.00         21.17   o 
   6     9     2          4.16          7.32          7.80   o 
   7     4    11         22.66         23.20         10.44   o 
  -7     5    13        226.11        224.07         28.68   o 
  -7     7     7          0.05         13.05         12.17   o 
   0    12     9          5.73         15.87          9.36   o 
  -1    11    13         93.14         91.19         18.76   o 
  -2     3    25         54.91         96.82         22.62   o 
   2     3    24         54.56         82.71         20.37   o 
  -2    12     7        129.11        129.61         21.24   o 
   2    12     6          4.21          3.77          7.91   o 
  -3     1    25        127.83        150.62         25.27   o 
  -3    12     2         35.72         36.32         12.55   o 
  -3    12     1          3.27         16.77         11.07   o 
   3    12     0         11.07         16.48         11.13   o 
  -4     0    24         46.85         52.38         15.03   o 
  -4     9    15         66.10         63.71         17.10   o 
   4     9    13          0.28          5.81          8.67   o 
  -5     2    22         24.06         45.15         15.76   o 
   5     3    19         21.13         19.46         11.45   o 
  -5     9    12         18.42         28.99         13.64   o 
   5    10     5         33.67         57.97         15.79   o 
  -6     1    20        424.84        450.93         29.22   o 
   6     8     8         70.32         76.72         18.12   o 
   6     9     3         12.42         16.56          9.55   o 
  -7     0    17          3.51          9.85          9.60   o 
   7     2    13         17.53         10.42          8.18   o 
  -7     6    11          0.99         14.64          9.52   o 
   7     7     4          5.69         10.22         14.18   o 
   8     0     8         29.79         50.82         16.24   o 
   8     1     8        136.46        156.17         25.44   o 
  -8     2    11         70.62         53.29         13.49   o 
  -8     3    10          0.00          6.83          8.04   o 
   8     3     6          0.50          2.00          7.37   o 
  -8     4     8        146.85        174.40         26.24   o 
   0     0    26        275.79        299.77         33.29   o 
   0     5    24         68.26         58.51         17.15   o 
   0     6    23        109.87        123.83         22.57   o 
  -1     1    26         76.92        100.40         20.93   o 
  -1     5    24         54.76         68.90         17.73   o 
  -1     6    23        115.95        121.96         22.86   o 
   1     9    18         82.14         71.07         11.37   o 
  -2     9    18        223.26        218.80         30.97   o 
   2     9    17          9.62          9.06          9.32   o 
  -3     9    17         79.28         87.58         19.12   o 
  -3    12     3          8.48         17.34         10.05   o 
   3    12     1         52.07         67.71         24.96   o 
   3    12     2         41.06         56.85         16.26   o 
  -4     1    24        451.38        465.35         42.35   o 
  -4    10    12         72.63         68.35         17.15   o 
  -4    11     7          4.97          3.46         11.49   o 
   4    11     5         31.28         26.09         12.07   o 
  -5     8    15        241.60        262.99         31.84   o 
   6     2    17        110.66        141.04         33.21   o 
   6     6    13        353.22        401.02         40.56   o 
  -6     7    14         90.07        105.40         20.68   o 
   6     7    11         26.61         36.78         14.53   o 
  -6     8    11          0.04          4.86          8.73   o 
  -6     9     6          0.69         17.76         12.93   o 
  -7     1    17        207.51        221.08         29.19   o 
  -7     3    16         42.20         29.46         10.91   o 
  -7     4    15        355.90        357.89         36.32   o 
   7     5    10          4.98          9.63          8.94   o 
   7     6     8         24.67         27.76         12.88   o 
  -8     1    12        374.17        409.35         39.62   o 
   0     1    26         21.99         20.79         10.85   o 
   1     3    25          7.38          0.29         10.75   o 
  -1     7    22        202.37        208.71         30.20   o 
   1     8    20         11.61         24.22         10.28   o 
   1    10    16         79.65         67.07         11.96   o 
   1    11    13          6.45          4.24         10.79   o 
   2    12     7         17.08         11.32          9.76   o 
   3    10    13          4.25          5.98          8.19   o 
  -3    12     4          9.26         10.70         10.89   o 
  -5     4    21         10.35          6.26          7.18   o 
   5     9    10         81.11         79.75         17.94   o 
  -6     2    20         38.11         22.30         10.55   o 
  -6     9     7          0.03         11.70          9.38   o 
   6     9     4          8.23          8.81         11.12   o 
   0     7    22        160.52        156.88         24.76   o 
  -1     2    26         49.97         74.95         14.37   o 
  -1     4    25         46.93         51.47         16.01   o 
   1    12     9        329.76        297.55         35.64   o 
   2     6    22          4.37         14.57         12.75   o 
  -2    10    16         76.83         68.22         17.72   o 
   2    10    15        114.68        121.72         21.98   o 
  -2    11    13         71.82         84.75         21.24   o 
   2    11    12        145.49        152.17         24.19   o 
  -3    12     5         90.94         83.55         19.55   o 
   3    12     3         67.13         53.65         16.79   o 
   4     5    20          2.57          7.68          7.51   o 
   4     6    19        312.33        362.68         38.01   o 
   5     7    15          4.32          3.01          8.90   o 
   5     8    13         16.56         14.55         11.54   o 
   5    10     6        102.11        114.79         21.72   o 
   7     1    14         10.82          7.20          7.76   o 
  -7     2    17         57.54         52.65         16.85   o 
   8     2     8         28.28          6.93          9.16   o 
  -8     3    11         31.24         18.76         10.92   o 
  -8     4     9         42.26         17.74          9.02   o 
   0     2    26        281.92        337.28         36.47   o 
   0     4    25         65.33         72.19         18.74   o 
   0    11    14         29.41         11.48         10.23   o 
  -1     9    19         99.23         90.81         19.89   o 
  -1    11    14         30.29         33.25         14.01   o 
   2     5    23         91.19        105.46         22.03   o 
   3     8    18         13.47         26.68         12.87   o 
   3     9    16         65.81         30.90         11.84   o 
  -3    10    15         81.63         76.79         17.77   o 
   3    12     4         25.46         50.64         15.04   o 
   4     4    21        209.49        175.99         27.54   o 
   4     8    16        108.04        100.27         20.26   o 
  -5     3    22         14.22         19.08         11.11   o 
   5     5    18         11.69         19.47         10.51   o 
  -5     9    13         53.38         30.17         11.98   o 
  -5    10     9        108.93        117.37         22.26   o 
  -6     4    19          1.51          4.00          9.94   o 
   6     4    16          0.27          2.23          8.27   o 
  -6     8    12         84.56         96.46         20.34   o 
   6     8     9         29.77         28.39         22.16   o 
   7     4    12         82.86         58.02         30.04   o 
  -7     5    14         17.93         14.84          9.36   o 
  -7     6    12         74.00         76.79         18.42   o 
   8     1     9         76.68         78.39         18.89   o 
   0    10    17          0.34          4.17          8.87   o 
   0    13     2         43.31         48.67         14.54   o 
   1     5    24        383.32        488.34         44.28   o 
   1     6    23          8.10         12.28          9.65   o 
  -1    10    17          0.04          5.64          8.72   o 
   3     5    22          0.22          5.28         10.07   o 
   3     6    21          0.01         17.71         12.18   o 
  -3    12     6         70.34         53.22         14.87   o 
  -4     9    16         26.55         29.12         12.92   o 
   4     9    14         65.32         79.22         19.13   o 
  -5     0    23        102.53        109.40         20.66   o 
   6     3    17         30.51         40.68         29.63   o 
  -6     5    18         39.46         29.50         11.54   o 
  -6     9     8          1.73         20.74         11.69   o 
   7     2    14         24.96         13.21         10.47   o 
   0     8    21        181.93        194.66         19.46   o 
   0    13     3        174.13        204.49         27.38   o 
   1     7    22         35.02         25.80         14.38   o 
  -2     4    25         10.09          3.86          9.21   o 
   2     4    24        100.03         95.74         21.08   o 
   4     7    18         18.59          6.75         10.70   o 
   4    11     7         19.64         11.99         10.00   o 
  -5     8    16         68.22         41.36         12.52   o 
   5    10     7         11.62          9.23         10.43   o 
   6     1    18          8.54          6.01          8.32   o 
  -6     3    20          0.80         16.27         11.01   o 
  -7     1    18         27.94         18.74         12.18   o 
   7     5    11          0.77         13.86          9.50   o 
   0    13     4        103.03         91.00         19.12   o 
  -1     3    26        121.44        129.28         23.92   o 
   1    11    14          6.16          8.25          8.47   o 
  -1    13     3         42.29         66.40         18.40   o 
   3     7    20         13.81         17.02         10.91   o 
  -6     9     9         15.51         23.42         13.92   o 
   6     9     6          0.42          8.60         10.27   o 
  -7     3    17         83.59         88.14         19.48   o 
  -7     4    16         46.24         57.22         15.24   o 
  -8     3    12         23.97         15.45         11.03   o 
   8     3     8         62.57         71.02         17.82   o 
   0     3    26          1.94          0.69          6.62   o 
   1     4    25          1.53          4.75          9.96   o 
   1     9    19         56.60         56.37         15.81   o 
   2    11    13          1.61         30.19         12.38   o 
   6     2    18          0.19          9.39          8.63   o 
  -6     8    13         74.57         88.44         19.89   o 
   6     8    10          0.87         24.05         12.73   o 
  -7     5    15          2.22         10.56         10.01   o 
  -7     6    13         11.83         40.73         14.79   o 
   0    13     5         42.60         16.05          8.69   o 
   1    10    17         18.24         19.88          7.64   o 
  -1    13     4          0.05          1.60          9.65   o 
   1    13     4         56.21         77.33         17.89   o 
  -2    10    17          3.72          4.08          7.66   o 
   2    10    16          1.25          5.21          7.35   o 
   2    12     9        146.10        197.10         29.11   o 
   4    11     8        210.99        214.76         27.94   o 
   5     7    16         13.28         25.20         13.29   o 
   5     8    14          2.15          6.55         11.78   o 
  -5     9    14        200.79        174.71         25.92   o 
   5    10     8          5.58         18.82         12.58   o 
  -5    11     2          0.42          1.24          8.23   o 
  -5    11     1          0.68          7.90          8.13   o 
  -6     2    21         51.98         19.00          8.74   o 
  -7     2    18         55.26         45.48         14.01   o 
   7     3    14          4.27         28.59         12.25   o 
   7     6    10         91.06         40.16         12.77   o 
  -8     4    11         41.69         57.87         16.66   o 
   1     8    21         10.12         15.77          8.58   o 
  -1    11    15        250.60        240.68         30.40   o 
   3     9    17         12.89         14.19         12.68   o 
  -3    10    16          2.98          4.16          8.80   o 
  -5    11     4         25.65         24.35         14.53   o 
  -5    11     3        183.10        192.91         28.29   o 
  -6     9    10         17.13         23.15         12.03   o 
   6     9     7         58.60         61.54         17.32   o 
  -9     1     3         67.10         55.89         16.44   o 
  -9     1     2         22.20         19.22         13.81   o 
   0     5    25         88.53         79.72         18.89   o 
   0     7    23         27.28         19.65          8.96   o 
   0     9    20        147.21        164.35         25.67   o 
   1    13     5         27.16         19.58          9.85   o 
   4     5    21         19.64          2.66          7.88   o 
   4     8    17         38.14         54.07         17.93   o 
   6     4    17         12.87         25.38         12.94   o 
   8     2    10         17.91         20.77          9.58   o 
  -9     1     4         57.91         73.71         19.00   o 
  -9     1     1         49.69         29.55         15.27   o 
   9     1     0         58.91         35.49         13.16   o 
  -1     4    26          5.62          3.76          7.33   o 
  -5    11     5         75.04         70.01         16.89   o 
  -7     4    17         45.06         28.45         14.09   o 
  -7     6    14          5.69         20.83         13.79   o 
