# Supplementary material for: Charge density studies of multicentre two-electron bonding of an anion radical at non-ambient temperature and pressure
Source: IUCrJ. 2021 Jun 12;8(Pt 4):644–54. doi: 10.1107/S2052252521005273 (PMC8256703; doi:10.1107/S2052252521005273)
Supplement: Supplementary file 9 [file m-08-00644-sup9.hkl]

 
# fcf, LIST 4 option, 
# notice sigma(Iobs) is replaced by sigmaw(Iobs)
# where in the weighting scheme, Weight(hkl) = 1/sigmaw^2 )
# Weight(hkl) =   1/sigma^2
# Input diffraction data were   Ihkl
# Structure was refined vs Ihkl
# written by  MoPro v20.01 

data_293K
_shelx_title ' written by MoPro v20.01'
_shelx_refln_list_code        4
_shelx_F_calc_maximum      428.61
_exptl_crystal_F_000       700.00
_reflns_d_resolution_high  0.7518

loop_
 _symmetry_equiv_pos_as_xyz
'x, y, z'
'-x+1/2, y+1/2, -z+1/2'
'-x, -y, -z'
'x+1/2, -y+1/2, z+1/2'

_cell_length_a     6.8717
_cell_length_b    10.1050
_cell_length_c    20.5512
_cell_angle_alpha  90.000
_cell_angle_beta   94.688
_cell_angle_gamma  90.000


loop_ 
 _refln_index_h 
 _refln_index_k 
 _refln_index_l 
 _refln_F_squared_calc 
 _refln_F_squared_meas 
 _refln_F_squared_sigma
 _refln_observed_status
   2     0     0      24412.99      24415.42        512.53   o 
  -2     0     2        185.16        195.00          7.21   o 
   1     2     3       7867.76       7693.21        150.84   o 
   1     2     2       5530.10       5500.99        130.32   o 
   1     2     1       2799.34       2819.57         35.35   o 
   1     2     0       1751.93       1878.69         24.50   o 
  -1     2     1        572.76        595.60         20.30   o 
  -1     2     2       4952.96       4999.80         78.48   o 
  -1     2     3       2146.52       2134.03         29.49   o 
   1     1     4       1092.58       1089.40         18.92   o 
   1     1     3       1823.69       1914.71         21.23   o 
   1     1     1       7130.39       7152.65         84.85   o 
   1     1     0       3223.51       3371.60         50.42   o 
  -1     1     1        986.18       1070.64         17.15   o 
  -1     1     2       1827.72       1905.01         22.97   o 
  -1     1     3        132.07        142.89          4.36   o 
  -1     1     4        570.27        584.19         22.76   o 
  -1     1     5       5641.38       5781.82         80.63   o 
   1     0     5        184.03        192.34          8.79   o 
   1     0     3       1924.65       2047.63         40.38   o 
   1     0     1       1203.24       1258.34         25.64   o 
  -1     0     1        726.30        768.64         20.19   o 
  -1     0     3       1976.17       2001.29         37.61   o 
  -1     0     5       3751.30       3730.28         87.57   o 
   1     1     2          0.76          5.25          2.87   o 
   0     3     1          0.09          3.57          1.90   o 
   0     2     4          9.05          8.90          1.69   o 
   0     2     3       3291.27       3348.87         30.13   o 
   0     2     2       2430.17       2550.78         39.73   o 
   0     2     1        100.94        104.53          2.96   o 
   0     2     0       1395.30       1551.00         40.63   o 
   0     1     2        319.17        310.97          5.00   o 
   0     1     1       2122.15       2411.22         34.82   o 
   0     1     3       1825.35       2049.53         35.63   o 
   0     1     4         76.39         72.55          5.41   o 
   0     1     5      10525.67      10463.77        234.47   o 
   0     0     2       5376.20       5716.77        118.67   o 
   0     0     4       3005.72       3129.92         50.09   o 
   0     0     6       1707.90       1705.63         34.70   o 
   2     2     2       1312.51       1256.57         22.29   o 
   2     2     1        136.60        145.13          6.24   o 
   2     2     0         56.20         69.40          7.42   o 
  -2     2     1        144.73        129.17          9.61   o 
  -2     2     2          2.35          1.70          2.18   o 
  -2     2     3       4395.15       4432.51         66.71   o 
   2     1     4         63.08         58.26          5.08   o 
   2     1     3       4496.38       4580.88         90.82   o 
   2     1     2       6682.75       6692.68        126.91   o 
   2     1     1       6577.21       6671.53        125.65   o 
   2     1     0       7027.78       7089.71        123.07   o 
  -2     1     1       1071.01        995.43         23.22   o 
  -2     1     2        182.28        181.28          7.79   o 
  -2     1     3       1509.95       1522.76         34.74   o 
  -2     1     4        133.56        127.77          6.82   o 
  -2     1     5       6891.04       6851.52         91.80   o 
   2     0     4      11385.65      11393.24        195.57   o 
   2     0     2      90625.33      84253.97       1359.70   o 
  -2     0     4       1789.52       1700.55         41.82   o 
   1     3     3      10013.07       9972.46        194.45   o 
   1     3     2       1721.91       1751.76         44.89   o 
   1     3     1      15535.94      15863.16        291.88   o 
   1     3     0       3119.04       3274.23         97.25   o 
  -1     3     1       2274.65       2327.54         49.03   o 
  -1     3     2       3009.83       3009.24         38.57   o 
  -1     3     3      16917.61      16490.29        150.89   o 
  -1     3     4        875.35        861.06         28.58   o 
   1     2     5        193.38        194.47          9.42   o 
   1     2     4        496.31        502.94         20.67   o 
  -1     2     4       2780.52       2721.50         58.23   o 
  -1     2     5       3150.14       3094.83         60.13   o 
  -1     2     6       2671.93       2685.72         58.91   o 
   1     1     6       2118.25       2110.49         26.02   o 
   1     1     5       1880.08       1892.30         27.94   o 
  -1     1     6        327.96        334.04          9.77   o 
  -1     1     7       5888.71       5962.29         98.42   o 
   1     0     7         10.96         12.33          4.54   o 
  -1     0     7       1802.19       1878.58         40.78   o 
   0     3     4        787.88        785.47         18.42   o 
   0     3     3       4906.05       4990.96         98.41   o 
   0     3     2       1160.96       1199.05         20.61   o 
   0     2     6          2.93          5.24          1.87   o 
   0     2     5       6114.42       6198.08         79.36   o 
   0     1     6        140.60        130.77         12.37   o 
   0     1     7       3832.13       3894.50         87.13   o 
  -3     0     1        332.54        325.97         13.86   o 
   2     3     2       1490.75       1478.98         34.66   o 
   2     3     1        674.22        685.14         26.97   o 
   2     3     0        366.21        370.57         17.19   o 
  -2     3     1        519.13        529.96         13.92   o 
  -2     3     2        149.80        145.48          5.80   o 
  -2     3     3        649.14        645.38         21.74   o 
   2     2     4        621.21        601.89         22.90   o 
   2     2     3        193.63        205.66         12.21   o 
  -2     2     4         42.18         41.14          3.06   o 
  -2     2     5         45.16         44.54          3.63   o 
   2     1     5        694.54        686.40         19.84   o 
  -2     1     6       4579.58       4564.70         66.60   o 
   2     0     6         71.91         71.97          5.46   o 
  -2     0     6      16113.16      15771.63        291.38   o 
   1     4     2      14789.63      14616.81        270.46   o 
   1     4     1       1447.02       1418.04         26.48   o 
   1     4     0       6887.06       6753.52         84.84   o 
  -1     4     1        255.88        246.54         11.29   o 
  -1     4     2         80.27         77.76          6.91   o 
   1     3     5       4471.30       4448.42         91.32   o 
   1     3     4        728.24        721.08         21.34   o 
  -1     3     5       1984.24       1951.23         50.07   o 
  -1     3     6        137.00        147.57          8.80   o 
   1     2     7       1273.80       1247.62         23.22   o 
   1     2     6       2298.45       2296.61         33.85   o 
  -1     2     7        600.26        584.34         23.16   o 
   1     1     7       1638.17       1641.76         21.94   o 
  -1     1     8         12.72          9.67          3.23   o 
   0     4     3        459.57        464.62         14.06   o 
   0     4     2        290.89        293.33          8.03   o 
   0     4     1         71.84         65.30          4.71   o 
   0     4     0        468.86        450.94         14.02   o 
   0     3     6        134.21        140.11          6.64   o 
   0     3     5       2530.95       2543.41         30.42   o 
   0     2     8       5542.00       5572.53         87.27   o 
   0     2     7       6722.79       6559.56         87.93   o 
   0     1     8          7.28         10.97          3.92   o 
   0     0     8      25219.14      24811.60        656.08   o 
   3     2     0        384.90        397.45         17.05   o 
  -3     2     1        656.98        643.03         31.79   o 
   3     1     2        178.24        184.18          7.93   o 
   3     1     1        436.23        428.88         10.56   o 
   3     1     0        214.29        206.70         11.37   o 
  -3     1     1         14.27         12.26          3.49   o 
  -3     1     2        481.29        477.50         24.04   o 
  -3     1     3        541.65        526.14         19.33   o 
  -3     1     4        834.72        820.71         29.78   o 
   3     0     3      13507.23      13320.23        269.75   o 
   3     0     1       4132.02       4118.02         74.02   o 
  -3     0     3       1425.80       1413.85         34.57   o 
   2     3     4       1027.08       1036.34         27.83   o 
   2     3     3         48.68         45.64          4.44   o 
  -2     3     4       1202.38       1168.12         34.13   o 
  -2     3     5         48.58         49.78          6.90   o 
   2     2     6         25.81         18.06          3.35   o 
   2     2     5       1516.42       1480.49         27.38   o 
  -2     2     6       4108.96       4090.13         66.38   o 
  -2     2     7        339.63        322.53         14.09   o 
   2     1     7       1057.21       1020.93         28.44   o 
   2     1     6        263.16        276.84         10.55   o 
  -2     1     7          3.46          2.82          3.03   o 
  -2     1     8       2038.01       2042.53         37.77   o 
  -2     0     8        957.82        957.52         30.92   o 
   1     4     4          4.92          2.56          3.23   o 
   1     4     3        223.77        236.44         25.20   o 
  -1     4     3        786.48        794.58         19.50   o 
  -1     4     4        123.11        129.81          6.92   o 
   1     3     6         89.79         97.00          7.06   o 
  -1     3     7       1921.32       1934.39         34.09   o 
   1     2     8        676.37        664.87         19.71   o 
  -1     2     8       3277.44       3309.96         70.65   o 
  -1     1     9         73.85         75.26          6.32   o 
   1     0     9       6366.06       6167.22        118.64   o 
  -1     0     9        199.36        215.93          9.37   o 
   1     1     8        347.35        353.45         12.09   o 
  -1     4     5          0.76          1.77          2.51   o 
   0     4     4       5091.83       4937.79         76.99   o 
   0     4     5          2.64          1.76          3.27   o 
   0     3     7        236.11        228.11          8.66   o 
   0     2     9        718.58        718.28         20.21   o 
   0     1     9        440.10        428.53         19.10   o 
   3     2     3        233.82        236.45         15.97   o 
   3     2     2         57.58         54.29          4.30   o 
   3     2     1        726.07        746.99         24.85   o 
  -3     2     2        975.52        957.80         24.58   o 
  -3     2     3       3821.36       3810.81         53.39   o 
  -3     2     4       1221.13       1223.49         22.67   o 
   3     1     4        538.39        501.39         18.63   o 
   3     1     3        465.75        490.64         22.55   o 
  -3     1     5        473.05        486.84         17.37   o 
  -3     1     6        430.57        414.57         15.17   o 
   3     0     5          2.15          0.34          4.07   o 
  -3     0     5        674.56        673.40         20.02   o 
   2     4     2          1.73          4.20          4.87   o 
   2     4     1       2575.85       2533.70         54.75   o 
   2     4     0        100.24        103.26          6.28   o 
  -2     4     1       1157.21       1143.74         21.67   o 
  -2     4     2       1094.26       1109.72         21.28   o 
  -2     4     3        787.74        782.41         15.41   o 
   2     3     5        485.64        457.44         17.43   o 
  -2     3     6        649.02        647.98         26.72   o 
   2     2     7        164.24        143.75          8.47   o 
  -2     2     8       1837.28       1824.73         34.87   o 
   2     1     8       1498.56       1471.77         32.27   o 
  -2     1     9       1371.43       1393.76         25.27   o 
   2     0     8        305.40        305.24         18.63   o 
   1     5     1       1858.87       1840.74         33.12   o 
   1     5     0       1197.14       1165.56         27.96   o 
  -1     5     1        883.94        888.14         24.23   o 
   1     4     5       1650.44       1629.17         30.73   o 
  -1     4     6        690.68        691.80         16.32   o 
   1     3     7       1921.11       1923.07         35.57   o 
  -1     3     8        329.23        327.84         13.18   o 
   1     2     9         97.96        100.92          6.48   o 
  -1     2     9         89.14         87.71          6.19   o 
  -1     1    10        719.64        680.70         22.90   o 
   1     1     9       2480.84       2444.95         40.17   o 
   0     5     3       1367.59       1372.22         26.97   o 
   0     5     2          6.87          5.00          3.98   o 
   0     5     1       6285.94       6226.41         87.74   o 
   0     4     6       2550.31       2514.79         36.29   o 
   0     3     8        563.50        538.31         13.01   o 
   0     1    10       1957.11       1990.81         50.56   o 
   0     0    10        954.60        975.23         25.13   o 
   3     3     2        822.71        819.76         16.26   o 
   3     3     1        723.13        698.64         28.97   o 
   3     3     0        221.53        225.97         11.72   o 
  -3     3     1       4063.99       4007.71        166.75   o 
  -3     3     2         56.89         45.85          9.71   o 
  -3     3     3        750.39        714.30         34.72   o 
  -3     3     4        605.88        578.32         21.15   o 
   3     2     4        652.21        647.71         29.82   o 
  -3     2     5        933.29        921.22         20.05   o 
  -3     2     6       1902.30       1845.99         35.17   o 
   3     1     5         18.68         16.93          4.75   o 
  -3     1     7        238.70        237.44          9.48   o 
  -3     0     7       3782.80       3682.95         82.61   o 
   2     4     4         27.75         25.14          3.71   o 
   2     4     3        127.41        133.32         10.78   o 
  -2     4     4       3242.17       3228.77         37.68   o 
  -2     4     5        136.30        137.23         12.42   o 
   2     3     6       2968.34       2852.20         44.70   o 
  -2     3     7         76.64         65.86          9.94   o 
   2     2     8        504.49        474.08         16.77   o 
  -2     2     9          2.33          5.42          3.40   o 
  -2     0    10       2161.50       2145.78         56.22   o 
   1     5     3          6.07          8.59          3.24   o 
   1     5     2        518.39        500.18         15.87   o 
  -1     5     2        437.46        439.20         16.87   o 
  -1     5     3        592.42        594.81         18.08   o 
  -1     5     4       1825.69       1775.55         70.46   o 
   1     4     6       1276.04       1249.12         29.97   o 
  -1     4     7        217.04        208.93         11.78   o 
   1     3     8          7.47          7.22          2.73   o 
  -1     3     9         25.55         22.85          4.09   o 
  -1     2    10       4076.10       3942.68        100.20   o 
  -1     0    11        131.07        117.31         11.27   o 
   1     1    10       1821.73       1803.98         36.45   o 
   1     4     7          0.03          2.45          3.83   o 
   0     5     5         26.61         27.21          3.96   o 
   0     5     4          0.14          2.33          2.26   o 
   0     4     7        949.54        933.95         19.69   o 
   0     3     9        251.54        250.87          8.94   o 
   0     2    10       2271.92       2217.96         43.11   o 
   0     1    11        214.68        220.16         17.40   o 
   3     3     4         19.75         19.59          5.89   o 
   3     3     3       3909.23       3848.92        111.86   o 
  -3     3     5       1839.72       1784.83         46.72   o 
   3     2     5        443.82        425.90         14.60   o 
  -3     2     7         11.06          9.56          2.72   o 
   3     1     6        159.61        150.38         11.76   o 
  -3     1     8        205.11        198.84         10.36   o 
   2     5     1       8315.29       8144.93        161.48   o 
   2     5     0       1140.80       1072.79         40.78   o 
  -2     5     1        265.89        256.02         19.70   o 
  -2     5     2       1797.38       1751.95         53.93   o 
   2     4     5          2.47          4.38          4.25   o 
  -2     4     6        127.12        132.36         13.23   o 
   2     3     7       1232.47       1252.26         25.26   o 
  -2     3     8       1163.68       1119.07         56.28   o 
   2     1     9        315.58        312.59         14.93   o 
  -2     1    10       1335.78       1289.60         25.17   o 
   1     5     5       1767.14       1732.14         49.77   o 
   1     5     4        116.08        118.48          8.56   o 
  -1     5     5          8.02          5.01          2.49   o 
  -1     4     8       5075.23       5093.44         74.94   o 
   1     3     9       1352.05       1313.48         27.19   o 
  -1     3    10       3057.25       2976.56         46.94   o 
   1     2    10       1112.13       1098.48         23.85   o 
  -1     2    11        151.96        139.63         20.70   o 
  -1     1    11        578.90        556.83         17.18   o 
   1     0    11        203.66        182.11         16.83   o 
   1     1    11         60.45         50.97          8.69   o 
   0     5     6        501.78        519.64         16.75   o 
   0     4     8        800.37        811.84         19.53   o 
   0     3    10          0.70          3.54          3.21   o 
   0     2    11       1271.23       1222.65         51.80   o 
   4     1     1        131.61        123.91          9.24   o 
   4     1     0        316.11        310.06         25.00   o 
  -4     1     1        412.08        412.20         19.15   o 
  -4     1     2          1.71          0.96          2.28   o 
  -4     1     3        202.78        197.34         10.88   o 
   4     0     2       3952.41       3870.14         88.54   o 
   4     0     0        263.44        269.76         11.49   o 
  -4     0     2        394.04        397.12         21.10   o 
  -4     0     4       1871.84       1864.35         46.89   o 
   3     4     2       2241.54       2311.40         62.19   o 
   3     4     1         11.92         22.60         10.95   o 
   3     4     0         23.72         23.73          5.68   o 
  -3     4     1       1875.17       1846.22         50.94   o 
  -3     4     2        202.20        195.31         18.88   o 
  -3     4     3        869.29        867.64         28.21   o 
   3     3     5        420.98        419.15         23.21   o 
  -3     3     6         77.12         69.13          9.30   o 
   3     2     6        116.31        120.81          7.96   o 
  -3     2     8       3935.57       3879.31         62.16   o 
   3     1     7        655.45        646.90         22.42   o 
  -3     1     9        328.48        312.59         14.20   o 
  -3     0     9         36.83         29.92          6.36   o 
   2     5     3        663.26        661.50         22.79   o 
   2     5     2       1223.29       1219.98         32.64   o 
  -2     5     3        183.38        187.56         17.45   o 
  -2     5     4        482.48        491.81         20.24   o 
   2     4     6       1456.09       1430.83         42.60   o 
  -2     4     7         44.27         34.36          7.86   o 
   2     3     8         49.31         48.78          4.86   o 
  -2     3     9        620.78        593.27         30.69   o 
   2     2     9       2227.27       2207.16         42.80   o 
  -2     2    10        298.20        299.84         11.92   o 
   2     1    10        449.22        438.34         18.71   o 
  -2     1    11       1087.72       1064.78         27.00   o 
   2     0    10       5415.33       5523.28        182.12   o 
   1     5     6       3163.04       3164.16         54.26   o 
  -1     5     6        367.20        360.90         16.78   o 
   1     4     8       1872.87       1826.49         38.93   o 
  -1     4     9        347.81        351.44         15.34   o 
   1     3    10          6.16          7.31          2.59   o 
  -1     1    12         31.79         29.03          4.08   o 
   1     2    11        451.14        478.49         27.81   o 
   0     6     2         37.68         31.56          6.94   o 
   0     6     1          0.23          2.61          2.82   o 
   0     6     0        390.06        357.65         24.85   o 
   0     5     7        780.54        780.27         19.88   o 
   0     4     9        332.61        322.97         12.00   o 
   0     1    12          1.35          2.77          4.67   o 
   0     0    12       2030.07       2022.77         46.76   o 
   4     2     1        135.91        135.08         11.54   o 
   4     2     0        165.27        166.71         22.14   o 
  -4     2     1       2219.06       2201.86         56.41   o 
  -4     2     3        270.61        278.96         29.81   o 
   4     1     3         90.81         92.99          7.67   o 
   4     1     2       5585.73       5604.80         79.16   o 
  -4     1     4       2223.67       2203.47         76.38   o 
  -4     1     5         69.61         76.21          7.09   o 
   4     0     4      10634.78      10664.78        310.08   o 
  -4     0     6        384.74        373.28         22.86   o 
   3     4     3          0.33          0.72          2.56   o 
  -3     4     4        308.36        308.41         17.77   o 
  -3     4     5         80.38         75.74         10.16   o 
   3     3     6       1072.49       1086.89         26.01   o 
  -3     3     7         36.35         35.63          7.09   o 
   3     2     7        348.39        332.82         13.58   o 
  -3     2     9         30.52         24.24          5.53   o 
   3     1     8       1800.05       1786.62         37.78   o 
   2     5     4        850.24        845.03         28.87   o 
  -2     5     5        519.68        513.34         14.41   o 
   2     4     7          4.56          5.77          4.55   o 
  -2     4     8         72.67         81.29         12.20   o 
   2     3     9         16.87         16.23          3.70   o 
  -2     3    10        129.50        123.92         14.51   o 
   2     2    10       1524.26       1525.85         34.17   o 
  -2     2    11        420.57        416.35         16.59   o 
   1     6     3        143.01        137.21         15.47   o 
   1     6     2        698.68        702.05         23.27   o 
   1     6     1        286.06        282.16         13.05   o 
   1     6     0       3008.73       3019.78         54.14   o 
  -1     6     1         36.96         36.83          5.69   o 
  -1     6     2        204.62        199.44         12.45   o 
  -1     6     3        463.94        465.92         19.03   o 
   1     5     7         15.84         17.89          7.18   o 
  -1     5     7         65.99         61.99          5.63   o 
   1     4     9         71.87         83.25          7.57   o 
  -1     3    11        451.44        438.71         13.83   o 
  -1     2    12       1914.91       1899.90         56.39   o 
   1     1    12        153.24        148.10         11.07   o 
   0     6     4        599.56        580.79         18.13   o 
   0     6     3         76.41         71.90          6.13   o 
   0     5     8        216.03        213.94         10.21   o 
   0     4    10        213.45        203.95          9.68   o 
   0     3    11        235.08        241.06         10.02   o 
   0     2    12        517.47        497.60         21.70   o 
  -4     3     1          4.88          7.71          3.32   o 
   4     2     3          3.06          2.18          2.35   o 
   4     2     2        190.94        166.65         15.33   o 
  -4     2     4       1133.48       1157.25         27.12   o 
  -4     2     5        297.18        300.91         15.37   o 
   4     1     4       3382.63       3435.63         98.93   o 
  -4     1     6       3120.87       3092.88         92.67   o 
   3     4     5       1369.27       1403.62         46.14   o 
   3     4     4       1962.88       1899.16         55.33   o 
  -3     4     6       2301.43       2250.97         64.62   o 
   3     3     7       1767.69       1812.55         60.32   o 
  -3     3     8        443.81        413.95         25.66   o 
   3     2     8        380.28        388.43         16.41   o 
   3     1     9        583.50        571.99         21.39   o 
  -3     1    10         27.44         25.59          3.89   o 
   3     0     9        459.07        430.19         29.95   o 
   2     5     5        782.73        751.38         33.57   o 
  -2     5     6        130.83        149.75         17.64   o 
   2     4     8        969.68        957.20         22.91   o 
  -2     4     9        361.60        340.23         24.70   o 
   2     1    11        248.96        266.09         11.89   o 
  -2     1    12        759.62        753.57         25.86   o 
  -2     0    12         47.93         56.26          9.28   o 
   1     6     4          1.65          1.70          4.59   o 
  -1     6     4          0.50          1.73          4.11   o 
  -1     6     5        268.38        266.76         12.81   o 
   1     5     8         60.42         54.10          6.59   o 
  -1     5     8        691.43        692.35         18.30   o 
   1     4    10       1571.55       1545.08         28.86   o 
  -1     4    10        330.92        314.70         12.64   o 
   1     3    11          0.04          2.02          2.32   o 
  -1     1    13        533.16        543.43         18.22   o 
  -1     0    13        736.27        743.43         41.28   o 
   1     2    12        964.81        927.27         41.06   o 
   0     6     5        706.33        723.00         22.80   o 
   0     1    13       1128.53       1140.62         29.89   o 
   4     3     2         77.38         83.39          6.44   o 
   4     3     1        213.87        215.88         19.55   o 
   4     3     0        170.46        180.47         19.92   o 
  -4     3     2        961.84        959.22         32.03   o 
  -4     3     4        320.18        333.78         24.13   o 
   4     2     4          2.72          4.05          2.79   o 
  -4     2     6         21.76         22.01          3.25   o 
   4     1     5       3421.49       3413.77         83.15   o 
  -4     1     7        538.83        534.03         16.91   o 
   4     0     6        388.33        452.97         30.97   o 
  -4     3     3          0.68          3.12          6.65   o 
   3     5     2       2265.40       2291.64         64.00   o 
   3     5     1         74.70         58.57          9.38   o 
   3     5     0       1672.82       1615.11         50.14   o 
  -3     5     1         87.43         87.23         11.02   o 
  -3     5     2        373.29        371.79         30.12   o 
  -3     5     3         68.28         60.72         10.10   o 
   3     4     6         28.25         24.46          6.09   o 
  -3     4     7        101.19         94.69         11.49   o 
  -3     3     9        145.85        142.32         16.15   o 
   3     2     9        222.87        224.08         12.14   o 
  -3     2    10       1461.14       1491.99         34.93   o 
  -3     1    11          6.14          6.42          2.27   o 
  -3     0    11       1576.37       1626.77         55.96   o 
   2     6     2        572.81        575.93         25.78   o 
   2     6     1         23.86         24.37          6.96   o 
   2     6     0        134.46        116.03         14.08   o 
  -2     6     1        312.34        331.80         29.84   o 
  -2     6     2        378.27        374.08         18.09   o 
  -2     6     3         53.64         51.96          7.05   o 
   2     5     6         40.56         38.01          4.76   o 
  -2     5     7       2981.01       2954.10         57.08   o 
   2     4     9        474.27        472.43         15.54   o 
   2     3    10       2037.27       2006.37         64.02   o 
  -2     3    11        315.80        315.41         18.53   o 
   2     2    11       1641.53       1613.33         55.30   o 
  -2     2    12        639.69        661.70         20.05   o 
   1     6     5         82.18         79.53          8.42   o 
  -1     6     6       2994.52       2960.28         49.61   o 
  -1     5     9        268.47        270.65         11.74   o 
  -1     4    11        119.70        120.24          8.24   o 
  -1     3    12        614.40        592.26         23.01   o 
  -1     2    13       1306.51       1319.56         38.01   o 
   1     0    13         55.83         44.87         10.62   o 
   1     1    13       1442.09       1393.51         36.24   o 
   0     6     6        495.07        507.05         17.64   o 
   0     5     9       2634.58       2604.57         51.71   o 
   0     4    11         77.26         82.74          8.84   o 
   0     3    12        870.54        870.55         18.47   o 
   0     2    13        215.22        204.33         14.86   o 
  -4     3     5         10.75         10.86          3.81   o 
   4     2     5        964.10        978.03         40.29   o 
  -4     2     7        102.23        103.32         10.48   o 
   4     1     6        173.12        155.31         15.58   o 
  -4     1     8        668.33        641.70         18.50   o 
  -4     0     8        131.76        112.05         16.26   o 
   4     3     3          0.60          2.11          2.70   o 
   3     5     3        563.73        555.72         29.35   o 
  -3     5     4       1085.16       1063.76         41.76   o 
  -3     5     5          0.64          1.09          4.21   o 
  -3     4     8        138.51        133.55         13.99   o 
   3     3     8         42.34         34.74          5.25   o 
  -3     3    10        602.45        586.01         32.67   o 
  -3     2    11       1656.92       1622.23         32.07   o 
   3     1    10        236.06        230.81         14.29   o 
   2     6     3       2637.55       2616.03         71.17   o 
  -2     6     4        139.04        150.51         11.58   o 
   2     5     7        184.93        183.54         17.71   o 
  -2     5     8        289.44        283.12         15.87   o 
  -2     4    10       1646.89       1688.64         38.26   o 
   2     1    12         49.77         46.30          5.65   o 
  -2     1    13        898.00        857.23         25.46   o 
   2     0    12        852.12        801.04         37.89   o 
   1     6     6        195.70        184.56         11.47   o 
  -1     6     7         70.07         75.58          6.06   o 
   1     5     9         99.84        108.03          8.21   o 
   1     4    11        114.77        103.53          7.41   o 
   1     3    12       1394.45       1357.97         24.97   o 
  -1     1    14         91.37         80.44          8.08   o 
   1     2    13         73.03         68.15          6.12   o 
   0     7     1       1431.29       1401.98         58.66   o 
   0     6     7        432.85        417.71         16.37   o 
   0     5    10         82.62         93.90          7.20   o 
   0     1    14        229.44        237.45         13.92   o 
   0     0    14          4.36          4.91          2.59   o 
   4     4     1        742.43        758.28         28.87   o 
   4     4     0        112.59        106.28         13.20   o 
  -4     4     1         91.03         84.90         11.83   o 
  -4     4     2        392.21        383.64         18.85   o 
  -4     4     3        383.16        365.85         63.59   o 
   4     3     4        165.10        156.35         12.09   o 
  -4     3     6        486.35        478.91         17.12   o 
   4     2     6          4.59          6.14          5.28   o 
  -4     2     8         81.11         82.89          6.33   o 
   4     1     7         11.67         13.85          6.45   o 
  -4     1     9        235.06        216.42         11.06   o 
   3     5     4       1284.35       1259.25         43.82   o 
  -3     5     6       1001.24       1030.56         26.25   o 
   3     4     7       1027.51       1025.28         27.23   o 
   3     3     9         55.71         51.05          8.89   o 
   3     2    10          2.87          5.13          2.80   o 
  -3     1    12        132.33        122.56          8.76   o 
   2     6     5        341.02        338.94         18.95   o 
   2     6     4        419.20        406.49         20.34   o 
  -2     6     6       2009.14       2005.84         48.67   o 
   2     5     8         96.61         96.01          8.87   o 
  -2     5     9          8.06          4.47          3.19   o 
   2     4    10        461.98        450.67         26.27   o 
  -2     4    11        176.64        181.26         12.03   o 
   2     3    11        183.49        179.07         14.08   o 
  -2     3    12          1.12          3.81          2.83   o 
   2     2    12        542.79        539.92         22.97   o 
  -2     2    13          5.65          6.32          5.38   o 
  -2     6     5          0.08          0.86          3.60   o 
   1     7     1       1110.91       1130.28         31.95   o 
   1     7     0        530.11        524.41         24.01   o 
  -1     7     1       3414.23       3469.55         71.30   o 
  -1     7     2        130.32        124.09         10.74   o 
   1     6     7        483.52        501.86         19.50   o 
  -1     5    10         10.36         16.18          3.60   o 
  -1     4    12        189.10        178.84          9.71   o 
  -1     3    13       2750.52       2796.09         57.77   o 
   0     7     3        286.67        283.77         14.51   o 
   0     7     2         63.15         73.86         12.05   o 
   0     6     8        835.05        869.55         21.79   o 
   0     4    12       1734.11       1736.48         30.12   o 
   0     3    13       1001.17       1010.83         34.42   o 
   0     2    14        202.92        191.14         12.37   o 
  -5     0     1        453.70        440.93         26.08   o 
   4     4     3        736.12        721.69         33.32   o 
   4     4     2          2.02          2.56          3.01   o 
  -4     4     4          3.80          3.98          3.05   o 
  -4     4     5        800.15        771.69         45.18   o 
   4     3     5         27.59         20.49          6.35   o 
  -4     3     7         18.91         20.16          3.28   o 
   4     2     7        360.36        353.34         27.65   o 
  -4     2     9        750.74        731.89         23.54   o 
   4     0     8          1.73          1.49          6.15   o 
  -4     0    10          6.69          8.90          4.20   o 
   3     5     5        468.83        486.20         25.56   o 
  -3     5     7         15.70         25.72         10.14   o 
   3     4     8          5.42         10.70          4.56   o 
  -3     4     9         80.75         78.37         12.90   o 
  -3     3    11       1908.19       1911.00         85.23   o 
  -3     2    12          5.72          7.83          2.80   o 
   3     1    11        212.79        214.99         14.32   o 
   3     0    11       2074.45       2148.21         76.73   o 
   2     1    13          9.91         10.15          3.73   o 
  -2     1    14         33.73         36.97          5.08   o 
  -2     0    14       4411.53       4429.30        150.84   o 
   1     7     3       1307.33       1323.47         35.42   o 
   1     7     2         94.09         82.65          8.65   o 
  -1     7     3        274.73        277.99         24.05   o 
  -1     7     4        120.21        126.74         16.32   o 
   1     6     8       1018.70       1058.27         25.03   o 
  -1     6     8       1712.49       1709.70         37.90   o 
   1     5    10        160.50        157.26          9.50   o 
   1     4    12        306.96        291.49         11.68   o 
  -1     2    14          0.14          2.76          4.66   o 
   1     1    14        306.61        283.00         18.36   o 
   1     3    13        250.66        266.32         15.68   o 
   0     7     4         81.81         78.53          7.43   o 
   0     5    11         31.39         37.93          7.12   o 
   5     1     1          5.24          5.45          4.59   o 
   5     1     0         89.70         94.49         11.86   o 
  -5     1     1         29.34         23.18          7.22   o 
  -5     1     2       1315.64       1318.58         42.08   o 
  -5     1     3         25.43         22.46          4.56   o 
  -5     1     4        242.17        230.16         14.68   o 
   5     0     1        387.93        376.10         28.96   o 
  -5     0     3         19.88         20.26          3.87   o 
   4     4     4        218.06        210.51         17.83   o 
  -4     4     6         18.63         17.46         13.27   o 
   4     3     6       1023.20       1049.65         44.59   o 
  -4     3     8          7.26          8.26          3.34   o 
   4     1     8          0.01          0.89          3.28   o 
  -4     1    10         42.43         44.78          6.70   o 
   3     6     2        256.90        259.78         23.11   o 
   3     6     1         28.74         35.01          9.13   o 
   3     6     0         10.65         15.77          7.14   o 
  -3     6     1        296.97        289.89         24.44   o 
  -3     6     2        144.18        141.79         17.07   o 
  -3     6     3         27.41         30.24          7.66   o 
   3     5     6         45.68         46.81          8.20   o 
  -3     4    10          2.98          9.98          6.31   o 
   3     3    10        259.20        264.08         16.91   o 
   3     2    11        295.59        301.79         16.90   o 
  -3     1    13       2184.95       2178.47         40.81   o 
  -3     0    13        179.02        163.95         15.38   o 
   2     6     6          3.15          1.23          2.67   o 
  -2     6     7        286.54        292.80         17.91   o 
   2     5     9        863.72        848.08         25.57   o 
  -2     5    10          5.82         11.47          4.28   o 
   2     4    11        360.25        339.15         22.11   o 
  -2     4    12        937.26        959.00         24.30   o 
   2     3    12        272.28        274.80         22.22   o 
  -2     3    13        119.07        108.33         12.67   o 
   2     2    13       1828.34       1785.36         45.92   o 
  -2     2    14       1238.27       1231.71         58.89   o 
   1     7     4        202.58        209.89         13.27   o 
  -1     7     5       1008.65        980.07         40.74   o 
  -1     6     9         34.73         39.20          8.21   o 
  -1     5    11        911.54        887.40         22.85   o 
  -1     3    14          1.59          4.56          3.54   o 
  -1     1    15       3629.65       3673.53         75.50   o 
  -1     0    15       4928.65       4967.97        131.14   o 
   1     2    14        854.96        875.69         26.38   o 
   0     7     5        203.57        194.19         11.03   o 
   0     6     9        108.27         89.47          7.22   o 
   0     4    13        189.73        191.20         12.39   o 
   0     3    14         27.95         31.46          7.05   o 
   0     1    15        144.76        150.41         11.61   o 
   5     2     1        266.10        252.99         32.53   o 
   5     2     0        211.39        202.78         20.15   o 
  -5     2     1        631.85        654.96         27.20   o 
  -5     2     2          2.67          8.26          6.98   o 
  -5     2     3         41.43         38.41          7.26   o 
   5     1     3        268.37        264.54         24.27   o 
   5     1     2          1.32          4.12          5.02   o 
   5     0     3       2417.76       2520.97         84.25   o 
  -5     0     5        660.51        635.33         23.23   o 
  -5     1     5          0.80          5.39          8.28   o 
  -4     5     1          3.72          3.38          5.34   o 
   4     4     5        668.75        683.89         46.83   o 
  -4     4     7         30.78         23.94         10.32   o 
   4     3     7        134.58        141.76         16.66   o 
  -4     3     9        246.60        249.11         13.49   o 
   4     2     8          4.67          9.75          5.05   o 
   3     6     3        567.11        564.29         30.04   o 
  -3     6     4        641.57        640.11         33.30   o 
   3     5     7         41.52         44.82          8.15   o 
  -3     5     8        799.66        785.48         62.47   o 
   3     4     9         14.39         18.71          4.23   o 
  -3     3    12        324.92        323.16         18.09   o 
   2     7     2        216.15        223.21         14.98   o 
   2     7     1        262.24        262.85         16.29   o 
   2     7     0         24.22         24.88          8.01   o 
  -2     7     1         28.14         24.94          6.04   o 
  -2     7     2         31.06         33.18          6.18   o 
  -2     7     3        308.41        310.09         17.73   o 
   2     6     7        408.94        399.08         15.98   o 
  -2     6     8       2368.39       2411.73         53.18   o 
   2     0    14         80.20         76.73         17.63   o 
   1     7     5        835.92        829.72         26.09   o 
  -1     7     6        624.48        608.85         31.46   o 
   1     6     9       1706.53       1703.54         38.29   o 
   1     5    11          3.91          8.13          3.22   o 
  -1     4    13         75.73         65.20          8.50   o 
  -1     2    15         32.67         30.14          5.17   o 
   1     0    15       1812.84       1799.63         66.55   o 
   1     1    15        210.77        210.05         13.47   o 
   0     7     6          1.23          0.92          4.32   o 
   0     2    15         37.48         42.37          6.44   o 
   5     2     2         46.98         41.49         12.24   o 
  -5     2     4        749.39        751.28         43.51   o 
  -5     2     5        953.22        937.28         35.82   o 
   5     1     4        121.38        109.27          9.54   o 
  -5     1     6         96.40         97.38          9.30   o 
  -5     0     7         80.89         78.38          7.53   o 
   4     5     2         49.65         44.46         14.04   o 
   4     5     1        264.67        263.39         20.68   o 
   4     5     0        123.84        122.78         10.81   o 
  -4     5     2       1307.15       1327.81         44.79   o 
  -4     5     3        443.32        442.17         34.07   o 
  -4     5     4        173.08        170.50         13.02   o 
   4     1     9         76.63         80.90         12.30   o 
  -4     1    11        133.80        130.57         10.01   o 
   3     6     4        437.35        453.31         25.15   o 
  -3     6     6        968.43        931.84         57.56   o 
  -3     5     9         13.63          8.19          6.42   o 
  -3     4    11        720.02        694.79         38.90   o 
   3     3    11        444.76        437.02         26.46   o 
  -3     2    13         10.76         16.49          4.30   o 
   3     1    12         62.00         59.72          8.21   o 
  -3     6     5          0.01          6.13         12.57   o 
   2     7     3       1922.95       1920.29         47.53   o 
  -2     7     4        294.53        311.77         21.51   o 
   2     6     8          5.89          4.33          2.73   o 
   2     5    10        148.99        146.52         11.08   o 
  -2     5    11         30.47         38.16          6.86   o 
   2     3    13        190.97        181.45         12.32   o 
  -2     3    14         37.82         39.51          6.56   o 
   2     1    14         23.37         24.92          4.94   o 
  -2     1    15       1340.15       1374.13         34.46   o 
   1     7     6        159.34        170.51         12.58   o 
  -1     7     7       3422.75       3434.75         79.65   o 
  -1     6    10        442.66        445.35         16.24   o 
  -1     5    12         79.10         83.41          8.81   o 
   1     3    14          6.65          8.00          5.78   o 
   1     4    13        919.69        913.31         28.43   o 
   0     7     7       2078.37       2118.37         44.49   o 
   0     6    10       2252.89       2253.92         42.57   o 
   0     5    12         51.67         48.22          5.95   o 
   5     3     1        547.62        547.79         29.42   o 
   5     3     0        406.73        411.89         21.09   o 
  -5     3     1          0.07          2.13          3.23   o 
  -5     3     2         26.04         20.52          5.74   o 
  -5     3     3       1259.66       1293.93         45.49   o 
   5     2     3        391.52        406.75         19.13   o 
  -5     2     6        920.97        938.09         24.43   o 
   5     1     5         55.63         44.56          7.27   o 
  -5     1     7        302.56        280.29         16.31   o 
   5     0     5       3101.33       3100.79        100.15   o 
   4     5     3        509.43        482.71         30.91   o 
  -4     5     5        198.85        197.27         22.80   o 
   4     4     6         16.15         15.04          6.39   o 
  -4     4     8        783.51        766.58         37.07   o 
   4     3     8        296.62        294.70         26.70   o 
  -4     3    10        774.68        762.31         26.94   o 
   4     2     9        256.26        271.04         24.83   o 
  -4     2    11        306.10        314.68         16.73   o 
   4     0    10        128.71        118.54         17.69   o 
  -4     0    12       3020.07       3046.40         86.70   o 
   3     6     5        109.34         93.52         11.41   o 
   3     5     8       1428.24       1434.54         35.97   o 
   3     4    10         55.29         55.68          7.81   o 
   3     2    12         83.45         81.75          9.44   o 
  -3     1    14        462.19        458.36         18.54   o 
   2     7     4        431.98        399.24         17.18   o 
  -2     7     5       2723.19       2715.44         79.92   o 
  -2     6     9       1435.69       1432.18         40.19   o 
   2     4    12          3.77          5.16          3.60   o 
  -2     4    13         90.27         92.47         10.60   o 
   2     2    14         50.70         56.08          8.44   o 
  -2     2    15        161.11        170.00         20.92   o 
   1     7     7       1098.55       1093.30         31.62   o 
   1     6    10        967.65        952.56         23.84   o 
   1     5    12          0.67          1.38          3.06   o 
  -1     4    14         35.76         45.98          7.66   o 
  -1     3    15         96.26        100.39         13.52   o 
  -1     1    16        134.73        129.74         12.91   o 
   1     2    15         35.42         36.57          5.66   o 
   0     8     1         10.29         15.76         10.02   o 
   0     7     8        344.72        332.93         13.96   o 
   0     4    14        947.86        973.20         30.04   o 
   0     3    15          7.58          5.19          4.11   o 
   0     1    16        795.92        772.10         30.31   o 
   0     0    16       3900.19       3879.60        111.18   o 
   5     3     2         29.40         28.45          7.85   o 
  -5     3     4         13.69         15.55          6.97   o 
  -5     3     5         46.89         38.43          9.46   o 
   5     2     4          0.61          0.66          4.40   o 
  -5     2     7        110.21        112.80          9.28   o 
  -5     1     8        257.97        250.73         11.74   o 
   4     5     4        184.93        175.06         16.17   o 
  -4     5     6        371.44        372.01         25.91   o 
   4     4     7        344.89        358.99         28.23   o 
  -4     4     9         43.40         42.24         11.82   o 
   4     1    10       1560.88       1615.47         74.85   o 
  -4     1    12        236.39        239.32         16.04   o 
   3     6     6        145.50        149.66         15.38   o 
  -3     6     7        623.22        607.56         33.42   o 
  -3     5    10        105.42         88.21         15.19   o 
  -3     4    12        150.24        151.28         19.11   o 
  -3     3    13          0.57          2.99          3.80   o 
  -3     2    14        104.38        114.27         12.75   o 
   3     1    13          7.79          5.63          8.00   o 
   3     0    13          8.41          8.86          7.77   o 
   2     7     5        685.31        696.56         23.53   o 
  -2     7     6          1.84          9.66          5.32   o 
   2     6     9       2449.59       2393.32         44.58   o 
  -2     6    10        196.13        213.61         15.25   o 
   2     5    11        257.72        247.25         13.17   o 
  -2     5    12        402.43        417.12         31.25   o 
   1     8     1         34.39         37.76          6.63   o 
   1     8     0         85.05         95.60          9.88   o 
  -1     8     1        183.78        180.85         13.44   o 
  -1     8     2        928.16        906.86         47.50   o 
  -1     7     8        191.92        193.58         13.96   o 
  -1     6    11         15.13         16.90          3.95   o 
  -1     5    13         52.94         56.56          7.52   o 
  -1     2    16         93.93         91.28         10.98   o 
   0     8     3        325.15        312.91         26.78   o 
   0     8     2        276.97        278.83         25.75   o 
   0     6    11        593.65        596.44         18.71   o 
   0     5    13        176.38        167.90         13.88   o 
   0     2    16        627.15        599.02         26.89   o 
   5     2     5         72.36         66.49          8.46   o 
  -5     2     8        204.43        202.78         10.97   o 
   5     1     6        121.24        113.28         14.95   o 
  -5     0     9        158.74        157.14         18.24   o 
  -5     3     6          0.28          4.59          8.48   o 
   4     5     5        303.44        308.44         22.31   o 
  -4     5     7          1.04          5.14          6.18   o 
   4     3     9          0.18          4.73          6.94   o 
  -4     3    11         35.14         28.01          5.97   o 
   4     2    10        138.28        128.44         16.43   o 
  -4     2    12         67.56         68.80          7.19   o 
   3     7     1        162.46        175.32         20.05   o 
   3     7     0        470.62        472.17         32.30   o 
  -3     7     1        309.54        270.58         24.81   o 
  -3     7     2        441.77        441.29         31.66   o 
  -3     6     8        106.61         89.38         15.45   o 
   3     5     9        100.38        103.43          9.49   o 
   3     4    11         34.64         37.66          6.03   o 
   3     3    12        412.67        408.10         18.63   o 
   3     2    13         17.15         12.31          7.28   o 
  -3     0    15         18.90         22.92          9.47   o 
   2     7     6         77.80         72.25          8.47   o 
  -2     7     7       3359.40       3299.37         69.43   o 
   2     4    13         34.12         28.63          6.22   o 
  -2     4    14         13.76         12.15          4.73   o 
   2     3    14        551.13        547.05         25.30   o 
  -2     3    15         28.05         27.11          6.12   o 
   2     1    15        164.72        160.56         11.23   o 
  -2     1    16        455.26        439.07         19.23   o 
  -2     0    16       4359.74       4424.28        128.42   o 
   1     8     3        129.31        109.20         16.71   o 
   1     8     2         26.55         35.12         10.29   o 
  -1     8     3          0.71          1.83          5.41   o 
   1     7     8       1336.12       1313.54         48.85   o 
   1     6    11        339.86        347.24         14.00   o 
   1     1    16         20.25         24.59          6.12   o 
   1     3    15       1111.39       1082.45         31.76   o 
   1     4    14        227.52        237.31         15.37   o 
   0     8     4        131.63        126.56         17.31   o 
   0     7     9       4702.10       4583.10        123.93   o 
   5     4     1        379.26        397.73         21.37   o 
   5     4     0         51.96         55.56         13.44   o 
  -5     4     1       1181.52       1201.87         68.42   o 
  -5     4     2         59.82         61.38         12.88   o 
  -5     4     3         18.58         14.38          5.11   o 
   5     3     4          2.00          4.08          7.06   o 
  -5     3     7        132.17        128.56         14.80   o 
   5     2     6        120.30        116.05         11.10   o 
   5     1     7         48.91         61.90         19.85   o 
  -5     1     9         54.00         55.20          5.91   o 
   5     0     7        326.65        306.11         25.72   o 
   4     6     1        548.42        558.60         37.21   o 
   4     6     0        109.87        101.09         16.44   o 
  -4     6     1         20.17         25.78          7.13   o 
  -4     6     2         27.43         25.07         12.86   o 
  -4     6     3        279.03        288.11         23.33   o 
   4     5     6        471.98        479.58         29.69   o 
  -4     5     8        117.94        127.21         15.78   o 
   4     4     8         65.03         69.04         12.37   o 
  -4     4    10        316.71        315.50         27.62   o 
   4     1    11         64.99         77.73         15.06   o 
  -4     1    13        275.96        259.35         13.35   o 
   3     7     2        381.65        357.08         28.29   o 
  -3     7     3        140.81        134.80         18.01   o 
  -3     7     4         96.41         96.10         24.27   o 
   3     6     7         45.53         44.95          8.86   o 
  -3     5    11        205.16        211.41         22.39   o 
  -3     3    14        394.20        403.54         20.98   o 
  -3     1    15       1484.84       1487.55         37.19   o 
   2     7     7         19.04         21.89          5.16   o 
  -2     7     8         60.03         60.95          9.34   o 
   2     6    10       1030.58       1040.88         25.34   o 
  -2     6    11        332.09        341.23         19.10   o 
   2     5    12          0.95          4.44          3.06   o 
   2     2    15        328.31        314.74         19.73   o 
  -2     2    16         99.55        100.44         11.91   o 
   1     8     4        770.73        784.53         44.25   o 
  -1     8     4        789.29        770.78         43.43   o 
  -1     8     5        281.93        281.87         26.26   o 
  -1     7     9       2012.73       2009.97         50.23   o 
  -1     4    15         37.02         29.46          6.43   o 
  -1     1    17        614.32        653.57         29.41   o 
  -1     0    17        319.45        339.60         29.57   o 
   1     2    16         12.01          7.48          3.64   o 
  -1     3    16          0.17          7.87          6.45   o 
   1     5    13        151.94        149.66         12.26   o 
   0     8     5         22.36         21.76          8.98   o 
   0     6    12         18.90         19.79          5.31   o 
   0     4    15          1.21          5.05          3.02   o 
   0     3    16          1.70          1.38          3.12   o 
   0     1    17         78.04         76.36         10.30   o 
   5     4     2         74.88         86.70         13.05   o 
  -5     4     4        518.66        540.23         44.53   o 
  -5     4     5        156.17        167.29         21.16   o 
   5     3     5        481.14        477.16         33.73   o 
  -5     2     9        946.62        952.58         25.51   o 
  -5     1    10        294.05        304.00         15.07   o 
   4     6     2        211.63        196.19         22.02   o 
  -4     6     4       1370.02       1356.49         55.50   o 
   4     3    10        142.50        140.65         18.42   o 
  -4     3    12        136.92        109.88         10.10   o 
   4     2    11       1072.26       1029.14         56.97   o 
  -4     2    13         20.43         23.97          6.63   o 
   3     7     4         13.62          8.09          6.37   o 
   3     7     3        901.16        898.53         45.99   o 
  -3     7     5       1872.44       1849.69         66.62   o 
  -3     6     9         45.86         25.70          9.02   o 
   3     5    10        167.26        152.47         11.49   o 
  -3     4    13        252.38        239.83         17.36   o 
  -3     2    15        283.40        282.91         17.57   o 
   3     1    14        545.80        521.81         38.73   o 
   2     8     1        115.63        115.39         11.59   o 
   2     8     0        212.04        222.88         16.00   o 
  -2     8     1         58.76         67.20          9.48   o 
  -2     8     2         22.73         18.16          5.29   o 
  -2     5    13       1575.25       1588.36         47.34   o 
   1     8     5         57.58         49.98          9.84   o 
   1     7     9       1402.86       1440.86         49.36   o 
  -1     6    12         21.81         21.81          6.24   o 
  -1     5    14        365.79        352.29         18.46   o 
   0     8     6         42.97         39.70         15.71   o 
   0     7    10        599.01        567.22         26.89   o 
   0     5    14         37.14         33.87          8.07   o 
   5     4     3        147.59        143.58         16.60   o 
  -5     4     6         30.48         29.88          6.78   o 
   5     3     6         18.95         11.16          5.53   o 
  -5     3     8        167.81        185.82         24.53   o 
   5     2     7        630.75        682.19         37.00   o 
   5     1     8        277.53        262.15         18.41   o 
   4     6     3        665.72        620.40         39.40   o 
  -4     6     5        390.65        358.30         26.56   o 
   4     5     7         29.22         24.39          7.39   o 
  -4     4    11         10.22         12.97          7.55   o 
   4     0    12         26.54         15.02          8.53   o 
  -4     0    14       3573.37       3670.95        127.13   o 
  -3     7     6        419.73        416.77         20.63   o 
   3     6     8        194.48        189.35         12.57   o 
  -3     5    12         30.73         32.27          9.34   o 
   3     4    12       1165.19       1201.62         34.29   o 
   3     3    13         38.18         49.23         12.81   o 
   2     8     3        407.30        406.70         23.09   o 
   2     8     2          2.83          1.64          4.67   o 
  -2     8     3        575.23        580.60         25.79   o 
  -2     8     4        208.91        219.08         15.97   o 
   2     7     8        440.48        446.32         20.52   o 
  -2     7     9       1491.99       1498.17         45.88   o 
   2     4    14        798.45        782.70         28.57   o 
  -2     4    15         21.39         17.45          5.44   o 
   2     3    15         75.27         74.75         10.23   o 
   2     1    16        466.75        478.19         19.69   o 
  -2     1    17        415.11        423.25         19.65   o 
   2     0    16          0.93          4.67          7.73   o 
   1     8     6        929.85        892.30         43.86   o 
  -1     8     6         27.95         31.88         13.27   o 
  -1     7    10         40.63         43.37         12.51   o 
   1     6    12        113.48        103.62          8.81   o 
  -1     2    17         73.66         60.25         12.26   o 
   1     1    17        825.42        775.71         26.32   o 
   1     0    17       3289.38       3309.64        106.55   o 
   1     3    16         43.75         42.34          6.34   o 
   1     4    15         36.89         34.49          7.05   o 
   0     8     7         12.38          5.15          6.01   o 
   0     2    17         57.91         56.74         13.88   o 
  -6     0     2       1489.97       1460.44         66.05   o 
   5     4     4         40.85         50.69         13.32   o 
  -5     3     9        480.61        493.15         50.42   o 
  -5     2    10          8.61         12.97          7.22   o 
  -5     1    11        900.17        898.47         30.26   o 
  -5     0    11          0.33          4.80         10.40   o 
  -5     4     7          2.09          8.50         10.15   o 
   4     6     4         64.50         55.18         12.43   o 
  -4     6     6        364.84        369.80         27.17   o 
   4     1    12        191.64        181.98         23.15   o 
  -4     1    14       1524.72       1536.32         38.01   o 
   3     7     5        382.53        374.92         25.73   o 
  -3     7     7       1389.02       1388.25         40.70   o 
  -3     6    10         27.25         26.47          6.04   o 
   3     5    11          0.75          2.13          8.82   o 
  -3     4    14       2025.00       2114.28         57.20   o 
  -3     3    15         46.66         58.63         13.47   o 
   3     2    14         27.94         29.52         10.40   o 
  -3     1    16        519.83        548.67         22.46   o 
   2     8     4         78.96         75.94          9.56   o 
   2     6    11        269.67        270.68         13.71   o 
  -2     6    12         19.89         26.27         10.06   o 
  -2     5    14         26.98         27.97          7.31   o 
  -2     3    16        207.10        192.85         16.41   o 
   2     5    13          0.08          5.99          5.44   o 
  -1     8     7        190.37        208.86         18.50   o 
   1     7    10       1142.21       1127.31         30.68   o 
  -1     6    13          4.83          9.29          4.68   o 
   1     5    14        249.24        248.59         16.93   o 
   0     6    13        550.89        538.05         23.94   o 
   0     4    16        341.47        352.02         18.52   o 
   6     1     1         27.28         32.51          9.38   o 
   6     1     0         15.75         16.38          8.19   o 
  -6     1     1          8.72         11.94          7.30   o 
  -6     1     2        454.62        460.74         33.82   o 
  -6     1     3         98.85         94.13         20.78   o 
  -6     1     4        988.81        990.75         55.25   o 
   6     0     0        211.00        171.74         22.25   o 
  -6     0     4        740.15        756.32         45.70   o 
   5     5     0         43.93         47.64         11.34   o 
  -5     5     1          0.01          3.17          5.70   o 
  -5     5     2        384.82        346.46         26.51   o 
  -5     5     3         31.98         36.75         10.19   o 
   5     4     5         57.56         67.96         11.89   o 
   5     3     7         28.96         34.07          9.31   o 
   5     2     8         33.04         24.12          8.14   o 
   5     1     9        150.05        133.43         16.50   o 
   5     0     9         25.34         25.33          6.33   o 
   4     6     5        325.72        294.45         24.16   o 
  -4     6     7       2517.20       2486.88         83.65   o 
   4     5     8        107.83         95.30         16.43   o 
  -4     5    10        324.41        323.99         29.43   o 
   4     4    10          5.33          2.85          3.61   o 
  -4     4    12          8.14          8.21          5.53   o 
   4     3    11         87.09         70.51         11.94   o 
  -4     3    13         22.58         22.48          6.39   o 
   4     2    12       1037.39        997.09         55.97   o 
  -4     2    14         11.53         13.27          4.63   o 
   3     7     6         85.90        100.71         16.71   o 
   3     6     9        225.84        234.33         14.31   o 
  -3     2    16        164.24        149.80         12.10   o 
   2     8     5        834.43        841.36         32.41   o 
  -2     8     6        429.81        435.19         24.44   o 
   2     7     9        343.45        342.86         14.35   o 
  -2     7    10         54.92         51.36          8.71   o 
   2     2    16        128.81        137.13         20.85   o 
  -2     2    17        815.29        798.11         34.56   o 
   1     8     7         93.46         89.09         13.84   o 
  -1     7    11        375.72        377.81         20.34   o 
  -1     5    15          2.21          4.10          5.42   o 
  -1     4    16       1225.70       1274.52         41.29   o 
  -1     3    17        189.55        191.86         16.48   o 
  -1     1    18       1149.47       1149.02         41.62   o 
   1     2    17        365.70        363.28         21.48   o 
   0     8     8         64.40         59.33          8.92   o 
   0     7    11        273.52        271.23         14.00   o 
   0     5    15        895.69        912.21         34.95   o 
   0     1    18          0.01          9.63          9.15   o 
   0     0    18       2456.84       2275.47         84.64   o 
   0     3    17          3.00          3.91          5.23   o 
   6     2     0        161.57        173.25         22.30   o 
  -6     2     1         95.86         89.98         17.07   o 
  -6     2     2          0.45          2.70          3.86   o 
  -6     2     3        371.25        386.84         28.98   o 
   6     1     2        212.97        223.53         25.11   o 
  -6     1     5        221.12        228.67         39.19   o 
   6     0     2         26.10         22.19          8.47   o 
   5     5     2       1102.70       1137.01         63.91   o 
  -5     5     4        523.23        522.45         55.91   o 
  -5     5     5         13.92         17.59          8.13   o 
  -5     4     8        328.39        304.14         24.67   o 
  -5     3    10        274.36        256.87         22.49   o 
  -5     2    11         39.30         38.28          7.94   o 
   4     6     6          5.50          8.78          5.63   o 
  -4     6     8        956.20        951.12         49.11   o 
  -3     7     8        118.21        104.10         11.53   o 
  -3     6    11         23.00         24.19         11.61   o 
  -3     5    13         57.41         47.35         11.59   o 
   3     4    13        501.79        506.70         33.92   o 
   3     3    14        150.93        168.53         22.64   o 
   3     1    15        723.61        740.65         48.31   o 
   2     6    12          1.89          5.43          4.46   o 
  -1     8     8       1242.97       1200.05         41.22   o 
   1     7    11       1186.51       1152.55         28.99   o 
   1     6    13         29.61         29.67          5.94   o 
   1     4    16         13.42         10.88          4.25   o 
   0     9     2         86.20         76.32         17.87   o 
   0     9     1          7.96          3.90          6.72   o 
   6     2     1        690.16        702.35         40.15   o 
  -6     2     4         23.72         18.50          7.12   o 
   6     1     3          7.83         13.53         11.79   o 
  -6     1     6        256.28        264.32         16.87   o 
  -6     0     6         20.50         15.97          4.72   o 
   5     5     3         27.57         17.51          7.04   o 
  -5     5     6       1094.82       1113.27         51.63   o 
   5     4     6        507.65        521.69         32.86   o 
   5     3     8        653.90        675.44         38.20   o 
   5     2     9        125.21        116.00         20.90   o 
  -5     1    12         30.77         27.50          5.62   o 
   4     7     1        150.73        150.06         20.35   o 
   4     7     0        101.59         90.43         15.79   o 
  -4     7     1          0.05          2.10          6.21   o 
  -4     7     2        218.59        209.27         21.11   o 
  -4     7     3        641.49        639.09         37.96   o 
   4     5     9        200.66        209.43         20.86   o 
  -4     5    11       1084.88       1064.10         55.68   o 
   4     3    12       1038.50       1042.34         51.52   o 
   4     1    13        629.87        670.97         46.66   o 
  -4     1    15        111.19        102.98         10.04   o 
   3     8     1        843.95        830.40         33.58   o 
   3     8     0        281.11        257.83         18.13   o 
  -3     8     1        353.54        329.87         20.62   o 
  -3     8     2        568.11        584.35         27.92   o 
  -3     8     3        216.42        215.77         16.78   o 
   3     7     7         18.20         13.42          5.57   o 
   3     6    10        490.60        505.55         22.15   o 
   3     5    12        761.97        794.56         28.26   o 
   3     2    15        334.39        337.69         32.54   o 
  -3     0    17        789.37        782.57         48.43   o 
  -2     8     7        213.03        193.04         16.42   o 
   2     7    10       1047.98       1044.16         27.68   o 
  -2     7    11         47.94         49.36          8.57   o 
  -2     6    13         57.53         58.31         13.64   o 
   2     5    14        280.48        265.28         15.94   o 
   2     4    15         20.51         22.17          5.02   o 
   2     3    16         90.25         96.33         11.59   o 
  -2     3    17         11.13          6.54          8.12   o 
  -2     1    18        223.26        220.08         19.04   o 
  -2     0    18       2235.36       2230.33         88.52   o 
  -2     4    16          5.27         15.99          9.05   o 
   2     8     6          0.13          5.84          6.70   o 
   1     9     2         79.31         87.35         16.20   o 
   1     9     1        513.07        535.51         38.86   o 
   1     9     0         10.26          7.68          6.99   o 
  -1     9     1         96.20         97.18         16.74   o 
  -1     9     2         31.76         47.72         12.55   o 
   1     8     8        127.80        114.88         10.98   o 
  -1     6    14        322.15        329.69         27.64   o 
  -1     2    18          1.04          8.41          5.27   o 
   1     1    18        192.16        184.30         13.18   o 
   1     5    15        241.43        244.21         15.79   o 
   0     9     3       1171.94       1079.77         56.24   o 
   0     8     9          6.57          8.29          4.42   o 
   0     7    12        213.23        212.90         13.61   o 
   0     6    14         23.44         28.39          6.28   o 
   0     2    18        438.80        428.52         22.62   o 
   2     1    17          0.56          3.16          5.33   o 
   6     2     3         30.50         44.53         14.51   o 
   6     2     2          0.81         11.27          7.79   o 
  -6     2     5         32.23         26.79          6.25   o 
   6     1     4       1532.39       1591.34         72.74   o 
  -6     1     7        369.10        369.45         32.09   o 
   6     0     4         11.84         21.27          9.04   o 
   5     5     4       1389.76       1380.58         82.45   o 
   5     4     7        664.83        727.60         40.86   o 
  -5     4     9        667.61        669.34         38.22   o 
  -5     3    11         18.19         14.18         12.49   o 
  -5     2    12         25.40         28.43         19.36   o 
   5     1    10         30.02         33.16          7.25   o 
   4     7     2        109.63        113.32         17.49   o 
  -4     7     4        214.92        211.08         21.39   o 
   4     6     7         12.89         19.15          8.73   o 
  -4     6     9          0.01          6.45          8.05   o 
   4     4    11        405.12        418.30         29.21   o 
  -4     4    13         57.89         54.32         12.88   o 
  -4     3    14        121.36        114.76         11.94   o 
   4     2    13        351.99        387.95         35.10   o 
  -4     2    15        240.24        240.09         15.56   o 
  -3     8     4         63.46         54.96         10.00   o 
  -3     7     9        117.19        122.63         12.81   o 
  -3     6    12        736.90        730.37         46.33   o 
  -3     4    15        312.85        310.42         20.44   o 
  -3     3    16        166.41        160.08         16.02   o 
  -3     1    17         39.64         37.80          6.67   o 
   2     8     7        174.05        169.85         13.48   o 
  -2     8     8         11.06          7.29          4.74   o 
  -2     5    15       2183.33       2221.74         60.62   o 
   1     9     3        381.03        363.57         32.36   o 
  -1     9     3        380.95        365.96         31.87   o 
  -1     9     4         56.95         47.69         20.49   o 
  -1     8     9        193.74        201.30         15.49   o 
  -1     7    12        133.81        134.05         11.04   o 
  -1     4    17        199.87        218.34         25.50   o 
   0     9     4         38.56         38.45         10.76   o 
   0     4    17        793.26        810.91         29.74   o 
   3     8     2          3.60          8.28          6.30   o 
   6     3     1         49.67         49.74         16.89   o 
   6     3     0        546.10        573.48         36.33   o 
  -6     3     1        149.40        154.55         19.80   o 
  -6     3     2          3.75          4.51          6.16   o 
  -6     3     3         41.59         40.77         10.38   o 
  -6     3     4        172.86        157.61         18.60   o 
  -6     2     6         33.98         32.57          9.79   o 
  -6     0     8          5.87          5.91          3.94   o 
   5     5     5         82.89         85.32         14.56   o 
  -5     5     7        204.73        217.34         25.75   o 
  -5     4    10         87.02         78.71         13.27   o 
   5     3     9         29.85         27.15          9.74   o 
  -5     1    13        399.55        409.68         17.52   o 
  -5     0    13        107.24         93.67         15.87   o 
   4     7     3        231.72        215.08         23.92   o 
  -4     7     5       2830.01       2869.39        129.52   o 
   3     8     3         44.58         50.89          8.80   o 
  -3     8     5        680.02        681.09         28.88   o 
   3     7     8         66.09         51.12         10.49   o 
  -3     5    14         27.60         31.27          7.46   o 
   3     3    15         30.87         37.51         12.04   o 
  -3     2    17        618.98        599.81         30.83   o 
   3     1    16         78.46         75.73         16.42   o 
   2     2    17          6.47          8.06          5.46   o 
  -2     2    18        434.03        432.34         25.88   o 
   1     9     4        323.31        298.79         29.05   o 
  -1     9     5          7.63         19.39          8.98   o 
   1     8     9        303.07        287.07         15.36   o 
   1     7    12         80.80         82.57          8.34   o 
  -1     5    16        190.55        196.08         14.69   o 
  -1     3    18       1054.68       1082.95         42.19   o 
  -1     1    19         20.51         16.98          6.58   o 
  -1     0    19       1919.58       1962.28         82.76   o 
   1     2    18          3.76          8.42          5.46   o 
   1     6    14         17.72         13.69          4.54   o 
   0     9     5        656.64        684.47         43.98   o 
   0     8    10        114.01        111.41         14.12   o 
   0     5    16        133.16        137.11         12.19   o 
   0     3    18        340.85        338.18         27.18   o 
   6     3     2          3.15          9.86          8.52   o 
  -6     3     5         87.96         90.59         11.25   o 
   6     2     4        154.32        176.68         20.47   o 
  -6     2     7        821.05        855.13         46.76   o 
   6     1     5        236.72        231.53         22.96   o 
  -6     1     8         21.30         23.78          5.61   o 
   5     6     0         29.33         37.20         11.46   o 
  -5     6     1         18.37         22.40          9.04   o 
  -5     6     2         85.41         82.52         14.49   o 
  -5     6     3        132.41        139.79         18.51   o 
  -5     5     8         57.37         49.69         10.87   o 
   5     4     8         68.11         59.24         10.87   o 
   5     0    11         15.60         14.16          5.35   o 
   4     7     4        176.71        179.50         22.27   o 
  -4     7     6          1.20          4.84          5.68   o 
   4     6     8        108.04        116.46         16.13   o 
  -4     6    10        204.41        217.35         25.50   o 
   4     5    10        150.11        149.18         18.26   o 
  -4     5    12         12.15          8.51          7.60   o 
  -4     1    16        625.42        646.02         25.59   o 
   4     0    14        147.61        156.14         22.48   o 
  -4     0    16        666.22        653.22         44.13   o 
   4     1    14          0.45          2.11          5.57   o 
   3     8     4        122.93        116.28         12.67   o 
  -3     8     6        428.96        409.74         22.27   o 
  -3     7    10         40.11         35.95          7.31   o 
   3     6    11       2120.88       2154.61         53.42   o 
   3     5    13        100.17         87.40         14.05   o 
   2     9     0         15.96         11.22          8.19   o 
  -2     9     1        437.41        403.90         35.03   o 
  -2     9     2         19.78         36.64         12.50   o 
   2     8     8        124.09        128.72         12.07   o 
   2     7    11       1815.16       1836.82         51.34   o 
  -2     7    12         36.46         32.59          9.25   o 
   2     6    13        281.26        284.11         13.64   o 
  -2     6    14          6.45          6.54          5.42   o 
   2     4    16         47.77         42.30          6.68   o 
   1     9     5        156.66        143.32         20.25   o 
  -1     8    10        113.51        112.49         11.72   o 
  -1     7    13        132.32        139.73         11.71   o 
   1     4    17         10.39         11.15          4.27   o 
   0     9     6          8.61          9.95          7.72   o 
   0     7    13          3.63          4.08          3.68   o 
   0     6    15        524.10        520.35         30.23   o 
   2     9     1          6.72          9.29          7.94   o 
  -2     8     9          0.33          2.44          5.42   o 
   6     3     3         86.23         87.37         14.85   o 
  -6     3     6          1.99          2.56          3.54   o 
   6     2     5         40.83         38.55         10.04   o 
  -6     2     8         11.55         12.00         12.28   o 
   6     1     6        980.64       1067.98         59.47   o 
  -6     1     9         15.78         13.30          8.09   o 
   6     0     6        902.35        909.49         38.58   o 
   5     6     2        268.93        275.07         36.95   o 
   5     6     1         55.46         50.61         18.04   o 
  -5     6     4          2.53         11.48          6.00   o 
   5     5     6        198.38        212.26         21.31   o 
  -5     3    12         28.59         22.04          9.18   o 
  -5     2    13        749.36        767.54         31.05   o 
   5     1    11        471.95        460.97         33.69   o 
   4     7     5        116.14        123.11         18.73   o 
  -4     7     7        327.70        323.59         27.41   o 
   4     4    12         17.44         13.74          7.35   o 
  -4     4    14          0.17          7.97          5.86   o 
   4     3    13          1.59          0.06          5.40   o 
  -4     3    15         54.18         57.67          8.99   o 
   3     8     5        576.03        553.99         36.81   o 
   3     7     9        345.26        329.28         21.31   o 
  -3     6    13          5.03          6.26          6.81   o 
  -3     4    16        102.55        122.75         13.61   o 
  -3     3    17         12.55         16.71          5.90   o 
   3     2    16         31.80         31.04         22.63   o 
   2     9     3         25.76         17.05          8.16   o 
   2     9     2         23.58         28.48          9.93   o 
  -2     9     3        785.96        804.69         50.22   o 
  -2     9     4        169.89        161.72         22.06   o 
   2     5    15        194.46        195.31         12.28   o 
  -2     5    16        521.88        529.49         27.89   o 
   2     3    17         28.38         27.20          7.03   o 
  -2     3    18          1.78          8.40          5.36   o 
   2     1    18       1072.10       1105.53         33.54   o 
   2     0    18        241.02        243.46         26.04   o 
  -2     4    17         62.26         57.25         13.86   o 
   1     9     6        250.14        236.42         26.21   o 
  -1     9     6         77.97         80.94         15.30   o 
   1     8    10       1227.86       1242.28         39.93   o 
  -1     6    15         14.12         12.94          5.90   o 
  -1     2    19        278.36        276.14         20.74   o 
   1     0    19       2210.98       2264.68         90.37   o 
   1     3    18         70.70         82.69         13.59   o 
   1     5    16       1113.28       1122.72         36.96   o 
   0     9     7         20.70         15.76          8.41   o 
   0     2    19        453.61        464.02         24.19   o 
   6     4     0          5.80          1.66          3.02   o 
  -6     4     1          0.37          0.69          4.08   o 
  -6     4     2         43.82         50.71         13.39   o 
  -6     4     3        114.67        112.52         17.35   o 
   6     3     4          6.22          2.93          5.58   o 
  -6     3     7         10.97         11.75         11.03   o 
   5     6     3        129.87        130.15         20.08   o 
  -5     6     5        695.05        730.57         42.22   o 
  -5     5     9          5.97         13.49          9.46   o 
  -5     4    11        307.20        300.99         29.46   o 
   5     2    11        392.47        447.05         47.71   o 
  -5     1    14        600.20        613.74         33.16   o 
   4     6     9        493.11        481.76         33.48   o 
   4     5    11          7.59          2.96          5.74   o 
  -4     5    13       1018.32       1011.96         56.76   o 
   4     2    14         81.55         67.44         19.19   o 
  -4     2    16        100.73        102.79         10.34   o 
  -3     8     7        395.50        381.28         23.69   o 
  -3     7    11        368.63        364.55         33.94   o 
   3     6    12          2.36         10.25          6.96   o 
  -3     5    15         15.40         13.00          6.39   o 
  -3     1    18         15.58         19.51          5.41   o 
   3     8     6          3.03          7.30          6.96   o 
   2     9     4         34.51         36.57         11.95   o 
  -2     9     5        118.55        109.71         18.19   o 
   2     8     9         38.91         38.42          6.12   o 
  -2     8    10         13.01         15.19          6.36   o 
  -2     1    19          3.25          2.74          6.51   o 
  -1     9     7         85.40         85.35         16.06   o 
  -1     8    11         13.11         17.32          6.39   o 
   1     7    13         38.20         34.45          5.91   o 
   1     1    19        168.24        158.01         13.59   o 
  -1     4    18         26.91         29.53          8.83   o 
   1     6    15         17.20         20.79          5.48   o 
   0     4    18         21.43         34.06         10.62   o 
   0     8    11          1.06          4.67          6.17   o 
   6     4     2          3.12          7.15         15.12   o 
   6     4     1          8.12          7.34          7.59   o 
  -6     4     4          4.68         12.19          7.41   o 
  -6     4     5        114.22        106.69         15.15   o 
   6     2     6         28.81         37.07         10.54   o 
  -6     2     9         38.82         33.78         14.46   o 
   6     1     7        530.09        523.22         54.57   o 
  -6     1    10         92.65         83.44         10.46   o 
  -6     0    10       1000.70       1099.28         47.94   o 
   5     6     4          0.01          6.36          7.33   o 
  -5     6     6         20.93         20.88         10.60   o 
   5     5     7          1.63          8.87          5.30   o 
   5     4     9        197.96        197.60         21.08   o 
  -5     3    13          0.99          3.53          4.43   o 
   4     7     6         30.61         23.57          8.68   o 
  -4     7     8        251.10        251.19         33.35   o 
  -4     6    11         45.13         43.00         12.04   o 
  -3     8     8         35.26         34.60          9.81   o 
   3     7    10       1849.16       1911.61         46.94   o 
   3     4    15        284.87        269.20         29.48   o 
   3     3    16          2.61          0.71          7.28   o 
  -3     2    18        123.30        122.62         14.19   o 
   3     0    17        736.24        743.16         52.17   o 
   2     7    12        346.33        347.22         15.70   o 
  -2     7    13          2.03          2.41          5.29   o 
   2     6    14        111.05        116.56          9.72   o 
  -2     6    15        158.79        167.23         15.94   o 
   2     2    18        536.07        580.22         30.09   o 
  -2     2    19         54.21         57.00         10.51   o 
  -1     5    17          4.36          6.38          4.32   o 
  -1     3    19        331.18        299.67         22.12   o 
   1     2    19        314.80        303.76         17.57   o 
   0     9     8         24.87         15.98          6.28   o 
   0     7    14        284.56        300.10         17.03   o 
   0     5    17       1070.48       1095.85         36.89   o 
   0     3    19         30.27         23.00         14.04   o 
   1     9     7          3.71          3.61          7.77   o 
   6     4     3        240.11        230.68         24.00   o 
   6     3     5          3.79          5.58          7.84   o 
  -6     3     8        618.67        682.89         44.83   o 
  -5     6     7        314.84        315.58         28.01   o 
  -5     5    10        113.96        101.83         15.25   o 
  -5     4    12        335.65        342.54         32.29   o 
  -5     2    14         38.37         54.15          9.28   o 
   5     1    12        331.47        345.69         31.86   o 
   4     8     0          3.54          7.78          6.73   o 
  -4     8     1        545.56        560.98         41.28   o 
   4     4    13        154.45        170.45         19.88   o 
  -4     4    15         45.51         50.06          8.99   o 
   4     3    14         49.41         52.22         11.52   o 
  -4     3    16          7.21          8.04          4.95   o 
   4     1    15        184.58        172.98         24.55   o 
  -4     1    17         37.50         38.02          8.58   o 
   3     8     7        221.38        219.39         23.78   o 
  -3     6    14        372.66        370.23         36.72   o 
   3     5    14         53.28         39.79         15.60   o 
   3     1    17        231.25        230.62         29.16   o 
   2     9     5        142.09        128.20         20.02   o 
  -2     9     6         94.00        119.61         13.87   o 
  -1     9     8        186.52        191.36         16.19   o 
   1     8    11         40.38         43.38          7.10   o 
  -1     7    14         28.45         20.52          6.31   o 
  -1     6    16       1268.55       1303.34         46.48   o 
  -1     1    20         55.42         56.89         10.38   o 
   0     6    16         70.55         78.46          9.91   o 
   0     1    20         54.36         49.66         13.45   o 
   0     0    20         89.35        104.75         18.23   o 
  -6     4     6        178.39        171.29         23.10   o 
   6     3     6         42.44         51.28         14.08   o 
  -6     3     9         14.39         10.18          5.80   o 
   6     2     7         27.42         16.09          8.75   o 
  -6     2    10         24.53         24.57          6.50   o 
   6     1     8          2.47          3.93          7.89   o 
   6     0     8          8.60          6.97          4.65   o 
   5     5     8        112.25        107.32         18.41   o 
   5     4    10         79.89         85.40         23.20   o 
   5     3    11          3.86          8.33          8.07   o 
   5     2    12          4.97          5.42          5.66   o 
  -5     0    15         42.14         30.33         10.28   o 
   5     6     5          8.03         14.37          9.15   o 
   4     8     2        109.88         94.08         16.52   o 
   4     8     1          2.70          1.53          5.99   o 
  -4     8     3          7.59          9.72          8.20   o 
   4     7     7          1.63          5.50          6.92   o 
  -4     7     9         19.78         11.22         10.93   o 
  -4     6    12         74.28         70.21         17.61   o 
   4     5    12          2.08          6.39          6.38   o 
   4     2    15        925.57        959.74         60.39   o 
   3     9     0         21.67         17.58          6.03   o 
  -3     9     1         68.58         62.53         18.22   o 
  -3     8     9         89.10         77.25         11.22   o 
  -3     7    12        109.68        129.08         21.06   o 
   3     2    17        114.59         91.54         17.77   o 
  -3     0    19        265.54        319.98         32.65   o 
  -3     4    17         16.01         12.20          9.24   o 
   2     9     6         53.63         56.11         14.04   o 
  -2     9     7         34.76         39.25          8.99   o 
   2     8    10        520.67        568.25         23.25   o 
  -2     8    11         86.08         75.69         15.69   o 
   2     5    16         17.33         19.43          6.72   o 
  -2     5    17        377.88        360.03         25.40   o 
   2     4    17        192.73        193.02         13.48   o 
  -2     4    18        219.94        207.78         26.57   o 
   1     9     8         15.34         13.14          6.00   o 
  -1     8    12       1242.85       1266.11         45.45   o 
   1     7    14         27.85         16.51          6.82   o 
   1     4    18        579.21        616.63         39.23   o 
   1     5    17        192.95        219.76         16.13   o 
   0    10     1        332.05        351.43         33.39   o 
   0    10     0        377.12        385.76         35.60   o 
   0     9     9         98.93        104.14         11.96   o 
   0     8    12          1.58          2.45          5.79   o 
   6     4     4         17.38         14.35          5.20   o 
  -6     4     7          0.70          5.51         10.47   o 
  -6     1    11        327.37        328.46         22.42   o 
  -5     6     8        100.32         93.70         15.35   o 
  -5     1    15         28.54         25.42          5.79   o 
  -5     5    11          0.18          8.85          9.99   o 
   4     8     3         62.22         67.94         15.17   o 
  -4     8     4        382.34        396.82         31.19   o 
  -4     8     5        216.48        237.93         24.02   o 
  -4     5    14         79.23         84.85         16.78   o 
  -4     2    17        190.25        168.87         16.63   o 
   3     9     2        108.04        105.85         12.65   o 
   3     9     1        357.71        410.99         24.87   o 
  -3     9     2        637.16        665.25         31.64   o 
  -3     9     3         32.61         34.52          7.89   o 
   3     8     8        353.82        340.06         21.71   o 
   3     7    11        402.48        428.73         20.98   o 
   3     6    13        267.51        270.12         25.37   o 
  -3     5    16        706.76        732.96         34.53   o 
  -3     3    18        124.43        119.02         14.68   o 
  -3     1    19          5.46          2.57          8.12   o 
   2     7    13        192.57        176.67         11.51   o 
  -2     7    14        132.21        144.46         15.43   o 
  -2     3    19        459.90        450.09         28.12   o 
   2     1    19         11.64         12.37          6.84   o 
  -2     1    20        303.81        305.87         23.18   o 
  -2     0    20        493.64        507.57         41.85   o 
   2     3    18          0.51          5.92         10.90   o 
   1    10     1         17.21         12.85         10.70   o 
   1    10     0         73.88         74.03         16.23   o 
  -1    10     1         49.32         43.34         14.30   o 
  -1     9     9         40.96         47.84          9.27   o 
   1     8    12        363.37        394.21         20.09   o 
  -1     2    20        866.60        868.08         39.03   o 
   1     3    19        140.36        122.52         19.79   o 
   1     6    16        232.06        224.30         17.21   o 
   0    10     3         57.88         54.98         29.00   o 
   0    10     2        264.22        243.24         27.85   o 
   0     2    20        124.45        134.85         13.70   o 
   6     5     1          5.73          9.38          6.82   o 
   6     5     0        173.04        157.75         30.35   o 
  -6     5     2          0.45          4.74          7.79   o 
  -6     5     4         80.88         91.05         18.70   o 
   6     4     5        362.45        371.29         31.34   o 
   6     3     7          0.03          6.59          6.94   o 
  -6     3    10         12.70         23.42          9.57   o 
   6     2     8          8.89         10.09          7.53   o 
  -6     2    11         28.88         29.10          7.84   o 
  -6     4     8          7.30          3.21          4.57   o 
  -6     5     1          4.68          0.24          6.95   o 
  -6     5     3          0.46          0.57          8.06   o 
   5     7     1         32.66         53.97         12.48   o 
   5     7     0         41.59         44.75         11.47   o 
  -5     7     1         36.31         26.13         13.70   o 
  -5     7     2         34.67         31.12          9.04   o 
  -5     7     3        119.27        117.06         27.43   o 
   5     6     6         55.05         52.28         12.41   o 
   5     5     9         33.06         28.51          7.49   o 
  -5     4    13          1.96          3.06          5.57   o 
  -5     3    14        156.41        134.32         17.99   o 
  -5     2    15         35.76         28.01          8.08   o 
   5     1    13         39.70         31.08         13.25   o 
   5     0    13       1596.98       1610.40         81.10   o 
   4     7     8        102.19        126.19         17.24   o 
  -4     7    10         15.54         11.70          8.97   o 
   3     9     3         14.87         14.70          9.43   o 
  -3     9     4         62.54         68.12         11.47   o 
  -3     8    10        840.32        821.28         36.36   o 
   3     4    16        131.27        121.62         21.13   o 
   2     9     7        433.38        437.28         37.55   o 
   2     6    15        433.79        436.52         20.34   o 
  -2     6    16         93.43         96.50         13.17   o 
  -2     9     8          3.29         13.80          9.25   o 
   1    10     2         48.59         48.67         16.53   o 
  -1    10     2        405.86        441.48         37.91   o 
  -1     7    15        313.95        283.66         21.67   o 
   1     1    20         96.23         94.22         10.57   o 
  -1     4    19        303.37        302.20         28.23   o 
  -1     5    18          0.21          2.58          8.83   o 
   1     9     9          2.83          2.22          5.16   o 
   0    10     4        483.74        481.47         39.24   o 
   0     7    15         23.33         21.03          5.80   o 
   0     4    19         61.38         52.92         13.97   o 
   0     5    18         69.13         76.72         13.87   o 
  -1    10     3          1.26          1.79          6.02   o 
  -7     0     1          0.74          8.18          8.06   o 
  -7     0     3         43.42         44.14         12.90   o 
   6     5     2        125.69        120.80         21.34   o 
  -6     5     5        139.15        154.83         20.13   o 
   6     1     9         23.61         20.11         10.33   o 
  -6     1    12       1508.69       1561.93         47.37   o 
  -6     0    12        476.91        459.44         35.75   o 
   5     7     2         38.60         37.12         10.21   o 
  -5     7     4        714.45        725.84         43.90   o 
  -5     6     9          0.38          5.42          8.85   o 
   5     4    11          3.04          6.48          6.73   o 
   5     3    12         25.04         17.65         10.74   o 
   4     8     4        167.20        178.66         23.25   o 
  -4     8     6         16.81         18.07         11.18   o 
   4     6    11        718.51        749.63         48.72   o 
  -4     6    13        641.45        620.54         45.64   o 
   4     4    14         57.82         67.11         14.49   o 
  -4     4    16        336.67        321.73         24.78   o 
   4     3    15        103.09         93.55         18.52   o 
  -4     3    17        142.30        157.69         17.09   o 
   4     1    16         18.05         10.53          7.47   o 
  -4     1    18        172.07        178.03         14.26   o 
   4     0    16        114.37        143.10         23.43   o 
  -4     0    18         32.15         35.19         13.07   o 
   3     9     4         12.65         20.67         10.35   o 
  -3     9     5        213.75        222.61         17.34   o 
  -3     7    13        245.42        246.00         28.93   o 
  -3     6    15        118.81        113.16         18.43   o 
   3     5    15        107.03         95.76         16.77   o 
   3     3    17        247.43        272.13         31.26   o 
  -3     2    19        894.71        915.94         41.38   o 
   3     1    18         10.03          5.86          6.63   o 
   2     8    11        204.32        187.19         20.62   o 
  -2     8    12        124.09         97.06         18.65   o 
   2     2    19         30.90         31.35         13.04   o 
  -2     2    20        109.96        121.23         15.25   o 
  -1    10     4       1226.37       1226.01         65.41   o 
  -1     9    10        174.99        191.57         26.45   o 
  -1     8    13         61.64         69.89         12.14   o 
  -1     3    20        127.85        121.79         14.86   o 
   1     2    20          3.53          7.21          4.66   o 
   0     8    13         48.49         44.03          8.20   o 
   0     6    17         15.64          7.83          5.12   o 
   0     3    20          1.75          6.39          7.93   o 
   0     9    10          0.43          4.83          8.57   o 
   7     1     0        265.55        268.20         29.76   o 
  -7     1     2         11.06         12.39          7.56   o 
  -7     1     3        174.52        169.13         24.40   o 
  -7     1     4        356.41        360.04         34.84   o 
   7     0     1         85.00         98.62         19.27   o 
  -7     1     1          4.51          7.75          7.43   o 
   6     5     3          2.59         13.56          9.39   o 
  -6     5     6         24.96          7.65          6.35   o 
   6     4     6        238.18        250.34         26.89   o 
  -6     4     9          7.18          5.06          5.26   o 
   5     7     3         21.76         21.17         10.59   o 
  -5     7     5        233.62        218.77         23.38   o 
  -5     5    12        130.64        122.22         20.48   o 
   5     2    13          3.22          4.81          7.27   o 
  -5     1    16         95.57         92.28         10.33   o 
   5     6     7          0.11          5.75          5.86   o 
   4     8     5        205.59        205.25         36.58   o 
  -4     8     7         57.32         55.59         17.61   o 
   4     7     9         43.15         57.61         12.68   o 
   4     5    13         52.27         43.04         12.44   o 
  -4     5    15        244.53        268.17         21.16   o 
  -4     7    11          2.99          4.18          7.39   o 
  -3     9     6         23.89         24.22          7.72   o 
   3     8     9         80.39         76.62          8.55   o 
   3     7    12        968.31        990.86         41.54   o 
   3     6    14          1.51          2.25          6.00   o 
  -3     4    18         24.42         20.95         11.08   o 
   2     9     8         36.45         35.23         10.21   o 
  -2     9     9        597.73        609.01         40.70   o 
   2     5    17        161.57        166.40         12.31   o 
   2     4    18        145.73        157.59         16.29   o 
  -2     4    19        113.80        105.39         19.19   o 
  -2     5    18        217.76        214.24         28.28   o 
   1    10     4        623.36        627.84         46.47   o 
  -1    10     5         20.40         28.00         10.87   o 
   1     7    15         62.00         65.30          8.28   o 
  -1     6    17         54.09         48.08          9.29   o 
  -1     1    21        190.73        198.51         18.80   o 
  -1     0    21        382.13        341.83         35.15   o 
   1     4    19         14.55          9.83         10.80   o 
   1     5    18        676.32        651.77         40.21   o 
  -7     2     1         40.19         24.90         12.53   o 
  -7     2     2         21.68         28.73         10.02   o 
   7     1     1          0.58          7.38          8.52   o 
  -7     1     5         63.14         57.07         14.75   o 
  -7     0     5        188.54        176.43         24.34   o 
   6     3     8         49.86         42.95          9.59   o 
  -6     3    11         11.04         10.31          7.04   o 
   6     2     9        172.62        175.45         22.58   o 
  -6     2    12         57.23         59.10         13.99   o 
   6     0    10         15.42          3.91          4.44   o 
   6     5     4          0.65          4.62          7.46   o 
   5     7     4        158.13        143.77         22.49   o 
  -5     7     6        310.71        314.54         30.73   o 
  -5     6    10         23.18         20.26          8.22   o 
   5     5    10        229.11        233.85         23.72   o 
  -5     4    14         95.71         91.62         17.60   o 
  -5     3    15         21.90         23.60          6.76   o 
   4     2    16         30.03         27.09         13.84   o 
  -4     2    18        186.43        187.91         20.57   o 
   3     9     5        287.09        305.75         32.29   o 
  -3     9     7         22.76         31.90          8.83   o 
  -3     8    11         30.36         20.10          9.52   o 
  -3     3    19        744.55        749.98         37.92   o 
   3     2    18          3.22          4.00          6.50   o 
  -3     5    17        496.33        482.97         42.79   o 
   2    10     2        426.28        423.78         38.77   o 
   2    10     1        108.77        134.88         21.98   o 
   2    10     0         68.75         75.92         17.07   o 
  -2    10     1          2.31          5.98          7.23   o 
  -2    10     2        137.86        123.26         21.01   o 
   2     7    14        280.36        280.26         14.83   o 
  -2     7    15        385.38        372.97         25.39   o 
   2     3    19         23.93         26.87         11.06   o 
   1    10     5          2.43          9.86          8.05   o 
   1     9    10        104.57        110.65         11.57   o 
   0    10     6        217.26        242.73         28.19   o 
   0     1    21        125.01        109.04         13.88   o 
   1     8    13          0.52         10.01          8.80   o 
   7     2     1        217.72        210.67         31.52   o 
   7     2     0         37.96         56.20         13.62   o 
  -7     2     3        132.08        121.81         17.85   o 
  -7     2     4        311.96        321.81         30.32   o 
   7     1     2         45.90         30.97         14.80   o 
  -7     1     6         84.26         70.13         14.77   o 
   7     0     3        256.29        261.37         30.76   o 
   6     4     7        131.79        119.12         17.34   o 
  -6     4    10        101.62        105.92         16.53   o 
   6     1    10         56.62         64.16         13.88   o 
  -6     1    13        342.72        331.58         24.04   o 
  -5     7     7         42.16         39.39         13.86   o 
   5     6     8         27.47         24.59         12.66   o 
  -5     2    16         41.95         43.70         14.51   o 
   5     1    14         66.81         59.46         14.42   o 
  -4     8     8         37.69         30.52          7.68   o 
   4     6    12          5.49          3.30          6.01   o 
  -4     6    14         55.89         34.00         12.17   o 
   4     8     6          2.72         12.11          8.43   o 
   3     9     6       1502.90       1469.20         74.83   o 
   3     8    10         69.15         67.68          9.26   o 
  -3     7    14        124.42        130.00         21.70   o 
  -3     1    20         14.16         17.68          5.55   o 
   2    10     3         47.78         63.81         15.32   o 
  -2    10     3        177.55        167.55         23.67   o 
  -2    10     4        545.15        581.22         44.92   o 
   2     9     9         35.00         37.30          8.41   o 
  -2     9    10          3.64          6.04          7.80   o 
   2     8    12         16.14          9.62          5.69   o 
  -2     8    13         92.81         88.11         27.74   o 
   2     6    16        120.03        123.88         10.93   o 
  -2     6    17        398.00        434.85         28.84   o 
  -2     3    20         11.97         14.35          6.00   o 
   2     1    20         93.70         78.92         18.07   o 
   2     0    20       1026.69       1064.55         66.61   o 
   1    10     6        408.49        400.30         36.69   o 
  -1    10     6         30.77         39.16         14.20   o 
  -1     9    11         81.73         68.86         15.96   o 
   1     3    20        115.19        135.50         15.52   o 
  -1     2    21        124.66        126.60         17.14   o 
   0    10     7        111.81        125.36         20.63   o 
   0     9    11        244.15        239.33         16.09   o 
   0     8    14         23.73         26.45          6.28   o 
   0     7    16        201.15        188.52         17.51   o 
   0     2    21         72.12         66.98         11.16   o 
  -1     7    16          0.51          3.04          5.96   o 
   7     2     2         28.43         16.26         10.77   o 
  -7     2     5         34.94         44.14         12.14   o 
   7     1     3         81.55         82.95         19.64   o 
  -7     0     7        221.80        203.05         26.94   o 
   6     5     5          0.01          2.91          7.61   o 
  -6     5     8        191.09        211.11         28.86   o 
   6     3     9         24.81         21.64         10.88   o 
   5     7     5         11.18         13.06         10.03   o 
  -5     6    11         25.69         23.70         10.11   o 
  -5     5    13        150.90        143.40         21.83   o 
   5     3    13          3.90          2.88          4.37   o 
   5     4    12          0.01          6.68          7.84   o 
   4     7    10        131.76        117.22         17.55   o 
  -4     7    12         90.74        102.35         19.55   o 
   4     4    15          7.71          3.34          5.87   o 
   4     3    16        180.71        184.44         26.53   o 
  -4     4    17         11.60         15.51          9.51   o 
  -3     9     8        293.16        295.42         22.74   o 
  -3     6    16        203.09        217.76         34.37   o 
   3     5    16        200.85        180.20         22.13   o 
   3     4    17        132.12        146.66         36.87   o 
   2    10     4         69.67         74.53         16.91   o 
  -2    10     5        112.45        135.24         21.72   o 
  -2     1    21         30.62         20.94          7.54   o 
  -1    10     7         24.71         20.11          9.67   o 
   1     1    21         80.39         85.80         10.27   o 
   1     0    21        948.20        918.56         57.89   o 
  -1     4    20          0.09          1.03          8.21   o 
  -1     5    19        125.35        120.67         20.97   o 
   0     4    20         25.34         28.65         19.67   o 
   0     5    19        417.98        409.30         33.04   o 
  -7     3     1        507.71        551.61         40.55   o 
  -7     3     2        120.02        155.21         21.20   o 
  -7     3     3         37.41         24.74         18.33   o 
   7     2     3         18.58         28.62         12.24   o 
   7     1     4          0.85         16.22         12.98   o 
   6     6     1          4.77          4.79          6.71   o 
   6     6     0         31.91         34.05         11.37   o 
  -6     6     1         34.35         31.51         12.12   o 
  -6     6     2        179.67        181.82         26.02   o 
  -6     6     3        637.82        695.80         51.38   o 
  -6     6     4        175.84        180.01         26.20   o 
  -6     3    12         17.23         12.91         10.36   o 
   6     2    10          1.73          7.27          7.41   o 
  -6     2    13         70.26         65.10         11.75   o 
  -5     7     8          5.14          8.64          5.82   o 
   5     6     9         21.18         21.99          7.69   o 
   5     5    11          2.16         12.82          9.35   o 
   5     2    14         26.33         39.31         13.44   o 
  -5     0    17        144.67        126.26         21.25   o 
  -4     9     1         29.29         34.50         11.82   o 
   4     8     7        463.25        466.50         33.89   o 
  -4     8     9        571.22        586.22         31.55   o 
   4     5    14        166.95        180.10         26.77   o 
  -4     5    16        130.75        152.24         16.95   o 
  -4     3    18        114.12        111.43         14.54   o 
   4     1    17         87.27         81.04         17.97   o 
  -4     1    19         48.95         42.51          7.34   o 
   3     9     7         98.46        110.14         19.83   o 
  -3     8    12         21.47         18.40         10.70   o 
   3     7    13         28.80         13.30          6.10   o 
   3     3    18         54.57         54.79         14.92   o 
  -3     2    20        509.86        530.97         31.98   o 
   3     1    19         16.37         16.21         12.12   o 
   3     0    19       1911.34       2001.81         97.17   o 
   2     2    20         15.82         16.27          9.12   o 
  -2     2    21          0.33          6.85          9.32   o 
   1    10     7        606.62        615.98         46.06   o 
   1     9    11         33.44         39.70          8.59   o 
   1     8    14        616.52        620.41         26.62   o 
   1     7    16          6.12          4.57          4.67   o 
  -1     6    18        232.88        217.37         28.12   o 
   0    10     8        487.36        486.90         40.05   o 
   0     6    18        195.50        178.12         28.30   o 
   7     3     1         10.45         11.33         11.22   o 
   7     3     0          0.02          1.53          8.33   o 
  -7     3     4         69.49         81.83         37.08   o 
  -7     2     7        118.82        126.56         19.12   o 
  -7     1     8         32.86         24.58         14.22   o 
   7     0     5        285.11        340.31         36.13   o 
   6     6     2         96.99        102.35         20.15   o 
  -6     6     5       1015.96       1093.80         57.60   o 
   6     5     6        195.96        195.06         27.25   o 
  -6     5     9        240.41        252.59         36.89   o 
   6     4     8         99.98         97.51         17.35   o 
  -6     4    11         72.53         65.45         15.59   o 
   6     1    11         26.22         22.97         13.99   o 
  -6     1    14        466.09        457.73         25.07   o 
  -6     0    14        367.06        369.22         35.86   o 
   5     7     6          2.74          3.30          7.13   o 
  -5     4    15          6.32          3.79          8.29   o 
  -5     3    16         47.08         58.04         10.86   o 
  -5     1    17         47.75         42.75          7.87   o 
   4     9     1        275.68        266.54         21.23   o 
   4     9     0         15.03         12.88          6.43   o 
  -4     9     2         43.97         43.34         12.30   o 
  -4     9     3         64.67         59.66          9.84   o 
   4     2    17         92.23        100.29         20.45   o 
  -3     9     9         85.80         87.02         12.57   o 
   3     8    11          6.85         12.70          7.76   o 
   3     6    15         78.27         65.49         17.01   o 
  -3     4    19         74.50         74.92         18.88   o 
  -3     5    18        147.73        159.23         25.26   o 
   2    10     5        266.30        289.51         32.00   o 
  -2    10     6         93.95        103.63         14.02   o 
   2     9    10         29.06         37.74         10.55   o 
  -2     9    11        516.83        493.35         43.76   o 
   2     8    13         76.90        103.67         13.75   o 
  -2     8    14         99.10        122.64         15.89   o 
   2     7    15         74.67         79.24          8.31   o 
  -2     7    16         75.84         73.75         11.82   o 
   2     4    19        371.96        346.34         36.55   o 
  -2     4    20        495.08        516.99         45.00   o 
  -1    10     8         34.63         46.51          9.82   o 
  -1     9    12         44.50         41.18         14.25   o 
  -1     3    21        727.26        732.16         37.63   o 
   1     2    21        277.57        281.27         22.80   o 
   1     5    19         25.43         23.83          9.02   o 
   0     9    12          2.55         18.54          6.49   o 
   0     3    21        184.46        183.51         21.93   o 
  -2     5    19          0.20         13.10          8.40   o 
   7     3     2         62.44         83.49         17.60   o 
  -7     3     5          0.86          1.69         11.14   o 
   7     1     5        213.39        227.17         29.53   o 
  -7     0     9        125.80        107.10         21.16   o 
   7     2     4          0.14         11.19         10.30   o 
   6     6     3        172.82        177.85         25.64   o 
  -6     6     6         92.30         67.12         14.12   o 
   6     3    10        185.07        193.66         23.41   o 
   5     8     0         55.26         55.87         16.00   o 
  -5     8     1        181.96        181.64         26.50   o 
  -5     8     2          8.69          6.59         15.79   o 
  -5     8     3        218.61        224.59         25.15   o 
  -5     7     9         66.25         53.35         12.07   o 
  -5     6    12        101.44        123.60         21.97   o 
  -5     5    14        798.75        846.80         55.73   o 
  -5     2    17        252.86        257.31         22.08   o 
   5     1    15         48.42         48.79         15.92   o 
   5     0    15        202.39        198.25         28.74   o 
   4     9     2          3.08          2.17          7.31   o 
  -4     9     4        212.31        211.63         17.69   o 
   4     8     8          4.48         13.85          9.20   o 
  -4     8    10        375.75        392.23         38.80   o 
   4     7    11         42.26         36.15         10.75   o 
  -4     7    13        117.35         97.07         19.19   o 
   4     6    13        184.41        182.31         28.44   o 
  -4     6    15       1307.04       1289.69         70.71   o 
  -4     2    19        188.96        206.96         20.07   o 
   3     9     8         25.49         17.89         11.71   o 
  -3     7    15        144.14        151.95         17.06   o 
  -3     3    20         46.46         39.31         10.57   o 
   3     2    19        103.94         92.87         20.26   o 
   2    10     6        207.60        196.27         26.61   o 
  -2    10     7         19.86         24.60          7.94   o 
   2     6    17        416.35        425.57         20.71   o 
   1    10     8         40.56         47.94         14.08   o 
  -1     1    22        164.37        181.50         26.35   o 
   1     4    20          6.69         13.12          9.36   o 
   0     8    15          0.04          0.77          7.43   o 
   0     1    22        124.17        119.47         17.33   o 
   0     0    22         24.93         22.04          9.46   o 
  -1     8    15          0.15          0.33          5.86   o 
   7     3     3          0.58          6.89          9.22   o 
  -7     3     6        289.52        320.42         30.24   o 
  -7     2     8         52.18         48.23         14.62   o 
  -7     1     9        296.06        279.20         28.24   o 
   6     5     7          6.28          1.14          5.16   o 
  -6     5    10         12.39         11.44          9.63   o 
   6     4     9         36.50         41.85         12.69   o 
  -6     4    12         11.86         12.04          9.26   o 
  -6     3    13         19.34          5.28          7.92   o 
   6     2    11         87.74         87.48         17.34   o 
  -6     2    14        264.94        253.08         21.78   o 
   5     8     2         86.15         92.69         18.96   o 
   5     8     1        408.25        439.89         34.40   o 
  -5     8     4        447.89        458.25         36.28   o 
   5     7     7         25.76         33.45         13.36   o 
   5     6    10        283.69        301.03         39.22   o 
   5     4    13          9.32          7.52          7.03   o 
   5     3    14          6.54          7.69          5.89   o 
   4     9     3         32.60         37.64         12.07   o 
  -4     9     5         89.95         93.92         14.31   o 
   4     4    16         24.51         19.42          9.09   o 
   3    10     1        115.70        108.11         20.08   o 
   3    10     0        224.59        220.24         35.86   o 
  -3    10     1         17.71         35.77         13.50   o 
  -3    10     2        412.67        450.41         40.84   o 
  -3    10     3          2.68          8.39          8.44   o 
  -3     8    13         42.45         55.12         15.26   o 
  -3     6    17         50.01         46.30          9.39   o 
  -3     1    21        276.18        276.25         23.73   o 
  -3     0    21         36.74         44.00         14.52   o 
   2     3    20         40.73         38.01         13.29   o 
  -2     3    21         77.20         55.29         10.71   o 
  -2     6    18          1.19          4.60          5.80   o 
  -1    10     9         40.72         41.69          8.79   o 
   1     9    12        976.17        983.64         34.45   o 
  -1     7    17        507.06        495.11         29.84   o 
   1     6    18        208.32        215.85         17.01   o 
   0    10     9         40.60         42.40          8.95   o 
   0     7    17        672.36        661.59         34.19   o 
  -7     4     1         53.73         55.76         14.89   o 
  -7     4     2          2.42         12.73          7.31   o 
   7     2     5         27.98         23.02         11.46   o 
   7     1     6        180.19        148.80         24.79   o 
   6     6     4         20.62         22.07         11.32   o 
  -6     6     7         14.85          5.60          7.16   o 
   6     0    12         86.45         84.88         35.06   o 
   5     8     3        271.81        252.90         29.77   o 
  -5     8     5        266.12        281.94         28.01   o 
  -5     7    10         64.37         66.24         16.27   o 
   5     5    12        172.95        181.77         22.57   o 
   5     2    15          7.75         11.92          7.65   o 
   4     9     4         19.94         29.06          8.69   o 
  -4     9     6          5.50          7.59          9.82   o 
   4     5    15         13.60         14.00          7.44   o 
   4     3    17         12.01          8.44          9.01   o 
  -4     3    19         16.17         23.67          8.57   o 
   4     0    18        374.68        394.84         41.44   o 
  -4     4    18        229.94        219.78         29.71   o 
  -4     5    17        101.63        134.94         23.85   o 
   3    10     2         80.11         78.29         17.58   o 
  -3    10     4          5.21          3.35          5.51   o 
  -3     9    10        801.14        766.46         55.85   o 
   3     7    14         74.29         58.39         15.28   o 
   3     5    17         15.47         24.98          9.71   o 
   2    10     7        126.78        101.95         19.89   o 
  -2    10     8        241.86        275.61         22.63   o 
   2     9    11         15.69         15.17          7.50   o 
  -2     9    12         10.50          8.66          7.97   o 
   2     1    21         21.49         32.25         14.59   o 
  -2     1    22         33.33         32.88          9.54   o 
  -2     0    22        931.41        954.35         63.59   o 
   1     3    21        101.53        100.99         13.96   o 
  -1     2    22         31.73         32.03          9.23   o 
  -1     5    20        116.78        109.76         17.47   o 
   0    11     2         15.82         21.05         14.77   o 
   0    11     1        213.63        250.68         30.52   o 
   0     9    13        828.24        823.91         31.76   o 
   0     2    22        340.66        347.18         25.53   o 
   0     5    20        949.17        929.65         53.26   o 
   7     4     1         71.29         65.01         18.97   o 
   7     4     0         94.57        118.47         25.92   o 
  -7     4     4          0.03         15.13         11.44   o 
   7     3     4          9.83         16.44          9.55   o 
  -7     2     9         10.75          5.35         11.89   o 
  -7     1    10         35.41         30.81         12.31   o 
   6     6     5        266.82        267.98         32.05   o 
  -6     6     8          0.58          3.34          8.20   o 
   6     1    12        141.22        149.64         21.69   o 
  -6     1    15         31.50         36.37          8.88   o 
  -5     8     6         13.70         11.92          7.75   o 
   5     7     8        106.99        111.68         18.29   o 
  -5     6    13         51.15         52.90         15.59   o 
  -5     3    17        196.12        202.76         20.25   o 
  -5     1    18          3.40          8.21          4.54   o 
  -5     4    16          2.36          4.77          5.65   o 
   4     9     5         22.24         12.02          6.01   o 
   4     8     9          0.51          8.52          6.18   o 
  -4     8    11          0.93          1.39          5.45   o 
   4     1    18        261.32        277.43         39.48   o 
  -4     1    20          5.47          4.62          5.82   o 
  -4     0    20        204.08        186.17         27.16   o 
  -3    10     5         25.00         18.18          9.55   o 
   3     8    12        189.49        191.25         28.91   o 
   3     6    16         23.36         23.48          6.98   o 
   3     3    19          8.73          6.86          7.09   o 
  -3     2    21        267.23        274.05         23.36   o 
   2     8    14         94.11         90.46         13.15   o 
  -2     8    15        103.80        123.79         19.01   o 
   2     7    16         92.15         96.01         10.02   o 
  -2     7    17          7.70          6.72          6.64   o 
   1    11     2          8.15          8.23          9.00   o 
   1    11     1        837.60        857.74         57.91   o 
   1    11     0         47.06         61.29         15.24   o 
  -1    11     1        151.89        179.32         25.98   o 
  -1     9    13         79.00         72.76         12.32   o 
   1     8    15        142.33        137.93         12.92   o 
   1     7    17        117.37        129.60         12.23   o 
   1     1    22         13.25         23.50          8.47   o 
  -1     4    21         87.77         92.06         17.00   o 
   0    11     3         13.67         26.59         10.84   o 
   0    10    10        107.30        120.76         15.56   o 
   0     4    21          7.93          9.55          6.51   o 
   0     6    19         91.40         86.73         17.53   o 
   1    10     9          2.68         13.06         10.71   o 
   3     9     9          0.01          1.46          7.48   o 
   7     4     2         33.15         39.47         14.27   o 
  -7     4     5         10.63         16.96         10.51   o 
   7     3     5          6.97         17.52          9.54   o 
  -7     3     8         36.57         24.09         16.33   o 
   7     2     6          0.28          8.95          7.81   o 
   7     1     7         18.61         24.49         15.95   o 
   7     0     7        895.57        929.53         62.42   o 
   6     5     8         94.29         89.60         16.93   o 
  -6     5    11        273.53        282.75         28.50   o 
   6     3    11          8.94         13.75         10.37   o 
  -6     3    14          1.01          7.69          9.10   o 
   6     2    12         22.69         21.62         10.84   o 
   6     4    10          0.01         14.30          9.65   o 
  -5     5    15        202.58        211.48         28.33   o 
   5     8     4          0.02          2.04          9.49   o 
  -4     9     7        179.04        183.84         18.58   o 
   4     7    12        293.49        295.52         33.60   o 
  -4     7    14         91.95        127.61         24.63   o 
   4     6    14          0.31          7.65          6.16   o 
  -4     6    16         46.38         39.37          9.25   o 
   3    10     4        167.29        165.71         25.59   o 
  -3     9    11          5.17          0.53          6.79   o 
  -3     7    16         33.60         31.90          8.81   o 
   3     1    20        229.26        222.83         31.27   o 
  -3     4    20         57.91         55.09         16.91   o 
  -3     5    19        167.92        164.18         26.31   o 
   2     5    19        203.09        211.32         28.59   o 
   2     2    21        296.34        324.89         37.39   o 
  -2     2    22         54.98         63.71         12.06   o 
   1    11     3        233.19        229.41         29.86   o 
  -1    11     3         79.97         97.25         19.09   o 
  -1    10    10         78.14         72.68         17.90   o 
   1     9    13         61.93         62.17          8.47   o 
   0    11     4          1.19          2.36          9.13   o 
   7     4     3        183.85        190.92         28.07   o 
  -7     4     6         41.79         24.41         11.09   o 
  -7     0    11        263.77        269.03         31.37   o 
   6     7     0         51.35         45.23         13.93   o 
  -6     7     1        277.11        293.79         33.97   o 
  -6     7     2        124.66        130.54         23.10   o 
  -6     7     3        589.65        653.16         51.67   o 
   6     6     6         13.76         14.93         10.48   o 
  -6     6     9         52.60         50.31         14.37   o 
  -6     4    13         61.48         63.75         16.52   o 
  -6     2    15         76.32         83.06         16.42   o 
   5     8     5        205.31        201.96         27.47   o 
  -5     8     7        197.56        198.33         24.20   o 
  -5     7    11         11.77         12.98          9.15   o 
   5     6    11        227.30        242.38         42.56   o 
   5     4    14         54.65         61.78         13.99   o 
   5     3    15        152.30        173.46         24.28   o 
  -5     2    18        105.03        109.02         14.81   o 
   5     1    16          3.48          3.77          7.91   o 
   4     9     6          0.33          9.03          6.60   o 
  -4     9     8         43.64         55.59         10.66   o 
   4     2    18         16.11         38.10         15.78   o 
  -4     2    20        113.20        123.18         15.99   o 
  -3    10     6         49.94         55.60         11.06   o 
  -3     8    14         12.94          6.24         10.90   o 
   2    10     8        122.46        126.07         21.47   o 
  -2    10     9         44.08         41.34         14.28   o 
   2     9    12          0.01          4.95         10.06   o 
  -2     9    13        170.95        150.54         24.93   o 
   2     4    20         94.83        103.26         20.89   o 
  -2     4    21          0.71          7.33         10.51   o 
  -2     5    20         92.81        106.07         24.42   o 
   1    11     4        171.96        190.71         27.09   o 
  -1    11     4         41.21         46.60         16.11   o 
   1    10    10          3.90          5.25          8.26   o 
  -1     8    16         22.05         32.52          7.27   o 
   1     2    22        141.79        127.47         15.96   o 
  -1     3    22          1.11          7.86          9.06   o 
   1     5    20         28.55         17.60          7.93   o 
   0    11     5         77.26         76.98         16.94   o 
   0     8    16         26.70         29.85          6.99   o 
   0     3    22        187.79        198.10         24.20   o 
   3    10     5          1.05          7.62          8.26   o 
  -7     4     7        130.37        119.03         22.89   o 
   7     3     6          0.11          6.38          7.10   o 
  -7     3     9        106.81        113.82         18.96   o 
   7     2     7         18.07         23.91         13.29   o 
   6     7     1          5.60          7.59          7.95   o 
  -6     7     4        101.31        113.42         22.67   o 
  -6     0    16          3.15          1.88          6.59   o 
   6     5     9          0.05          2.91          7.17   o 
  -5     8     8         60.32         77.97         15.30   o 
   5     7     9          7.58          8.93          7.98   o 
   5     5    13          5.93          9.41         14.37   o 
   4     8    10         11.93         13.51          9.90   o 
   4     4    17         21.46         20.85          8.99   o 
  -3    10     7        238.79        248.12         22.20   o 
   3     9    10          2.66          3.86          6.75   o 
   3     8    13          2.30          6.99          5.77   o 
   3     7    15          9.16          5.93          5.28   o 
   3     2    20         46.23         68.52         24.29   o 
  -3     3    21          5.60          1.86          5.94   o 
   2     6    18          1.71          8.41          6.32   o 
  -2     6    19         34.61         40.53         13.05   o 
  -1    11     5        136.05        157.85         24.21   o 
  -1     9    14        189.42        194.36         19.59   o 
  -1     7    18         43.46         45.74          9.29   o 
   1     4    21        323.25        315.18         24.71   o 
  -1     1    23        118.16        116.95         22.16   o 
  -1     0    23        285.70        322.13         36.04   o 
   1     6    19         24.58         18.52          8.92   o 
   0    10    11        125.09        123.78         12.53   o 
   0     9    14          0.40          5.82          6.35   o 
   0     7    18        114.53        107.98         13.98   o 
  -3     6    18          0.14         17.29         13.21   o 
  -7     5     1         22.63         44.61         14.64   o 
  -7     5     2        174.95        238.94         31.41   o 
   7     4     4        162.23        164.77         25.90   o 
  -7     2    11        147.19        152.76         24.79   o 
   7     1     8         22.86         19.87          9.07   o 
  -6     7     5         69.45         75.06         15.32   o 
  -6     5    12         36.65         39.23         13.34   o 
   6     3    12         18.28         24.46         10.49   o 
   6     1    13         11.08         11.96          9.97   o 
  -6     1    16          6.26         17.16          8.63   o 
   6     7     2         30.99         24.18         11.84   o 
   5     8     6         26.87         26.78         11.60   o 
  -5     6    14         23.50         25.98          9.25   o 
   5     2    16        100.37        106.34         18.34   o 
  -5     0    19          0.02         23.48         12.54   o 
  -5     4    17        416.71        451.53         43.40   o 
   4     9     7          5.88         12.73          8.56   o 
   4     7    13        236.59        217.68         29.29   o 
   4     5    16         91.42         83.08         15.97   o 
  -4     4    19         19.42         19.77         10.41   o 
  -4     5    18         65.47         80.14         19.21   o 
   3    10     6        211.18        213.25         28.93   o 
   3     5    18        529.44        591.16         49.33   o 
   3     4    19         32.55         37.17         13.36   o 
  -3     1    22          5.99          8.35         12.10   o 
   2    11     2        165.27        169.31         25.89   o 
   2    11     1        255.80        227.65         30.33   o 
   2    11     0        355.70        387.53         39.29   o 
  -2    11     2         66.15         59.69         16.34   o 
  -2    11     3         22.58         34.48         12.36   o 
   2    10     9        122.68        133.38         27.33   o 
  -2    10    10        109.89        140.64         24.42   o 
   2     8    15         62.04         79.37         13.08   o 
  -2     8    16        279.74        292.86         24.17   o 
   2     3    21          0.15          1.99          8.50   o 
  -2     3    22         33.73         35.78          9.52   o 
   1    11     5         59.51         52.78         15.24   o 
  -1    10    11         52.69         54.39         16.84   o 
   1     8    16          8.24         18.48          6.38   o 
   0    11     6        120.42        112.95         20.73   o 
   0     1    23          4.58          6.30          5.98   o 
  -2    11     1          8.08         11.28          8.04   o 
   7     5     1         56.12         65.73         17.51   o 
   7     5     0         33.20         32.92         14.70   o 
  -7     5     3         28.58         24.64         12.83   o 
  -7     5     4         88.90         72.45         19.32   o 
  -7     3    10         11.14         12.07          8.26   o 
  -7     1    12        139.42        148.31         16.80   o 
  -7     4     8          0.08          9.18          8.94   o 
   6     7     3        110.11         97.51         20.48   o 
  -6     7     6         28.88         30.58         11.61   o 
   6     6     7         70.00         69.81         17.99   o 
  -6     4    14         27.93         18.14          8.68   o 
   6     2    13         40.10         43.58         13.89   o 
   6     4    11          4.85          8.49          9.80   o 
  -6     6    10         15.28         10.41          6.79   o 
  -5     8     9         28.30         12.85          6.67   o 
  -5     7    12         69.87         50.71         18.34   o 
   5     6    12         83.98         93.31         17.80   o 
  -5     5    16         18.04         14.56          5.92   o 
  -5     3    18        259.95        294.22         24.80   o 
  -5     1    19        201.14        204.81         16.40   o 
  -4     9     9        166.46        188.43         28.00   o 
  -4     7    15          3.45         12.58          9.10   o 
   4     6    15         35.45         44.01         20.66   o 
   4     3    18         38.56         34.15         13.07   o 
  -4     3    20         29.60         22.83          8.65   o 
   4     1    19          0.22         23.14         11.19   o 
  -3    10     8        118.22        120.87         15.81   o 
  -3     9    12        310.65        299.26         35.28   o 
  -3     7    17        196.94        202.22         20.60   o 
   3     6    17          4.77         13.69         11.44   o 
   2    11     3        130.89        129.90         22.83   o 
   2     7    17          0.07          6.74          8.21   o 
   2     1    22         40.42         37.66         15.00   o 
   2     0    22        155.17        149.65         25.72   o 
  -2     7    18          2.87          1.06          8.73   o 
   1    11     6         99.32         99.39         29.20   o 
  -1    11     6          5.34          2.71          7.70   o 
   1     9    14          0.76         15.08         10.13   o 
   1     7    18        153.23        140.74         13.14   o 
   1     3    22         94.56         89.93         14.16   o 
  -1     2    23        362.43        349.47         26.93   o 
  -1     5    21        150.62        125.04         28.60   o 
   0     2    23         14.34         27.00          8.59   o 
   0     5    21        213.94        237.81         26.70   o 
  -2    11     4          0.28          0.47          6.67   o 
  -6     3    15         11.38         21.72          9.82   o 
   7     5     2          8.03          4.73          8.38   o 
  -7     5     5         26.09          9.14          8.39   o 
   7     4     5          2.81          4.23          8.40   o 
   7     3     7        205.06        184.98         28.11   o 
   7     2     8         10.58         12.53          9.07   o 
   7     0     9         47.18         32.58         14.23   o 
   6     7     4          8.00         11.10          9.05   o 
  -6     7     7          3.11          0.52          8.60   o 
  -6     2    16         14.58         20.41          8.41   o 
   5     8     7        163.64        153.92         23.94   o 
   5     7    10        100.20         96.91         17.39   o 
   5     4    15        169.20        186.57         25.11   o 
   4     8    11        224.42        200.19         18.07   o 
  -4     1    21         57.66         63.17          9.89   o 
  -4     6    17         96.97         91.13         21.46   o 
  -4     8    13          9.55         16.67         10.11   o 
   3    10     7         76.31         64.95         15.75   o 
   3     9    11          2.25          9.66         10.70   o 
  -3     8    15         94.33        112.52         21.99   o 
   3     3    20         38.41         36.57         14.59   o 
  -3     2    22         32.20         28.55          8.66   o 
   3     0    21        823.66        891.08         64.78   o 
   2    11     4         22.20         34.49         14.63   o 
   2     9    13        105.98         98.85         14.28   o 
  -2     9    14        104.86        128.30         24.31   o 
  -2     1    23         39.12         45.19         11.35   o 
  -1    11     7        881.26        944.65         44.60   o 
   1    10    11         81.32         83.67         13.02   o 
  -1     8    17         10.45         11.61          6.58   o 
   1     0    23         90.46         88.90         20.02   o 
  -1     4    22          0.21          3.07          7.68   o 
  -1     6    20        130.67        142.35         24.48   o 
   0    11     7         79.11         87.38         18.56   o 
   0     8    17         12.79         12.42          4.78   o 
   0     4    22        302.03        302.25         41.94   o 
   0     6    20         24.89         17.70          8.29   o 
  -7     4     9        155.84        179.47         27.93   o 
  -7     3    11         11.46         10.16          8.67   o 
  -7     2    12          9.69         11.95          8.56   o 
   7     1     9          6.95          9.71          9.74   o 
  -7     5     6          1.96          4.85          8.02   o 
   6     6     8         21.61         13.34          7.93   o 
  -6     6    11        367.62        390.64         44.33   o 
  -6     5    13         37.90         24.37         11.29   o 
   6     0    14         30.21         26.64          8.22   o 
   6     5    10          5.29          1.45          8.20   o 
   5     9     0        389.67        426.14         36.31   o 
  -5     9     1          1.32         13.23         10.31   o 
  -5     9     2        193.19        193.18         25.59   o 
  -5     9     3         24.01         21.93         13.31   o 
   5     5    14         28.40         24.02          9.39   o 
   5     3    16        229.31        233.74         52.26   o 
  -5     2    19        300.84        277.63         24.17   o 
   5     1    17         72.97         61.11         17.39   o 
   4    10     1          9.84         25.38         11.26   o 
   4    10     0         14.86         15.29          9.35   o 
  -4    10     1        224.04        216.51         29.65   o 
  -4    10     2         44.16         29.53          8.33   o 
  -4    10     3        290.84        292.41         24.42   o 
   4     2    19          1.83          8.42          9.71   o 
  -4     2    21         59.03         53.09         11.20   o 
  -4     9    10          0.01          0.80          6.72   o 
  -3    10     9         54.35         57.92         18.44   o 
   3     1    21          7.05         10.75         11.68   o 
  -3     4    21         79.87         69.99         18.75   o 
  -3     5    20        151.45        162.84         27.52   o 
  -2    11     5         85.93         80.83         18.38   o 
   2    10    10         81.76         76.09         12.50   o 
   2     5    20        220.24        227.18         31.18   o 
   2     2    22          1.50          6.34          8.44   o 
  -2     2    23         75.06         76.75         13.33   o 
  -2     5    21         37.62         35.85         13.12   o 
  -2    10    11          1.93          5.68          8.28   o 
  -1    10    12        353.58        349.64         39.54   o 
  -1     9    15          2.63          0.95          6.12   o 
   1     1    23        202.94        208.73         16.70   o 
   0    10    12         70.47         69.22         10.01   o 
   0     9    15         51.18         47.88          8.05   o 
   1    11     7          0.92          1.07          7.77   o 
   4     9     8          5.13         12.53         11.93   o 
  -7     5     7         35.02         31.08         12.63   o 
   7     4     6          0.08         11.41         10.23   o 
  -7     0    13         69.48         74.39         18.06   o 
   6     7     5         21.88         26.01         12.08   o 
  -6     7     8         23.51         13.36          6.92   o 
   6     3    13        157.24        148.81         28.53   o 
   6     1    14         81.36         94.67         17.67   o 
  -6     1    17          4.46         20.48          9.64   o 
   5     9     2         26.15         27.23         11.27   o 
   5     9     1         44.53         55.11         13.76   o 
  -5     8    10          0.40          1.81          7.65   o 
  -5     7    13         60.44         54.44         16.01   o 
  -5     6    15         89.61         87.10         18.64   o 
  -5     9     4          0.19          1.26          4.59   o 
   4    10     2         16.39         23.16         13.18   o 
  -4    10     4         35.43         34.85         10.98   o 
  -3     9    13         12.32         18.00          9.46   o 
  -3     6    19         11.86         24.24         14.12   o 
   3     7    16          0.69          7.08          8.76   o 
   2    11     5          6.36          4.05          8.60   o 
  -2    11     6          4.06          2.59          6.67   o 
   2     6    19         57.06         46.36         17.79   o 
   2     4    21         50.21         64.41         18.32   o 
  -2     4    22        117.63        106.88         22.01   o 
  -1    11     8          1.70         10.13          6.94   o 
   1     5    21         43.66         48.30          9.57   o 
   1     2    23         72.26         79.10         13.66   o 
  -1     3    23         77.43         70.97         16.72   o 
  -1     7    19         78.57         75.57         18.62   o 
   0    11     8        181.41        192.26         19.46   o 
   0     3    23         18.83         13.18         10.60   o 
   0     7    19         11.43         13.73          9.64   o 
   3     8    14          2.65         16.69         10.27   o 
  -8     1     2        125.33        117.58         22.12   o 
   8     0     0         14.67          3.67          6.11   o 
  -8     0     2        138.23        134.81         23.85   o 
  -8     0     4        106.04        140.43         25.51   o 
   7     5     4        207.21        210.75         30.44   o 
  -7     4    10        112.51        117.30         23.13   o 
   7     3     8          3.41          3.84          9.99   o 
   7     2     9        214.53        214.97         27.81   o 
  -7     1    13          3.17          5.38          6.43   o 
   6     4    12         18.16         11.42         16.40   o 
  -6     3    16         93.63        101.45         20.73   o 
   5     9     3         28.04         32.96         12.93   o 
  -5     9     5          1.63          2.48          8.65   o 
   5     8     8          0.05          1.48          7.39   o 
   5     7    11          5.71          3.86         22.10   o 
   5     6    13        588.20        668.35         54.11   o 
   5     2    17         72.75         81.90         21.52   o 
  -5     4    18         69.65         61.27         16.71   o 
   4    10     3         35.11         23.43         13.63   o 
  -4    10     5         27.34         31.27         12.04   o 
   4     7    14        349.77        386.22         39.98   o 
  -4     7    16         20.08         12.95          7.54   o 
   4     5    17        186.06        177.79         25.09   o 
   4     4    18         15.39         10.96          9.11   o 
  -4     4    20         55.22         76.79         19.20   o 
  -4     5    19         36.47         35.55         13.88   o 
   3    10     8         70.75         97.79         20.31   o 
   3     5    19        110.09        101.97         20.83   o 
  -3     3    22          1.64          5.15          8.42   o 
   3     2    21         35.47         43.03         16.74   o 
   2     8    16         24.21         31.05          8.89   o 
  -2     8    17        446.60        438.34         30.11   o 
   1    10    12         22.27         23.04          7.96   o 
   1     8    17         53.91         53.34          8.68   o 
   1     4    22         66.63         86.40         13.87   o 
   1     6    20        149.62        122.62         18.98   o 
   8     1     0         86.79         77.62         18.82   o 
  -8     1     1         32.57         39.42         14.74   o 
  -8     1     4         35.53         25.20         11.35   o 
  -7     5     8         23.88         25.93         11.74   o 
   7     4     7          2.47          6.64          8.46   o 
  -7     3    12        210.42        210.96         26.68   o 
  -7     2    13         57.48         44.73         11.80   o 
   6     7     6         73.73         75.75         18.60   o 
  -6     7     9          1.18          5.04          7.15   o 
   6     6     9         31.06         31.78         19.00   o 
   6     5    11         84.64         70.47         24.15   o 
  -6     5    14         34.42         35.54         12.53   o 
   6     2    14         10.70         14.62         13.04   o 
  -6     2    17        245.09        236.45         21.85   o 
  -5     9     6         13.06          3.49          9.70   o 
  -5     3    19         32.79         16.52          7.11   o 
  -5     1    20         30.78         31.65          7.28   o 
  -5     5    17         79.62        103.20         21.30   o 
  -4    10     6          0.54          7.01          6.45   o 
  -4     9    11         25.14         24.13         12.35   o 
   4     8    12        171.71        176.64         19.01   o 
  -4     8    14        430.88        453.82         43.93   o 
   4     6    16          0.71         10.53          9.32   o 
   4     3    19          8.88         10.13          9.64   o 
  -4     6    18         11.04         16.77         10.70   o 
   3    11     0          0.47          7.75         10.59   o 
  -3    11     1         90.99         92.19         20.17   o 
  -3    11     2         28.92         26.78         12.73   o 
  -3    10    10        115.91        124.19         24.75   o 
   3     9    12        130.44        152.31         26.91   o 
  -3     8    16         33.82         23.12          7.17   o 
   3     4    20         34.45         49.79         17.04   o 
  -3     0    23         61.01         31.72         13.45   o 
   3     6    18          0.10          3.29          7.87   o 
  -3     7    18          2.05         13.08          8.94   o 
   2    11     6        159.25        171.85         27.54   o 
  -2    11     7        464.44        492.24         32.23   o 
   2    10    11          1.17          6.16          6.24   o 
  -2    10    12         77.35         84.06         19.21   o 
  -2     9    15          1.89          8.02          8.88   o 
   2     7    18        255.83        293.82         19.68   o 
   2     3    22         84.47         93.03         22.14   o 
  -2     3    23         10.43          8.08          6.42   o 
  -2     7    19         69.72         80.05         20.85   o 
   1    11     8         13.33         12.64          9.60   o 
   1     9    15         98.10        100.76         13.92   o 
  -1     1    24         44.94         47.91         15.37   o 
   0    11     9        997.99       1048.24         69.92   o 
   0     0    24        266.15        278.45         35.10   o 
   4    10     4          0.56         14.90          7.86   o 
   4     9     9          3.07          1.27         10.54   o 
  -8     2     1         64.52         67.89         17.75   o 
  -8     2     2          6.36          6.68          6.11   o 
  -8     2     3         44.79         50.97         15.93   o 
   8     1     1         39.40         46.38         14.74   o 
  -8     0     6         53.30         66.65         17.91   o 
  -8     1     5          0.34          8.79          6.62   o 
  -7     6     1        152.71        180.81         28.83   o 
  -7     6     2         39.28         37.36         15.37   o 
  -7     6     3        243.07        281.94         35.84   o 
   7     5     5          0.00          7.50          9.01   o 
   7     6     0          7.81         14.47         13.59   o 
   6     8     0         20.85         20.47         10.19   o 
  -6     8     1         23.75         32.77         14.40   o 
  -6     8     2        262.88        284.77         34.61   o 
  -6     8     3         99.19         80.25         19.24   o 
   5     9     4         11.27          7.27          9.78   o 
  -5     8    11        234.81        216.33         30.03   o 
   5     4    16         12.13          9.77          9.44   o 
  -4     3    21         10.00         18.87          8.59   o 
   4     1    20        425.58        484.52         49.05   o 
   4     0    20          2.86          5.66          9.71   o 
  -4     0    22        231.98        269.62         34.44   o 
   3    11     2        202.38        217.12         30.24   o 
   3    11     1         11.98         10.69          8.83   o 
  -3    11     3          4.93          9.52          5.99   o 
   3    10     9         71.94         96.73         14.90   o 
  -3     1    23        318.83        337.97         27.68   o 
  -1    11     9        515.30        465.07         46.05   o 
  -1    10    13        219.71        204.93         20.88   o 
   1     3    23        208.37        195.83         20.16   o 
  -1     5    22        285.65        311.69         32.28   o 
   1     7    19         51.52         38.45         13.90   o 
   0    10    13         19.24         24.87          6.68   o 
   0     1    24        141.25        163.34         27.72   o 
   8     2     0         22.57         15.78          9.55   o 
  -8     2     4         55.49         37.17         13.81   o 
  -8     1     6          0.37         12.65          9.01   o 
   8     1     2          0.80         16.12         11.26   o 
   7     6     1          0.51          7.17          9.97   o 
  -7     6     4        156.14        153.30         27.35   o 
  -7     5     9         19.30         12.87         10.35   o 
   7     3     9         56.87         64.63         14.44   o 
   7     2    10         40.95         42.90         13.90   o 
  -7     1    14         33.26         39.78         15.71   o 
   6     8     1        145.46        141.32         24.91   o 
  -6     8     4         76.68        104.31         21.72   o 
   6     7     7         71.18         91.78         20.10   o 
   5     8     9        120.98        154.07         22.95   o 
  -5     7    14         31.94         29.56         13.30   o 
  -5     6    16         11.55         18.91          7.03   o 
   5     3    17          0.29          1.67          7.53   o 
  -5     2    20         90.34         71.52         13.27   o 
   5     5    15          0.58          1.41          9.16   o 
  -5     9     7          2.66          2.49         15.90   o 
   4    10     5         21.56         22.89         11.89   o 
  -4    10     7         30.04         24.40          9.26   o 
  -4     1    22        410.04        398.40         24.08   o 
   3    11     3        259.28        262.65         33.96   o 
  -3    11     4         33.90         27.96          8.88   o 
  -3     9    14         26.26         35.15         14.53   o 
   3     3    21        109.55        131.00         25.91   o 
  -3     2    23          9.24         18.31         13.59   o 
   2    11     7         15.42         25.64         12.41   o 
  -2    11     8        174.93        199.21         20.81   o 
   2     1    23          5.90          5.63          9.12   o 
  -2     1    24        201.02        243.64         24.85   o 
  -2     0    24        259.15        291.19         36.35   o 
  -1     9    16        147.41        153.71         17.86   o 
  -1     8    18         16.88         29.42          8.72   o 
  -1     2    24         33.72         45.75         15.91   o 
  -1     4    23          6.96         11.83          9.79   o 
  -1     6    21          7.95          7.86          6.91   o 
   0    12     1          1.50          2.47          8.07   o 
   0    12     0        368.52        415.23         41.90   o 
   0     9    16        115.37        110.59         12.16   o 
   0     8    18         85.33         84.50         10.38   o 
   0     2    24         70.52         84.19         13.98   o 
   0     5    22         57.02         57.14         14.36   o 
   0     6    21        191.00        196.45         29.04   o 
   1    11     9        634.95        625.72         53.67   o 
   3     8    15          0.23          0.89          9.67   o 
   8     2     1         10.88         12.05         10.08   o 
  -8     2     5         61.48         69.27         16.55   o 
   8     1     3          3.24          2.61          8.98   o 
  -8     1     7          8.58          8.57          8.76   o 
   7     6     2          1.46          8.92          8.48   o 
  -7     6     5        198.55        199.10         30.19   o 
   7     5     6        258.88        286.11         35.37   o 
   7     4     8          8.52         15.79         10.57   o 
   7     0    11         28.17         62.46         19.52   o 
   6     8     2         13.20         21.72         11.36   o 
  -6     8     5         49.94         69.77         18.27   o 
  -6     7    10          0.92          6.29          7.93   o 
   6     6    10         93.41         83.02         17.02   o 
   6     4    13          5.21          8.95          8.23   o 
   6     3    14        274.25        280.37         31.42   o 
   6     1    15         77.24         81.53         17.30   o 
  -6     1    18          0.18          0.43          7.59   o 
  -6     0    18        104.66         88.08         18.73   o 
  -6     4    16         68.62         75.36         30.38   o 
   5     9     5         28.04         13.70          8.92   o 
   5     7    12        640.94        662.83         54.57   o 
   5     1    18         27.44         41.28         16.64   o 
   4     9    10         16.14         19.48          9.40   o 
  -4     9    12         12.70         24.96         21.13   o 
   4     7    15         30.91         21.39         11.56   o 
   4     2    20         80.70         87.96         21.30   o 
   3    11     4         28.26         28.83         12.34   o 
  -3    11     5        636.70        636.27         37.65   o 
  -3    10    11          7.78         15.32         10.48   o 
  -3     4    22        230.52        268.43         35.30   o 
  -3     5    21          0.08          1.56          8.03   o 
  -3     6    20         41.11         33.09         15.86   o 
   3     7    17         14.22          7.38          8.27   o 
   1    10    13         12.39         17.19          8.03   o 
   0    12     2        164.32        176.41         27.19   o 
   0    11    10         63.15         61.39         18.88   o 
   0     4    23         53.37         48.78         14.09   o 
  -8     3     2          7.26         13.96          8.79   o 
   8     2     2         10.51         15.51         10.22   o 
   8     0     4        108.91         92.49         21.02   o 
  -8     0     8        203.67        246.89         32.10   o 
  -8     2     6          6.77          4.09          7.71   o 
   7     6     3          6.36         24.63         12.28   o 
  -7     6     6         16.16         16.77         11.98   o 
  -7     3    13          7.23         12.05          6.75   o 
   7     1    11         66.31         50.81         17.17   o 
   6     8     3          2.67          1.22          8.17   o 
  -6     8     6         27.69         41.92         13.85   o 
  -6     6    13        781.20        834.94         60.08   o 
   6     5    12         13.90          6.75          9.43   o 
  -6     5    15          5.43         14.80          9.82   o 
  -5     9     8        356.42        375.38         25.44   o 
  -5     8    12         42.30         39.78         13.92   o 
   5     6    14         12.80         28.26         13.63   o 
  -5     4    19         78.74         95.96         21.91   o 
   4    10     6        104.59        106.42         22.18   o 
  -4    10     8         75.95         68.73         14.91   o 
   4     8    13         23.98         17.93          8.02   o 
  -4     8    15        293.01        312.43         36.90   o 
  -4     7    17        104.73        111.49         15.69   o 
  -4     2    22         49.12         57.75         12.14   o 
   4     5    18          1.07          3.61          9.93   o 
  -3    11     6        101.51         84.40         13.83   o 
   3     9    13         36.22         46.40         16.27   o 
   3     1    22         44.32         52.57         17.76   o 
   2    11     8        393.28        410.05         41.53   o 
  -2    11     9         86.08         84.78         19.61   o 
   2    10    12          7.73          6.67          9.64   o 
  -2    10    13         53.50         51.88         15.77   o 
   2     8    17         23.83         23.94         15.71   o 
  -2     8    18        109.92        115.05         16.12   o 
   2     6    20          3.30         20.44         12.36   o 
   2     2    23        201.05        234.76         42.71   o 
  -2     2    24        166.78        174.51         20.38   o 
   2     5    21          6.52          4.85          7.38   o 
  -2     5    22         40.79         34.85         12.86   o 
  -2     6    21        337.66        316.45         37.76   o 
   1    12     2        177.49        194.23         28.88   o 
   1    12     1          1.62         12.39         10.37   o 
   1    12     0        294.63        307.99         54.00   o 
  -1    12     1         59.47         57.28         16.44   o 
  -1    12     2         14.95          8.80          9.63   o 
   1     9    16          9.36          4.34          8.16   o 
   1     8    18        232.39        224.44         17.38   o 
   1     1    24        177.11        228.83         33.86   o 
  -1     7    20         10.51         16.50         10.37   o 
  -1    11    10          2.02          7.15          8.88   o 
   0    12     3         15.49          9.47          8.51   o 
   0     7    20        107.65        134.91         28.30   o 
   3    10    10          7.68          0.21          8.22   o 
   8     3     0         34.40         50.18         19.58   o 
  -8     3     1          4.94         10.13         10.59   o 
  -8     3     3          0.63          3.57          8.55   o 
  -8     3     4         26.81         25.86         12.57   o 
   8     2     3         23.63         21.47         12.71   o 
  -8     2     7         26.59         21.79          9.48   o 
   8     1     4         48.06         39.16         13.61   o 
  -8     1     8        124.90        127.31         28.68   o 
  -7     5    10        200.76        199.75         29.45   o 
   7     3    10        119.59        109.11         24.94   o 
  -7     4    12         12.54         22.16         10.01   o 
  -7     6     7          0.01          6.80          8.99   o 
   6     8     4         10.38         12.73         10.08   o 
   6     7     8          0.05          1.10          8.31   o 
  -6     7    11         47.77         48.26         14.44   o 
   6     2    15        193.37        204.70         31.79   o 
  -6     2    18         84.07         78.87         13.75   o 
   5     9     6        107.30        122.05         22.79   o 
   5     8    10         64.66         79.21         20.36   o 
  -5     3    20          1.64          8.20         11.69   o 
   5     2    18         76.41         82.16         20.21   o 
  -5     5    18         48.06         52.34         15.18   o 
   4     4    19         27.12         29.12         11.94   o 
  -4     5    20        194.89        194.14         30.29   o 
   3    11     5         53.29         51.63         16.42   o 
  -3     8    17        117.38        132.44         19.71   o 
   3     5    20        811.08        804.47         61.90   o 
   2     9    15        226.14        224.60         21.62   o 
  -2     9    16         86.82         95.84         16.37   o 
   2     4    22          2.60         15.78         11.18   o 
  -2     4    23         23.33         18.26         12.91   o 
  -1    10    14        192.44        192.46         20.86   o 
   1     6    21         17.28         18.26          7.38   o 
   1     5    22         68.66         55.72         11.03   o 
   0    12     4         10.14         14.79         10.49   o 
   0    10    14         85.61         98.01         11.80   o 
  -1    12     3          0.81          6.56          7.53   o 
   1    12     3          8.99          1.82          7.09   o 
   1    11    10         21.72         38.77         16.69   o 
  -1     3    24          3.23          2.57         14.43   o 
  -4     4    21          2.00          1.50          6.98   o 
   8     3     1         80.88         82.29         20.53   o 
  -8     3     5         22.23         26.71         14.34   o 
   7     6     4        169.82        170.65         27.85   o 
   7     4     9         37.73         33.28         14.33   o 
   7     2    11         10.52         18.49         10.14   o 
  -7     1    15          6.92          7.66          8.44   o 
   7     5     7          7.47          2.04          6.54   o 
  -6     8     7         39.07         25.25         20.39   o 
  -5     7    15         35.00         18.99         10.36   o 
  -5     1    21        143.84        138.58         14.35   o 
  -5     0    21        137.75        143.28         24.85   o 
  -5     6    17          7.97         11.80         10.90   o 
  -5     9     9         12.83         20.01         10.92   o 
   4    10     7        117.60        117.69         23.35   o 
  -4    10     9         20.77         24.80         15.86   o 
   4     9    11          6.53          6.99          9.13   o 
   4     6    17         20.61         19.42         17.51   o 
  -4     6    19         70.53         69.76         18.80   o 
  -3    11     7        373.09        388.44         29.23   o 
  -3    10    12         63.23         57.75         16.56   o 
  -3     9    15         85.28         80.67         19.80   o 
   3     6    19          5.66          8.28          6.14   o 
   3     4    21         45.10         41.41         14.82   o 
  -3     3    23         27.67         27.65         12.73   o 
   3     2    22          0.38         19.88         14.43   o 
  -3     7    19        156.79        184.11         30.02   o 
   2     7    19        238.37        247.46         22.88   o 
  -2     7    20         44.47         63.05         24.41   o 
   1    12     4         28.46          6.95          9.00   o 
  -1    12     4         24.77         19.38         11.69   o 
   1     2    24         16.75         24.92         14.25   o 
   0    12     5          0.49          0.05          9.11   o 
   0    11    11          5.28          9.96          9.41   o 
   0     3    24          4.85         11.77         10.30   o 
   8     3     2         42.53         47.39         16.07   o 
  -8     3     6        101.23        114.35         22.74   o 
   8     2     4         18.67         29.06         27.40   o 
   8     1     5         14.26          2.12          8.03   o 
  -8     1     9        296.45        286.40         35.61   o 
  -7     6     8         11.61         17.89         13.32   o 
  -7     5    11         10.91          7.05          9.73   o 
  -7     3    14        106.38        111.47         15.02   o 
   6     8     5         15.01         17.06         10.80   o 
  -6     8     8         36.75         33.26         14.13   o 
   6     6    11        111.67        119.03         20.49   o 
  -6     6    14         39.71         28.08         12.71   o 
   6     4    14         94.55         77.97         17.80   o 
   6     0    16          4.46          1.80          7.06   o 
   5     9     7         48.67         42.63         15.10   o 
  -5     8    13        101.85         96.23         20.50   o 
   5     4    17        148.58        154.64         22.88   o 
  -4     9    13          0.06          1.17          8.97   o 
   4     3    20         45.61         43.26         15.52   o 
  -4     3    22          1.75          8.04          6.16   o 
   3     8    16        368.49        383.14         41.06   o 
  -3     1    24         78.32         92.23         15.63   o 
   2     3    23         73.77         84.05         20.89   o 
  -2     3    24         16.69         21.02          8.28   o 
  -1    12     5         10.97         25.22         13.64   o 
  -1    11    11        106.44        102.32         22.52   o 
   1    10    14        152.58        148.92         18.30   o 
  -1     9    17         22.37         17.27          9.15   o 
  -1     0    25         42.13         26.22         13.86   o 
   1     7    20         72.61        105.80         21.75   o 
  -1     8    19         23.11         20.80          7.81   o 
   0     9    17         54.48         67.71         11.41   o 
   0     8    19        374.61        364.61         27.93   o 
   2    11     9         76.09         88.00         21.00   o 
   3    11     6          0.95          0.43          7.66   o 
   8     3     3         35.70         38.92         16.32   o 
  -8     3     7          2.94         11.91          9.84   o 
   8     0     6        109.85        119.49         24.07   o 
   7     6     5          2.42          9.56          8.17   o 
  -7     2    15        100.01         81.40         18.96   o 
   7     1    12         57.09         69.15         20.00   o 
   6     7     9          0.03         10.57          8.54   o 
   6     5    13         39.95         47.73         16.82   o 
   6     3    15         13.21         16.84          8.77   o 
   6     1    16          1.92          2.68          7.07   o 
  -6     1    19         48.18         42.44         10.34   o 
  -6     3    18         81.99         72.07         18.14   o 
  -6     4    17         10.33         23.44         14.11   o 
  -5     9    10        386.70        409.62         43.89   o 
   5     7    13          4.45          2.33          7.11   o 
   5     3    18         30.25         40.32         14.80   o 
  -5     2    21         66.27         64.42         18.01   o 
   5     0    19        146.60        150.73         28.02   o 
   4     8    14         81.38         74.41         13.71   o 
  -4     8    16         53.00         81.63         19.62   o 
   4     7    16         14.97         18.03          9.43   o 
   4     1    21         14.44          5.83          9.59   o 
  -4     1    23        410.06        441.79         32.73   o 
  -3    11     8         15.09         15.49         10.79   o 
   3    10    11        168.35        160.25         27.37   o 
   3     9    14        574.32        627.88         53.60   o 
   2    12     1        130.88        130.13         24.66   o 
   2    12     0         51.62         60.46         16.99   o 
  -2    12     1        218.27        242.03         33.42   o 
  -2    12     2         15.42         18.01         11.94   o 
   2    10    13        203.04        223.50         22.55   o 
  -2    10    14        231.24        235.66         33.29   o 
   1    12     5         24.56         14.76         10.76   o 
  -1     1    25        421.11        428.52         44.32   o 
  -1     5    23         26.62         20.19         11.33   o 
  -1     6    22         11.85         12.98         10.12   o 
   0    12     6        589.82        658.34         53.76   o 
   0     1    25         22.83         10.07          6.95   o 
   0     5    23         24.13         29.62         14.62   o 
   0     6    22          3.87          3.31          8.26   o 
   8     4     0         24.92         21.16         12.69   o 
  -8     4     1         88.76         83.26         21.36   o 
  -8     4     2         13.31         13.67         10.68   o 
  -8     4     3         43.10         42.99         16.25   o 
  -8     2     9          0.15          7.69         10.63   o 
   8     1     6        226.96        220.58         32.39   o 
  -8     1    10        305.61        330.90         38.59   o 
  -8     0    10         29.32         43.19         14.86   o 
  -7     7     1          0.59          9.41         10.26   o 
  -7     7     2        293.59        293.92         37.82   o 
  -7     7     3         37.45         38.60         15.68   o 
  -7     6     9         13.18         31.93         14.29   o 
   7     5     8         45.70         36.56         14.10   o 
   7     3    11          0.41          5.04         14.19   o 
   7     4    10          0.06          6.55         10.77   o 
  -6     7    12         14.82         10.33         10.17   o 
  -6     5    16        145.30        108.72         22.70   o 
   5    10     1         16.14         35.91         15.64   o 
   5    10     0         12.58         28.00         11.90   o 
  -5    10     1          0.96          9.81          7.65   o 
  -5    10     2          7.25          7.46          6.08   o 
  -5    10     3         58.28         36.06         12.38   o 
   5     8    11         34.56         37.94         17.10   o 
   5     6    15        125.33        139.20         25.53   o 
   5     1    19        254.29        271.77         37.14   o 
  -4    10    10         38.82         53.31         17.98   o 
  -4     7    18          1.06          6.36         10.82   o 
   3    11     7          9.21         25.01         11.54   o 
   3     7    18         95.04         90.00         14.48   o 
   3     3    22         78.99         91.17         21.92   o 
  -3     2    24         14.76         16.45          8.54   o 
   2    12     2        211.90        213.42         30.96   o 
  -2    12     3         21.28         12.67          9.38   o 
   2     0    24         49.15         54.95         18.48   o 
  -1    12     6        195.69        215.02         31.04   o 
   1    11    11        190.67        201.60         21.43   o 
  -1    10    15          5.26          3.28          5.50   o 
  -1     2    25          7.67          9.15          7.09   o 
   0    10    15          1.87          1.24          5.87   o 
  -3     5    22          0.95         16.65         12.52   o 
  -8     4     4          2.11          6.96          9.61   o 
  -8     4     5         25.10         32.42         14.03   o 
   8     3     4          0.03          1.66          9.39   o 
  -8     3     8         14.63         24.93         11.72   o 
   8     4     1          1.98          6.07         11.04   o 
   7     7     1         25.35         19.17         11.43   o 
   7     7     0          0.01          2.00          8.98   o 
  -7     7     4        200.39        238.46         34.15   o 
   7     6     6         77.73         89.06         21.44   o 
  -7     5    12        208.03        217.30         31.59   o 
  -7     1    16          4.03          3.95          8.88   o 
   7     2    12          1.76          8.84         10.00   o 
   6     8     6         21.31         13.09          8.58   o 
  -6     8     9        112.05        106.56         19.76   o 
   6     2    16         96.65         91.09         19.12   o 
  -6     2    19          1.98          6.54          8.88   o 
   5    10     2         24.95         25.80         12.53   o 
  -5    10     4         15.20         19.17          7.03   o 
   5     9     8        239.01        269.01         33.00   o 
  -5     4    20        111.56        117.72         24.50   o 
  -5     5    19          9.18         14.36         10.07   o 
  -5     7    16          1.67          3.18          9.58   o 
   4    11     0        104.19        138.75         25.67   o 
  -4    11     1         33.55         43.75         16.87   o 
  -4    11     2         26.72         49.14         11.42   o 
  -4    11     3         42.68         39.27         11.59   o 
   4     9    12         12.27         21.98         13.80   o 
  -4     9    14        211.04        240.94         33.14   o 
   4     5    19          0.09          4.11          9.54   o 
   4     2    21          0.19          7.59          6.61   o 
  -4     2    23        192.81        192.03         21.85   o 
  -3    10    13         16.63         10.03          9.99   o 
   3     0    23        266.40        238.36         36.48   o 
  -3     4    23        120.53        122.11         30.71   o 
  -3     6    21         49.56         66.57         20.13   o 
  -3     8    18        395.83        403.62         44.68   o 
   2    12     3         79.98         88.48         31.98   o 
  -2    12     4        119.27        138.95         24.92   o 
  -2    11    11        240.56        194.88         30.22   o 
  -2     9    17          5.61         12.55         11.50   o 
   2     8    18          2.50         27.30         14.25   o 
   2     5    22        193.54        197.22         38.87   o 
   2     1    24         30.03         42.39         27.86   o 
  -2     1    25        274.29        308.30         38.98   o 
  -2     8    19          0.98          0.79          8.91   o 
   1    12     6          0.75          3.38          7.09   o 
  -1    11    12         22.05         32.75         15.38   o 
   1     9    17          0.11          9.66          8.30   o 
   1     8    19        114.63        115.64         16.52   o 
  -1     4    24        202.35        216.39         29.14   o 
  -1     7    21         87.97         95.67         21.58   o 
   0    12     7          0.26          0.75          9.09   o 
   0    11    12          7.03         11.84         10.31   o 
   0     2    25        223.02        248.82         23.85   o 
   0     4    24          3.26          9.21          8.69   o 
   0     7    21         22.23         25.39         14.30   o 
   2    11    10        457.56        456.57         45.88   o 
   4    11     1          1.17         10.37         10.31   o 
   8     4     2         31.70         45.87         15.35   o 
  -8     4     6          5.20         10.24         12.72   o 
   8     2     6         44.33         66.32         19.67   o 
  -8     2    10         79.51         83.08         17.86   o 
  -7     7     5         38.23         54.36         18.18   o 
  -7     3    15          5.34         10.35          8.08   o 
   6     6    12          0.68          8.05          7.63   o 
   5    10     3         11.22         22.66         12.89   o 
  -5    10     5        124.92        114.52         14.30   o 
  -5     9    11         14.24          5.92          8.67   o 
  -5     8    14        277.29        287.45         45.15   o 
  -5     3    21         12.32          7.76          9.35   o 
   4    11     2        257.22        260.10         34.97   o 
  -4    11     4        304.58        293.98         25.93   o 
   4     6    18         37.45         47.36         13.22   o 
   4     4    20         19.49         12.67         10.90   o 
  -4     4    22         10.55         20.13         13.91   o 
  -4     5    21        253.65        325.45         40.24   o 
  -3    11     9        208.36        209.19         31.43   o 
  -3     9    16        173.61        152.64         27.12   o 
   3     1    23         30.66         49.72         18.47   o 
   2    12     4         55.84         47.71         16.75   o 
  -2    12     5         21.98         31.96         12.76   o 
   2     6    21         49.74         62.94         17.78   o 
  -2     5    23        365.47        370.55         42.72   o 
  -2     6    22         84.07         94.98         22.89   o 
  -1    12     7          1.95         11.26          8.07   o 
   1     1    25         26.66         29.28         15.61   o 
   1     0    25        302.96        285.37         38.95   o 
   8     3     5         35.77         24.67          9.66   o 
   8     1     7         64.69         71.06         20.02   o 
  -8     1    11        106.23        114.51         22.87   o 
  -8     3     9          0.81          0.93          9.56   o 
  -7     6    10          0.16          7.41          8.67   o 
   7     5     9          3.28         20.45         11.09   o 
   7     1    13        126.80        146.03         27.79   o 
   7     0    13          0.73         30.15         15.14   o 
  -7     2    16          1.38         16.55          9.88   o 
  -7     4    14          3.25         15.86         11.09   o 
  -7     7     6          0.54         18.33         13.72   o 
   6     9     0         22.83         41.81         15.70   o 
  -6     9     2        104.05        112.10         23.54   o 
  -6     9     3         37.69         37.53         13.31   o 
   6     8     7         90.96         86.80         24.66   o 
  -6     8    10         20.36         34.30         14.44   o 
  -6     7    13        108.92        101.98         25.91   o 
   6     4    15        221.68        199.45         31.45   o 
   6     7    10          2.10         11.15         10.16   o 
  -6     9     1          0.54          4.97         10.80   o 
  -5    10     6         15.75         18.08          7.53   o 
   5     7    14        521.07        561.43         51.92   o 
   5     5    17          2.18          8.55          9.84   o 
  -5     6    18         71.49         70.02         19.79   o 
   4    11     3          8.95          9.36          8.30   o 
  -4    11     5        201.79        204.93         21.82   o 
   4    10     9         30.42         31.44         12.31   o 
  -4    10    11        269.12        249.77         34.94   o 
  -4     6    20        160.52        171.29         30.18   o 
   3    11     8          6.78          6.54          9.08   o 
   3    10    12         19.50         15.38         10.63   o 
   3     5    21         39.04         30.44         18.29   o 
  -3     7    20        226.29        227.25         34.35   o 
   2    10    14         42.31         47.45         16.52   o 
  -2    10    15          0.00         12.51          8.48   o 
   2     7    20         84.97         70.17         18.13   o 
   2     4    23         17.71          4.07          8.45   o 
   2     2    24         82.49         94.16         22.88   o 
  -2     2    25        564.39        597.61         38.67   o 
  -2     4    24         72.62         75.98         16.60   o 
   1    12     7         29.52         31.00         13.33   o 
   1    11    12         20.19         31.18         10.73   o 
   1    10    15        267.99        303.87         25.79   o 
  -1     9    18        249.14        261.20         24.53   o 
   1     6    22        114.34         99.11         15.24   o 
   1     5    23         97.82         98.68         21.94   o 
   0    12     8        644.62        647.90         57.31   o 
   0     9    18        162.47        149.28         14.80   o 
   8     4     3          8.08         14.36         11.27   o 
  -8     4     7         13.69         13.94         11.67   o 
   7     7     3         48.52         66.67         18.62   o 
   7     6     7          0.89          2.04          7.03   o 
   7     4    11         16.39          8.42         17.51   o 
   6     5    14          1.27         14.47         13.89   o 
   6     3    16         14.39          6.57          5.98   o 
   6     9     1          0.02          1.47          8.45   o 
  -6     9     4         75.89         96.00         20.22   o 
   5    10     4         39.34         45.68         15.86   o 
   5     4    18         12.82         17.23          9.96   o 
   5     8    12         34.70         48.00         15.62   o 
   5     9     9          0.02          7.91         10.55   o 
  -4     8    17          2.40         20.79          9.74   o 
   4     3    21          0.24          4.46          8.10   o 
   4     8    15         37.51         66.26         18.20   o 
  -3    11    10          7.42         22.22         12.20   o 
   3     9    15         86.78         94.25         21.42   o 
   3     8    17        151.48        156.36         26.93   o 
   3     6    20          8.53          3.52          7.14   o 
   3     4    22         14.89         19.27         10.69   o 
  -3     3    24         87.22        106.59         17.43   o 
   3     2    23        324.78        346.35         42.31   o 
   2    12     5         13.71         13.97         10.73   o 
  -2    12     6       1097.47       1141.68         53.64   o 
   1     7    21        176.10        167.32         19.10   o 
   1     2    25        194.67        184.08         31.04   o 
  -1     3    25          9.13          5.48          9.21   o 
   1     4    24         22.44         24.52         14.93   o 
  -1     8    20        174.18        199.89         31.05   o 
   0     8    20         44.83         36.60          9.44   o 
   0     3    25         19.05         20.10         13.14   o 
  -2     7    21          5.37          0.28          6.69   o 
  -5     1    22          3.07          4.06          7.10   o 
   8     3     6          0.45          0.19          8.53   o 
   8     2     7          4.88          7.61         10.51   o 
  -8     2    11         65.26         45.92         15.30   o 
   8     0     8         23.61         24.80         11.55   o 
   7     7     4          4.08         12.88         12.51   o 
  -7     7     7          0.06          3.65          7.62   o 
  -7     6    11          0.70          9.71         11.10   o 
  -7     5    13        186.30        218.96         31.06   o 
   7     2    13         14.06          9.66          6.19   o 
   6     9     2          2.90          7.31          9.72   o 
   6     1    17         36.32         32.07         21.66   o 
  -6     1    20        346.33        367.89         29.31   o 
  -6     3    19          4.67          0.06          9.80   o 
  -6     5    17         74.82         60.30         29.35   o 
  -6     9     5        107.48        131.43         24.47   o 
   5     3    19         16.35          7.09         23.74   o 
  -5    10     7         35.57         38.20         11.71   o 
   4    11     4        476.02        439.51         44.15   o 
   4     7    17         13.27         16.74         11.18   o 
  -4    11     6        285.42        296.15         37.11   o 
  -3    10    14         29.02         36.19         14.02   o 
   2    12     6          4.56          7.40         10.98   o 
  -2    11    12          6.78          4.75          7.85   o 
  -1    11    13         76.15         74.86         18.89   o 
  -1    10    16        119.49        131.75         17.69   o 
   0    11    13         79.35        100.90         23.14   o 
   0    10    16        119.72        117.84         16.50   o 
  -2    12     7        104.54         88.59         19.47   o 
   2    11    11        334.53        332.83         39.70   o 
  -4     3    23          1.85          7.00         10.35   o 
  -8     4     8        117.30        162.87         27.37   o 
  -8     3    10          0.00          5.22          8.33   o 
   8     1     8        109.77        116.33         24.67   o 
  -8     1    12        303.59        368.40         41.34   o 
   7     5    10          4.39         13.61          7.41   o 
  -7     1    17        164.52        173.72         27.93   o 
   6     9     3          7.77         12.92         11.65   o 
   6     8     8         57.68         80.51         20.18   o 
  -6     9     6          0.05         11.35          8.81   o 
   5    10     5         24.54         37.57         14.78   o 
  -5     9    12         15.65         17.07         10.33   o 
  -5     8    15        209.50        235.19         36.60   o 
  -5     7    17          5.27          5.41          8.80   o 
   4    11     5         21.62         14.78          7.61   o 
  -4    10    12         55.72         40.54         15.14   o 
  -4     9    15         58.27        108.74         23.35   o 
   3    12     1         43.57         46.74         14.66   o 
   3     7    19          0.20         13.26         10.47   o 
   2     9    17          7.97         14.37          9.64   o 
  -2     9    18        190.89        198.59         29.95   o 
   2     3    24         44.48         40.25         14.06   o 
  -2     3    25         44.08         96.49         24.34   o 
   1     9    18         71.04         70.98         13.14   o 
  -1     5    24         46.07         49.10         18.48   o 
  -1     6    23         98.07         92.11         22.13   o 
  -3    12     2         28.04         63.46         17.92   o 
   3    12     0          9.75         18.61         12.35   o 
  -3     1    25         94.34         87.92         21.40   o 
  -4     0    24         48.43         60.63         18.25   o 
  -5     2    22         21.69         25.16         11.08   o 
   7     6     8         23.24          8.90         10.01   o 
  -7     3    16         31.68         43.41         14.94   o 
  -7     4    15        276.02        309.21         38.53   o 
   6     7    11         20.72         24.11         11.08   o 
  -6     7    14         72.64         73.42         18.83   o 
   6     2    17         85.73         92.69         15.69   o 
  -6     2    20         32.09         67.46         17.63   o 
   6     6    13        276.55        299.03         38.48   o 
   5     9    10         64.18         70.61         17.61   o 
   3    12     2         34.51         45.56         16.77   o 
   3    10    13          2.90          7.45         11.37   o 
  -3     9    17         80.00        114.64         21.47   o 
   2     8    19          0.02         10.82         11.93   o 
  -1     1    26         64.17         68.86         18.41   o 
   1     8    20          7.65          8.40          9.42   o 
   0     1    26         20.90         10.02          8.87   o 
   0     0    26        238.35        257.52         34.35   o 
   0     5    24         61.25         45.75         14.99   o 
   0     6    23         96.61        106.53         23.60   o 
  -3    12     3          8.35          1.45          6.43   o 
  -4     1    24        396.63        419.50         44.24   o 
  -5     4    21          9.39          0.66          8.06   o 
  -8     4     9         36.37         38.26         16.38   o 
   8     3     7          2.62          5.27          7.15   o 
  -8     3    11         26.59         15.75         11.15   o 
   8     2     8         25.69         14.36          8.39   o 
  -7     2    17         45.46         40.82         13.92   o 
   7     1    14          9.68         20.20         10.34   o 
   6     9     4          8.13         21.23         11.16   o 
   5    10     6         83.92         98.48         22.75   o 
   5     7    15          3.40          4.06          8.64   o 
   4     5    20          2.31          5.74          8.45   o 
   3    12     3         61.95         58.02         17.87   o 
   2    10    15         96.52         83.60         21.50   o 
  -2    10    16         58.19         70.07         18.93   o 
   1    10    16         67.83         65.61         12.63   o 
  -1     4    25         35.48         50.52         16.92   o 
  -1     7    22        174.99        177.23         31.02   o 
   0     7    22        123.00        141.91         26.28   o 
   1    12     9        287.06        288.61         38.03   o 
  -3    12     4          6.91         28.83         14.08   o 
   8     1     9         62.92         62.07         18.03   o 
  -7     6    12         64.24         70.49         19.57   o 
   7     4    12         66.71         63.91         12.92   o 
   7     3    13          0.56          0.44         13.56   o 
  -7     5    14         15.15          6.95         10.34   o 
   6     8     9         20.64         22.88         10.97   o 
  -6     8    12         73.69         72.12         19.21   o 
  -6     4    19          0.45          7.09         10.10   o 
  -5     9    13         48.13         56.63         17.48   o 
   5     5    18          8.11          7.44          8.38   o 
  -5    10     9         93.43        104.77         24.95   o 
   4     6    19        257.68        243.99         34.61   o 
   4     4    21        168.25        140.80         27.28   o 
   4     8    16         92.86         99.95         22.49   o 
   3    12     4         21.19         21.11         11.35   o 
   2    11    12        133.87        151.03         26.85   o 
  -2    11    13         55.69         65.64         17.65   o 
   2     6    22          3.41          2.20         10.56   o 
   2     5    23         77.04         85.78         21.74   o 
  -1     2    26         42.44         43.53         12.10   o 
   0    11    14         25.91         38.18         14.64   o 
   0     9    19          0.37         18.58         11.15   o 
   0     2    26        238.37        322.37         38.56   o 
   0     4    25         46.73         65.32         17.58   o 
  -1     9    19         94.69         77.33         19.85   o 
  -3    12     5         80.49        115.77         23.76   o 
   3     9    16         58.76         36.35         15.32   o 
   3     8    18         11.15         10.95          9.48   o 
   7     7     6          2.05         12.34         10.19   o 
   7     2    14         19.24          8.47         16.72   o 
   6     9     5          8.11         15.77         11.67   o 
   6     3    17         26.10         27.91         10.09   o 
  -6     5    18         30.46         23.12         10.49   o 
  -6     9     8          2.08          2.27         18.65   o 
   5     4    19          0.65          8.53         10.69   o 
  -4    10    13          0.37          0.48          8.76   o 
  -3    10    15         70.84         72.03         17.73   o 
   3     5    22          0.24          5.95         11.83   o 
   3     6    21          0.08          5.29          9.78   o 
  -1    11    14         23.74         18.54         12.36   o 
   1     5    24        322.59        340.13         40.90   o 
   1     6    23          6.96          5.15         11.48   o 
   0    13     2         35.46         29.65         14.24   o 
   0    10    17          0.10          8.02          8.93   o 
  -3    12     6         57.73         50.19         15.18   o 
   4     9    14         53.17         67.19         19.37   o 
  -5     0    23         77.33         50.52         14.59   o 
  -6     3    20          0.90          3.33          8.66   o 
   8     3     8         51.75         49.19         16.96   o 
  -7     1    18         19.76          6.75         10.32   o 
  -7     3    17         71.21         54.02         16.42   o 
  -7     4    16         34.81         40.76         15.05   o 
   6     1    18          6.84          9.75          9.18   o 
   6     7    12         87.74        121.78         26.39   o 
  -6     7    15          4.95          6.18         12.79   o 
   5    10     7          9.90          3.84          8.25   o 
  -5     8    16         55.84         61.91         18.80   o 
  -4     9    16         21.23         16.26         10.23   o 
   4     7    18         13.46         39.67         17.90   o 
   3    12     5          3.46          8.52          9.78   o 
   2     4    24         79.36         54.01         16.67   o 
  -1    10    17          0.05         13.28         11.03   o 
   1     7    22         28.11         17.30         15.73   o 
   0    13     3        162.62        172.56         28.51   o 
   0     8    21        159.93        179.04         21.19   o 
  -2     4    25          8.55          9.50         10.44   o 
  -6     1    21        170.49        202.52         29.82   o 
  -8     3    12         18.72         28.72         13.66   o 
  -7     6    13          8.26         21.95         11.38   o 
  -6     9     9         15.54          9.06          8.08   o 
   3     7    20          9.30         31.24         16.04   o 
   1    11    14          5.45          8.65          9.13   o 
   1     9    19         46.69         54.06         17.77   o 
  -1     3    26        104.95        121.34         25.65   o 
   1     4    25          0.68         13.64          8.36   o 
   0    13     4         86.98         56.35         15.89   o 
  -1    13     3         37.61          7.36         10.47   o 
   2     9    18          4.19          7.33          9.96   o 
  -7     2    18         45.08         40.14         14.61   o 
   6     8    10          0.69          7.45          8.85   o 
  -6     8    13         58.30         64.97         20.00   o 
  -5     9    14        166.07        196.03         30.25   o 
   5     8    14          1.39          8.55          8.29   o 
   1    10    17         13.88         19.82         11.71   o 
   0     3    26          0.92          8.92         10.19   o 
   2    10    16          0.83         18.87         11.48   o 
   2    11    13          1.19          8.38         10.30   o 
   2    12     9        120.35        144.43         27.85   o 
  -6     2    21         45.62         38.37         13.59   o 
  -9     1     3         49.70         45.57         15.19   o 
   7     6    10         75.41         82.25         19.95   o 
   6     9     7         46.85         28.86          9.71   o 
   5     7    16         15.09         15.43         13.63   o 
  -5    11     3        145.80        112.72         24.42   o 
   4    11     8        181.75        202.34         29.78   o 
  -3    10    16          2.02          3.44          5.82   o 
   1    13     4         52.18         45.41         14.54   o 
   1     8    21          8.22         28.99         17.73   o 
   0    13     5         37.91         34.70         14.21   o 
   0     6    24          4.40         38.13         14.51   o 
  -1    11    15        211.39        220.19         32.75   o 
   9     1     0         45.08         32.99         13.03   o 
  -9     1     1         38.37         33.53         13.64   o 
  -9     1     4         43.71         24.05         10.40   o 
   8     2    10         12.55         23.93         13.49   o 
   6     4    17         10.10          6.84          9.99   o 
  -6     9    10         14.36         16.30         11.45   o 
  -5    11     4         20.85         19.78         10.64   o 
   4     5    21         18.41         33.77         15.44   o 
   0     5    25         70.48         87.09         22.20   o 
   0     7    23         20.59         28.43         12.87   o 
   3     9    17         11.14         16.20         11.49   o 
   4     8    17         32.76         30.95         17.72   o 
   9     1     1          0.36         22.95         14.04   o 
  -9     1     5          0.26         12.37         10.65   o 
  -7     4    17         32.51          3.19         10.15   o 
   3    12     7         11.38          1.66         10.84   o 
   1    13     5         24.93         54.80         18.25   o 
   0     9    20        126.77        112.15         23.76   o 
  -5    11     5         62.72        112.04         23.65   o 
  -9     1     6          2.31          2.74          9.09   o 
  -7     5    16          7.00         17.12         11.48   o 
  -1     4    26          3.97          1.85          9.20   o 
