# Supplementary material for: Charge density studies of multicentre two-electron bonding of an anion radical at non-ambient temperature and pressure
Source: IUCrJ. 2021 Jun 12;8(Pt 4):644–54. doi: 10.1107/S2052252521005273 (PMC8256703; doi:10.1107/S2052252521005273)
Supplement: Supplementary file 10 [file m-08-00644-sup10.hkl]

 
# fcf, LIST 4 option, 
# notice sigma(Iobs) is replaced by sigmaw(Iobs)
# where in the weighting scheme, Weight(hkl) = 1/sigmaw^2 )
# Weight(hkl) =   1/sigma^2
# Input diffraction data were   Ihkl
# Structure was refined vs Ihkl
# written by  MoPro v20.01 

data_310K
_shelx_title ' written by MoPro v20.01'
_shelx_refln_list_code        4
_shelx_F_calc_maximum      425.32
_exptl_crystal_F_000       700.00
_reflns_d_resolution_high  0.7519

loop_
 _symmetry_equiv_pos_as_xyz
'x, y, z'
'-x+1/2, y+1/2, -z+1/2'
'-x, -y, -z'
'x-1/2, -y-1/2, z-1/2'

_cell_length_a     6.8752
_cell_length_b    10.1004
_cell_length_c    20.5391
_cell_angle_alpha  90.000
_cell_angle_beta   94.709
_cell_angle_gamma  90.000


loop_ 
 _refln_index_h 
 _refln_index_k 
 _refln_index_l 
 _refln_F_squared_calc 
 _refln_F_squared_meas 
 _refln_F_squared_sigma
 _refln_observed_status
  -9    -1    -1          0.97          1.72          7.91   o 
  -9    -1     0         35.51         19.56         11.27   o 
  -9    -1     1         34.06         49.07         16.96   o 
  -9    -1     2         15.05          9.42          9.16   o 
  -9    -1     3         46.89         39.76         14.01   o 
  -9    -1     4         35.05         31.97         11.41   o 
  -8    -4    -3          9.02         19.62         11.84   o 
  -8    -4    -2         25.59         43.61         14.94   o 
  -8    -4     0         23.06         21.43         13.80   o 
  -8    -4     1         84.88         92.01         20.22   o 
  -8    -4     2          9.93          9.43          9.91   o 
  -8    -4     4          1.94          5.30          9.58   o 
  -8    -4     5         19.13         16.69         12.25   o 
  -8    -4     6          5.09         11.82         11.27   o 
  -8    -4     7         13.17         19.30         11.62   o 
  -8    -4     8        103.49        128.22         23.57   o 
  -8    -4     9         36.93         24.83         14.11   o 
  -8    -4    10          3.25          6.21          8.93   o 
  -8    -4    11         25.68          8.14          9.00   o 
  -8    -4    12          0.79          8.35          7.31   o 
  -8    -3    -8         48.50         32.42         12.62   o 
  -8    -3    -7          3.43         21.16         11.91   o 
  -8    -3    -5         31.42         20.61         10.87   o 
  -8    -3    -4          0.21         20.84         11.94   o 
  -8    -3    -3         27.35         39.23         17.16   o 
  -8    -3    -2         28.29         50.66         11.17   o 
  -8    -3    -1         67.89         92.12         18.82   o 
  -8    -3     0         35.92         27.48         15.41   o 
  -8    -3     1          2.69         17.82         13.51   o 
  -8    -3     2          8.19          1.70          7.51   o 
  -8    -3     3          0.21          6.06         13.30   o 
  -8    -3     4         26.31         36.46         17.53   o 
  -8    -3     5         18.80         16.50         10.62   o 
  -8    -3     6         78.59         46.03         16.75   o 
  -8    -3     7          2.85         16.06          8.44   o 
  -8    -3     8          9.61         10.89          7.63   o 
  -8    -3     9          1.26          0.36          8.28   o 
  -8    -3    11         21.98          9.48          7.93   o 
  -8    -3    12         13.16         21.00         10.36   o 
  -8    -3    13          0.04          9.03         12.41   o 
  -8    -2   -10          8.58          1.43          8.64   o 
  -8    -2    -8         27.05         22.20         14.89   o 
  -8    -2    -6         41.48         19.80         10.84   o 
  -8    -2    -5          5.01         18.12         11.30   o 
  -8    -2    -4         18.42         18.28         10.37   o 
  -8    -2    -3         17.44         22.60         14.22   o 
  -8    -2    -2          8.96          5.39         10.65   o 
  -8    -2    -1          8.07          8.78          9.57   o 
  -8    -2     0         15.10         10.93          7.37   o 
  -8    -2     1         50.75         60.25         15.63   o 
  -8    -2     3         36.29         22.91         12.04   o 
  -8    -2     4         53.85         47.92         13.52   o 
  -8    -2     5         45.95         53.41         11.01   o 
  -8    -2     6          7.14          1.01          6.00   o 
  -8    -2     7         22.12         33.76          9.48   o 
  -8    -2     8          0.03          7.24          8.72   o 
  -8    -2    10         66.37         77.34         11.81   o 
  -8    -2    11         62.78         66.61         16.59   o 
  -8    -1    -9         52.02         74.04         17.36   o 
  -8    -1    -8         99.05        110.96         25.54   o 
  -8    -1    -7         53.81         69.72         20.97   o 
  -8    -1    -6        205.89        246.37         30.72   o 
  -8    -1    -4         46.48         61.07         16.45   o 
  -8    -1    -3          1.95          8.07          9.01   o 
  -8    -1    -2          1.56          3.42          7.59   o 
  -8    -1    -1         30.72         32.27         11.33   o 
  -8    -1     0         80.34         67.38         16.48   o 
  -8    -1     1         31.26         28.48         13.44   o 
  -8    -1     2        120.11        100.30         19.53   o 
  -8    -1     3          1.89          4.07          8.97   o 
  -8    -1     4         34.13         42.77         12.93   o 
  -8    -1     6          0.76          7.50          9.19   o 
  -8    -1     7          7.96          8.21          7.92   o 
  -8    -1     8        115.50        140.16         22.35   o 
  -8    -1     9        263.00        274.66         32.64   o 
  -8    -1    10        279.50        284.99         34.33   o 
  -8    -1    11         92.67        101.99         21.29   o 
  -8     0    -8         17.20          5.32          6.89   o 
  -8     0    -6         96.54        121.10         23.68   o 
  -8     0    -4        108.63        126.13         23.04   o 
  -8     0     0         10.37         19.71         12.08   o 
  -8     0     2        120.49        144.45         22.64   o 
  -8     0     4         95.62         94.24         18.29   o 
  -8     0     6         46.57         54.62         16.93   o 
  -8     0     8        169.63        163.02         24.91   o 
  -8     0    10         30.11         40.95         14.95   o 
  -8     1    -8         99.05         42.45         13.06   o 
  -8     1    -7         53.81         70.06         21.52   o 
  -8     1    -6        205.89        181.03         26.74   o 
  -8     1    -5         11.88         16.76         11.86   o 
  -8     1    -4         46.48         27.13         12.88   o 
  -8     1    -2          1.56          3.85         11.70   o 
  -8     1    -1         30.72         44.42         15.12   o 
  -8     1     0         80.34         63.81         17.12   o 
  -8     1     1         31.26         17.11          9.99   o 
  -8     1     2        120.11         88.86         18.87   o 
  -8     1     3          1.89         11.63          9.33   o 
  -8     1     4         34.13         39.97         17.25   o 
  -8     1     5          0.07          3.36         10.66   o 
  -8     1     8        115.50        159.73         24.74   o 
  -8     1     9        263.00        255.59         34.28   o 
  -8     1    10        279.50        248.75         33.02   o 
  -8     1    11         92.67         77.11         20.32   o 
  -8     1    12        271.45        255.94         35.12   o 
  -8     2    -7          6.75          8.31         10.68   o 
  -8     2    -6         41.48         29.63         13.91   o 
  -8     2    -5          5.01          2.51          6.73   o 
  -8     2    -4         18.42         16.84         10.13   o 
  -8     2    -3         17.44         22.28         13.66   o 
  -8     2    -2          8.96          6.84         11.76   o 
  -8     2    -1          8.07          5.55         11.56   o 
  -8     2     0         15.10         23.58         10.99   o 
  -8     2     1         50.75         62.01         17.01   o 
  -8     2     2          5.71         10.87         10.13   o 
  -8     2     3         36.29          6.48         13.41   o 
  -8     2     4         53.85         65.05         17.49   o 
  -8     2     5         45.95         39.75         14.38   o 
  -8     2     7         22.12         33.60         12.69   o 
  -8     2     9          0.54         11.75         12.47   o 
  -8     2    10         66.37         79.73         18.49   o 
  -8     2    11         62.78         76.67         19.93   o 
  -8     3    -5         31.42         17.93         10.62   o 
  -8     3    -3         27.35         23.14         11.49   o 
  -8     3    -2         28.29         32.32         17.23   o 
  -8     3    -1         67.89         97.48         22.27   o 
  -8     3     4         26.31          2.07          7.82   o 
  -8     3     5         18.80          9.86         10.08   o 
  -8     3     6         78.59         83.65         21.53   o 
  -8     3     7          2.85          9.04          8.68   o 
  -8     3     8          9.61          9.66          7.71   o 
  -8     4    -3          9.02          3.34         13.31   o 
  -8     4    -2         25.59         12.78          9.19   o 
  -8     4     0         23.06          1.89         10.32   o 
  -8     4     1         84.88         86.45         18.94   o 
  -8     4     2          9.93          2.59          8.91   o 
  -8     4     3         34.63         42.10         16.30   o 
  -8     4     6          5.09         16.02          9.11   o 
  -8     4     7         13.17         10.78         11.66   o 
  -7    -7    -5          2.91          5.84          7.82   o 
  -7    -7    -4          4.15          4.44          9.68   o 
  -7    -7    -3         38.28         56.83         19.18   o 
  -7    -7    -2         11.15          1.62          7.30   o 
  -7    -7    -1         22.34         33.84         14.70   o 
  -7    -7     2        270.65        237.25         31.58   o 
  -7    -7     3         31.05         28.97         12.99   o 
  -7    -7     4        176.50        159.32         26.16   o 
  -7    -7     5         33.14         37.82         14.03   o 
  -7    -7     8         11.64          7.87         10.58   o 
  -7    -6   -10         66.63         79.27         19.68   o 
  -7    -6    -9          0.21          0.15         10.19   o 
  -7    -6    -8         23.39        110.49         22.44   o 
  -7    -6    -6         73.69         78.58         17.84   o 
  -7    -6    -4        155.77        181.77         26.60   o 
  -7    -6    -2          1.63          4.74          9.09   o 
  -7    -6    -1          0.76         24.42         11.36   o 
  -7    -6     0          7.21          3.16         10.64   o 
  -7    -6     1        134.01        156.72         24.73   o 
  -7    -6     2         37.80         28.14         15.79   o 
  -7    -6     3        215.52        221.83         30.09   o 
  -7    -6     4        142.62        140.99         22.56   o 
  -7    -6     5        171.88        202.57         27.87   o 
  -7    -6     6         12.34          6.34          8.75   o 
  -7    -6     8          9.21          2.28          8.26   o 
  -7    -6     9         10.28         18.50         13.00   o 
  -7    -6    10          0.50          2.77          9.72   o 
  -7    -6    11          0.29          7.83         10.36   o 
  -7    -6    12         60.12         89.21         19.38   o 
  -7    -6    13          6.32          7.36          9.57   o 
  -7    -6    14          3.04         47.84         14.72   o 
  -7    -5    -9          2.95          0.10          9.89   o 
  -7    -5    -8         38.99         50.06         14.84   o 
  -7    -5    -7          7.43          9.39          9.79   o 
  -7    -5    -6        237.50        215.45         27.58   o 
  -7    -5    -5          0.00          1.01          9.08   o 
  -7    -5    -4        172.94        170.05         24.60   o 
  -7    -5    -3          6.21          6.10         11.99   o 
  -7    -5    -2          4.72          0.82          9.74   o 
  -7    -5    -1         52.22         59.02         16.45   o 
  -7    -5     0         28.52         30.70         15.71   o 
  -7    -5     2        165.16        154.92         23.92   o 
  -7    -5     3         24.91         27.26         16.83   o 
  -7    -5     4         74.97         71.71         17.58   o 
  -7    -5     5         21.97         13.70          9.64   o 
  -7    -5     7         34.70         41.18         13.97   o 
  -7    -5     8         19.86         16.43         11.29   o 
  -7    -5     9         15.91          8.54         10.60   o 
  -7    -5    10        184.42        190.70         32.50   o 
  -7    -5    11         10.38         15.88         10.12   o 
  -7    -5    12        182.80        161.99         24.66   o 
  -7    -5    13        161.57        145.29         22.91   o 
  -7    -5    14         14.76          5.65          8.09   o 
  -7    -4   -12         57.42         44.25          8.24   o 
  -7    -4   -11         11.03          9.03          3.74   o 
  -7    -4    -9         27.49         27.81          7.50   o 
  -7    -4    -8          7.11          3.64          4.52   o 
  -7    -4    -7          2.88          6.00          7.57   o 
  -7    -4    -5          3.21          4.37          9.03   o 
  -7    -4    -4        144.41        185.68         25.00   o 
  -7    -4    -3        151.59        226.19         29.67   o 
  -7    -4    -2         31.98         36.83         17.33   o 
  -7    -4    -1         57.89         47.65         13.48   o 
  -7    -4     0         78.50         81.65         17.02   o 
  -7    -4     1         42.27         51.92         14.70   o 
  -7    -4     2          3.04          0.32          9.03   o 
  -7    -4     4          0.02          2.51          6.57   o 
  -7    -4     5          7.59          5.66         10.00   o 
  -7    -4     6         40.32         29.72         10.68   o 
  -7    -4     7        110.06         89.64         20.89   o 
  -7    -4     9        129.73        195.23         27.79   o 
  -7    -4    10        100.40        114.38         21.20   o 
  -7    -4    11          3.01          4.66          7.69   o 
  -7    -4    12         10.66          8.85         15.45   o 
  -7    -4    13          0.09          2.95          7.56   o 
  -7    -3   -12          4.19          3.33          7.23   o 
  -7    -3   -10         95.23        112.46         15.05   o 
  -7    -3    -9         48.78         45.79          8.54   o 
  -7    -3    -7        172.41        164.68         22.76   o 
  -7    -3    -5          5.80         15.07          5.93   o 
  -7    -3    -4         10.56         13.50         10.02   o 
  -7    -3    -3          1.25          1.63          4.47   o 
  -7    -3    -2         47.23         38.31         13.22   o 
  -7    -3    -1         11.81         15.69          6.07   o 
  -7    -3     0          0.04          1.52         10.15   o 
  -7    -3     1        450.94        497.33         28.05   o 
  -7    -3     2         98.49        125.15         15.18   o 
  -7    -3     3         39.83         35.10          8.82   o 
  -7    -3     4         66.50         70.39          9.21   o 
  -7    -3     6        251.56        257.05         15.44   o 
  -7    -3     7          0.56          7.49          6.52   o 
  -7    -3     8         34.38         35.20          8.70   o 
  -7    -3     9         94.65         78.66          9.64   o 
  -7    -3    10          7.17          2.24          7.72   o 
  -7    -3    11         13.29          2.11          5.39   o 
  -7    -3    12        195.99        206.89         26.87   o 
  -7    -3    13          6.72          7.42          5.93   o 
  -7    -3    14         87.39        126.79         19.70   o 
  -7    -2   -14         15.34          7.64          7.21   o 
  -7    -2   -13         15.48         24.62          8.97   o 
  -7    -2   -12          1.12          1.73          3.95   o 
  -7    -2   -11          7.92         10.57          5.59   o 
  -7    -2   -10         34.60         34.08         13.31   o 
  -7    -2    -9        173.26        213.62         11.97   o 
  -7    -2    -8          9.72         19.24         18.12   o 
  -7    -2    -7         12.35         13.54          5.44   o 
  -7    -2    -5         31.44         33.36         15.47   o 
  -7    -2    -4          0.04         30.94         15.72   o 
  -7    -2    -3         11.78         30.65         11.75   o 
  -7    -2    -2         26.20         33.28         14.89   o 
  -7    -2    -1        179.48        197.97         16.59   o 
  -7    -2     0         34.37         23.46          5.68   o 
  -7    -2     1         44.74         42.54         23.67   o 
  -7    -2     2         15.99          6.02          5.44   o 
  -7    -2     3        130.77        105.00         32.15   o 
  -7    -2     4        279.14        284.45         20.14   o 
  -7    -2     5         26.01         47.11          7.99   o 
  -7    -2     7        101.71         98.81          9.71   o 
  -7    -2     8         46.13         35.52         15.16   o 
  -7    -2     9          7.87          4.36          5.17   o 
  -7    -2    11        141.31        119.76         22.09   o 
  -7    -2    13         59.58         48.59          7.15   o 
  -7    -2    14          1.38          5.09          8.86   o 
  -7    -2    15         79.21         96.94         18.68   o 
  -7    -2    17         39.82         14.99         11.56   o 
  -7    -2    18         38.00         61.07         21.28   o 
  -7    -1   -14          7.53         25.74         12.21   o 
  -7    -1   -13        112.06         94.16         21.34   o 
  -7    -1   -12         48.95         55.33         21.18   o 
  -7    -1   -11         59.86         66.42         17.77   o 
  -7    -1   -10          1.31          4.59          8.80   o 
  -7    -1    -9          6.16          8.96          7.97   o 
  -7    -1    -8         23.13         22.41         11.09   o 
  -7    -1    -7         20.15         19.03         13.27   o 
  -7    -1    -6        161.71        139.71         21.10   o 
  -7    -1    -5        187.15        203.96         27.05   o 
  -7    -1    -4          1.00          3.36          8.41   o 
  -7    -1    -3         77.67         50.44         13.91   o 
  -7    -1    -2         39.61         28.30         10.70   o 
  -7    -1    -1          0.58          3.21          7.12   o 
  -7    -1     0        236.64        260.27         27.10   o 
  -7    -1     1          3.04          3.81          8.27   o 
  -7    -1     2          7.71          9.65          6.89   o 
  -7    -1     3        154.00        174.21         23.17   o 
  -7    -1     4        325.23        299.78         29.12   o 
  -7    -1     5         64.20         47.42         14.61   o 
  -7    -1     6         72.93         68.19          8.91   o 
  -7    -1     8         24.30         28.47          8.59   o 
  -7    -1     9        262.07        263.27         11.16   o 
  -7    -1    10         27.33         39.82         11.98   o 
  -7    -1    14         29.34         20.54          9.58   o 
  -7    -1    15          7.12          6.95          9.38   o 
  -7    -1    16          3.48         20.56          9.71   o 
  -7    -1    17        140.20        119.71         21.35   o 
  -7    -1    18         17.35         18.73         12.30   o 
  -7     0   -13          0.82          7.53          9.78   o 
  -7     0   -11         20.09         18.53         11.08   o 
  -7     0    -9         47.08         30.62         12.72   o 
  -7     0    -7        820.20        832.85         53.17   o 
  -7     0    -5        260.54        263.10         31.24   o 
  -7     0    -3        234.22        214.42         26.37   o 
  -7     0    -1         65.40         49.49         13.47   o 
  -7     0     3         39.75         27.15         10.23   o 
  -7     0     5        183.49        138.97         20.66   o 
  -7     0     7        186.01        206.19         25.08   o 
  -7     0     9        121.65        132.83         23.22   o 
  -7     0    11        244.43        218.76         28.03   o 
  -7     0    13         66.35         42.92         12.45   o 
  -7     0    15          3.78          4.65          6.99   o 
  -7     1   -13        112.06         70.05         18.60   o 
  -7     1   -12         48.95         59.97         21.43   o 
  -7     1   -11         59.86         38.94         22.73   o 
  -7     1   -10          1.31          1.64          9.92   o 
  -7     1    -9          6.16         35.81         15.09   o 
  -7     1    -8         23.13          2.83          7.03   o 
  -7     1    -7         20.15          7.63         12.26   o 
  -7     1    -6        161.71        139.87         22.48   o 
  -7     1    -5        187.15        186.19         25.29   o 
  -7     1    -4          1.00          3.63          9.72   o 
  -7     1    -3         77.67         62.44         16.18   o 
  -7     1    -2         39.61         57.85         15.92   o 
  -7     1    -1          0.58          9.42          9.92   o 
  -7     1     0        236.64        251.59         27.83   o 
  -7     1     2          7.71          5.42          6.26   o 
  -7     1     3        154.00        180.34         23.49   o 
  -7     1     4        325.22        323.94         31.28   o 
  -7     1     5         64.20         54.16         14.13   o 
  -7     1     6         72.93         58.91         13.34   o 
  -7     1     8         24.30         34.30         12.92   o 
  -7     1     9        262.07        274.54         30.08   o 
  -7     1    10         27.33         25.80         13.85   o 
  -7     1    11          2.06          1.18          7.32   o 
  -7     1    12        132.53        123.15         15.58   o 
  -7     1    13          2.25          6.63          7.51   o 
  -7     1    14         29.34         32.38         12.05   o 
  -7     1    15          7.12         15.17         10.48   o 
  -7     1    16          3.48          8.60          8.36   o 
  -7     1    17        140.20        120.26         21.10   o 
  -7     1    18         17.35         14.35         12.04   o 
  -7     2   -11          7.92         41.03         27.95   o 
  -7     2   -10         34.60         57.58         23.87   o 
  -7     2    -9        173.26        247.33         31.48   o 
  -7     2    -8          9.72          3.37          9.67   o 
  -7     2    -7         12.35          4.92          9.74   o 
  -7     2    -5         31.44          6.72         14.02   o 
  -7     2    -4          0.04          2.97          7.63   o 
  -7     2    -3         11.78         15.56          9.43   o 
  -7     2    -2         26.20         19.04         10.09   o 
  -7     2    -1        179.48        209.17         26.31   o 
  -7     2     0         34.37         60.62         14.73   o 
  -7     2     1         44.74         22.33          9.54   o 
  -7     2     2         15.99         11.05          8.18   o 
  -7     2     3        130.77        101.54         20.63   o 
  -7     2     4        279.14        258.53         31.08   o 
  -7     2     5         26.01         49.05         14.47   o 
  -7     2     7        101.71         98.38         18.79   o 
  -7     2     8         46.13         26.08         10.75   o 
  -7     2    10          0.56          1.81         10.37   o 
  -7     2    11        141.31        130.92         24.33   o 
  -7     2    12          8.26          6.27          5.56   o 
  -7     2    13         59.58         55.54         14.41   o 
  -7     2    14          1.38          4.63          6.31   o 
  -7     2    15         79.21         61.78         15.52   o 
  -7     2    16          1.57         13.60         10.04   o 
  -7     2    17         39.82         64.30         21.57   o 
  -7     2    18         38.00         27.62         20.76   o 
  -7     3   -10         95.23         59.46         22.41   o 
  -7     3    -9         48.78         45.56         14.81   o 
  -7     3    -7        172.41        157.40         25.19   o 
  -7     3    -5          5.80          2.79          5.27   o 
  -7     3    -3          1.25          0.33          6.93   o 
  -7     3    -2         47.23         74.59         16.82   o 
  -7     3    -1         11.81         16.33         11.51   o 
  -7     3     0          0.04          8.62         10.24   o 
  -7     3     1        450.94        513.05         41.78   o 
  -7     3     2         98.49        126.27         22.80   o 
  -7     3     3         39.83         17.85         10.75   o 
  -7     3     4         66.50         69.15         16.60   o 
  -7     3     5          0.57          7.31         10.69   o 
  -7     3     6        251.56        275.73         30.11   o 
  -7     3     7          0.56          2.67          7.62   o 
  -7     3     8         34.38         40.16         12.64   o 
  -7     3     9         94.65        103.55         22.90   o 
  -7     3    11         13.29         19.91         11.28   o 
  -7     3    12        195.99        193.44         43.61   o 
  -7     3    14         87.39        149.25         23.63   o 
  -7     3    15          3.72         12.75         10.53   o 
  -7     3    16         28.17          6.34          7.26   o 
  -7     3    17         65.32         48.16         19.07   o 
  -7     4    -9         27.49         28.39         14.20   o 
  -7     4    -8          7.11          1.41          8.17   o 
  -7     4    -7          2.88          9.31         10.84   o 
  -7     4    -6          0.21          5.02         11.41   o 
  -7     4    -4        144.41        149.01         23.92   o 
  -7     4    -3        151.59        180.51         24.98   o 
  -7     4    -2         31.98         26.94         13.01   o 
  -7     4    -1         57.89         56.62         16.11   o 
  -7     4     0         78.50         66.58         15.74   o 
  -7     4     1         42.27         48.17         14.91   o 
  -7     4     5          7.59          7.86         10.39   o 
  -7     4     6         40.32         58.20         16.60   o 
  -7     4     7        110.06         86.29         19.96   o 
  -7     4     9        129.73        164.78         25.47   o 
  -7     4    10        100.40        104.10         21.18   o 
  -7     4    11          3.01         17.89         10.37   o 
  -7     4    12         10.66          4.34         13.93   o 
  -7     4    13          0.09         19.74         12.07   o 
  -7     4    15        235.95        270.93         36.58   o 
  -7     4    16         30.03         36.04         23.27   o 
  -7     4    17         29.25         34.29         27.69   o 
  -7     5    -8         38.99         42.65         16.36   o 
  -7     5    -7          7.43         23.71         11.99   o 
  -7     5    -6        237.50        242.22         31.19   o 
  -7     5    -4        172.94        165.41         25.17   o 
  -7     5    -2          4.72         15.61         11.34   o 
  -7     5    -1         52.22         35.38         16.92   o 
  -7     5     0         28.52         24.19         12.84   o 
  -7     5     1         19.46         12.87          8.93   o 
  -7     5     2        165.16        143.74         22.87   o 
  -7     5     3         24.91         19.46         10.07   o 
  -7     5     4         74.97         69.41         17.45   o 
  -7     5     5         21.97         11.84          9.20   o 
  -7     5     6          3.03         14.14          9.15   o 
  -7     5     7         34.70         28.75         13.54   o 
  -7     5     8         19.86         18.83         10.06   o 
  -7     5     9         15.91         16.23         12.06   o 
  -7     5    10        184.43        194.35         28.63   o 
  -7     5    11         10.38         11.02          7.92   o 
  -7     5    12        182.80        153.57         25.28   o 
  -7     5    13        161.57        181.41         25.83   o 
  -7     5    14         14.76          6.72         10.10   o 
  -7     5    16          7.24         15.22         12.30   o 
  -7     6    -7          0.89          7.82          9.94   o 
  -7     6    -6         73.69         38.75         13.92   o 
  -7     6    -4        155.77        182.88         26.74   o 
  -7     6    -3          6.12         15.12          9.56   o 
  -7     6    -2          1.63          8.77          6.71   o 
  -7     6     0          7.21         24.21         11.50   o 
  -7     6     1        134.01        123.50         21.56   o 
  -7     6     2         37.80         32.85         19.97   o 
  -7     6     3        215.52        230.53         28.62   o 
  -7     6     4        142.62        162.95         25.39   o 
  -7     6     5        171.87        203.55         27.76   o 
  -7     6     6         12.34         17.34         10.51   o 
  -7     6     7          0.00         14.15          9.91   o 
  -7     6     8          9.21         13.30         12.56   o 
  -7     6     9         10.28         26.19         13.41   o 
  -7     6    10          0.50          3.78          7.39   o 
  -7     6    13          6.32         13.57         12.44   o 
  -7     7    -4          4.15         23.23         12.17   o 
  -7     7    -3         38.28         45.27         15.25   o 
  -7     7    -2         11.15          3.36         10.50   o 
  -7     7    -1         22.34         17.42          9.32   o 
  -7     7     0          0.29          7.04          9.54   o 
  -7     7     1          0.14         12.86          8.44   o 
  -7     7     2        270.65        308.16         47.43   o 
  -7     7     3         31.05         39.63         13.68   o 
  -7     7     4        176.50        152.19         24.88   o 
  -7     7     5         33.14         15.27          8.57   o 
  -7     7     7          0.19          3.89          7.29   o 
  -6    -9    -7         41.10         42.49         20.11   o 
  -6    -9    -5          6.27          8.04          8.58   o 
  -6    -9    -2          2.73         11.63         11.87   o 
  -6    -9     0         20.57         26.21         12.58   o 
  -6    -9     2         92.07         86.28         18.95   o 
  -6    -9     3         35.77         38.44         15.31   o 
  -6    -9     4         62.21         44.94         15.30   o 
  -6    -8    -9         15.28         18.84         10.05   o 
  -6    -8    -8         47.05         48.95         20.25   o 
  -6    -8    -7         75.86         70.62         16.46   o 
  -6    -8    -6         17.00          9.91          8.83   o 
  -6    -8    -5         15.42          4.99          7.18   o 
  -6    -8    -4          8.73         10.31         10.08   o 
  -6    -8    -2          9.80         16.27         10.98   o 
  -6    -8    -1        117.37        121.97         22.42   o 
  -6    -8     0         17.87         23.83         13.47   o 
  -6    -8     1         22.03         14.55          9.20   o 
  -6    -8     2        228.81        215.76         27.90   o 
  -6    -8     3         93.24         86.74         21.42   o 
  -6    -8     4         72.91         53.98         16.27   o 
  -6    -8     5         40.86         46.71         15.31   o 
  -6    -8     6         23.96         33.66         12.26   o 
  -6    -8     7         32.64         30.52         13.12   o 
  -6    -8     8         37.26         34.04         12.29   o 
  -6    -8     9        101.30        122.67         26.08   o 
  -6    -8    10         18.83          2.38          9.88   o 
  -6    -8    11          0.00          3.59          9.05   o 
  -6    -8    12         66.35         66.78         17.47   o 
  -6    -8    13         48.14         50.96         15.39   o 
  -6    -7   -11         19.40         22.78          9.02   o 
  -6    -7    -9          0.19         13.05          7.64   o 
  -6    -7    -8          0.05          1.03          7.94   o 
  -6    -7    -7         59.38         56.64         15.63   o 
  -6    -7    -6         62.43         64.23         16.13   o 
  -6    -7    -5         17.47         36.24         14.44   o 
  -6    -7    -4          6.96         11.42          8.57   o 
  -6    -7    -3         97.81        101.32         19.33   o 
  -6    -7    -2         26.22         28.84         15.14   o 
  -6    -7    -1          5.51         11.02         10.82   o 
  -6    -7     0         47.93         60.78         16.06   o 
  -6    -7     1        243.51        298.39         32.36   o 
  -6    -7     2        103.57        131.09         21.52   o 
  -6    -7     3        541.26        592.75         45.54   o 
  -6    -7     4         88.84        124.06         21.17   o 
  -6    -7     5         65.19         57.63         15.72   o 
  -6    -7     6         22.97         33.82         12.89   o 
  -6    -7     7          3.18          5.40          5.73   o 
  -6    -7     8         20.99         26.37         12.14   o 
  -6    -7     9          0.82          5.08         10.30   o 
  -6    -7    11         43.00         45.12         14.40   o 
  -6    -7    13         94.11         96.68         19.72   o 
  -6    -7    14         59.81         51.88         13.76   o 
  -6    -7    15          4.22         12.10         10.28   o 
  -6    -6   -11        101.60         97.32         18.87   o 
  -6    -6   -10         79.36         73.01         12.30   o 
  -6    -6    -9         22.86         18.17         24.52   o 
  -6    -6    -8         19.88         19.16          6.35   o 
  -6    -6    -7         63.51         51.12         14.27   o 
  -6    -6    -6         11.24          7.20          9.07   o 
  -6    -6    -5        245.42        256.64         28.83   o 
  -6    -6    -4         16.25         16.75          8.12   o 
  -6    -6    -3        154.74        176.70         24.16   o 
  -6    -6    -2         84.45        114.46         19.22   o 
  -6    -6    -1          6.43         24.04         11.13   o 
  -6    -6     0         32.27         47.57         14.86   o 
  -6    -6     1         31.86         31.05         17.91   o 
  -6    -6     2        160.99        123.21         20.42   o 
  -6    -6     3        593.60        599.63         45.53   o 
  -6    -6     4        165.98        169.50         23.59   o 
  -6    -6     5        939.60        942.84         55.59   o 
  -6    -6     6         83.02         64.23         15.60   o 
  -6    -6     7         16.14          7.10          9.97   o 
  -6    -6     8          0.35         11.86          8.90   o 
  -6    -6     9         46.57         22.76         11.72   o 
  -6    -6    10         13.47          3.07          9.11   o 
  -6    -6    11        344.59        375.81         44.79   o 
  -6    -6    12          1.58          8.79         13.59   o 
  -6    -6    13        712.32        759.19         88.02   o 
  -6    -6    14         36.04         50.05         14.63   o 
  -6    -6    15          0.33          8.22          7.39   o 
  -6    -5   -13         34.80         35.81         13.39   o 
  -6    -5   -12         15.06         20.72          8.70   o 
  -6    -5   -11         76.03         64.25         12.87   o 
  -6    -5    -9          0.05          6.60          5.82   o 
  -6    -5    -8         77.91         69.31          7.94   o 
  -6    -5    -7          3.54          8.28          6.70   o 
  -6    -5    -6        172.24        170.84         23.06   o 
  -6    -5    -5          0.05          0.20          6.53   o 
  -6    -5    -4          0.37          5.36         13.66   o 
  -6    -5    -2        112.37        114.73         21.19   o 
  -6    -5    -1          5.37         17.22          9.62   o 
  -6    -5     0        153.75        129.60         22.25   o 
  -6    -5     1          3.40          7.96          4.95   o 
  -6    -5     2          0.62          4.48          7.26   o 
  -6    -5     3          0.69          9.46          8.58   o 
  -6    -5     4         75.43         76.47         16.37   o 
  -6    -5     5        127.93        130.57         20.17   o 
  -6    -5     6         27.02         21.13         11.45   o 
  -6    -5     7          3.86         11.56          8.53   o 
  -6    -5     8        170.21        193.19         25.06   o 
  -6    -5     9        208.07        221.57         26.99   o 
  -6    -5    10         13.59         16.97         13.29   o 
  -6    -5    11        250.00        268.27         30.51   o 
  -6    -5    12         34.47         14.71         12.84   o 
  -6    -5    13         30.03         19.84          9.61   o 
  -6    -5    14         33.25         21.25         10.26   o 
  -6    -4   -17          7.17         26.56         13.06   o 
  -6    -4   -15        196.58        172.25         20.79   o 
  -6    -4   -14         81.16         98.01         12.01   o 
  -6    -4   -13          5.59          6.88          4.49   o 
  -6    -4   -12         15.32         22.83          6.51   o 
  -6    -4   -11          3.62          8.08          4.98   o 
  -6    -4    -9         27.33         34.96          6.60   o 
  -6    -4    -8         89.38         91.99          7.13   o 
  -6    -4    -7        121.16        128.22         11.13   o 
  -6    -4    -6        212.51        220.14         17.38   o 
  -6    -4    -5        342.77        321.22         36.36   o 
  -6    -4    -4         15.40         10.63          6.72   o 
  -6    -4    -3        223.38        187.51         13.77   o 
  -6    -4    -2          2.93          2.04          3.99   o 
  -6    -4    -1          5.69          7.30          2.88   o 
  -6    -4     0          6.66         10.92          7.41   o 
  -6    -4     1          0.06          1.65          6.92   o 
  -6    -4     2         46.69         31.95         17.05   o 
  -6    -4     3        112.63        127.78         15.18   o 
  -6    -4     4          2.83         11.53          5.78   o 
  -6    -4     5         98.08         91.79          9.18   o 
  -6    -4     6        157.59        149.92         21.12   o 
  -6    -4     7          0.50          0.73          4.81   o 
  -6    -4     8          9.02          3.74          7.77   o 
  -6    -4     9          4.59         15.76          9.30   o 
  -6    -4    10         95.84        104.59         18.64   o 
  -6    -4    11         70.37         62.11         17.45   o 
  -6    -4    13         57.31         64.17         14.57   o 
  -6    -4    14         25.36         40.35         11.10   o 
  -6    -3   -17         19.12         23.22         12.27   o 
  -6    -3   -16          9.51          9.10          5.61   o 
  -6    -3   -15          9.70         10.69          5.19   o 
  -6    -3   -14        253.97        234.64         23.25   o 
  -6    -3   -13        135.52        159.59         11.32   o 
  -6    -3   -12         17.56         10.19          5.29   o 
  -6    -3   -11          8.98          9.18          6.08   o 
  -6    -3   -10        149.94        156.01          7.84   o 
  -6    -3    -9         21.95         27.27          7.56   o 
  -6    -3    -8         40.14         38.78          6.89   o 
  -6    -3    -7          0.04          0.06          4.81   o 
  -6    -3    -6         48.11         41.17          8.32   o 
  -6    -3    -5          3.53          5.70          7.55   o 
  -6    -3    -4          6.37          5.10          3.65   o 
  -6    -3    -3         80.08         75.05         19.26   o 
  -6    -3    -2          0.97          1.75          6.33   o 
  -6    -3    -1         47.53         40.32          7.31   o 
  -6    -3     0        471.76        494.38         25.86   o 
  -6    -3     1        137.13        139.66         11.41   o 
  -6    -3     3         37.20         34.81         10.34   o 
  -6    -3     4        159.81        160.70         11.82   o 
  -6    -3     5         87.78         87.88          9.09   o 
  -6    -3     6          3.16          7.08          8.58   o 
  -6    -3     7         12.52          5.92          7.52   o 
  -6    -3     8        561.89        615.93         21.31   o 
  -6    -3     9         13.27          9.50          4.66   o 
  -6    -3    10          9.79          8.75          9.98   o 
  -6    -3    11         10.01          7.40          8.07   o 
  -6    -3    12         14.20         11.28          7.53   o 
  -6    -3    13         16.81          6.90          7.83   o 
  -6    -2   -18          0.43          5.19         18.68   o 
  -6    -2   -17         66.69         62.82         14.65   o 
  -6    -2   -16         83.33         91.07         13.14   o 
  -6    -2   -15        167.93        181.52         67.57   o 
  -6    -2   -13         30.78         33.18          7.09   o 
  -6    -2   -12         21.05          9.23          8.54   o 
  -6    -2   -11         72.25         59.69         15.24   o 
  -6    -2    -9        143.10        167.15         14.40   o 
  -6    -2    -8          8.06         18.78         11.45   o 
  -6    -2    -7         21.49         24.35          7.29   o 
  -6    -2    -6         32.57         28.97         19.38   o 
  -6    -2    -5         28.11         30.95          5.99   o 
  -6    -2    -4        138.08        132.53         14.26   o 
  -6    -2    -3         27.84         17.88         11.08   o 
  -6    -2    -2          0.91          2.64          4.92   o 
  -6    -2    -1        603.67        618.06         26.60   o 
  -6    -2     0        157.19        160.26         34.41   o 
  -6    -2     1         85.88         88.93         23.56   o 
  -6    -2     2          0.25          0.48          4.94   o 
  -6    -2     3        325.97        331.21         20.55   o 
  -6    -2     4         22.49         18.27          6.98   o 
  -6    -2     5         26.23         32.75          7.47   o 
  -6    -2     6         33.21         23.82          6.79   o 
  -6    -2     7        726.06        746.77         26.02   o 
  -6    -2     8          8.38          0.36          3.55   o 
  -6    -2     9         37.17         30.51          7.28   o 
  -6    -2    10         22.79         22.85          6.22   o 
  -6    -2    11         22.02         18.86         13.97   o 
  -6    -2    12         48.43         55.79         10.68   o 
  -6    -2    13         70.45         62.06         17.59   o 
  -6    -2    14        233.34        250.31         31.83   o 
  -6    -2    15         64.96         73.79         16.11   o 
  -6    -2    16         10.51         11.24          7.42   o 
  -6    -2    17        218.67        208.96         27.75   o 
  -6    -2    18         81.68         53.52         18.75   o 
  -6    -1   -18          5.09         18.39          9.38   o 
  -6    -1   -17         31.22         48.86         24.67   o 
  -6    -1   -15         68.53         70.41         11.52   o 
  -6    -1   -14         75.31         83.21          5.72   o 
  -6    -1   -13          7.21          8.79          9.86   o 
  -6    -1   -12        130.29        114.84         15.61   o 
  -6    -1   -11         24.85         27.26          6.51   o 
  -6    -1   -10         56.26         47.26         13.82   o 
  -6    -1    -9         19.92         17.92          6.85   o 
  -6    -1    -7        480.80        495.52         45.20   o 
  -6    -1    -6        920.60        895.69         50.99   o 
  -6    -1    -5        220.32        244.89         16.25   o 
  -6    -1    -4       1436.35       1474.52         64.33   o 
  -6    -1    -3          8.26          0.68          6.29   o 
  -6    -1    -2        212.85        213.24         23.25   o 
  -6    -1    -1         21.55         12.44          3.94   o 
  -6    -1     0         15.93          9.32          6.31   o 
  -6    -1     1          7.69          4.32          4.32   o 
  -6    -1     2        443.53        437.39         21.85   o 
  -6    -1     3         82.96         60.88         17.01   o 
  -6    -1     4        936.65        870.89         68.13   o 
  -6    -1     5        209.50        208.03         19.85   o 
  -6    -1     6        247.23        240.73         14.81   o 
  -6    -1     7        338.97        331.30         25.90   o 
  -6    -1     8         20.12          9.99          5.40   o 
  -6    -1     9         16.74          7.54          6.96   o 
  -6    -1    10         91.21         82.20          6.33   o 
  -6    -1    11        305.85        312.37         21.70   o 
  -6    -1    12       1381.43       1430.76         41.33   o 
  -6    -1    13        324.51        316.15         20.11   o 
  -6    -1    14        439.38        414.94         23.23   o 
  -6    -1    15         29.71         39.64         21.09   o 
  -6    -1    17          3.67          6.53         13.35   o 
  -6    -1    19         42.61         35.33         23.24   o 
  -6     0   -16          2.65          3.46         10.58   o 
  -6     0   -14         25.36         19.80          7.03   o 
  -6     0   -12         75.04         92.71         12.84   o 
  -6     0   -10         21.05         18.39         11.75   o 
  -6     0    -8          9.44         13.33          6.55   o 
  -6     0    -6        813.90        826.44         27.28   o 
  -6     0    -4         10.96         23.06          9.73   o 
  -6     0    -2         32.06         25.89          9.13   o 
  -6     0     0        188.26        151.61         23.35   o 
  -6     0     2       1333.19       1431.82         59.35   o 
  -6     0     4        663.90        678.33         40.63   o 
  -6     0     6         21.06         18.28          5.25   o 
  -6     0     8          5.07          2.00          5.89   o 
  -6     0    10        915.84        943.90         30.37   o 
  -6     0    12        450.52        486.99         35.42   o 
  -6     0    14        323.68        336.12         31.34   o 
  -6     0    18         85.73         69.77         15.71   o 
  -6     1   -16          0.88          0.99         16.43   o 
  -6     1   -15         68.53         82.23         20.52   o 
  -6     1   -14         75.31         71.62         20.00   o 
  -6     1   -13          7.21          2.81          9.57   o 
  -6     1   -12        130.29        156.81         29.11   o 
  -6     1   -11         24.85         13.84          9.63   o 
  -6     1   -10         56.26         68.01         15.37   o 
  -6     1    -9         19.92         35.72         13.33   o 
  -6     1    -8          0.73         12.42          6.30   o 
  -6     1    -7        480.80        537.89         40.71   o 
  -6     1    -6        920.60        881.82         50.62   o 
  -6     1    -5        220.32        228.35         25.54   o 
  -6     1    -4       1436.36       1449.51         66.14   o 
  -6     1    -3          8.26          0.33          7.18   o 
  -6     1    -2        212.85        214.35         24.13   o 
  -6     1    -1         21.55         36.38         11.04   o 
  -6     1     1          7.69          7.30          5.47   o 
  -6     1     2        443.54        416.92         39.42   o 
  -6     1     3         82.96         59.49         13.15   o 
  -6     1     4        936.65        893.77         49.25   o 
  -6     1     5        209.50        197.89         15.64   o 
  -6     1     6        247.22        256.49         18.23   o 
  -6     1     7        338.97        342.80         24.64   o 
  -6     1     8         20.12         14.08          5.40   o 
  -6     1     9         16.74         20.44          6.10   o 
  -6     1    10         91.22         78.99         10.50   o 
  -6     1    11        305.85        308.93         22.34   o 
  -6     1    12       1381.43       1356.99         60.55   o 
  -6     1    13        324.51        270.57         31.29   o 
  -6     1    14        439.38        416.09         35.08   o 
  -6     1    15         29.71         28.62         20.54   o 
  -6     1    16          5.26         12.98         10.18   o 
  -6     1    17          3.67          3.64         12.06   o 
  -6     1    19         42.61         29.22         22.37   o 
  -6     2   -16         83.33        104.26         22.32   o 
  -6     2   -15        167.93        168.58         30.62   o 
  -6     2   -14          5.55          4.18          8.89   o 
  -6     2   -13         30.78         31.20         10.71   o 
  -6     2   -12         21.05         12.63          9.53   o 
  -6     2   -11         72.25         80.85         17.12   o 
  -6     2   -10          1.46          2.50          8.83   o 
  -6     2    -9        143.10        146.37         22.09   o 
  -6     2    -8          8.06          2.64          6.45   o 
  -6     2    -7         21.49         22.62         10.38   o 
  -6     2    -6         32.57         29.50         14.21   o 
  -6     2    -5         28.11         27.29         10.25   o 
  -6     2    -4        138.08        185.29         23.03   o 
  -6     2    -3         27.84         21.95          6.30   o 
  -6     2    -2          0.91          1.68          6.88   o 
  -6     2    -1        603.67        613.85         40.56   o 
  -6     2     0        157.19        152.32         24.63   o 
  -6     2     1         85.88        113.70         18.19   o 
  -6     2     2          0.25         17.28          9.41   o 
  -6     2     3        325.97        323.16         28.89   o 
  -6     2     4         22.49         17.78          9.18   o 
  -6     2     5         26.23         21.61          4.79   o 
  -6     2     6         33.21         37.82         10.27   o 
  -6     2     7        726.06        792.68         64.31   o 
  -6     2     8          8.38         11.90          5.25   o 
  -6     2     9         37.17         46.53         12.36   o 
  -6     2    10         22.79         18.86          6.97   o 
  -6     2    11         22.02         27.89         10.06   o 
  -6     2    12         48.43         43.94         13.83   o 
  -6     2    13         70.45         81.92         16.24   o 
  -6     2    14        233.34        238.57         29.97   o 
  -6     2    15         64.96         58.94         15.04   o 
  -6     2    17        218.67        225.53         28.79   o 
  -6     2    18         81.68         58.06         17.96   o 
  -6     3   -15          9.70          1.73         13.76   o 
  -6     3   -14        253.97        231.22         34.90   o 
  -6     3   -13        135.52        143.88         25.01   o 
  -6     3   -12         17.56          1.28          8.27   o 
  -6     3   -10        149.94        186.10         26.16   o 
  -6     3    -9         21.95         21.05         14.04   o 
  -6     3    -8         40.14         51.95         15.84   o 
  -6     3    -6         48.11         43.93         13.06   o 
  -6     3    -5          3.53          6.14         12.95   o 
  -6     3    -4          6.37         22.71         10.15   o 
  -6     3    -3         80.08         86.32         16.68   o 
  -6     3    -1         47.53         52.20         13.54   o 
  -6     3     0        471.76        536.37         39.14   o 
  -6     3     1        137.13        126.42         21.61   o 
  -6     3     2          2.05          7.58          6.41   o 
  -6     3     3         37.20         50.76         13.81   o 
  -6     3     4        159.81        156.77         20.92   o 
  -6     3     5         87.78         94.88         15.52   o 
  -6     3     6          3.16          1.49          3.90   o 
  -6     3     7         12.52         12.25         10.07   o 
  -6     3     8        561.89        597.44         21.42   o 
  -6     3     9         13.27          7.70          4.21   o 
  -6     3    10          9.79          6.60          5.27   o 
  -6     3    11         10.01         10.74         11.20   o 
  -6     3    12         14.20         20.95         10.42   o 
  -6     3    13         16.81         16.17         14.81   o 
  -6     3    15          6.81         24.18         11.94   o 
  -6     3    16         86.92         81.24         17.91   o 
  -6     3    18         67.76         90.09         19.85   o 
  -6     4   -15        196.58        272.13         38.72   o 
  -6     4   -14         81.16         65.48         17.71   o 
  -6     4   -13          5.59         35.36         14.63   o 
  -6     4   -12         15.32         15.57          8.67   o 
  -6     4   -11          3.62          1.73          7.72   o 
  -6     4    -9         27.33         12.72          7.18   o 
  -6     4    -8         89.38        106.53         22.29   o 
  -6     4    -7        121.16        118.85         19.91   o 
  -6     4    -6        212.51        248.24         31.30   o 
  -6     4    -5        342.77        334.08         31.96   o 
  -6     4    -4         15.40         18.02          8.27   o 
  -6     4    -3        223.38        217.55         26.79   o 
  -6     4    -1          5.69          2.76          5.78   o 
  -6     4     0          6.66          5.86          7.76   o 
  -6     4     1          0.06          1.73          6.94   o 
  -6     4     2         46.69         48.70         13.42   o 
  -6     4     3        112.63         99.92         18.55   o 
  -6     4     4          2.83          4.95          7.67   o 
  -6     4     5         98.08        100.45         10.05   o 
  -6     4     6        157.59        161.02         39.77   o 
  -6     4     7          0.50          6.39          5.92   o 
  -6     4     8          9.02          5.63          4.71   o 
  -6     4     9          4.59          6.34          5.49   o 
  -6     4    10         95.84         98.92         17.64   o 
  -6     4    11         70.37         52.00         10.85   o 
  -6     4    12          9.37          6.27          6.83   o 
  -6     4    13         57.31         63.26         14.23   o 
  -6     4    14         25.36          9.86         15.33   o 
  -6     4    15          0.00          5.07          7.15   o 
  -6     4    16         59.18         85.41         18.14   o 
  -6     4    17          9.35          8.71          7.39   o 
  -6     5   -14          0.48          0.29         13.94   o 
  -6     5   -13         34.80         44.29         14.86   o 
  -6     5   -12         15.06         19.80         12.25   o 
  -6     5   -11         76.03         86.21         18.60   o 
  -6     5    -8         77.91         50.18         14.71   o 
  -6     5    -7          3.54          1.40          6.71   o 
  -6     5    -6        172.24        174.54         24.38   o 
  -6     5    -4          0.37          7.81         10.48   o 
  -6     5    -3          1.20         15.91         11.73   o 
  -6     5    -2        112.37        120.62         21.12   o 
  -6     5    -1          5.37         11.61         11.30   o 
  -6     5     0        153.75        163.16         22.45   o 
  -6     5     1          3.40          1.11          9.22   o 
  -6     5     4         75.43         75.25         14.65   o 
  -6     5     5        127.93        125.61         10.88   o 
  -6     5     6         27.02         30.45          7.97   o 
  -6     5     7          3.86          3.22          9.67   o 
  -6     5     8        170.21        147.52         23.77   o 
  -6     5     9        208.07        224.91         26.02   o 
  -6     5    10         13.59          4.94          8.79   o 
  -6     5    11        250.00        260.38         21.98   o 
  -6     5    12         34.47         32.90         11.98   o 
  -6     5    13         30.03         18.46         11.49   o 
  -6     5    14         33.25         29.87         24.07   o 
  -6     5    16        125.81        134.84         22.98   o 
  -6     5    17         61.50         84.66         20.04   o 
  -6     6   -13        246.79        205.44         32.30   o 
  -6     6   -12          0.75         12.16         16.41   o 
  -6     6   -11        101.60         80.23         19.40   o 
  -6     6   -10         79.36         78.48         18.16   o 
  -6     6    -9         22.86         43.57         19.95   o 
  -6     6    -8         19.88          9.63          9.60   o 
  -6     6    -7         63.51         60.49         15.46   o 
  -6     6    -6         11.24         36.75         14.93   o 
  -6     6    -5        245.42        219.40         27.20   o 
  -6     6    -4         16.25         12.42          8.73   o 
  -6     6    -3        154.74        189.63         25.05   o 
  -6     6    -2         84.45         98.10         18.58   o 
  -6     6    -1          6.43          5.06         15.41   o 
  -6     6     0         32.27         15.85          8.26   o 
  -6     6     1         31.86         28.24         14.47   o 
  -6     6     2        160.98        131.33         20.74   o 
  -6     6     3        593.61        558.96         43.24   o 
  -6     6     4        165.98        161.50         23.82   o 
  -6     6     5        939.60        971.81         33.72   o 
  -6     6     6         83.02         57.60         10.52   o 
  -6     6     7         16.14         14.52         13.28   o 
  -6     6     8          0.35          5.31          5.15   o 
  -6     6     9         46.57         38.07          8.13   o 
  -6     6    10         13.47         11.18          3.59   o 
  -6     6    11        344.59        363.94         31.79   o 
  -6     6    12          1.58          5.87          7.35   o 
  -6     6    13        712.32        671.21         49.38   o 
  -6     6    14         36.04         28.87         25.29   o 
  -6     6    15          0.33         18.88         12.96   o 
  -6     6    16          0.00          7.49         18.10   o 
  -6     7   -12         73.44        110.26         22.23   o 
  -6     7   -11         19.40         14.40         16.63   o 
  -6     7    -9          0.19         16.94         11.94   o 
  -6     7    -7         59.38         62.29         14.00   o 
  -6     7    -6         62.43         92.37         19.53   o 
  -6     7    -5         17.47         32.33         12.18   o 
  -6     7    -4          6.96          1.14          7.71   o 
  -6     7    -3         97.81        105.07         18.56   o 
  -6     7    -1          5.51         17.48          9.80   o 
  -6     7     0         47.93         55.74         14.50   o 
  -6     7     1        243.51        243.56         29.33   o 
  -6     7     2        103.57        145.96         21.94   o 
  -6     7     3        541.26        475.70         40.66   o 
  -6     7     4         88.84         79.10         18.53   o 
  -6     7     5         65.19         60.31         11.08   o 
  -6     7     6         22.97         29.44          7.62   o 
  -6     7     8         20.99         21.40          9.52   o 
  -6     7    10          1.53          6.37         15.69   o 
  -6     7    11         43.00         65.48         15.91   o 
  -6     7    12         10.74          9.50         15.95   o 
  -6     7    13         94.11         96.70         20.16   o 
  -6     7    14         59.81         64.28         17.00   o 
  -6     7    15          4.22         12.41         10.22   o 
  -6     8   -10          0.18          3.19          7.96   o 
  -6     8    -8         47.05         78.35         18.68   o 
  -6     8    -7         75.86         67.71         17.53   o 
  -6     8    -6         17.00         12.47         10.24   o 
  -6     8    -5         15.42         16.60          9.67   o 
  -6     8    -4          8.73          8.38          6.94   o 
  -6     8    -2          9.80         18.06         11.80   o 
  -6     8    -1        117.37        143.30         22.96   o 
  -6     8     0         17.87         29.96         10.64   o 
  -6     8     1         22.03         16.33          9.56   o 
  -6     8     2        228.81        281.13         42.34   o 
  -6     8     3         93.24        118.85         20.66   o 
  -6     8     4         72.91         53.76         14.79   o 
  -6     8     5         40.86         32.71          7.66   o 
  -6     8     6         23.96         18.66         17.75   o 
  -6     8     7         32.64         41.63          9.62   o 
  -6     8     8         37.26         22.53         12.23   o 
  -6     8     9        101.30        127.36         26.59   o 
  -6     8    10         18.83         30.36         20.87   o 
  -6     8    11          0.00          9.74         19.32   o 
  -6     8    12         66.35         55.68         15.69   o 
  -6     8    13         48.14         34.02         22.35   o 
  -6     9    -7         41.10         43.80         17.79   o 
  -6     9    -4          7.58          4.81          8.67   o 
  -6     9    -3          5.72          7.03         10.30   o 
  -6     9    -2          2.73         11.75          7.04   o 
  -6     9     0         20.57          3.36         10.52   o 
  -6     9     2         92.07        111.60         23.45   o 
  -6     9     3         35.77         34.98         12.42   o 
  -6     9     4         62.21         74.65         18.47   o 
  -6     9     5         90.55         79.37         17.53   o 
  -6     9     6          0.08          2.49          6.67   o 
  -6     9     8          1.21         21.71         13.95   o 
  -5   -10    -8          4.55          4.31          9.46   o 
  -5   -10    -6         75.93         74.06         17.47   o 
  -5   -10    -5         21.77         26.06         13.85   o 
  -5   -10    -4         36.35         28.28         12.62   o 
  -5   -10    -3          9.80          3.48          9.60   o 
  -5   -10    -2         18.79         24.64          7.65   o 
  -5   -10    -1         14.69         32.24         12.02   o 
  -5   -10     2          5.38         13.33         10.07   o 
  -5   -10     3         54.35         45.79         14.17   o 
  -5   -10     4         12.44         20.01          9.36   o 
  -5   -10     5        107.31        100.14         20.22   o 
  -5   -10     6         13.60         24.25         15.51   o 
  -5    -9   -10         55.76         34.69         11.96   o 
  -5    -9    -9          0.09         21.19         10.13   o 
  -5    -9    -8        201.81        244.67         30.86   o 
  -5    -9    -7         45.52         43.36         19.34   o 
  -5    -9    -6         93.19        113.70         21.52   o 
  -5    -9    -5         26.96         32.11         11.52   o 
  -5    -9    -4          8.79         13.24          9.95   o 
  -5    -9    -3         24.98         33.57         13.61   o 
  -5    -9    -2         25.20         11.94          9.60   o 
  -5    -9    -1         41.32         24.50          8.45   o 
  -5    -9     0        336.05        366.72         48.93   o 
  -5    -9     1          0.84          3.46          8.08   o 
  -5    -9     2        179.70        139.63         22.23   o 
  -5    -9     3         24.39         15.86         10.29   o 
  -5    -9     4          0.10          5.58          7.13   o 
  -5    -9     5          1.34         16.78         12.08   o 
  -5    -9     6         10.87          8.16          5.93   o 
  -5    -9     8        309.23        300.34         42.79   o 
  -5    -9     9          8.16         20.68         12.37   o 
  -5    -9    10        352.13        347.49         36.06   o 
  -5    -9    11         14.51          7.24          8.17   o 
  -5    -9    12         13.34         17.58         10.80   o 
  -5    -9    13         45.07         59.14         18.03   o 
  -5    -9    14        140.99        174.39         31.08   o 
  -5    -8   -11         30.30         33.65         13.70   o 
  -5    -8   -10         55.51         58.30         42.70   o 
  -5    -8    -9        106.48        117.29         27.07   o 
  -5    -8    -7        150.67        162.06         22.92   o 
  -5    -8    -6         23.09         32.32         11.58   o 
  -5    -8    -5        182.68        215.48         26.16   o 
  -5    -8    -3        249.51        241.15         28.01   o 
  -5    -8    -2         77.41        115.19         19.64   o 
  -5    -8    -1        369.15        311.50         31.41   o 
  -5    -8     0         46.38         54.01         15.92   o 
  -5    -8     1        165.54        176.84         24.90   o 
  -5    -8     2          8.86          5.24          9.30   o 
  -5    -8     3        192.42        193.04         25.54   o 
  -5    -8     4        414.51        459.54         39.15   o 
  -5    -8     5        238.18        256.89         29.59   o 
  -5    -8     6         13.07         22.40         11.21   o 
  -5    -8     7        190.86        192.90         26.74   o 
  -5    -8     8         53.36         48.28         19.31   o 
  -5    -8     9         25.07         25.39         10.53   o 
  -5    -8    11        195.38        168.65         25.92   o 
  -5    -8    12         38.04         46.88         15.30   o 
  -5    -8    13         90.79         94.53         18.38   o 
  -5    -8    14        248.01        215.34         31.18   o 
  -5    -8    15        185.81        170.10         28.65   o 
  -5    -8    16         49.82         38.69         23.22   o 
  -5    -7   -14        461.72        449.63         45.60   o 
  -5    -7   -12        570.66        616.72         47.51   o 
  -5    -7   -10         88.24        110.83         25.60   o 
  -5    -7    -9          6.44         19.16         11.67   o 
  -5    -7    -8         87.10         97.86         22.98   o 
  -5    -7    -7         25.57         13.44          6.12   o 
  -5    -7    -6          2.74          5.56          7.50   o 
  -5    -7    -5         11.56          7.26          7.11   o 
  -5    -7    -4        145.86        157.92         22.16   o 
  -5    -7    -3         21.49         23.75         11.44   o 
  -5    -7    -2         37.21         40.01         16.01   o 
  -5    -7    -1         29.06         46.25         13.69   o 
  -5    -7     0         32.71         31.77         14.30   o 
  -5    -7     1         34.59         15.78          8.97   o 
  -5    -7     2         27.31         22.39         10.09   o 
  -5    -7     3        107.03         84.56         16.27   o 
  -5    -7     4        666.23        660.02         46.01   o 
  -5    -7     5        214.97        218.25         25.91   o 
  -5    -7     6        283.76        282.77         40.87   o 
  -5    -7     7         34.18         51.53         14.28   o 
  -5    -7     9         57.91         59.44         18.99   o 
  -5    -7    10         57.90         65.38         17.59   o 
  -5    -7    11          9.57         11.73          8.69   o 
  -5    -7    12         65.40         64.97         16.03   o 
  -5    -7    13         54.46         52.31         14.56   o 
  -5    -7    14         28.33         40.82         23.10   o 
  -5    -7    15         27.68         10.10          9.56   o 
  -5    -7    16          1.32          3.42          7.70   o 
  -5    -6   -15        110.93        128.71         23.39   o 
  -5    -6   -14         11.66         12.10         11.69   o 
  -5    -6   -13        516.17        596.32         45.46   o 
  -5    -6   -12         74.45         68.29         18.22   o 
  -5    -6   -11        198.75        218.93         19.42   o 
  -5    -6   -10        260.40        280.66         22.64   o 
  -5    -6    -9         19.32         12.53          8.15   o 
  -5    -6    -8         23.79         23.62          6.21   o 
  -5    -6    -7          0.17          0.30          4.12   o 
  -5    -6    -6         56.15         48.12          9.22   o 
  -5    -6    -5          6.33          2.25          5.71   o 
  -5    -6    -3        114.81        136.53         19.76   o 
  -5    -6    -2        259.47        242.44         25.68   o 
  -5    -6    -1         51.36         52.68         12.88   o 
  -5    -6     0         26.44         25.60         10.72   o 
  -5    -6     1         16.43          9.99          7.31   o 
  -5    -6     2         78.14        108.39         18.42   o 
  -5    -6     3        121.97        109.35         18.21   o 
  -5    -6     4          3.11         17.30          9.20   o 
  -5    -6     5        637.41        703.09         45.60   o 
  -5    -6     6         21.50         35.89         12.40   o 
  -5    -6     7        286.05        268.17         28.13   o 
  -5    -6     8         94.20         89.49         16.43   o 
  -5    -6    10         20.38         20.00         12.46   o 
  -5    -6    11         22.87         21.95          8.66   o 
  -5    -6    12         82.39         71.27         15.19   o 
  -5    -6    13         40.04         31.31         10.48   o 
  -5    -6    14         19.64         10.19          8.99   o 
  -5    -6    15         82.15         79.04         16.59   o 
  -5    -6    16         10.31         12.69          9.59   o 
  -5    -5   -14         24.87         10.80          7.95   o 
  -5    -5   -13          6.16          5.21          4.28   o 
  -5    -5   -12        158.76        171.23         15.97   o 
  -5    -5   -10        205.25        202.68         14.62   o 
  -5    -5    -9         26.10         30.63          7.16   o 
  -5    -5    -8        106.84         89.55         13.72   o 
  -5    -5    -7          1.93          6.16          3.75   o 
  -5    -5    -6        185.05        175.68         11.24   o 
  -5    -5    -5         79.59         83.82          7.25   o 
  -5    -5    -4       1309.98       1344.72         45.20   o 
  -5    -5    -3         24.97         25.31          4.67   o 
  -5    -5    -2       1013.09       1067.20         90.22   o 
  -5    -5    -1          1.63          0.79          6.39   o 
  -5    -5     0         36.41         38.95         11.46   o 
  -5    -5     2        357.84        300.70         28.11   o 
  -5    -5     3         29.11         43.21         11.49   o 
  -5    -5     4        497.18        517.12         36.87   o 
  -5    -5     5         12.64         14.50          9.39   o 
  -5    -5     6       1014.88       1097.85         53.58   o 
  -5    -5     7        187.06        170.21         21.51   o 
  -5    -5     8         52.09         25.86         10.22   o 
  -5    -5     9          7.23          4.64          5.82   o 
  -5    -5    10        106.61         99.75         17.87   o 
  -5    -5    11          0.28         10.21          7.33   o 
  -5    -5    12        122.82        121.52         20.22   o 
  -5    -5    13        140.62        153.17         20.50   o 
  -5    -5    14        734.73        729.49         44.45   o 
  -5    -5    15        189.30        185.63         25.49   o 
  -5    -5    16         15.93          7.07          5.84   o 
  -5    -4   -17        124.70        122.16          8.05   o 
  -5    -4   -16         10.55         10.43          6.51   o 
  -5    -4   -15        139.97        144.89         18.12   o 
  -5    -4   -14         44.89         42.27          7.57   o 
  -5    -4   -13         11.31         24.53         12.40   o 
  -5    -4   -11          1.95          3.09          5.53   o 
  -5    -4   -10         73.41         76.75          8.27   o 
  -5    -4    -9        173.54        195.26          7.50   o 
  -5    -4    -8         66.61         60.89         13.76   o 
  -5    -4    -7        588.05        629.43         25.48   o 
  -5    -4    -6        464.50        450.23         20.69   o 
  -5    -4    -5         54.88         47.29         10.41   o 
  -5    -4    -4         39.62         37.57          5.87   o 
  -5    -4    -3        133.85        127.55         14.92   o 
  -5    -4    -2         72.18         91.57          9.34   o 
  -5    -4    -1        342.81        339.44         51.40   o 
  -5    -4     0         49.59         44.70          6.56   o 
  -5    -4     1       1105.82       1169.58         34.05   o 
  -5    -4     2         51.43         57.20          9.94   o 
  -5    -4     3         17.01         14.24          5.23   o 
  -5    -4     4        497.60        471.40         22.65   o 
  -5    -4     5        144.01        150.17         10.75   o 
  -5    -4     6         27.73         30.34          7.91   o 
  -5    -4     7          1.94          2.73          6.16   o 
  -5    -4     8        318.59        334.04         38.38   o 
  -5    -4     9        618.85        657.96         48.49   o 
  -5    -4    10         75.04         75.54         14.14   o 
  -5    -4    11        286.85        302.49         29.67   o 
  -5    -4    12        308.85        322.60         35.45   o 
  -5    -4    13          2.53          5.25          6.60   o 
  -5    -4    14         86.57         86.31         15.80   o 
  -5    -4    15          6.20          6.90          5.04   o 
  -5    -3   -19         13.48         12.56         12.61   o 
  -5    -3   -18         27.02         16.78          7.10   o 
  -5    -3   -16        196.37        167.54         36.68   o 
  -5    -3   -15        138.68        143.83         18.00   o 
  -5    -3   -14          6.30         20.06         10.38   o 
  -5    -3   -12         24.78         15.67          7.03   o 
  -5    -3   -11          3.70          6.20          4.09   o 
  -5    -3    -9         29.46         20.29          4.85   o 
  -5    -3    -8        583.29        597.70         18.43   o 
  -5    -3    -7         31.22         21.64          9.90   o 
  -5    -3    -6         20.36          9.43          3.14   o 
  -5    -3    -5        446.55        423.92         30.41   o 
  -5    -3    -4          2.50          0.67          3.06   o 
  -5    -3    -2         30.15         32.36          9.89   o 
  -5    -3    -1        509.27        492.00         29.27   o 
  -5    -3     0        363.78        391.75         24.42   o 
  -5    -3     2         23.36         27.51          5.92   o 
  -5    -3     3       1197.24       1175.54         39.77   o 
  -5    -3     4         10.52         13.15          5.61   o 
  -5    -3     5         33.11         32.42          7.27   o 
  -5    -3     7        128.29        115.41          9.51   o 
  -5    -3     8        155.94        162.86         11.00   o 
  -5    -3     9        436.60        482.60         40.09   o 
  -5    -3    10        260.33        270.72         24.65   o 
  -5    -3    11         17.56         15.91          8.97   o 
  -5    -3    12         29.14         20.66          7.08   o 
  -5    -3    13          1.50          3.38          3.27   o 
  -5    -3    14        149.03        128.34         23.49   o 
  -5    -3    15         18.58          8.72          3.85   o 
  -5    -3    16         41.45         46.89         14.05   o 
  -5    -3    17        173.08        145.53         24.66   o 
  -5    -3    18        239.52        255.87         30.32   o 
  -5    -3    19         30.31         18.64         10.83   o 
  -5    -2   -18         70.87         49.10         17.39   o 
  -5    -2   -17         55.67         69.20         17.49   o 
  -5    -2   -16         85.18         62.59         10.29   o 
  -5    -2   -15         10.07          8.70          5.20   o 
  -5    -2   -14         21.15          3.79          6.83   o 
  -5    -2   -12          4.59          1.95          3.01   o 
  -5    -2   -11        367.38        336.97         23.34   o 
  -5    -2   -10          1.02         13.25          7.75   o 
  -5    -2    -9        102.59         95.12         19.43   o 
  -5    -2    -8         35.81         30.50          6.19   o 
  -5    -2    -7        577.34        625.89         24.64   o 
  -5    -2    -6        111.74        113.04         10.28   o 
  -5    -2    -5         57.68         60.26          7.13   o 
  -5    -2    -4          0.29          1.68          4.67   o 
  -5    -2    -3        391.21        355.30         26.65   o 
  -5    -2    -2         43.10         38.85          7.95   o 
  -5    -2    -1        235.21        255.30         12.69   o 
  -5    -2     0        186.24        185.90         17.71   o 
  -5    -2     1        581.09        583.45         23.32   o 
  -5    -2     2          3.17          1.03          3.46   o 
  -5    -2     3         30.71         35.20          6.47   o 
  -5    -2     4        705.42        710.22         28.60   o 
  -5    -2     5        917.30        871.41         51.11   o 
  -5    -2     6        863.63        867.75         33.22   o 
  -5    -2     7         93.94        104.20         10.70   o 
  -5    -2     8        188.17        176.15          9.66   o 
  -5    -2     9        891.54        928.34         26.35   o 
  -5    -2    10          8.40          5.69          5.51   o 
  -5    -2    11         36.66         25.07          6.88   o 
  -5    -2    12         18.28         18.96          4.84   o 
  -5    -2    13        716.51        679.68         43.80   o 
  -5    -2    14         33.78         44.19         11.36   o 
  -5    -2    15         38.39         26.90         11.42   o 
  -5    -2    16         36.02         68.91         16.61   o 
  -5    -2    17        226.67        240.11         28.64   o 
  -5    -2    18         92.94         95.93         17.90   o 
  -5    -2    19        276.36        291.83         32.57   o 
  -5    -1   -19        223.62        312.34         36.90   o 
  -5    -1   -18         24.91         39.57         26.40   o 
  -5    -1   -17         65.80         42.75         17.80   o 
  -5    -1   -16          2.53          0.66         14.89   o 
  -5    -1   -15         42.12          7.08          9.95   o 
  -5    -1   -14         60.54         69.34          5.16   o 
  -5    -1   -13         29.80         25.68          6.48   o 
  -5    -1   -12        303.49        328.55         26.96   o 
  -5    -1   -11        425.74        445.20         31.81   o 
  -5    -1   -10         25.43         39.95          7.93   o 
  -5    -1    -9        138.36        101.06          8.50   o 
  -5    -1    -8        243.33        253.20         18.47   o 
  -5    -1    -7         41.74         29.11          8.30   o 
  -5    -1    -6        111.94         89.46          9.15   o 
  -5    -1    -5         50.15         43.87         13.24   o 
  -5    -1    -4        120.08        111.78          8.91   o 
  -5    -1    -3        243.54        244.18         12.66   o 
  -5    -1    -2          0.82          5.10          3.96   o 
  -5    -1    -1          4.51          2.23          7.05   o 
  -5    -1     0         89.92         91.54          8.35   o 
  -5    -1     1         24.76         19.22          3.53   o 
  -5    -1     2       1223.28       1234.16         35.03   o 
  -5    -1     3         24.91         18.94          2.74   o 
  -5    -1     4        226.14        232.08          9.63   o 
  -5    -1     5          0.77          1.67          3.80   o 
  -5    -1     6         94.87         95.61          8.91   o 
  -5    -1     7        290.46        297.53         14.25   o 
  -5    -1     8        244.52        268.73         14.80   o 
  -5    -1     9         54.38         47.71          6.58   o 
  -5    -1    10        257.95        287.61         37.30   o 
  -5    -1    11        841.93        814.73         35.85   o 
  -5    -1    12         28.45         25.85          5.13   o 
  -5    -1    13        377.07        370.80         27.36   o 
  -5    -1    14        561.90        577.24         25.02   o 
  -5    -1    15         25.84         15.28         11.98   o 
  -5    -1    16         95.34         83.06         17.45   o 
  -5    -1    17         42.35         35.64         17.98   o 
  -5    -1    18          2.64          1.87         13.90   o 
  -5    -1    19        174.91        160.93         26.75   o 
  -5     0   -19        125.31        129.60         24.34   o 
  -5     0   -15        184.55        223.60         32.15   o 
  -5     0   -13       1479.50       1435.81         68.36   o 
  -5     0   -11         16.34         16.53          6.35   o 
  -5     0    -9         19.83         38.99         20.85   o 
  -5     0    -7        318.72        304.80         19.97   o 
  -5     0    -5       3000.37       2881.19         84.22   o 
  -5     0    -3       2226.47       2305.11         72.07   o 
  -5     0    -1        397.65        366.28         33.11   o 
  -5     0     1        415.78        459.30         17.57   o 
  -5     0     3         21.20         13.19          3.62   o 
  -5     0     5        618.13        617.76         24.97   o 
  -5     0     7         90.35         85.47          6.57   o 
  -5     0     9        145.44        138.35         10.00   o 
  -5     0    11          0.88          1.68          3.64   o 
  -5     0    13        105.65         90.74         16.49   o 
  -5     0    15         41.70         40.56         12.63   o 
  -5     0    17        143.72        156.54         26.89   o 
  -5     1   -19        223.62        219.77         31.22   o 
  -5     1   -18         24.90         28.12         23.60   o 
  -5     1   -17         65.80         87.90         19.38   o 
  -5     1   -16          2.53          3.10         15.76   o 
  -5     1   -15         42.12         52.30         16.16   o 
  -5     1   -14         60.54         69.46         16.93   o 
  -5     1   -13         29.80         38.72         24.56   o 
  -5     1   -12        303.48        309.28         39.03   o 
  -5     1   -11        425.74        487.30         49.61   o 
  -5     1   -10         25.43         25.12          6.23   o 
  -5     1    -9        138.36        123.63          9.20   o 
  -5     1    -8        243.33        253.94         17.80   o 
  -5     1    -7         41.74         34.45         13.83   o 
  -5     1    -6        111.94         96.35         15.23   o 
  -5     1    -5         50.15         42.95          6.83   o 
  -5     1    -4        120.09        124.61         22.53   o 
  -5     1    -3        243.54        246.03         11.60   o 
  -5     1    -2          0.82          5.25          5.52   o 
  -5     1    -1          4.51          7.65          5.22   o 
  -5     1     0         89.92         88.50          6.88   o 
  -5     1     1         24.76         26.93          5.05   o 
  -5     1     2       1223.28       1262.98         33.14   o 
  -5     1     3         24.91         17.84          4.93   o 
  -5     1     4        226.14        210.50         10.54   o 
  -5     1     5          0.77          0.32          4.35   o 
  -5     1     6         94.87         91.10          8.92   o 
  -5     1     7        290.46        293.92         19.16   o 
  -5     1     8        244.52        249.06         34.98   o 
  -5     1     9         54.38         55.91          8.93   o 
  -5     1    10        257.95        245.89          9.40   o 
  -5     1    11        841.93        795.58         42.73   o 
  -5     1    12         28.45         41.86         13.03   o 
  -5     1    13        377.07        361.00         38.48   o 
  -5     1    14        561.91        518.94         37.91   o 
  -5     1    15         25.84         13.60         13.50   o 
  -5     1    16         95.34         87.17         16.47   o 
  -5     1    17         42.35         66.14         14.62   o 
  -5     1    19        174.91        148.86         25.54   o 
  -5     2   -19          6.01          7.23         17.14   o 
  -5     2   -18         70.87         70.20         19.10   o 
  -5     2   -17         55.66         45.86         18.70   o 
  -5     2   -16         85.18         96.56         20.59   o 
  -5     2   -15         10.07         22.68         13.48   o 
  -5     2   -14         21.15         26.46         10.81   o 
  -5     2   -13          2.36          7.58          8.19   o 
  -5     2   -12          4.59          3.54         10.51   o 
  -5     2   -11        367.39        379.83         37.18   o 
  -5     2    -9        102.59        119.74         19.20   o 
  -5     2    -8         35.81         31.65          8.61   o 
  -5     2    -7        577.34        591.93         40.15   o 
  -5     2    -6        111.74        111.24         18.13   o 
  -5     2    -5         57.68         55.33          7.43   o 
  -5     2    -3        391.21        376.26         23.69   o 
  -5     2    -2         43.10         39.10          9.78   o 
  -5     2    -1        235.21        249.09         11.19   o 
  -5     2     0        186.24        195.24         13.72   o 
  -5     2     1        581.08        616.49         30.50   o 
  -5     2     3         30.71         39.51          6.47   o 
  -5     2     4        705.42        719.39         31.18   o 
  -5     2     5        917.31        920.65         33.86   o 
  -5     2     6        863.63        909.69         33.88   o 
  -5     2     7         93.95         97.70          8.10   o 
  -5     2     8        188.17        208.52         27.70   o 
  -5     2     9        891.55        896.97         29.21   o 
  -5     2    10          8.40          4.71          4.71   o 
  -5     2    11         36.66         38.51          7.79   o 
  -5     2    12         18.28         17.10          8.00   o 
  -5     2    13        716.51        709.25         43.69   o 
  -5     2    14         33.78         36.82         11.25   o 
  -5     2    15         38.39         22.12          9.66   o 
  -5     2    16         36.02         23.51         11.79   o 
  -5     2    17        226.68        258.51         29.76   o 
  -5     2    18         92.94         98.68         19.97   o 
  -5     2    19        276.37        284.57         32.51   o 
  -5     3   -18         27.02         47.18         19.39   o 
  -5     3   -16        196.37        200.82         30.55   o 
  -5     3   -15        138.68        127.17         22.45   o 
  -5     3   -14          6.30          4.78          6.11   o 
  -5     3   -13          4.29          4.81         10.15   o 
  -5     3   -12         24.78         34.54         19.75   o 
  -5     3   -10          2.97         10.69          9.55   o 
  -5     3    -9         29.46         15.21          9.44   o 
  -5     3    -8        583.30        579.32         39.93   o 
  -5     3    -7         31.22         26.45         11.47   o 
  -5     3    -6         20.36         19.66         11.48   o 
  -5     3    -5        446.55        450.43         34.02   o 
  -5     3    -4          2.50          3.93          7.63   o 
  -5     3    -3          0.03          7.26          6.11   o 
  -5     3    -2         30.15         22.16         10.08   o 
  -5     3    -1        509.27        519.31         20.76   o 
  -5     3     0        363.78        369.59         42.14   o 
  -5     3     1          0.96          0.59          3.96   o 
  -5     3     2         23.36         29.28          5.74   o 
  -5     3     3       1197.24       1200.41         39.97   o 
  -5     3     4         10.52         16.07          8.70   o 
  -5     3     5         33.11         41.63         15.51   o 
  -5     3     7        128.29        121.74          9.37   o 
  -5     3     8        155.95        168.57         12.60   o 
  -5     3     9        436.60        439.04         28.55   o 
  -5     3    10        260.33        228.49         16.34   o 
  -5     3    11         17.56         18.04          7.95   o 
  -5     3    12         29.14         26.67          9.57   o 
  -5     3    14        149.03        127.67         19.83   o 
  -5     3    15         18.58         20.93          9.81   o 
  -5     3    16         41.45        107.99         22.04   o 
  -5     3    17        173.08        209.75         27.02   o 
  -5     3    18        239.52        227.48         29.17   o 
  -5     3    19         30.31         38.05         29.16   o 
  -5     4   -18         11.62          0.24          9.46   o 
  -5     4   -17        124.70        137.56         24.62   o 
  -5     4   -16         10.55         25.66         10.58   o 
  -5     4   -15        139.97        188.39         31.04   o 
  -5     4   -14         44.89         29.41         11.30   o 
  -5     4   -13         11.31          2.03          9.42   o 
  -5     4   -12          0.01          5.21          8.65   o 
  -5     4   -10         73.41         83.42         16.94   o 
  -5     4    -9        173.54        171.24         23.14   o 
  -5     4    -8         66.61         63.98         15.86   o 
  -5     4    -7        588.05        600.68         42.14   o 
  -5     4    -6        464.50        458.60         36.07   o 
  -5     4    -5         54.88         45.01         11.43   o 
  -5     4    -4         39.62         36.14         11.46   o 
  -5     4    -3        133.85        120.34         19.43   o 
  -5     4    -2         72.18         91.00         15.46   o 
  -5     4    -1        342.81        371.47         23.29   o 
  -5     4     0         49.59         42.24          5.84   o 
  -5     4     1       1105.81       1133.43         55.05   o 
  -5     4     2         51.43         48.74          7.87   o 
  -5     4     3         17.01          6.69          2.98   o 
  -5     4     4        497.60        515.71         46.23   o 
  -5     4     5        144.01        150.13         29.05   o 
  -5     4     6         27.73         32.05          9.19   o 
  -5     4     7          1.94          2.24         13.64   o 
  -5     4     8        318.59        317.97         28.65   o 
  -5     4     9        618.85        659.27         49.20   o 
  -5     4    10         75.04         70.16          9.70   o 
  -5     4    11        286.84        278.06         21.67   o 
  -5     4    12        308.85        314.41         37.00   o 
  -5     4    13          2.53          5.23          6.22   o 
  -5     4    14         86.57         74.22         15.95   o 
  -5     4    16          2.87         21.95         10.72   o 
  -5     4    17        370.29        388.35         37.33   o 
  -5     4    18         62.76         50.91         16.24   o 
  -5     5   -17          3.49          9.32         11.32   o 
  -5     5   -14         24.87         37.50         15.28   o 
  -5     5   -13          6.16         15.83         13.04   o 
  -5     5   -12        158.76        164.65         29.35   o 
  -5     5   -11          1.02          6.38          9.73   o 
  -5     5   -10        205.25        243.69         29.45   o 
  -5     5    -9         26.10         24.19         11.20   o 
  -5     5    -8        106.84        100.48         18.21   o 
  -5     5    -6        185.05        152.01         21.82   o 
  -5     5    -5         79.59         74.68         15.24   o 
  -5     5    -4       1309.98       1227.58         59.91   o 
  -5     5    -3         24.97          8.45          8.10   o 
  -5     5    -2       1013.09       1055.54         52.65   o 
  -5     5     0         36.41         36.99          7.16   o 
  -5     5     1          0.08          1.58          3.63   o 
  -5     5     2        357.84        340.30         35.87   o 
  -5     5     3         29.11         36.68          7.48   o 
  -5     5     4        497.18        503.37         25.47   o 
  -5     5     5         12.64         21.70          6.49   o 
  -5     5     6       1014.88        990.20         31.13   o 
  -5     5     7        187.06        198.78         12.81   o 
  -5     5     8         52.09         44.97          8.44   o 
  -5     5     9          7.23          7.16          4.31   o 
  -5     5    10        106.61        112.24         26.16   o 
  -5     5    11          0.28          6.47          8.73   o 
  -5     5    12        122.82        140.11         24.64   o 
  -5     5    13        140.62        121.48         20.94   o 
  -5     5    14        734.73        759.66         86.73   o 
  -5     5    15        189.30        187.36         29.55   o 
  -5     5    16         15.93         18.68         11.23   o 
  -5     5    17         68.65         87.68         19.60   o 
  -5     5    18         44.43         46.03         19.24   o 
  -5     6   -16          9.00         19.05         13.16   o 
  -5     6   -15        110.94        125.16         23.91   o 
  -5     6   -13        516.17        519.08         43.45   o 
  -5     6   -12         74.45        106.34         20.22   o 
  -5     6   -11        198.74        191.16         30.42   o 
  -5     6   -10        260.41        277.63         32.27   o 
  -5     6    -9         19.32         51.42         18.69   o 
  -5     6    -8         23.79         18.74          9.73   o 
  -5     6    -7          0.17          1.68          8.43   o 
  -5     6    -6         56.15         61.24         14.84   o 
  -5     6    -5          6.33         11.46          8.90   o 
  -5     6    -3        114.81         96.32         16.72   o 
  -5     6    -2        259.47        265.79         16.77   o 
  -5     6    -1         51.36         54.43          8.65   o 
  -5     6     0         26.44         21.76          4.20   o 
  -5     6     1         16.43         10.86          5.49   o 
  -5     6     2         78.14         89.88         14.86   o 
  -5     6     3        121.97        124.30         10.24   o 
  -5     6     4          3.11          1.83          5.09   o 
  -5     6     5        637.41        647.09         31.37   o 
  -5     6     6         21.50         14.06          9.23   o 
  -5     6     7        286.05        281.39         40.03   o 
  -5     6     8         94.20         78.11         11.44   o 
  -5     6     9          0.50          3.47         14.13   o 
  -5     6    10         20.38         19.28         10.77   o 
  -5     6    11         22.87         49.81         17.57   o 
  -5     6    12         82.39        100.30         19.46   o 
  -5     6    13         40.04         42.88         14.62   o 
  -5     6    14         19.64         21.03         11.54   o 
  -5     6    15         82.15        103.40         20.32   o 
  -5     6    16         10.31         27.19         13.84   o 
  -5     6    18         58.54         65.46         19.51   o 
  -5     7   -16         15.75         17.02         11.55   o 
  -5     7   -15          3.46          3.37         16.00   o 
  -5     7   -14        461.72        546.34         50.30   o 
  -5     7   -13          4.68         23.19         10.90   o 
  -5     7   -12        570.66        574.52         45.37   o 
  -5     7   -11          5.71          1.54          7.20   o 
  -5     7   -10         88.24         72.73         17.72   o 
  -5     7    -8         87.10        130.36         23.60   o 
  -5     7    -7         25.57         30.74         10.39   o 
  -5     7    -6          2.74          0.29          7.68   o 
  -5     7    -5         11.56         17.01          9.43   o 
  -5     7    -4        145.86        142.32         20.91   o 
  -5     7    -3         21.49          0.12          7.60   o 
  -5     7    -2         37.21         33.32          9.54   o 
  -5     7    -1         29.06         32.06         12.74   o 
  -5     7     0         32.71         41.66         16.52   o 
  -5     7     1         34.60         38.34         25.62   o 
  -5     7     2         27.31         39.00         10.24   o 
  -5     7     3        107.03        104.13          9.57   o 
  -5     7     4        666.23        659.93         73.99   o 
  -5     7     5        214.97        203.68         13.38   o 
  -5     7     6        283.76        296.60         46.87   o 
  -5     7     7         34.18         30.70         18.79   o 
  -5     7     8          3.71          4.58          4.89   o 
  -5     7     9         57.91         62.83         29.73   o 
  -5     7    10         57.90         30.83         18.81   o 
  -5     7    11          9.57         23.58         12.07   o 
  -5     7    12         65.40         55.06         15.43   o 
  -5     7    13         54.46         47.88         15.64   o 
  -5     7    14         28.33         18.41          9.72   o 
  -5     7    15         27.68         37.03         26.02   o 
  -5     7    16          1.32         18.65         11.45   o 
  -5     7    17          3.99          9.36          9.22   o 
  -5     8   -13         15.28          1.38         13.74   o 
  -5     8   -12         29.05         34.49         13.56   o 
  -5     8   -11         30.30         32.61         12.01   o 
  -5     8   -10         55.51         53.07         17.77   o 
  -5     8    -9        106.48        113.27         22.47   o 
  -5     8    -7        150.67        162.50         23.57   o 
  -5     8    -6         23.09         15.52          8.66   o 
  -5     8    -5        182.68        213.24         25.73   o 
  -5     8    -3        249.51        281.06         39.48   o 
  -5     8    -2         77.41         71.20         16.51   o 
  -5     8    -1        369.15        421.97         33.64   o 
  -5     8     0         46.38         32.95         10.13   o 
  -5     8     1        165.54        144.90         29.09   o 
  -5     8     2          8.86          8.64         11.14   o 
  -5     8     3        192.42        183.07         20.22   o 
  -5     8     4        414.51        424.74         18.50   o 
  -5     8     5        238.18        255.27         15.75   o 
  -5     8     6         13.07         16.79          7.43   o 
  -5     8     7        190.86        167.96         18.04   o 
  -5     8     8         53.36         40.66          8.31   o 
  -5     8     9         25.07         17.31         12.26   o 
  -5     8    11        195.38        186.01         26.41   o 
  -5     8    12         38.04         38.44         15.33   o 
  -5     8    13         90.79        120.76         22.94   o 
  -5     8    14        248.01        251.85         35.51   o 
  -5     8    15        185.81        179.71         33.45   o 
  -5     9   -10         55.76         71.03         17.00   o 
  -5     9    -9          0.09          2.32          8.26   o 
  -5     9    -8        201.81        229.13         28.86   o 
  -5     9    -7         45.52         52.73         18.65   o 
  -5     9    -6         93.19        122.42         22.36   o 
  -5     9    -5         26.96         22.67          8.11   o 
  -5     9    -4          8.79         11.03          9.71   o 
  -5     9    -3         24.98         31.57         12.41   o 
  -5     9    -2         25.20         24.65          9.30   o 
  -5     9    -1         41.32         29.14          8.31   o 
  -5     9     0        336.05        320.32         30.69   o 
  -5     9     2        179.70        172.78         37.41   o 
  -5     9     3         24.39         18.83          6.69   o 
  -5     9     4          0.10          1.63          6.24   o 
  -5     9     5          1.34          6.57          4.84   o 
  -5     9     6         10.87          4.54          9.10   o 
  -5     9     7          3.36          2.09          6.88   o 
  -5     9     8        309.23        326.64         81.06   o 
  -5     9     9          8.16         32.63         24.35   o 
  -5     9    10        352.13        338.61         36.35   o 
  -5     9    11         14.51         30.60         13.84   o 
  -5     9    12         13.34         19.66         13.77   o 
  -5    10    -1         14.69         17.58          9.58   o 
  -5    10     0         10.94         43.12         14.51   o 
  -5    10     1          0.81          9.73          7.09   o 
  -5    10     2          5.38          9.45          7.59   o 
  -5    10     3         54.35         49.52          8.98   o 
  -5    10     4         12.44          2.63          6.98   o 
  -5    10     5        107.31        113.17         40.32   o 
  -5    10     7         33.95         29.01         30.23   o 
  -5    10     8          3.96         29.65         25.66   o 
  -5    10     9         79.24         81.01         19.34   o 
  -5    11     3        114.30        124.26         24.29   o 
  -5    11     4         15.51         12.07         11.71   o 
  -4   -11    -8        160.03        140.95         28.56   o 
  -4   -11    -7         11.68         13.68          9.97   o 
  -4   -11    -4        423.92        467.06         53.27   o 
  -4   -11    -2        222.66        242.09         32.27   o 
  -4   -11     0         95.95        120.53         24.90   o 
  -4   -11     1         29.30         24.11         12.06   o 
  -4   -11     2         25.55         46.52         22.22   o 
  -4   -11     3         36.16         32.95         12.18   o 
  -4   -11     4        274.97        264.03         35.25   o 
  -4   -11     5        175.73        195.10         30.63   o 
  -4   -10    -9         28.73         25.82         10.76   o 
  -4   -10    -8          0.20         12.98          7.90   o 
  -4   -10    -7         97.80        160.41         23.10   o 
  -4   -10    -6         85.06        110.55         21.61   o 
  -4   -10    -5         22.82         14.64         11.06   o 
  -4   -10    -3         27.40         49.15         14.37   o 
  -4   -10    -2         12.06         20.89         11.15   o 
  -4   -10     0         10.41         10.58          9.35   o 
  -4   -10     1        211.62        224.01         27.56   o 
  -4   -10     2         35.48         36.56         12.84   o 
  -4   -10     3        269.17        224.10         28.07   o 
  -4   -10     4         28.31         60.22         16.00   o 
  -4   -10     5         23.37         18.94         11.52   o 
  -4   -10     6          0.02          8.70         11.31   o 
  -4   -10     7         24.20         32.74         15.01   o 
  -4   -10     8         62.28        111.75         23.34   o 
  -4   -10     9         19.88         21.56         11.28   o 
  -4   -10    10         32.02         37.53         13.75   o 
  -4   -10    11        238.80        208.68         32.45   o 
  -4   -10    12         46.09         48.70         16.47   o 
  -4   -10    13          0.16          9.10          7.40   o 
  -4    -9   -12         12.12          7.09         12.49   o 
  -4    -9   -10         12.51          2.42          9.56   o 
  -4    -9    -9          2.42          7.29          6.08   o 
  -4    -9    -8          4.26         15.52         11.94   o 
  -4    -9    -7          3.66          7.58          5.24   o 
  -4    -9    -5         20.38         17.21          9.99   o 
  -4    -9    -4         17.93         33.18         11.80   o 
  -4    -9    -3         27.08         36.27         11.69   o 
  -4    -9    -2          2.39          3.42          5.38   o 
  -4    -9    -1        246.48        227.62         26.71   o 
  -4    -9     0         13.29          6.16         11.59   o 
  -4    -9     1         24.28         33.11         11.93   o 
  -4    -9     2         41.37         52.31         14.51   o 
  -4    -9     3         63.30         63.98         18.02   o 
  -4    -9     4        191.92        179.42         24.91   o 
  -4    -9     5         86.68         74.57         17.06   o 
  -4    -9     6          4.83          2.22          9.10   o 
  -4    -9     7        167.99        164.09         23.96   o 
  -4    -9     8         36.46         40.43         13.11   o 
  -4    -9     9        144.82        184.35         31.14   o 
  -4    -9    10          0.01          0.09          7.48   o 
  -4    -9    11         23.47         19.03         11.97   o 
  -4    -9    12         11.85         13.76         14.69   o 
  -4    -9    13          0.10          5.26          8.64   o 
  -4    -9    14        192.70        225.67         32.26   o 
  -4    -9    15         52.24         47.56         18.25   o 
  -4    -9    16         17.94          8.86          7.29   o 
  -4    -8   -14         74.51         31.89         22.04   o 
  -4    -8   -12        156.11        191.19         26.39   o 
  -4    -8   -11        208.24        204.11         18.68   o 
  -4    -8   -10         10.41          7.42          6.34   o 
  -4    -8    -9          0.31          3.64          5.87   o 
  -4    -8    -7        413.87        413.29         27.82   o 
  -4    -8    -5        186.37        168.18         22.39   o 
  -4    -8    -4        147.32        153.30         20.60   o 
  -4    -8    -3         58.14         57.65         14.13   o 
  -4    -8    -2        103.70         95.66         17.40   o 
  -4    -8     0          2.98         14.75         10.36   o 
  -4    -8     1        485.86        520.00         39.78   o 
  -4    -8     2          2.54         12.59          9.69   o 
  -4    -8     3          5.53          3.80         10.75   o 
  -4    -8     4        345.84        363.55         44.80   o 
  -4    -8     5        194.09        189.11         23.59   o 
  -4    -8     6         18.71          8.74          8.92   o 
  -4    -8     7         47.03         49.57         12.94   o 
  -4    -8     8         32.60         28.38         11.46   o 
  -4    -8     9        521.58        540.24         52.07   o 
  -4    -8    10        358.41        360.75         42.17   o 
  -4    -8    11          1.82          9.22          7.85   o 
  -4    -8    12          1.63          8.11          7.45   o 
  -4    -8    14        382.37        411.04         61.27   o 
  -4    -8    15        259.49        233.59         31.02   o 
  -4    -8    16         49.67         53.60         18.93   o 
  -4    -8    17          2.05          5.31          9.10   o 
  -4    -7   -16         12.51          8.24         16.18   o 
  -4    -7   -15         27.67         30.69         22.57   o 
  -4    -7   -14        313.75        325.29         58.44   o 
  -4    -7   -13        210.74        219.31         30.54   o 
  -4    -7   -12        260.07        253.69         32.07   o 
  -4    -7   -11         37.71         33.63         14.42   o 
  -4    -7   -10        115.34        103.21         13.09   o 
  -4    -7    -9         41.09         42.39         11.39   o 
  -4    -7    -8         91.65         96.76          8.66   o 
  -4    -7    -7          1.07          1.05          4.19   o 
  -4    -7    -6         27.52         33.25         13.71   o 
  -4    -7    -5        102.22        120.27         18.09   o 
  -4    -7    -4        155.66        154.38         20.21   o 
  -4    -7    -3        213.56        223.79         25.45   o 
  -4    -7    -2        101.05        116.22         16.59   o 
  -4    -7    -1        139.96        139.91         19.34   o 
  -4    -7     0         93.74         94.31         15.79   o 
  -4    -7     2        198.31        175.26         21.23   o 
  -4    -7     3        600.24        625.48         41.98   o 
  -4    -7     4        193.59        205.32         25.19   o 
  -4    -7     5       2669.06       2691.65         87.11   o 
  -4    -7     6          1.18          0.51          6.72   o 
  -4    -7     7        312.97        312.65         39.75   o 
  -4    -7     8        227.32        257.93         26.87   o 
  -4    -7     9         18.13         38.53         11.98   o 
  -4    -7    11          2.63         15.14          8.25   o 
  -4    -7    12         85.53         56.82         12.82   o 
  -4    -7    13        106.25         82.72         16.20   o 
  -4    -7    14         75.04        105.64         23.26   o 
  -4    -7    16         19.05         10.25          7.96   o 
  -4    -7    17         91.38         83.49         16.67   o 
  -4    -6   -18         29.16         30.95         19.64   o 
  -4    -6   -17         16.28         10.23          5.76   o 
  -4    -6   -15         26.49         33.87         13.96   o 
  -4    -6   -13        175.52        171.60         10.71   o 
  -4    -6   -12          4.97          3.49          4.20   o 
  -4    -6   -11        656.67        640.61         17.94   o 
  -4    -6   -10          0.64          3.31          6.09   o 
  -4    -6    -9        450.97        464.70         24.65   o 
  -4    -6    -8         99.30        104.47         23.10   o 
  -4    -6    -7          7.84          5.34          4.08   o 
  -4    -6    -6          3.71          5.68          6.67   o 
  -4    -6    -5        306.80        277.49         18.20   o 
  -4    -6    -4         55.62         60.06         13.06   o 
  -4    -6    -3        635.70        646.28         38.65   o 
  -4    -6    -2        190.25        179.80         20.44   o 
  -4    -6    -1        513.42        553.46         35.97   o 
  -4    -6     0        100.76         88.50         14.15   o 
  -4    -6     1         16.09          7.13          5.24   o 
  -4    -6     2         29.87         29.08          9.72   o 
  -4    -6     3        262.43        243.37         24.53   o 
  -4    -6     4       1254.26       1238.58         56.78   o 
  -4    -6     5        382.09        329.01         28.05   o 
  -4    -6     6        352.18        386.35         30.41   o 
  -4    -6     7       2364.34       2320.70         77.99   o 
  -4    -6     8        896.94        903.73         47.18   o 
  -4    -6     9          0.11          2.38          8.24   o 
  -4    -6    10        188.96        167.85         20.56   o 
  -4    -6    11         41.23         44.77         14.24   o 
  -4    -6    12         62.53         54.20         14.87   o 
  -4    -6    13        608.57        579.32         39.17   o 
  -4    -6    14         53.17         47.74         12.13   o 
  -4    -6    15       1212.56       1240.84         57.98   o 
  -4    -6    16         42.09         53.33         13.72   o 
  -4    -5   -17        168.73        178.30         20.00   o 
  -4    -5   -16         76.35         79.40         12.57   o 
  -4    -5   -15         10.94          9.23          5.43   o 
  -4    -5   -14        145.88        175.94         21.06   o 
  -4    -5   -13         47.31         58.21         11.78   o 
  -4    -5   -12          2.13          4.17          4.34   o 
  -4    -5   -11          7.73          0.08          5.74   o 
  -4    -5   -10        148.47        153.33          6.00   o 
  -4    -5    -9        190.89        190.33         15.77   o 
  -4    -5    -8         98.90        102.18         10.56   o 
  -4    -5    -7         28.93         22.19          7.21   o 
  -4    -5    -6        445.83        463.15         20.01   o 
  -4    -5    -5        270.59        288.37         14.61   o 
  -4    -5    -4        167.83        162.10         12.22   o 
  -4    -5    -3        476.20        451.34         20.85   o 
  -4    -5    -2         50.13         39.29         10.73   o 
  -4    -5    -1        237.19        231.83         35.04   o 
  -4    -5     0        119.38        106.01          9.50   o 
  -4    -5     1          3.57          5.54          3.04   o 
  -4    -5     2       1252.26       1275.71         40.07   o 
  -4    -5     3        409.79        391.51         18.13   o 
  -4    -5     4        160.03        179.16         11.04   o 
  -4    -5     5        192.86        168.79         19.49   o 
  -4    -5     6        343.16        342.36         27.70   o 
  -4    -5     7          1.15          2.75          5.27   o 
  -4    -5     8         97.28         98.58         15.70   o 
  -4    -5     9          0.03          2.13          8.16   o 
  -4    -5    10        318.58        327.57         29.74   o 
  -4    -5    11        985.64        988.15         47.71   o 
  -4    -5    12          9.37          4.23          5.58   o 
  -4    -5    13        957.38       1008.14         84.42   o 
  -4    -5    14         75.23         73.68         14.00   o 
  -4    -5    15        221.45        234.75         26.04   o 
  -4    -5    16        124.77        127.29         17.76   o 
  -4    -4   -19         23.83         19.43         17.09   o 
  -4    -4   -18         12.54         12.28          6.82   o 
  -4    -4   -17         21.50         25.29         10.39   o 
  -4    -4   -16         20.62         21.46          3.42   o 
  -4    -4   -15          5.43          9.82         10.78   o 
  -4    -4   -14         59.40         64.32          8.74   o 
  -4    -4   -13        139.81        126.92         11.91   o 
  -4    -4   -12         16.33         17.52          4.75   o 
  -4    -4   -11        379.90        394.43         20.21   o 
  -4    -4   -10          3.42          2.45          3.96   o 
  -4    -4    -9          0.46          4.16          4.89   o 
  -4    -4    -8         58.39         48.65         11.29   o 
  -4    -4    -7        322.72        342.57         15.74   o 
  -4    -4    -6         17.45          7.56          3.03   o 
  -4    -4    -5        640.12        615.56         27.71   o 
  -4    -4    -4        208.31        194.20         10.58   o 
  -4    -4    -3        713.08        710.53         22.48   o 
  -4    -4    -1        710.45        731.97         24.61   o 
  -4    -4     0        109.14        105.22          9.21   o 
  -4    -4     1         84.83         86.08          7.21   o 
  -4    -4     2        349.95        354.57         23.52   o 
  -4    -4     3        348.48        360.17         20.79   o 
  -4    -4     4          2.74          2.82          4.06   o 
  -4    -4     5        754.87        751.26         27.63   o 
  -4    -4     6         21.45         12.09          6.44   o 
  -4    -4     7         27.33          6.96          7.81   o 
  -4    -4     8        736.64        734.13         38.57   o 
  -4    -4     9         41.67         36.70          9.75   o 
  -4    -4    10        288.37        278.96         26.10   o 
  -4    -4    11          7.82         10.71          8.11   o 
  -4    -4    12          7.30          7.20          4.11   o 
  -4    -4    13         61.08         58.91         14.04   o 
  -4    -4    15         40.23         52.26         11.35   o 
  -4    -4    16        313.66        311.32         42.82   o 
  -4    -3   -18         34.00         35.72         24.23   o 
  -4    -3   -17         11.64         22.20         11.07   o 
  -4    -3   -16        152.10        168.52         27.91   o 
  -4    -3   -15         97.81        104.67         19.29   o 
  -4    -3   -14         37.42         51.76          7.90   o 
  -4    -3   -12        997.04       1003.55         28.88   o 
  -4    -3   -11         79.37         76.36         10.90   o 
  -4    -3   -10        137.59        126.23         10.98   o 
  -4    -3    -9          0.19          2.20          4.97   o 
  -4    -3    -8        258.55        259.13         14.76   o 
  -4    -3    -7        122.03        125.69         11.11   o 
  -4    -3    -6        940.23        923.51         41.63   o 
  -4    -3    -5         26.41         29.43          4.71   o 
  -4    -3    -4        166.51        147.13         11.78   o 
  -4    -3    -2         72.57         68.27          5.47   o 
  -4    -3    -1        204.89        197.74          9.93   o 
  -4    -3     0        141.13        145.53         26.93   o 
  -4    -3     1          5.06          5.26          8.29   o 
  -4    -3     2        922.02        885.10         25.75   o 
  -4    -3     3          1.70          0.95          3.21   o 
  -4    -3     4        303.62        307.32         29.10   o 
  -4    -3     5         11.41         12.57          5.10   o 
  -4    -3     6        453.97        427.27         19.37   o 
  -4    -3     7         18.84         13.79          4.58   o 
  -4    -3     8          7.26         15.77          7.51   o 
  -4    -3     9        230.80        236.11         20.58   o 
  -4    -3    10        745.21        736.99         36.75   o 
  -4    -3    11         29.54         24.62          6.24   o 
  -4    -3    12        131.12        123.44         12.79   o 
  -4    -3    13         19.86         21.88         10.82   o 
  -4    -3    14        115.04        112.39         10.29   o 
  -4    -3    15         43.53         40.77         10.90   o 
  -4    -3    16          5.90          3.04          8.99   o 
  -4    -3    17        127.74        139.15         24.00   o 
  -4    -3    18        114.10        102.84         19.22   o 
  -4    -3    19         13.23         27.49         19.71   o 
  -4    -2   -19          2.94         13.56         10.08   o 
  -4    -2   -18         14.03          4.93         17.02   o 
  -4    -2   -17         79.61         79.24         17.57   o 
  -4    -2   -16         26.25         41.02         22.02   o 
  -4    -2   -15        821.86        797.72         86.32   o 
  -4    -2   -14         73.95         88.11         16.64   o 
  -4    -2   -13        311.21        312.95         37.03   o 
  -4    -2   -12        942.78        936.41         49.21   o 
  -4    -2   -11        981.21        943.78         32.56   o 
  -4    -2   -10        126.76        139.44         11.82   o 
  -4    -2    -9        231.64        255.90         12.19   o 
  -4    -2    -8          4.22          3.51          4.42   o 
  -4    -2    -7        327.45        351.23         24.43   o 
  -4    -2    -6          6.43          2.58          5.77   o 
  -4    -2    -5        885.94        898.37         28.45   o 
  -4    -2    -4          3.93          9.98          3.13   o 
  -4    -2    -3          3.38          7.40          7.84   o 
  -4    -2    -2        181.62        173.02         13.98   o 
  -4    -2    -1        128.78        123.38         25.59   o 
  -4    -2     0        170.27        162.94         13.35   o 
  -4    -2     1       2105.80       2116.46         53.36   o 
  -4    -2     3        264.85        271.86         12.20   o 
  -4    -2     4       1096.29       1083.31         29.48   o 
  -4    -2     5        276.77        271.38         11.65   o 
  -4    -2     6         20.85         16.82          3.86   o 
  -4    -2     7         91.27         83.63          5.89   o 
  -4    -2     8         75.57         72.17          5.60   o 
  -4    -2     9        708.31        691.67         20.30   o 
  -4    -2    10          0.27          2.38          3.92   o 
  -4    -2    11        294.60        267.79         25.66   o 
  -4    -2    12         62.97         51.87         17.33   o 
  -4    -2    13         17.97         16.87          3.95   o 
  -4    -2    14          9.49          6.22          3.74   o 
  -4    -2    15        230.59        225.95         18.29   o 
  -4    -2    16         87.14         89.00         16.74   o 
  -4    -2    17        174.86        167.16         26.12   o 
  -4    -2    18        162.38        155.70         25.95   o 
  -4    -2    19        171.60        191.07         28.50   o 
  -4    -1   -19          0.40          6.71         16.91   o 
  -4    -1   -18        236.13        282.62         32.71   o 
  -4    -1   -17         78.73         56.37         14.41   o 
  -4    -1   -16         13.34         17.52          9.98   o 
  -4    -1   -15        172.35        184.00         23.82   o 
  -4    -1   -13        582.34        580.02         40.16   o 
  -4    -1   -12        189.34        183.88         22.44   o 
  -4    -1   -11         58.25         45.40         11.21   o 
  -4    -1   -10       1474.90       1470.49         59.09   o 
  -4    -1    -9         73.86         68.59          9.61   o 
  -4    -1    -8          0.40          2.64          5.90   o 
  -4    -1    -7         11.04         15.30          9.41   o 
  -4    -1    -6        173.28        148.48         13.48   o 
  -4    -1    -5       3328.98       3299.78         85.27   o 
  -4    -1    -4       3313.92       3218.68         74.98   o 
  -4    -1    -3         90.79         93.48          6.22   o 
  -4    -1    -2       5447.99       5302.09        139.61   o 
  -4    -1    -1        133.46        136.70         12.00   o 
  -4    -1     0        318.80        301.80         28.11   o 
  -4    -1     1        405.08        414.43         22.34   o 
  -4    -1     3        193.99        192.90          7.76   o 
  -4    -1     4       2185.26       2157.80         51.39   o 
  -4    -1     5         61.45         61.78          5.10   o 
  -4    -1     6       3054.84       2975.10         66.00   o 
  -4    -1     7        504.62        484.83         18.13   o 
  -4    -1     8        648.40        628.25         24.20   o 
  -4    -1     9        215.25        206.33         10.62   o 
  -4    -1    10         40.57         44.91         11.50   o 
  -4    -1    11        119.26        117.60         25.60   o 
  -4    -1    12        225.13        220.09         24.83   o 
  -4    -1    13        267.08        251.87         16.57   o 
  -4    -1    14       1439.16       1460.49        176.39   o 
  -4    -1    15        111.25         80.86         16.06   o 
  -4    -1    16        592.36        612.55         45.54   o 
  -4    -1    17         33.25         45.83         12.45   o 
  -4    -1    18        155.82        128.16         21.33   o 
  -4    -1    19         49.60         50.46         15.99   o 
  -4     0   -18        334.01        345.26         36.04   o 
  -4     0   -16         97.71        105.84         19.39   o 
  -4     0   -14        136.14        139.63         19.85   o 
  -4     0   -12         23.11         12.17          8.02   o 
  -4     0   -10        113.45        112.37         18.91   o 
  -4     0    -8          2.08          5.15          8.19   o 
  -4     0    -6        375.09        395.97         27.72   o 
  -4     0    -4      10232.73      10057.39        193.52   o 
  -4     0    -2       3813.37       3761.73         98.42   o 
  -4     0     0        273.06        279.43         13.96   o 
  -4     0     2        377.94        368.90         16.70   o 
  -4     0     4       1762.94       1727.45         42.99   o 
  -4     0     6        387.94        386.20         15.40   o 
  -4     0     8        120.20        108.24          6.41   o 
  -4     0    10          6.67          8.49          7.73   o 
  -4     0    12       2866.46       2880.25         80.32   o 
  -4     0    14       3391.34       3534.51        128.10   o 
  -4     0    16        610.18        649.46         46.46   o 
  -4     0    18         25.42         24.61         10.55   o 
  -4     1   -19          0.40          0.54         11.38   o 
  -4     1   -18        236.13        269.02         31.95   o 
  -4     1   -17         78.73        100.60         19.86   o 
  -4     1   -16         13.34         15.99          7.60   o 
  -4     1   -15        172.36        179.78         23.99   o 
  -4     1   -14          0.23          9.79         10.44   o 
  -4     1   -13        582.34        633.86         42.53   o 
  -4     1   -12        189.34        159.06         20.90   o 
  -4     1   -11         58.25         40.41         11.57   o 
  -4     1   -10       1474.90       1532.78         61.66   o 
  -4     1    -9         73.87         61.16         13.53   o 
  -4     1    -8          0.40          2.66          5.44   o 
  -4     1    -7         11.04          5.55          4.40   o 
  -4     1    -6        173.29        149.52          9.55   o 
  -4     1    -5       3328.98       3345.36         92.29   o 
  -4     1    -4       3313.91       3287.75         73.82   o 
  -4     1    -3         90.79         94.25          6.84   o 
  -4     1    -2       5447.99       5443.03        112.07   o 
  -4     1    -1        133.46        129.35          9.97   o 
  -4     1     0        318.80        290.55         16.17   o 
  -4     1     1        405.08        404.46         28.76   o 
  -4     1     2          1.83          1.11          2.48   o 
  -4     1     3        193.99        189.29         14.56   o 
  -4     1     4       2185.26       2122.42         56.80   o 
  -4     1     5         61.45         65.55          6.08   o 
  -4     1     6       3054.85       2992.50         96.57   o 
  -4     1     7        504.62        461.65         52.12   o 
  -4     1     8        648.40        621.21         26.00   o 
  -4     1     9        215.25        225.15         16.74   o 
  -4     1    10         40.57         38.38          9.76   o 
  -4     1    11        119.26        136.08         19.09   o 
  -4     1    12        225.13        214.81         23.49   o 
  -4     1    13        267.08        229.66         24.44   o 
  -4     1    14       1439.15       1450.66        106.67   o 
  -4     1    15        111.25         98.94         16.95   o 
  -4     1    16        592.36        606.62         45.23   o 
  -4     1    17         33.25         24.51         10.38   o 
  -4     1    18        155.82        161.77         25.54   o 
  -4     1    19         49.60         32.45         20.10   o 
  -4     2   -19          2.94          5.38         14.98   o 
  -4     2   -18         14.03         21.35         11.24   o 
  -4     2   -17         79.61         76.90         17.56   o 
  -4     2   -16         26.25         23.89         11.34   o 
  -4     2   -15        821.87        941.93         95.79   o 
  -4     2   -14         73.95         95.23         18.05   o 
  -4     2   -13        311.21        308.19         38.46   o 
  -4     2   -12        942.79        951.88         51.33   o 
  -4     2   -11        981.20       1059.56         52.79   o 
  -4     2   -10        126.76        131.41         21.23   o 
  -4     2    -9        231.64        228.96         22.87   o 
  -4     2    -8          4.22          5.27         10.60   o 
  -4     2    -7        327.45        357.59         27.51   o 
  -4     2    -6          6.43          5.74          5.27   o 
  -4     2    -5        885.94        953.36         40.11   o 
  -4     2    -4          3.93          5.54          2.57   o 
  -4     2    -3          3.38          3.88          2.13   o 
  -4     2    -2        181.62        179.34          9.71   o 
  -4     2    -1        128.78        134.85          9.59   o 
  -4     2     0        170.27        170.67         12.55   o 
  -4     2     1       2105.81       2114.26         69.65   o 
  -4     2     2          0.00          1.96          2.74   o 
  -4     2     3        264.85        248.44         11.14   o 
  -4     2     4       1096.29       1056.94         30.08   o 
  -4     2     5        276.77        286.78         15.72   o 
  -4     2     6         20.85         19.41          3.54   o 
  -4     2     7         91.27         76.53          7.48   o 
  -4     2     8         75.57         68.21          7.12   o 
  -4     2     9        708.31        718.41         25.20   o 
  -4     2    10          0.27          2.92          7.01   o 
  -4     2    11        294.60        277.91         26.66   o 
  -4     2    12         62.97         63.67         17.75   o 
  -4     2    13         17.97         17.53          8.88   o 
  -4     2    14          9.49          8.38          6.80   o 
  -4     2    15        230.59        240.49         29.08   o 
  -4     2    16         87.14         85.38         16.22   o 
  -4     2    17        174.86        193.56         27.43   o 
  -4     2    18        162.38        161.59         25.65   o 
  -4     2    19        171.60        181.79         28.50   o 
  -4     3   -19          6.24         26.45         13.76   o 
  -4     3   -18         34.00         41.94         15.82   o 
  -4     3   -17         11.64          8.42         10.99   o 
  -4     3   -16        152.10        184.02         29.58   o 
  -4     3   -15         97.81        103.39         19.32   o 
  -4     3   -14         37.42         29.19          9.09   o 
  -4     3   -12        997.04       1019.22         53.47   o 
  -4     3   -11         79.37         83.95         15.91   o 
  -4     3   -10        137.59        149.94         20.36   o 
  -4     3    -9          0.19          3.38          6.74   o 
  -4     3    -8        258.55        316.38         26.84   o 
  -4     3    -7        122.03        125.74         16.94   o 
  -4     3    -6        940.23        957.03         46.79   o 
  -4     3    -5         26.41         35.32          9.51   o 
  -4     3    -4        166.52        150.75         17.09   o 
  -4     3    -2         72.57         70.51          4.46   o 
  -4     3    -1        204.89        213.32         29.52   o 
  -4     3     0        141.13        155.29         12.87   o 
  -4     3     1          5.06          2.25          2.39   o 
  -4     3     2        922.03        914.52         26.56   o 
  -4     3     3          1.70          1.45          2.71   o 
  -4     3     4        303.62        315.30         20.10   o 
  -4     3     5         11.41         14.45          4.69   o 
  -4     3     6        453.97        434.13         25.91   o 
  -4     3     7         18.84         18.32          6.06   o 
  -4     3     8          7.26         18.82          5.32   o 
  -4     3     9        230.80        195.11         32.10   o 
  -4     3    10        745.21        778.37         40.92   o 
  -4     3    11         29.54         26.71         10.85   o 
  -4     3    12        131.12        138.28         21.44   o 
  -4     3    13         19.86         24.23         10.08   o 
  -4     3    14        115.04        115.72         17.93   o 
  -4     3    15         43.53         41.22         12.02   o 
  -4     3    16          5.90         14.38         10.33   o 
  -4     3    17        127.74        136.80         21.85   o 
  -4     3    18        114.10        113.27         20.17   o 
  -4     3    19         13.23          7.30         17.00   o 
  -4     4   -19         23.83         11.31         11.90   o 
  -4     4   -18         12.54         16.33         14.33   o 
  -4     4   -17         21.49         20.46          9.84   o 
  -4     4   -16         20.62         21.69         10.19   o 
  -4     4   -15          5.43         12.36         10.29   o 
  -4     4   -14         59.40         38.36         11.83   o 
  -4     4   -13        139.81        137.51         23.15   o 
  -4     4   -12         16.33          4.36          5.42   o 
  -4     4   -11        379.90        379.99         34.95   o 
  -4     4   -10          3.42         19.44          9.50   o 
  -4     4    -9          0.46         15.04          8.87   o 
  -4     4    -8         58.39         64.89         14.80   o 
  -4     4    -7        322.72        360.78         28.55   o 
  -4     4    -6         17.45          8.67          7.26   o 
  -4     4    -5        640.12        605.96         36.38   o 
  -4     4    -4        208.31        154.38         18.49   o 
  -4     4    -3        713.08        690.94         37.54   o 
  -4     4    -1        710.45        711.32         33.69   o 
  -4     4     0        109.14        117.05         11.50   o 
  -4     4     1         84.83         77.99          8.96   o 
  -4     4     2        349.95        355.61         21.86   o 
  -4     4     3        348.48        343.98         24.22   o 
  -4     4     4          2.74          7.98          5.21   o 
  -4     4     5        754.87        783.30         30.81   o 
  -4     4     6         21.45         21.89          4.16   o 
  -4     4     7         27.33         27.91          8.38   o 
  -4     4     8        736.64        770.04         35.57   o 
  -4     4     9         41.67         41.97          8.17   o 
  -4     4    10        288.37        273.96         25.24   o 
  -4     4    11          7.82         18.65          9.90   o 
  -4     4    12          7.30          4.99          6.93   o 
  -4     4    13         61.08         67.97         15.59   o 
  -4     4    14          0.45          1.29          8.33   o 
  -4     4    15         40.23         52.47         13.10   o 
  -4     4    16        313.66        302.23         52.77   o 
  -4     4    18        209.80        227.58         28.79   o 
  -4     5   -17        168.73        224.34         28.91   o 
  -4     5   -16         76.35         77.04         18.34   o 
  -4     5   -15         10.94          9.94          9.21   o 
  -4     5   -14        145.88        150.84         22.93   o 
  -4     5   -13         47.31         70.51         14.74   o 
  -4     5   -12          2.13          5.93          7.07   o 
  -4     5   -11          7.73         16.55          8.75   o 
  -4     5   -10        148.47        166.82         22.04   o 
  -4     5    -9        190.90        218.93         24.15   o 
  -4     5    -8         98.90        106.48         16.96   o 
  -4     5    -7         28.93         16.35          5.59   o 
  -4     5    -6        445.82        464.70         33.69   o 
  -4     5    -5        270.58        286.19         25.11   o 
  -4     5    -4        167.83        167.17         19.19   o 
  -4     5    -3        476.20        462.05         31.75   o 
  -4     5    -2         50.13         28.26          8.62   o 
  -4     5    -1        237.19        233.85         22.32   o 
  -4     5     0        119.38        115.41         12.94   o 
  -4     5     1          3.57          3.45          3.11   o 
  -4     5     2       1252.26       1226.85         40.52   o 
  -4     5     3        409.79        430.15         22.59   o 
  -4     5     4        160.03        150.34         10.72   o 
  -4     5     5        192.86        181.92         11.99   o 
  -4     5     6        343.16        363.67         19.98   o 
  -4     5     7          1.15          3.76          7.11   o 
  -4     5     8         97.28         80.08         11.20   o 
  -4     5    10        318.58        309.08         30.58   o 
  -4     5    11        985.64       1139.64         55.12   o 
  -4     5    12          9.37         23.78         10.80   o 
  -4     5    13        957.38        923.77         89.51   o 
  -4     5    14         75.23        117.67         19.54   o 
  -4     5    15        221.45        224.93         30.96   o 
  -4     5    16        124.77        110.36         20.75   o 
  -4     5    17         85.75         97.75         19.76   o 
  -4     5    18         60.16         82.63         18.19   o 
  -4     6   -18         29.16         19.32          9.85   o 
  -4     6   -17         16.28         25.24         13.96   o 
  -4     6   -15         26.49         58.19         16.84   o 
  -4     6   -14          0.79          5.95          9.93   o 
  -4     6   -13        175.53        192.14         25.01   o 
  -4     6   -12          4.97          5.27          9.44   o 
  -4     6   -11        656.68        604.22         41.95   o 
  -4     6    -9        450.97        451.13         42.67   o 
  -4     6    -8         99.30        103.21         19.16   o 
  -4     6    -7          7.84          5.42          8.31   o 
  -4     6    -6          3.71          2.84          7.29   o 
  -4     6    -5        306.80        295.11         26.48   o 
  -4     6    -4         55.62         56.68         12.97   o 
  -4     6    -3        635.70        628.18         37.83   o 
  -4     6    -2        190.25        165.92         19.48   o 
  -4     6    -1        513.42        513.09         33.91   o 
  -4     6     0        100.76         82.73         13.38   o 
  -4     6     1         16.09         15.67          5.54   o 
  -4     6     2         29.87         21.38          4.22   o 
  -4     6     3        262.43        252.83         17.28   o 
  -4     6     4       1254.26       1248.69         43.53   o 
  -4     6     5        382.09        373.73         20.68   o 
  -4     6     6        352.18        364.02         29.96   o 
  -4     6     7       2364.34       2302.24         60.78   o 
  -4     6     8        896.94        846.57         28.48   o 
  -4     6    10        188.96        215.95         25.84   o 
  -4     6    11         41.23         48.46         14.18   o 
  -4     6    12         62.53         42.75         15.04   o 
  -4     6    13        608.57        576.09         42.49   o 
  -4     6    14         53.17         53.21         14.50   o 
  -4     6    15       1212.56       1267.85         66.12   o 
  -4     6    16         42.08         43.41         13.14   o 
  -4     6    17         82.83         94.14         19.23   o 
  -4     6    18         10.30          1.61         13.68   o 
  -4     7   -18         10.84         18.74         13.48   o 
  -4     7   -16         12.51         12.71          6.91   o 
  -4     7   -15         27.67         25.93          8.75   o 
  -4     7   -14        313.74        305.27         54.51   o 
  -4     7   -13        210.74        179.65         24.61   o 
  -4     7   -12        260.07        276.85         29.22   o 
  -4     7   -11         37.71          1.02          7.45   o 
  -4     7   -10        115.34        108.81         19.34   o 
  -4     7    -9         41.09         35.37         11.29   o 
  -4     7    -8         91.65        107.78         18.62   o 
  -4     7    -7          1.07          3.56          6.13   o 
  -4     7    -6         27.52         41.85         11.91   o 
  -4     7    -5        102.22         89.17         14.98   o 
  -4     7    -4        155.66        166.96         20.86   o 
  -4     7    -3        213.56        188.74         21.12   o 
  -4     7    -2        101.05        105.01         15.82   o 
  -4     7    -1        139.96        140.23         18.13   o 
  -4     7     0         93.74        107.12         17.61   o 
  -4     7     1          0.18          0.09          4.41   o 
  -4     7     2        198.31        198.42         27.19   o 
  -4     7     3        600.24        607.49         35.07   o 
  -4     7     4        193.59        195.31         16.76   o 
  -4     7     5       2669.06       2598.81         70.73   o 
  -4     7     6          1.18         11.68          9.32   o 
  -4     7     7        312.96        292.63         26.94   o 
  -4     7     8        227.32        216.55         10.29   o 
  -4     7     9         18.14         28.98         10.18   o 
  -4     7    10         15.83         17.48         11.29   o 
  -4     7    11          2.63          4.82          7.76   o 
  -4     7    12         85.53         88.32         17.15   o 
  -4     7    13        106.25        107.18         19.31   o 
  -4     7    14         75.04         83.07         17.96   o 
  -4     7    16         19.05         26.91         11.08   o 
  -4     7    17         91.38         99.44         20.52   o 
  -4     8   -16         76.70        134.08         23.25   o 
  -4     8   -15         28.18         59.04         16.85   o 
  -4     8   -14         74.51         69.06         15.81   o 
  -4     8   -13         21.86         27.21         12.44   o 
  -4     8   -12        156.11        135.93         21.59   o 
  -4     8   -11        208.24        225.37         28.19   o 
  -4     8   -10         10.41         21.18         10.36   o 
  -4     8    -9          0.31         11.35         10.39   o 
  -4     8    -7        413.87        449.79         42.33   o 
  -4     8    -6          2.96          3.03         10.48   o 
  -4     8    -5        186.37        204.37         22.71   o 
  -4     8    -4        147.32        157.93         20.43   o 
  -4     8    -3         58.14         74.67         14.64   o 
  -4     8    -2        103.70         97.38         15.44   o 
  -4     8     0          2.98         16.97          9.69   o 
  -4     8     1        485.86        512.16         35.96   o 
  -4     8     2          2.54          0.34          8.83   o 
  -4     8     3          5.53          0.27          4.70   o 
  -4     8     4        345.85        340.79         29.23   o 
  -4     8     5        194.09        175.71         13.14   o 
  -4     8     6         18.71         11.29         12.80   o 
  -4     8     7         47.03         43.77          7.95   o 
  -4     8     8         32.60         48.11         17.07   o 
  -4     8     9        521.57        565.79         54.99   o 
  -4     8    10        358.41        336.03         41.17   o 
  -4     8    12          1.63          2.40         11.15   o 
  -4     8    13         10.82          4.81          7.39   o 
  -4     8    14        382.37        376.73         63.32   o 
  -4     8    15        259.49        294.73         57.66   o 
  -4     8    16         49.67         66.07         18.29   o 
  -4     9    -5         20.38         39.48         11.45   o 
  -4     9    -4         17.93         14.41          8.67   o 
  -4     9    -3         27.08         29.18          8.70   o 
  -4     9    -2          2.39          6.94          5.03   o 
  -4     9    -1        246.48        251.70         25.26   o 
  -4     9     0         13.29         28.88         11.09   o 
  -4     9     1         24.28         35.78          9.76   o 
  -4     9     2         41.37         48.85          9.83   o 
  -4     9     3         63.30         58.50         10.60   o 
  -4     9     4        191.92        159.54         13.09   o 
  -4     9     5         86.68         87.26          8.44   o 
  -4     9     6          4.83          0.74         10.57   o 
  -4     9     7        167.99        157.15         23.16   o 
  -4     9     8         36.46         19.04         13.10   o 
  -4     9     9        144.82        114.66         22.39   o 
  -4     9    10          0.01         14.86         12.26   o 
  -4     9    11         23.47         29.45         12.12   o 
  -4     9    12         11.85         20.88         12.21   o 
  -4     9    14        192.70        205.39         32.93   o 
  -4    10     2         35.48         29.54         11.76   o 
  -4    10     3        269.17        253.48         29.52   o 
  -4    10     4         28.31          6.61          6.89   o 
  -4    10     5         23.37         26.89         12.96   o 
  -4    10     7         24.20         27.54         14.06   o 
  -4    10     8         62.28         58.51         19.02   o 
  -4    10     9         19.88         22.30          8.45   o 
  -4    10    10         32.02         54.99         16.82   o 
  -4    10    11        238.80        237.55         34.85   o 
  -4    11     2         25.55         32.88         11.42   o 
  -4    11     3         36.16         18.25         13.15   o 
  -4    11     4        274.97        310.35         38.79   o 
  -4    11     5        175.73        201.86         30.35   o 
  -4    11     6        257.61        222.65         31.07   o 
  -4    11     7          2.32          3.52          8.16   o 
  -3   -12    -7         12.35          7.29          7.87   o 
  -3   -12    -5          3.22         12.76          8.93   o 
  -3   -12    -4         16.97          3.41          7.18   o 
  -3   -12    -3         51.65         37.27         12.44   o 
  -3   -12    -2         27.22         62.15         24.21   o 
  -3   -12    -1         36.83         58.13         23.07   o 
  -3   -12     0          7.18          2.04          8.17   o 
  -3   -11    -8          7.61          8.91         10.63   o 
  -3   -11    -7          6.20          1.46          8.44   o 
  -3   -11    -6          1.55          4.54          6.57   o 
  -3   -11    -5         48.96         14.79         12.51   o 
  -3   -11    -4         27.68         24.40         12.29   o 
  -3   -11    -3        225.62        278.39         34.02   o 
  -3   -11    -2        163.05        179.75         24.66   o 
  -3   -11    -1         11.85         37.33         11.89   o 
  -3   -11     0          1.99          8.94          8.29   o 
  -3   -11     1         76.95         99.03         23.01   o 
  -3   -11     2         28.17         27.82         11.16   o 
  -3   -11     3          5.00         28.65         11.12   o 
  -3   -11     4         32.94         48.40         21.60   o 
  -3   -11     5        548.84        546.17         57.93   o 
  -3   -11     6         80.53         85.04         18.55   o 
  -3   -11     7        339.36        408.17         49.92   o 
  -3   -11     8         13.76         12.35          9.68   o 
  -3   -11     9        179.01        199.91         31.85   o 
  -3   -11    10          6.84         18.15         12.02   o 
  -3   -10   -13          3.33         23.85         11.15   o 
  -3   -10   -12         15.48         37.05         13.81   o 
  -3   -10   -11        143.42        165.40         25.09   o 
  -3   -10   -10          8.18         22.51         10.95   o 
  -3   -10    -9         57.06         48.41         14.19   o 
  -3   -10    -8         61.94         36.87         20.63   o 
  -3   -10    -7         64.03         42.70         16.60   o 
  -3   -10    -6        182.28        196.89         26.08   o 
  -3   -10    -5          0.88          6.74          7.07   o 
  -3   -10    -4        145.99        109.85         20.55   o 
  -3   -10    -2         69.59         61.81         15.64   o 
  -3   -10    -1        102.59        113.13         19.79   o 
  -3   -10     0        207.54        185.66         23.91   o 
  -3   -10     1         16.69         23.17         10.06   o 
  -3   -10     2        377.05        379.30         47.35   o 
  -3   -10     3          1.71          6.59          8.90   o 
  -3   -10     4          8.70         10.15          9.35   o 
  -3   -10     5         25.03         23.98         10.10   o 
  -3   -10     6         38.60         33.54          9.69   o 
  -3   -10     7        213.02        245.30         30.89   o 
  -3   -10     8        111.94        140.41         27.85   o 
  -3   -10     9         44.08         40.80         22.64   o 
  -3   -10    10        105.49        108.71         19.48   o 
  -3   -10    12         62.40         52.57         13.19   o 
  -3   -10    14         23.18         11.90          7.00   o 
  -3   -10    15         68.02         66.72         17.76   o 
  -3    -9   -15         77.57         74.99         17.71   o 
  -3    -9   -14        493.85        560.28         49.73   o 
  -3    -9   -13         30.26         39.49         23.05   o 
  -3    -9   -12        125.83        146.73         23.46   o 
  -3    -9   -10          3.76          4.94          4.51   o 
  -3    -9    -8         27.50         10.37          6.52   o 
  -3    -9    -7         95.87         80.27         15.13   o 
  -3    -9    -6       1356.00       1289.61         59.76   o 
  -3    -9    -5        274.86        235.04         25.41   o 
  -3    -9    -4         15.38         20.16          7.29   o 
  -3    -9    -3         15.25          5.63          8.24   o 
  -3    -9    -2         98.94        110.56         17.42   o 
  -3    -9    -1        337.27        290.61         39.12   o 
  -3    -9     0         24.08         13.61          6.22   o 
  -3    -9     1         66.94         53.16         13.98   o 
  -3    -9     2        578.92        552.70         39.74   o 
  -3    -9     3         33.11         30.14         11.50   o 
  -3    -9     4         65.30         99.57         17.96   o 
  -3    -9     5        200.35        206.36         24.87   o 
  -3    -9     6         21.19         22.43          9.88   o 
  -3    -9     7         22.40         36.66         12.54   o 
  -3    -9     8        259.54        274.75         31.10   o 
  -3    -9     9         87.70         81.60         17.01   o 
  -3    -9    10        714.64        714.19         47.98   o 
  -3    -9    12        292.44        242.80         31.08   o 
  -3    -9    13         13.73          7.62          9.31   o 
  -3    -9    14         23.47         15.81         10.14   o 
  -3    -9    15         77.55         78.42         18.56   o 
  -3    -9    16        153.90        123.69         21.07   o 
  -3    -9    17         77.74        118.38         19.88   o 
  -3    -8   -17        137.47        120.09         22.88   o 
  -3    -8   -16        327.77        406.13         39.31   o 
  -3    -8   -15          0.07          0.94         12.98   o 
  -3    -8   -13          1.82          9.61         13.98   o 
  -3    -8   -12        171.87        174.40         24.36   o 
  -3    -8   -11          5.89         12.86          7.61   o 
  -3    -8   -10         62.28         63.62         13.90   o 
  -3    -8    -9         72.88         68.51         13.39   o 
  -3    -8    -8        327.53        287.96         21.83   o 
  -3    -8    -7        206.22        210.40         12.21   o 
  -3    -8    -6          3.04          3.18          6.72   o 
  -3    -8    -5        536.66        460.87         33.02   o 
  -3    -8    -4        118.27        117.24         17.53   o 
  -3    -8    -3         46.39         54.01         11.86   o 
  -3    -8    -2          4.94          0.50          6.91   o 
  -3    -8    -1        792.06        769.83         43.59   o 
  -3    -8     0        270.92        241.66         26.49   o 
  -3    -8     1        339.60        311.51         28.18   o 
  -3    -8     2        517.14        554.34         38.84   o 
  -3    -8     3        205.90        191.86         22.47   o 
  -3    -8     4         59.75         51.66         11.91   o 
  -3    -8     5        636.63        637.20         41.37   o 
  -3    -8     6        403.63        392.22         45.35   o 
  -3    -8     7        366.67        318.44         32.87   o 
  -3    -8     8         29.44         21.64          9.61   o 
  -3    -8     9         92.46         84.46         16.20   o 
  -3    -8    10        777.43        748.63         46.32   o 
  -3    -8    11         25.64         29.39         18.55   o 
  -3    -8    12         26.14         24.97          9.82   o 
  -3    -8    13         35.15         14.63         12.84   o 
  -3    -8    14         10.91          5.00          8.47   o 
  -3    -8    15         82.34         87.98         16.55   o 
  -3    -8    16         32.90         40.88         20.84   o 
  -3    -8    17        107.88         82.49         15.71   o 
  -3    -7   -18         79.27        101.44         19.73   o 
  -3    -7   -17         11.53          6.94         13.25   o 
  -3    -7   -16          0.56          6.32          7.73   o 
  -3    -7   -15          7.93         11.71          9.00   o 
  -3    -7   -14         72.31         67.76         15.60   o 
  -3    -7   -13         27.34         15.46         14.79   o 
  -3    -7   -12        891.09        885.53         51.05   o 
  -3    -7   -11        364.40        378.74         27.76   o 
  -3    -7   -10       1707.32       1766.78         54.31   o 
  -3    -7    -9        321.67        297.92         21.22   o 
  -3    -7    -8         61.61         71.62          6.82   o 
  -3    -7    -7         15.33         16.21          4.46   o 
  -3    -7    -6         73.69         77.69         11.07   o 
  -3    -7    -5        372.76        368.62         20.66   o 
  -3    -7    -4         11.32         13.84          8.18   o 
  -3    -7    -3        848.87        831.20         44.67   o 
  -3    -7    -2        360.19        314.13         25.94   o 
  -3    -7    -1        156.55        174.34         19.72   o 
  -3    -7     0        446.97        425.41         30.78   o 
  -3    -7     1        300.97        299.37         25.88   o 
  -3    -7     2        404.98        385.71         29.40   o 
  -3    -7     3        134.40        133.12         18.57   o 
  -3    -7     4         84.49         68.84         13.52   o 
  -3    -7     5       1735.79       1670.85         63.72   o 
  -3    -7     6        396.23        384.75         41.71   o 
  -3    -7     7       1312.69       1334.17         58.01   o 
  -3    -7     8        112.99         98.81         18.21   o 
  -3    -7     9        106.20        114.97         20.27   o 
  -3    -7    10         38.05         32.89         10.12   o 
  -3    -7    11        327.61        299.76         35.02   o 
  -3    -7    12         96.20         86.08         16.56   o 
  -3    -7    13        215.62        244.01         28.86   o 
  -3    -7    14        117.38        103.52         17.38   o 
  -3    -7    15        129.18        139.66         21.88   o 
  -3    -7    16         29.61         20.21          8.76   o 
  -3    -7    17        172.13        182.64         25.24   o 
  -3    -6   -17          5.40          4.95         19.68   o 
  -3    -6   -16         21.91         32.72         20.57   o 
  -3    -6   -15         69.31         64.40         18.72   o 
  -3    -6   -14          1.19          2.94          7.46   o 
  -3    -6   -13        242.72        252.38         25.97   o 
  -3    -6   -12          2.76          2.17          5.69   o 
  -3    -6   -11       1946.24       2008.96         52.96   o 
  -3    -6   -10        460.95        497.70         29.97   o 
  -3    -6    -9        200.56        204.17         13.06   o 
  -3    -6    -8        186.06        178.43          9.64   o 
  -3    -6    -7         43.11         39.06          5.49   o 
  -3    -6    -6        134.59        139.99          8.82   o 
  -3    -6    -5        109.59        101.55          7.73   o 
  -3    -6    -4        406.61        412.44         16.88   o 
  -3    -6    -3        522.55        549.27         21.49   o 
  -3    -6    -2        227.77        185.49         19.26   o 
  -3    -6    -1         24.57         29.37          8.82   o 
  -3    -6     0         11.57         12.18          7.71   o 
  -3    -6     1        290.30        290.35         23.72   o 
  -3    -6     2        140.37        155.22         17.44   o 
  -3    -6     3         20.88         34.28          9.47   o 
  -3    -6     4        608.49        582.65         34.73   o 
  -3    -6     5          0.19          8.90          7.50   o 
  -3    -6     6        900.74        948.74         44.99   o 
  -3    -6     7        577.42        566.34         34.67   o 
  -3    -6     8         98.32        103.98         15.77   o 
  -3    -6     9         46.52         44.31         10.80   o 
  -3    -6    10         25.73         38.04         10.64   o 
  -3    -6    11         20.01         26.43         10.07   o 
  -3    -6    12        683.42        747.09         41.04   o 
  -3    -6    13          4.80          5.74          6.04   o 
  -3    -6    14        326.41        342.35         28.34   o 
  -3    -6    15        109.37        106.75         16.20   o 
  -3    -6    16        183.84        186.91         25.14   o 
  -3    -6    17         49.53         55.20         15.75   o 
  -3    -5   -19         91.80        110.78         20.45   o 
  -3    -5   -18        469.62        406.93         36.89   o 
  -3    -5   -17         11.82          9.21          9.54   o 
  -3    -5   -16        177.49        180.23         19.60   o 
  -3    -5   -15         91.51         87.24         10.87   o 
  -3    -5   -14         49.24         43.28          8.36   o 
  -3    -5   -13         98.43         73.94         10.73   o 
  -3    -5   -12        701.21        747.44         23.18   o 
  -3    -5   -10        159.77        143.28         16.76   o 
  -3    -5    -9         89.30         98.69          9.14   o 
  -3    -5    -8       1331.63       1336.54         43.03   o 
  -3    -5    -7         44.87         48.05          5.44   o 
  -3    -5    -6         47.00         46.37          6.36   o 
  -3    -5    -5        440.10        430.05         18.31   o 
  -3    -5    -4       1238.07       1206.47         34.36   o 
  -3    -5    -3        565.67        577.77         20.18   o 
  -3    -5    -2       2200.59       2213.56         53.09   o 
  -3    -5    -1         71.39         78.76         24.80   o 
  -3    -5     0       1630.28       1618.70         54.44   o 
  -3    -5     1         84.15         95.71          9.04   o 
  -3    -5     2        346.33        329.31         22.14   o 
  -3    -5     3         67.80         66.55         11.06   o 
  -3    -5     4       1030.75        976.44         44.05   o 
  -3    -5     5          0.64          2.14          4.84   o 
  -3    -5     6        982.96       1017.34         43.54   o 
  -3    -5     7         18.88         11.31          7.11   o 
  -3    -5     8        770.04        775.43         38.39   o 
  -3    -5     9         13.16         10.22          6.88   o 
  -3    -5    10         93.68         73.66         12.49   o 
  -3    -5    11        193.94        180.31         18.64   o 
  -3    -5    12         27.53         31.64         15.33   o 
  -3    -5    13         60.15         60.55         14.00   o 
  -3    -5    14         23.13         24.12          8.01   o 
  -3    -5    15         11.10         14.60          7.37   o 
  -3    -5    16        658.86        670.62         41.17   o 
  -3    -4   -19         30.49         35.34         25.27   o 
  -3    -4   -18          6.91         11.80         11.17   o 
  -3    -4   -17        124.00        143.15         25.19   o 
  -3    -4   -16        123.30        104.48         17.98   o 
  -3    -4   -15        255.62        244.99         29.17   o 
  -3    -4   -14          0.78          5.52          8.45   o 
  -3    -4   -13        462.98        498.86         29.41   o 
  -3    -4   -12       1088.52       1062.49         53.55   o 
  -3    -4   -11         31.14         29.59          4.42   o 
  -3    -4   -10         53.41         45.51          5.12   o 
  -3    -4    -9         12.41         18.46          3.96   o 
  -3    -4    -8          6.62         11.77          3.51   o 
  -3    -4    -7        966.23        939.46         24.64   o 
  -3    -4    -6         27.10         30.06          4.43   o 
  -3    -4    -5       1339.99       1351.31         36.90   o 
  -3    -4    -4       1883.90       1880.68         46.41   o 
  -3    -4    -3          0.18          2.02          2.53   o 
  -3    -4    -2       2155.15       2237.52         95.17   o 
  -3    -4    -1         13.10         15.95          2.70   o 
  -3    -4     0         24.59         19.37          2.99   o 
  -3    -4     1       1827.58       1786.13         43.91   o 
  -3    -4     2        207.63        212.93          8.93   o 
  -3    -4     3        867.81        880.08         23.55   o 
  -3    -4     4        291.35        292.98         34.31   o 
  -3    -4     5         84.22         78.47         11.66   o 
  -3    -4     6       2217.71       2167.67         62.22   o 
  -3    -4     7         96.13         89.99         12.24   o 
  -3    -4     8        130.40        119.74         14.74   o 
  -3    -4     9         82.89         75.03         12.91   o 
  -3    -4    10          5.46         14.60          6.91   o 
  -3    -4    11        690.53        657.40         43.53   o 
  -3    -4    12        149.50        123.11         16.21   o 
  -3    -4    13        245.58        186.59         21.87   o 
  -3    -4    14       1884.23       1975.26         61.47   o 
  -3    -4    15        278.52        279.66         22.41   o 
  -3    -4    16         94.73         85.42         12.69   o 
  -3    -3   -19          6.59          0.29          9.91   o 
  -3    -3   -18         50.76         53.65         18.12   o 
  -3    -3   -17        222.11        197.64         27.79   o 
  -3    -3   -16          2.22          0.98         10.94   o 
  -3    -3   -15         28.00         17.75          8.30   o 
  -3    -3   -14        134.83        151.66         20.05   o 
  -3    -3   -13         31.38         36.55         18.95   o 
  -3    -3   -12        378.23        416.45         31.80   o 
  -3    -3   -11        430.87        423.80         35.57   o 
  -3    -3   -10        232.13        238.33          8.28   o 
  -3    -3    -9         50.45         44.61          7.23   o 
  -3    -3    -8         39.91         37.09          7.29   o 
  -3    -3    -7       1696.21       1689.91         41.37   o 
  -3    -3    -6       1026.09       1014.60         29.77   o 
  -3    -3    -5        391.86        409.24         29.15   o 
  -3    -3    -4         19.26         20.46          4.39   o 
  -3    -3    -3       3816.29       3660.50        128.76   o 
  -3    -3    -2        807.15        755.86         28.03   o 
  -3    -3    -1        684.28        664.69         20.63   o 
  -3    -3     0        220.42        227.46          9.31   o 
  -3    -3     1       3926.17       3993.16         82.94   o 
  -3    -3     2         51.28         59.44          6.83   o 
  -3    -3     3        696.52        676.66         20.55   o 
  -3    -3     4        580.08        567.19         18.48   o 
  -3    -3     5       1783.91       1762.00         41.33   o 
  -3    -3     6         80.22         76.26         10.88   o 
  -3    -3     7         43.74         45.71          8.79   o 
  -3    -3     8        418.55        431.36         25.88   o 
  -3    -3     9        138.33        144.96         14.65   o 
  -3    -3    10        572.34        554.72         27.74   o 
  -3    -3    11       1825.50       1813.45         47.37   o 
  -3    -3    12        310.97        306.15         18.81   o 
  -3    -3    14        377.36        408.94         29.83   o 
  -3    -3    15         43.17         46.15          6.60   o 
  -3    -3    16        156.41        169.91         25.26   o 
  -3    -3    17         11.02          2.51         12.10   o 
  -3    -3    18        115.66        109.71         18.50   o 
  -3    -3    19        684.22        658.35         46.32   o 
  -3    -2   -19         95.52         68.85         15.99   o 
  -3    -2   -18          2.49         10.75          9.40   o 
  -3    -2   -17        109.50         97.87         17.81   o 
  -3    -2   -16         31.01         16.60          9.80   o 
  -3    -2   -15        299.23        314.09         29.41   o 
  -3    -2   -14         26.68         39.82         11.43   o 
  -3    -2   -13         14.63         21.29          9.60   o 
  -3    -2   -12         82.23         78.52         14.11   o 
  -3    -2   -11        295.79        282.12         27.07   o 
  -3    -2    -9        215.79        210.38         10.45   o 
  -3    -2    -8        362.23        350.23         18.12   o 
  -3    -2    -7        338.17        361.76         16.84   o 
  -3    -2    -6        107.46         94.03          7.84   o 
  -3    -2    -5        425.37        417.99         29.87   o 
  -3    -2    -4        613.18        614.51         43.87   o 
  -3    -2    -3        212.49        224.86         13.62   o 
  -3    -2    -2         59.72         58.73          4.41   o 
  -3    -2    -1        713.98        699.61         19.54   o 
  -3    -2     0        378.43        372.22         18.36   o 
  -3    -2     1        627.32        600.12         18.92   o 
  -3    -2     2        940.48        933.68         24.18   o 
  -3    -2     3       3733.26       3784.09        176.63   o 
  -3    -2     4       1199.40       1198.99         33.31   o 
  -3    -2     5        916.56        905.72         23.60   o 
  -3    -2     6       1849.05       1841.00         42.54   o 
  -3    -2     7         12.06         11.69          6.74   o 
  -3    -2     8       3804.14       3726.82         77.19   o 
  -3    -2     9         24.64         24.55          4.68   o 
  -3    -2    10       1427.30       1448.27         35.83   o 
  -3    -2    11       1621.44       1599.59         64.61   o 
  -3    -2    12          5.80          4.50          3.95   o 
  -3    -2    13         10.75         12.48          5.11   o 
  -3    -2    14         87.97         90.02          4.52   o 
  -3    -2    15        277.06        262.63         20.87   o 
  -3    -2    16        152.60        128.29         19.67   o 
  -3    -2    17        598.16        592.95         45.15   o 
  -3    -2    18        115.42        103.14         19.14   o 
  -3    -2    19        833.08        867.13         52.95   o 
  -3    -1   -19         14.53         18.48          9.56   o 
  -3    -1   -17        216.97        190.04         29.10   o 
  -3    -1   -16         70.82         55.70         12.84   o 
  -3    -1   -15        662.29        710.37         44.30   o 
  -3    -1   -14        521.68        461.68         34.53   o 
  -3    -1   -13          8.26          3.62          7.21   o 
  -3    -1   -12         58.51         52.06         17.55   o 
  -3    -1   -11        192.63        181.37         19.95   o 
  -3    -1   -10        217.27        221.03         21.11   o 
  -3    -1    -9        559.91        522.00         31.05   o 
  -3    -1    -8       1739.85       1675.78         55.07   o 
  -3    -1    -7        619.46        631.27         23.61   o 
  -3    -1    -6        149.20        136.88         20.29   o 
  -3    -1    -5         22.63         19.91          3.00   o 
  -3    -1    -4        524.36        489.45         15.42   o 
  -3    -1    -3        454.07        500.48         41.02   o 
  -3    -1    -2        173.65        186.77         10.39   o 
  -3    -1    -1        442.20        415.88         16.62   o 
  -3    -1     0        206.77        204.77         20.70   o 
  -3    -1     1         13.58         13.71          2.61   o 
  -3    -1     2        477.94        469.73         19.90   o 
  -3    -1     3        509.40        503.22         16.40   o 
  -3    -1     4        813.50        798.99         20.38   o 
  -3    -1     5        457.95        444.03         14.10   o 
  -3    -1     6        426.85        396.07         14.36   o 
  -3    -1     7        237.96        235.80         10.18   o 
  -3    -1     8        208.74        192.69         10.63   o 
  -3    -1     9        321.44        318.82         20.53   o 
  -3    -1    10         26.63         23.51          5.55   o 
  -3    -1    11          5.60         10.96          3.81   o 
  -3    -1    12        126.16        113.79         10.16   o 
  -3    -1    13       2063.32       2119.09         47.12   o 
  -3    -1    14        441.13        456.52         19.10   o 
  -3    -1    15       1437.36       1496.31         61.42   o 
  -3    -1    16        498.22        496.22         39.27   o 
  -3    -1    17         36.44         38.15         19.99   o 
  -3    -1    18         16.74          8.45         12.98   o 
  -3    -1    19          6.63         18.32          9.73   o 
  -3     0   -19       1757.58       1830.51         81.10   o 
  -3     0   -17        647.07        685.66         50.53   o 
  -3     0   -15          3.84          4.85          7.84   o 
  -3     0   -13          7.99         11.46          6.99   o 
  -3     0   -11       1962.72       1951.21         66.48   o 
  -3     0    -9        426.12        412.29         27.80   o 
  -3     0    -7          0.03          4.97          5.49   o 
  -3     0    -5          2.61          0.38          4.46   o 
  -3     0    -3      13236.58      13013.34        242.77   o 
  -3     0    -1       4013.31       3955.71         83.97   o 
  -3     0     1        344.83        338.10         17.54   o 
  -3     0     3       1386.46       1355.67         30.95   o 
  -3     0     5        652.65        641.56         25.30   o 
  -3     0     7       3693.16       3576.53         76.11   o 
  -3     0     9         30.75         27.34          8.07   o 
  -3     0    11       1499.78       1551.57         39.76   o 
  -3     0    13        165.79        148.05         15.13   o 
  -3     0    15         13.10         12.61         13.72   o 
  -3     0    17        741.35        808.91         47.05   o 
  -3     0    19        250.11        267.56         28.85   o 
  -3     1   -19         14.53         24.15         12.14   o 
  -3     1   -18          8.09          7.38         15.40   o 
  -3     1   -17        216.97        251.54         31.72   o 
  -3     1   -16         70.82         65.97         14.87   o 
  -3     1   -15        662.29        736.77         78.72   o 
  -3     1   -14        521.68        542.02         37.82   o 
  -3     1   -13          8.26          2.30          6.13   o 
  -3     1   -12         58.51         64.15         18.30   o 
  -3     1   -11        192.63        181.42         20.28   o 
  -3     1   -10        217.27        227.65         21.68   o 
  -3     1    -9        559.91        608.55         34.36   o 
  -3     1    -8       1739.85       1783.70         57.94   o 
  -3     1    -7        619.46        619.30         20.70   o 
  -3     1    -6        149.20        148.19          7.56   o 
  -3     1    -5         22.63         24.90          3.02   o 
  -3     1    -4        524.36        509.71         13.31   o 
  -3     1    -3        454.07        447.44         16.80   o 
  -3     1    -2        173.65        190.72          8.89   o 
  -3     1    -1        442.20        425.39         12.24   o 
  -3     1     0        206.77        184.16         11.00   o 
  -3     1     1         13.58         10.95          2.00   o 
  -3     1     2        477.94        481.67         15.81   o 
  -3     1     3        509.40        506.34         16.79   o 
  -3     1     4        813.50        809.38         39.45   o 
  -3     1     5        457.95        436.86         17.85   o 
  -3     1     6        426.85        427.81         38.37   o 
  -3     1     7        237.96        228.46         12.30   o 
  -3     1     8        208.75        178.12         11.28   o 
  -3     1     9        321.44        317.88         30.57   o 
  -3     1    10         26.63         26.29          8.08   o 
  -3     1    11          5.60          5.57          6.20   o 
  -3     1    12        126.16        122.88         17.12   o 
  -3     1    13       2063.32       2112.23         69.23   o 
  -3     1    14        441.13        441.28         32.06   o 
  -3     1    15       1437.36       1488.64         61.20   o 
  -3     1    16        498.23        502.68         39.86   o 
  -3     1    17         36.44         36.21         19.38   o 
  -3     1    18         16.74         10.41          6.43   o 
  -3     1    19          6.63         10.97          8.58   o 
  -3     2   -19         95.52         98.07         19.42   o 
  -3     2   -18          2.49          1.75          9.75   o 
  -3     2   -17        109.50         99.34         18.73   o 
  -3     2   -16         31.01         37.50         23.10   o 
  -3     2   -15        299.23        318.24         30.86   o 
  -3     2   -14         26.68         24.31         11.02   o 
  -3     2   -13         14.63         17.48          9.52   o 
  -3     2   -12         82.23         78.22         14.20   o 
  -3     2   -11        295.79        291.19         28.25   o 
  -3     2   -10          2.43          7.37          6.17   o 
  -3     2    -9        215.79        208.22         20.02   o 
  -3     2    -8        362.23        346.83         25.31   o 
  -3     2    -7        338.16        327.42         24.05   o 
  -3     2    -6        107.46        110.89         14.79   o 
  -3     2    -5        425.37        392.27         30.27   o 
  -3     2    -4        613.17        628.99         30.60   o 
  -3     2    -3        212.49        211.16         17.36   o 
  -3     2    -2         59.72         56.06          4.83   o 
  -3     2    -1        713.98        702.19         17.96   o 
  -3     2     0        378.43        363.24         17.60   o 
  -3     2     1        627.31        616.23         19.19   o 
  -3     2     2        940.48        911.38         33.85   o 
  -3     2     3       3733.26       3789.24        139.14   o 
  -3     2     4       1199.40       1169.86         29.44   o 
  -3     2     5        916.56        901.26         25.04   o 
  -3     2     6       1849.05       1766.18         43.52   o 
  -3     2     7         12.06         15.46          5.21   o 
  -3     2     8       3804.15       3877.56         99.33   o 
  -3     2     9         24.64         15.50          6.65   o 
  -3     2    10       1427.30       1436.41         51.98   o 
  -3     2    11       1621.44       1567.54         56.27   o 
  -3     2    12          5.80          1.81          6.56   o 
  -3     2    13         10.75          5.23          6.93   o 
  -3     2    14         87.97        110.32         17.06   o 
  -3     2    15        277.06        293.79         27.41   o 
  -3     2    16        152.61        148.58         23.49   o 
  -3     2    17        598.16        639.14         46.77   o 
  -3     2    18        115.42        103.13         18.35   o 
  -3     2    19        833.08        812.77         50.76   o 
  -3     3   -19          6.59          1.43         11.78   o 
  -3     3   -18         50.76         56.78         18.58   o 
  -3     3   -17        222.11        179.96         27.59   o 
  -3     3   -15         28.00         46.20         14.84   o 
  -3     3   -14        134.83        136.19         18.76   o 
  -3     3   -13         31.38         42.23         13.92   o 
  -3     3   -12        378.23        345.82         32.01   o 
  -3     3   -11        430.87        453.04         38.80   o 
  -3     3   -10        232.13        234.97         22.75   o 
  -3     3    -9         50.45         53.36         11.49   o 
  -3     3    -8         39.91         36.67         12.87   o 
  -3     3    -7       1696.20       1738.26         57.62   o 
  -3     3    -6       1026.09       1056.46         44.45   o 
  -3     3    -5        391.86        379.64         24.98   o 
  -3     3    -4         19.26         18.57          6.55   o 
  -3     3    -3       3816.29       3772.80         82.86   o 
  -3     3    -2        807.15        775.27         33.98   o 
  -3     3    -1        684.28        641.12         30.42   o 
  -3     3     0        220.42        228.69          9.49   o 
  -3     3     1       3926.17       3917.00        122.42   o 
  -3     3     2         51.28         52.11          5.32   o 
  -3     3     3        696.52        683.81         23.64   o 
  -3     3     4        580.08        557.47         27.06   o 
  -3     3     5       1783.91       1782.88        113.93   o 
  -3     3     6         80.22         64.87         18.31   o 
  -3     3     7         43.74         43.18          6.60   o 
  -3     3     8        418.55        386.96         18.67   o 
  -3     3     9        138.34        145.81         16.32   o 
  -3     3    10        572.34        568.25         40.11   o 
  -3     3    11       1825.50       1760.56         61.81   o 
  -3     3    12        310.97        334.74         29.60   o 
  -3     3    13          0.75          5.96          5.64   o 
  -3     3    14        377.36        355.68         29.87   o 
  -3     3    15         43.17         31.60         10.13   o 
  -3     3    16        156.41        162.66         25.52   o 
  -3     3    17         11.02          4.91          8.40   o 
  -3     3    18        115.66        112.60         19.18   o 
  -3     3    19        684.23        735.85         48.85   o 
  -3     4   -19         30.49         10.21         10.09   o 
  -3     4   -18          6.91          7.55          9.76   o 
  -3     4   -17        124.00        121.31         21.34   o 
  -3     4   -16        123.30        115.82         19.53   o 
  -3     4   -15        255.62        288.90         29.33   o 
  -3     4   -13        462.98        501.28         36.58   o 
  -3     4   -12       1088.52       1073.68         51.77   o 
  -3     4   -11         31.14         33.50          9.46   o 
  -3     4   -10         53.41         53.99         10.75   o 
  -3     4    -9         12.41         14.91          7.51   o 
  -3     4    -8          6.62         11.04          6.80   o 
  -3     4    -7        966.23        964.67         42.75   o 
  -3     4    -6         27.10         36.68          8.63   o 
  -3     4    -5       1339.99       1300.37         50.02   o 
  -3     4    -4       1883.89       1772.93         56.20   o 
  -3     4    -2       2155.15       2291.46         62.80   o 
  -3     4    -1         13.10         16.82          5.76   o 
  -3     4     0         24.59         38.51          8.66   o 
  -3     4     1       1827.58       1757.99         45.89   o 
  -3     4     2        207.63        196.55         23.49   o 
  -3     4     3        867.81        841.15         27.68   o 
  -3     4     4        291.35        280.03         18.36   o 
  -3     4     5         84.22         85.08          8.07   o 
  -3     4     6       2217.71       2250.79         54.52   o 
  -3     4     7         96.13        109.43         15.35   o 
  -3     4     8        130.41        119.31         11.76   o 
  -3     4     9         82.89         88.31         15.13   o 
  -3     4    10          5.46          5.36          6.93   o 
  -3     4    11        690.53        683.29         50.56   o 
  -3     4    12        149.49        167.03         23.87   o 
  -3     4    13        245.58        213.33         24.57   o 
  -3     4    14       1884.23       1910.80         72.10   o 
  -3     4    15        278.52        317.10         30.04   o 
  -3     4    16         94.73        101.13         17.55   o 
  -3     4    17         14.40          3.18         15.64   o 
  -3     4    18         24.67         31.11         20.98   o 
  -3     4    19         64.66         47.54         15.00   o 
  -3     5   -19         91.81         76.48         18.12   o 
  -3     5   -18        469.62        555.32         43.74   o 
  -3     5   -17         11.82         11.61         11.75   o 
  -3     5   -16        177.49        145.30         25.58   o 
  -3     5   -15         91.51        104.87         18.80   o 
  -3     5   -14         49.24         31.38         10.48   o 
  -3     5   -13         98.43         80.48         16.13   o 
  -3     5   -12        701.21        688.87         42.11   o 
  -3     5   -11          1.02          1.88          5.70   o 
  -3     5   -10        159.77        133.81         20.16   o 
  -3     5    -9         89.30        104.61         17.67   o 
  -3     5    -8       1331.63       1291.20         52.42   o 
  -3     5    -7         44.87         41.34         13.04   o 
  -3     5    -6         47.00         44.73         10.04   o 
  -3     5    -5        440.10        465.55         29.03   o 
  -3     5    -4       1238.07       1220.83         48.68   o 
  -3     5    -3        565.67        559.82         31.01   o 
  -3     5    -2       2200.59       2169.23         62.58   o 
  -3     5    -1         71.39         59.51         10.56   o 
  -3     5     0       1630.28       1589.76         52.19   o 
  -3     5     1         84.15        105.57         13.09   o 
  -3     5     2        346.33        334.65         20.66   o 
  -3     5     3         67.80         62.80          7.82   o 
  -3     5     4       1030.76       1052.27         35.54   o 
  -3     5     6        982.96        941.39         27.36   o 
  -3     5     7         18.88         22.46          6.39   o 
  -3     5     8        770.04        789.20         35.34   o 
  -3     5     9         13.16         14.95          5.37   o 
  -3     5    10         93.68         77.36         14.23   o 
  -3     5    11        193.93        181.19         20.85   o 
  -3     5    12         27.53         42.98         13.03   o 
  -3     5    13         60.15         40.68         18.38   o 
  -3     5    14         23.13         37.23         12.79   o 
  -3     5    15         11.10         33.01         21.04   o 
  -3     5    16        658.86        658.51         49.40   o 
  -3     5    17        458.15        498.84         40.59   o 
  -3     5    18        131.93        132.68         22.63   o 
  -3     5    19        154.40        203.55         27.72   o 
  -3     6   -18          0.16         19.84         10.68   o 
  -3     6   -17          5.40          8.59         14.40   o 
  -3     6   -16         21.91         31.62         20.77   o 
  -3     6   -15         69.31         86.65         15.80   o 
  -3     6   -14          1.19          1.79         10.16   o 
  -3     6   -13        242.72        296.00         28.31   o 
  -3     6   -12          2.76         12.17          5.36   o 
  -3     6   -11       1946.24       1960.65         71.10   o 
  -3     6   -10        460.95        480.15         43.76   o 
  -3     6    -9        200.56        203.70         21.47   o 
  -3     6    -8        186.06        212.96         21.59   o 
  -3     6    -7         43.11         54.35         11.90   o 
  -3     6    -6        134.59        104.97         14.64   o 
  -3     6    -5        109.59        128.75         16.23   o 
  -3     6    -4        406.61        444.03         28.65   o 
  -3     6    -3        522.55        497.68         30.25   o 
  -3     6    -2        227.77        198.31         18.74   o 
  -3     6    -1         24.57         35.47          9.03   o 
  -3     6     0         11.57          2.81          4.22   o 
  -3     6     1        290.29        269.49         21.55   o 
  -3     6     2        140.37        119.64         16.22   o 
  -3     6     3         20.88         23.07         12.19   o 
  -3     6     4        608.49        603.24         26.02   o 
  -3     6     6        900.74        930.63         28.12   o 
  -3     6     7        577.43        584.36         55.17   o 
  -3     6     8         98.32         82.36         15.77   o 
  -3     6     9         46.52         50.61         12.02   o 
  -3     6    10         25.73         24.77         11.40   o 
  -3     6    11         20.01         28.87         12.24   o 
  -3     6    12        683.42        706.12         44.76   o 
  -3     6    13          4.80         16.56         12.29   o 
  -3     6    14        326.41        323.37         31.53   o 
  -3     6    15        109.37        115.89         20.01   o 
  -3     6    16        183.84        200.50         28.95   o 
  -3     6    17         49.53         64.73         19.44   o 
  -3     7   -18         79.27         90.09         18.90   o 
  -3     7   -17         11.53         10.36          6.05   o 
  -3     7   -16          0.56          2.43          9.66   o 
  -3     7   -14         72.31         95.13         19.01   o 
  -3     7   -13         27.34         39.49         11.20   o 
  -3     7   -12        891.09        898.87         48.82   o 
  -3     7   -11        364.40        372.67         38.11   o 
  -3     7   -10       1707.32       1714.10         65.53   o 
  -3     7    -9        321.67        287.01         28.51   o 
  -3     7    -8         61.61         61.63         12.33   o 
  -3     7    -7         15.33         10.78          5.61   o 
  -3     7    -6         73.69         89.90         15.67   o 
  -3     7    -5        372.76        398.99         28.29   o 
  -3     7    -4         11.32         10.23          6.58   o 
  -3     7    -3        848.87        816.94         41.03   o 
  -3     7    -2        360.20        368.30         26.30   o 
  -3     7    -1        156.55        167.02         17.40   o 
  -3     7     0        446.97        437.70         28.47   o 
  -3     7     1        300.97        264.92         22.07   o 
  -3     7     2        404.98        392.83         26.93   o 
  -3     7     3        134.40        109.71         15.95   o 
  -3     7     4         84.49        101.16          8.48   o 
  -3     7     5       1735.79       1723.82         47.56   o 
  -3     7     6        396.23        366.98         50.75   o 
  -3     7     7       1312.69       1309.04         37.88   o 
  -3     7     8        112.99        100.86         18.87   o 
  -3     7     9        106.20        114.45         21.21   o 
  -3     7    10         38.05         27.46          9.59   o 
  -3     7    11        327.61        324.12         38.52   o 
  -3     7    12         96.20        102.79         19.96   o 
  -3     7    13        215.62        250.71         31.49   o 
  -3     7    14        117.38        116.80         20.49   o 
  -3     7    15        129.18        130.52         20.60   o 
  -3     7    16         29.61         24.62         10.86   o 
  -3     7    17        172.13        174.07         29.36   o 
  -3     8   -12        171.86        185.11         22.46   o 
  -3     8   -10         62.28         52.11         14.22   o 
  -3     8    -9         72.88         72.76         14.19   o 
  -3     8    -8        327.52        323.72         30.17   o 
  -3     8    -7        206.22        206.93         21.22   o 
  -3     8    -6          3.04          6.77          8.29   o 
  -3     8    -5        536.67        563.82         34.20   o 
  -3     8    -4        118.27        121.83         16.23   o 
  -3     8    -3         46.39         53.26         10.46   o 
  -3     8    -2          4.94          1.23          4.87   o 
  -3     8    -1        792.06        837.57         40.38   o 
  -3     8     0        270.92        246.43         23.18   o 
  -3     8     1        339.60        326.84         24.99   o 
  -3     8     2        517.14        551.98         34.09   o 
  -3     8     3        205.90        222.23         22.61   o 
  -3     8     4         59.75         63.80          8.19   o 
  -3     8     5        636.64        666.16         22.37   o 
  -3     8     6        403.63        397.13         30.94   o 
  -3     8     7        366.67        353.91         35.08   o 
  -3     8     8         29.44         33.25         11.33   o 
  -3     8     9         92.46         80.96         16.64   o 
  -3     8    10        777.43        718.41         47.09   o 
  -3     8    11         25.64         41.10         24.07   o 
  -3     8    12         26.14          9.25         13.60   o 
  -3     8    13         35.15         25.27          8.16   o 
  -3     8    14         10.91          3.63          8.05   o 
  -3     8    15         82.34         82.23         19.99   o 
  -3     8    16         32.90         15.60         10.40   o 
  -3     8    17        107.88        117.15         20.81   o 
  -3     8    18        358.41        389.06         40.37   o 
  -3     9    -2         98.94        107.17         15.46   o 
  -3     9    -1        337.27        372.66         37.60   o 
  -3     9     0         24.08         22.51          9.40   o 
  -3     9     1         66.94         70.67         13.70   o 
  -3     9     2        578.92        578.15         34.57   o 
  -3     9     3         33.11         38.58          9.90   o 
  -3     9     4         65.30         54.95         10.07   o 
  -3     9     5        200.35        209.57          9.40   o 
  -3     9     6         21.19         24.51         10.66   o 
  -3     9     7         22.40         31.29         12.43   o 
  -3     9     8        259.54        276.18         31.92   o 
  -3     9     9         87.70        124.83         24.01   o 
  -3     9    10        714.64        771.96         51.66   o 
  -3     9    11          2.97          3.62          7.32   o 
  -3     9    12        292.44        243.25         33.88   o 
  -3     9    13         13.73         23.22          7.75   o 
  -3     9    14         23.47         29.39         22.96   o 
  -3     9    15         77.55         95.70         21.35   o 
  -3     9    16        153.90        199.46         29.01   o 
  -3    10     4          8.70          5.87          7.04   o 
  -3    10     5         25.03         15.45         10.75   o 
  -3    10     6         38.60         53.65         21.72   o 
  -3    10     7        213.02        204.21         28.39   o 
  -3    10     8        111.94         99.65         22.85   o 
  -3    10     9         44.08         40.96         23.65   o 
  -3    10    10        105.49         98.07         19.92   o 
  -3    10    12         62.40         68.98         17.66   o 
  -3    10    13         12.73         16.12         12.28   o 
  -3    11     4         32.94         24.97         12.94   o 
  -3    11     5        548.84        532.18         58.36   o 
  -3    11     6         80.53         82.98         18.28   o 
  -3    11     7        339.36        357.68         46.96   o 
  -3    11     8         13.76         20.32         10.41   o 
  -3    11     9        179.01        198.59         32.72   o 
  -2   -12    -7         10.17          5.91          7.32   o 
  -2   -12    -6          3.02         27.62         20.50   o 
  -2   -12    -5         11.26         15.29         11.14   o 
  -2   -12    -4         48.34         40.35         12.90   o 
  -2   -12    -3         66.23         65.18         23.15   o 
  -2   -12    -2        186.24        196.02         28.19   o 
  -2   -12    -1        116.82        151.91         23.88   o 
  -2   -12     0         46.06         39.60         14.22   o 
  -2   -12     1        190.82        224.86         31.47   o 
  -2   -12     2         12.68         21.81         13.82   o 
  -2   -12     3         21.56         19.10         12.72   o 
  -2   -12     4        105.88        163.24         25.74   o 
  -2   -12     5         20.51          9.13         11.78   o 
  -2   -12     6        978.83       1037.50         64.92   o 
  -2   -11   -13          0.63          2.67         15.77   o 
  -2   -11   -12        115.56        138.83         27.18   o 
  -2   -11    -8        355.29        393.05         43.06   o 
  -2   -11    -7         14.59         14.56          8.39   o 
  -2   -11    -6        148.46        103.84         19.33   o 
  -2   -11    -5          5.39         19.99         12.13   o 
  -2   -11    -4         23.79         14.86          8.98   o 
  -2   -11    -3        110.90        102.92         20.67   o 
  -2   -11    -2        158.24        160.84         22.89   o 
  -2   -11    -1        228.94        261.71         29.36   o 
  -2   -11     0        313.72        321.45         35.71   o 
  -2   -11     1          9.92          7.81          9.60   o 
  -2   -11     2         62.40         52.53         14.71   o 
  -2   -11     3         20.74         28.23         13.50   o 
  -2   -11     5         68.87         65.32         21.21   o 
  -2   -11     6          4.96         21.23         15.82   o 
  -2   -11     7        406.90        455.12         41.09   o 
  -2   -11     8        157.67        153.38         29.47   o 
  -2   -11     9         70.82         85.47         20.41   o 
  -2   -11    11        218.57        238.96         34.95   o 
  -2   -11    12          6.39          1.78         16.44   o 
  -2   -11    13         40.63         73.75         17.87   o 
  -2   -10   -15         93.69        121.06         21.85   o 
  -2   -10   -14         36.42         27.95         19.79   o 
  -2   -10   -13        180.34        166.46         28.32   o 
  -2   -10   -12          6.46          6.29          8.75   o 
  -2   -10   -11          2.50          1.23          9.92   o 
  -2   -10   -10         68.71         76.89         17.41   o 
  -2   -10    -9         97.58        105.25         21.46   o 
  -2   -10    -8        110.20        119.08         19.00   o 
  -2   -10    -7        118.60         82.20         15.66   o 
  -2   -10    -6        185.77        197.11         24.46   o 
  -2   -10    -5        244.58        240.76         25.88   o 
  -2   -10    -4         58.45         43.81         11.76   o 
  -2   -10    -3         51.43         48.32         13.56   o 
  -2   -10    -2        381.20        379.27         44.78   o 
  -2   -10    -1         87.46         88.03         17.94   o 
  -2   -10     0         60.20         83.66         17.83   o 
  -2   -10     2        119.77        129.35         20.63   o 
  -2   -10     3        176.11        195.89         25.01   o 
  -2   -10     4        487.29        511.80         48.54   o 
  -2   -10     5        104.46        102.85         21.11   o 
  -2   -10     6         81.13         98.61         19.74   o 
  -2   -10     7         17.87         27.39         11.99   o 
  -2   -10     8        204.27        227.59         30.35   o 
  -2   -10     9         40.79         46.09         16.58   o 
  -2   -10    10         95.24         90.18         19.49   o 
  -2   -10    11          2.24          6.02         11.41   o 
  -2   -10    12         69.33         77.21         17.49   o 
  -2   -10    13         42.38         22.46         12.97   o 
  -2   -10    14        203.99        233.94         32.25   o 
  -2   -10    15          0.04          8.95         11.08   o 
  -2   -10    16         47.46         62.54         19.01   o 
  -2   -10    17          1.96          9.11          8.78   o 
  -2    -9   -17          7.32          5.67         14.49   o 
  -2    -9   -15        197.59        201.75         28.93   o 
  -2    -9   -14          0.79          0.33         16.69   o 
  -2    -9   -13         98.01        107.10         18.54   o 
  -2    -9   -12          0.02          2.24         13.12   o 
  -2    -9   -11         15.90          6.19          6.78   o 
  -2    -9   -10         24.24         29.81         12.86   o 
  -2    -9    -9         27.94         37.67          7.07   o 
  -2    -9    -8         32.20         39.25         10.67   o 
  -2    -9    -7        413.29        404.08         25.63   o 
  -2    -9    -6         49.94         37.98         10.71   o 
  -2    -9    -5        124.66        136.89         18.68   o 
  -2    -9    -4         31.25         50.75         13.69   o 
  -2    -9    -3         26.97         34.36         10.57   o 
  -2    -9    -2         23.45         22.41         10.55   o 
  -2    -9    -1         10.19          7.79          7.72   o 
  -2    -9     0         16.98         11.64          6.76   o 
  -2    -9     1        416.95        433.86         35.50   o 
  -2    -9     2         17.94         25.83         10.57   o 
  -2    -9     3        735.23        718.75         44.21   o 
  -2    -9     4        159.39        173.07         22.03   o 
  -2    -9     5        129.32        125.25         19.30   o 
  -2    -9     6         85.06         96.94         18.35   o 
  -2    -9     7         39.70         25.05         10.71   o 
  -2    -9     8          4.00          2.27          6.69   o 
  -2    -9     9        575.88        547.28         52.24   o 
  -2    -9    10          2.93          0.04          7.09   o 
  -2    -9    11        477.08        464.53         37.78   o 
  -2    -9    13        160.34        135.80         21.10   o 
  -2    -9    14         96.15         98.19         19.15   o 
  -2    -9    16         78.66         62.07         19.43   o 
  -2    -9    17          5.50          1.53         10.02   o 
  -2    -8   -18          2.45         23.10         11.35   o 
  -2    -8   -17         18.86         39.07         23.76   o 
  -2    -8   -16         19.48         15.99          9.84   o 
  -2    -8   -15         54.57         76.85         17.48   o 
  -2    -8   -14         83.24         81.12         15.75   o 
  -2    -8   -13         68.52         67.80         15.84   o 
  -2    -8   -12         16.88         27.66         12.21   o 
  -2    -8   -11        189.70        189.36         23.83   o 
  -2    -8   -10        494.95        507.69         32.55   o 
  -2    -8    -9         33.50         30.18          8.52   o 
  -2    -8    -8        119.46        103.01         12.48   o 
  -2    -8    -7        151.35        145.23         12.05   o 
  -2    -8    -6          0.10          6.49         10.38   o 
  -2    -8    -5        776.66        761.45         40.66   o 
  -2    -8    -4         72.92         67.61         12.42   o 
  -2    -8    -3        386.67        381.57         28.47   o 
  -2    -8    -2          1.49          9.70          5.06   o 
  -2    -8    -1        106.94        135.46         17.56   o 
  -2    -8     0        207.68        194.80         21.30   o 
  -2    -8     1         49.19         48.53         11.49   o 
  -2    -8     2         23.68         20.45         10.02   o 
  -2    -8     3        540.41        567.45         37.77   o 
  -2    -8     4        191.43        185.21         22.36   o 
  -2    -8     6        383.67        383.33         42.42   o 
  -2    -8     7        186.56        196.12         23.03   o 
  -2    -8     8         14.30         20.39          8.29   o 
  -2    -8    10         15.84         19.97         11.23   o 
  -2    -8    11         82.67         76.06         15.61   o 
  -2    -8    12        117.90         88.81         16.77   o 
  -2    -8    13         93.98         88.82         17.13   o 
  -2    -8    14         95.98         74.58         15.17   o 
  -2    -8    16        247.86        238.75         26.98   o 
  -2    -8    17        400.55        435.07         35.90   o 
  -2    -8    18        107.57        138.85         22.87   o 
  -2    -7   -18        230.13        245.36         33.08   o 
  -2    -7   -17          0.01         11.83         11.27   o 
  -2    -7   -16         78.21         71.14         10.31   o 
  -2    -7   -15         67.80         86.47         11.02   o 
  -2    -7   -14        261.24        268.38         26.62   o 
  -2    -7   -13        188.43        175.32         10.12   o 
  -2    -7   -12        316.25        308.27         24.54   o 
  -2    -7   -11       1668.82       1749.42         64.36   o 
  -2    -7   -10        972.29        996.16         32.08   o 
  -2    -7    -9        324.57        322.11         31.43   o 
  -2    -7    -8        419.02        421.21         19.28   o 
  -2    -7    -7         16.33         15.91          4.37   o 
  -2    -7    -6         73.56         84.31          8.03   o 
  -2    -7    -5        648.63        660.60         28.29   o 
  -2    -7    -4        396.15        366.61         19.28   o 
  -2    -7    -3       1779.42       1715.48         58.47   o 
  -2    -7    -2        206.82        212.24         20.16   o 
  -2    -7    -1        249.63        250.60         22.48   o 
  -2    -7     0         21.69          9.05          4.88   o 
  -2    -7     1         25.99         45.73         10.98   o 
  -2    -7     2         32.67         34.96          9.20   o 
  -2    -7     3        293.95        292.07         24.74   o 
  -2    -7     4        265.89        216.93         23.48   o 
  -2    -7     5       2597.20       2529.30         77.32   o 
  -2    -7     7       3205.74       3194.65         89.10   o 
  -2    -7     8         56.06         54.47         11.63   o 
  -2    -7     9       1422.60       1407.37         58.03   o 
  -2    -7    10         53.47         63.30         17.72   o 
  -2    -7    11         44.55         34.00         16.56   o 
  -2    -7    12         35.07         33.64         16.39   o 
  -2    -7    13          2.49         11.41         11.45   o 
  -2    -7    14        124.29        129.55         18.16   o 
  -2    -7    15        351.18        355.62         51.20   o 
  -2    -7    16         74.36         86.77         15.64   o 
  -2    -7    17          6.28         11.83          8.87   o 
  -2    -6   -17        368.75        388.58         34.46   o 
  -2    -6   -16        103.36         88.86         11.33   o 
  -2    -6   -15        391.14        438.68         27.36   o 
  -2    -6   -14        105.54        111.17         10.76   o 
  -2    -6   -13        249.26        255.28         20.11   o 
  -2    -6   -11        254.73        257.87         14.40   o 
  -2    -6   -10        959.86        980.59         31.63   o 
  -2    -6    -9       2305.07       2316.03         55.11   o 
  -2    -6    -8          5.99          3.96          4.48   o 
  -2    -6    -7        395.26        418.66         16.60   o 
  -2    -6    -6          2.86          6.68          6.09   o 
  -2    -6    -5        314.96        310.43         13.43   o 
  -2    -6    -4        400.60        357.85         30.42   o 
  -2    -6    -3       2542.65       2544.69         56.92   o 
  -2    -6    -2        531.45        531.60         32.00   o 
  -2    -6    -1         25.60         24.70          7.15   o 
  -2    -6     0        135.08        127.90         14.88   o 
  -2    -6     1        292.55        280.86         27.16   o 
  -2    -6     2        356.17        334.51         24.50   o 
  -2    -6     3         46.47         27.12          8.32   o 
  -2    -6     4        136.58        110.70         15.57   o 
  -2    -6     5          0.03          4.98          4.09   o 
  -2    -6     6       1871.40       1873.51         61.82   o 
  -2    -6     7        285.73        300.63         24.57   o 
  -2    -6     8       2274.84       2259.86         69.62   o 
  -2    -6     9       1347.64       1252.41         50.87   o 
  -2    -6    10        191.44        172.45         19.36   o 
  -2    -6    11        289.30        308.14         27.92   o 
  -2    -6    12         20.19         36.09         16.44   o 
  -2    -6    13         54.77         54.12         12.21   o 
  -2    -6    14          7.67          1.56          6.25   o 
  -2    -6    15        154.30        155.67         21.74   o 
  -2    -6    16         80.83         72.57         13.53   o 
  -2    -6    17        370.79        355.69         28.40   o 
  -2    -5   -19        180.94        188.98         27.67   o 
  -2    -5   -18          2.87          6.67         16.24   o 
  -2    -5   -17        144.52        146.56         23.60   o 
  -2    -5   -16         16.70         14.81          9.01   o 
  -2    -5   -15        183.52        145.55         19.61   o 
  -2    -5   -14        263.51        236.16         26.58   o 
  -2    -5   -12          1.13          5.91          4.07   o 
  -2    -5   -11        247.49        230.83         19.31   o 
  -2    -5   -10        135.99        130.93         10.00   o 
  -2    -5    -9        805.12        804.48         22.39   o 
  -2    -5    -8         83.94         96.77          5.73   o 
  -2    -5    -7        174.21        169.14         11.85   o 
  -2    -5    -6         38.94         29.86          4.18   o 
  -2    -5    -5        740.73        736.92         23.21   o 
  -2    -5    -4        834.90        790.51         40.30   o 
  -2    -5    -3        641.02        640.14         18.64   o 
  -2    -5    -2       1179.32       1155.15         28.87   o 
  -2    -5    -1       8029.52       7797.57        148.47   o 
  -2    -5     0       1079.28       1101.18         40.96   o 
  -2    -5     1        240.37        219.90         18.18   o 
  -2    -5     2       1759.88       1706.70         52.98   o 
  -2    -5     3        177.18        149.11         17.98   o 
  -2    -5     4        477.99        474.56         27.73   o 
  -2    -5     5        497.67        453.88         27.11   o 
  -2    -5     6        120.16        121.79         15.11   o 
  -2    -5     7       2861.38       2860.54         73.47   o 
  -2    -5     8        283.93        268.73         21.27   o 
  -2    -5     9          7.98          9.14          5.22   o 
  -2    -5    10          3.56          2.40          4.29   o 
  -2    -5    11         32.79         41.34          9.79   o 
  -2    -5    12        393.43        429.34         27.97   o 
  -2    -5    13       1471.13       1590.09         55.36   o 
  -2    -5    14         25.67         11.44          9.76   o 
  -2    -5    15       2064.68       2304.53         69.10   o 
  -2    -5    16        496.13        527.89         34.80   o 
  -2    -5    17        349.12        356.55         26.16   o 
  -2    -4   -19        333.31        343.28         34.35   o 
  -2    -4   -18        131.21        148.12         23.74   o 
  -2    -4   -17        176.24        155.42         23.82   o 
  -2    -4   -16         47.33         31.56         18.77   o 
  -2    -4   -15         18.36         10.37         12.14   o 
  -2    -4   -14        731.86        723.15         41.35   o 
  -2    -4   -13         33.17         33.70         11.20   o 
  -2    -4   -12          5.53          4.99          3.66   o 
  -2    -4   -11        340.99        321.57         25.62   o 
  -2    -4   -10        453.87        444.28         36.88   o 
  -2    -4    -9        454.36        442.44         13.13   o 
  -2    -4    -8        925.18        909.15         23.30   o 
  -2    -4    -7          5.42          4.86          4.05   o 
  -2    -4    -6       1409.46       1420.47         38.24   o 
  -2    -4    -4         30.39         29.99          9.78   o 
  -2    -4    -3        127.60        125.42          9.71   o 
  -2    -4    -2          1.32          3.76          2.18   o 
  -2    -4    -1       2517.72       2470.64         53.22   o 
  -2    -4     0         98.06        110.34         10.37   o 
  -2    -4     1       1126.06       1117.43         25.37   o 
  -2    -4     2       1069.82       1051.37         37.37   o 
  -2    -4     3        757.47        685.49         30.08   o 
  -2    -4     4       3169.42       3207.47         71.80   o 
  -2    -4     5        135.34        123.57         14.17   o 
  -2    -4     6        117.47        121.22         14.17   o 
  -2    -4     7         41.82         46.70          8.15   o 
  -2    -4     8         64.78         49.47          8.42   o 
  -2    -4     9        344.14        343.66         30.20   o 
  -2    -4    10       1579.40       1645.41         51.29   o 
  -2    -4    11        170.40        162.29         15.81   o 
  -2    -4    12        914.32        890.40         37.45   o 
  -2    -4    13         82.69         83.85         12.28   o 
  -2    -4    14         16.27         14.52          9.02   o 
  -2    -4    15         15.25         14.50          8.00   o 
  -2    -4    16          7.10          8.19          5.00   o 
  -2    -3   -19         25.07         27.00         11.27   o 
  -2    -3   -17         22.29          5.06          6.70   o 
  -2    -3   -16         85.88         96.71         16.73   o 
  -2    -3   -15         68.28         48.33         11.82   o 
  -2    -3   -14        500.03        486.55         33.93   o 
  -2    -3   -13        177.58        156.31         13.68   o 
  -2    -3   -12        249.21        241.49         14.72   o 
  -2    -3   -11        176.93        182.36         16.48   o 
  -2    -3   -10       1971.03       2006.89         47.32   o 
  -2    -3    -9         16.87         18.59          4.13   o 
  -2    -3    -8         50.60         55.68         10.05   o 
  -2    -3    -7       1218.95       1196.79         33.73   o 
  -2    -3    -6       2854.70       2753.01         58.23   o 
  -2    -3    -5        466.36        463.21         15.64   o 
  -2    -3    -4        999.65       1013.98         24.74   o 
  -2    -3    -3         46.51         44.20          3.95   o 
  -2    -3    -2       1465.21       1435.21         65.94   o 
  -2    -3    -1        674.86        680.95         18.57   o 
  -2    -3     0        360.04        355.18         15.47   o 
  -2    -3     1        513.87        533.96         15.47   o 
  -2    -3     2        151.87        157.76          9.48   o 
  -2    -3     3        638.37        610.50         17.15   o 
  -2    -3     4       1195.86       1135.39         36.25   o 
  -2    -3     5         45.71         35.98          7.01   o 
  -2    -3     6        631.94        610.49         26.69   o 
  -2    -3     7         76.91         77.20          9.66   o 
  -2    -3     8       1098.73       1087.26         36.50   o 
  -2    -3     9        605.48        572.18         26.17   o 
  -2    -3    10        128.16        117.59         12.32   o 
  -2    -3    11        296.56        296.42         17.51   o 
  -2    -3    13        112.09         91.15         13.22   o 
  -2    -3    14         38.40         38.97         13.33   o 
  -2    -3    15         25.27         23.23          5.70   o 
  -2    -3    16        197.69        209.15         15.86   o 
  -2    -3    17         14.32         29.26         18.78   o 
  -2    -3    19        425.01        435.41         36.67   o 
  -2    -2   -19         23.10         15.96          9.68   o 
  -2    -2   -18        482.77        478.07         37.90   o 
  -2    -2   -17          6.96         11.39          8.44   o 
  -2    -2   -16        117.67        129.41         18.64   o 
  -2    -2   -15        299.25        307.71         27.85   o 
  -2    -2   -14         42.50         32.16         18.87   o 
  -2    -2   -13       1718.59       1707.05         61.90   o 
  -2    -2   -12        527.79        468.04         40.19   o 
  -2    -2   -11       1564.43       1632.21         56.25   o 
  -2    -2   -10       1435.05       1447.60         34.35   o 
  -2    -2    -9       2120.01       2013.49         61.71   o 
  -2    -2    -8        501.57        470.55         18.64   o 
  -2    -2    -7        157.00        149.92         16.21   o 
  -2    -2    -6         22.07         14.53          3.22   o 
  -2    -2    -5       1475.57       1455.71         32.88   o 
  -2    -2    -4        601.91        584.84         16.34   o 
  -2    -2    -3        189.95        192.41         11.71   o 
  -2    -2    -2       1266.61       1211.25         30.18   o 
  -2    -2    -1        134.89        137.00          6.63   o 
  -2    -2     0         62.79         64.35          7.27   o 
  -2    -2     1        148.45        129.24          7.22   o 
  -2    -2     2          2.32          2.55          2.61   o 
  -2    -2     3       4335.97       4356.02         85.11   o 
  -2    -2     4         35.99         32.14          3.80   o 
  -2    -2     5         39.05         46.09          4.51   o 
  -2    -2     6       4041.80       4092.89         81.03   o 
  -2    -2     7        331.83        315.01         16.67   o 
  -2    -2     8       1815.46       1795.52         41.39   o 
  -2    -2     9          2.94          2.15          3.33   o 
  -2    -2    10        295.18        295.40         23.26   o 
  -2    -2    11        410.23        392.75         29.86   o 
  -2    -2    12        611.59        646.97         61.25   o 
  -2    -2    13          5.24          3.40          2.03   o 
  -2    -2    14       1167.42       1194.95         31.56   o 
  -2    -2    15        156.20        165.53         11.35   o 
  -2    -2    16         98.44         86.32         15.19   o 
  -2    -2    17        758.84        818.82         46.14   o 
  -2    -2    18        398.44        413.31         34.10   o 
  -2    -2    19         49.88         73.71         15.41   o 
  -2    -1   -19         11.37         18.08         10.26   o 
  -2    -1   -18       1002.54       1000.43         55.04   o 
  -2    -1   -16        436.79        426.56         36.94   o 
  -2    -1   -15        148.54        175.82         21.61   o 
  -2    -1   -14         21.25         27.19         10.33   o 
  -2    -1   -13          9.55          9.08          7.19   o 
  -2    -1   -12         45.01         41.64         14.71   o 
  -2    -1   -11        240.05        236.06         21.08   o 
  -2    -1   -10        451.79        442.97         27.56   o 
  -2    -1    -9        309.80        293.05         21.42   o 
  -2    -1    -8       1469.34       1446.17         46.90   o 
  -2    -1    -7       1009.07       1001.13         36.75   o 
  -2    -1    -6        270.73        264.50          9.70   o 
  -2    -1    -5        679.92        613.74         24.90   o 
  -2    -1    -4         63.62         56.16         12.28   o 
  -2    -1    -3       4465.71       4555.15         93.81   o 
  -2    -1    -2       6700.00       6773.34        136.01   o 
  -2    -1    -1       6598.72       6551.92        131.50   o 
  -2    -1     0       7019.10       6850.05        128.35   o 
  -2    -1     1       1053.44        970.85         23.65   o 
  -2    -1     2        188.99        198.37          6.23   o 
  -2    -1     3       1518.96       1519.27         34.58   o 
  -2    -1     4        137.72        127.64          6.64   o 
  -2    -1     5       6773.00       6656.78        134.27   o 
  -2    -1     6       4552.82       4527.69         90.11   o 
  -2    -1     7          4.39          4.11          1.78   o 
  -2    -1     8       2028.72       2015.19         44.09   o 
  -2    -1     9       1341.72       1343.07         30.41   o 
  -2    -1    10       1307.91       1284.20         33.13   o 
  -2    -1    11       1038.08       1047.59         26.00   o 
  -2    -1    12        735.33        749.37         28.91   o 
  -2    -1    13        839.19        822.84         26.12   o 
  -2    -1    14         32.39         42.80          6.66   o 
  -2    -1    15       1292.27       1258.04         93.27   o 
  -2    -1    16        428.16        412.56         53.20   o 
  -2    -1    17        380.73        342.64         50.36   o 
  -2    -1    18        213.34        233.56         25.21   o 
  -2     0   -18        224.44        227.10         26.84   o 
  -2     0   -14         68.83         65.88         13.47   o 
  -2     0   -12        815.30        832.87         41.23   o 
  -2     0   -10       5260.46       5293.50        107.82   o 
  -2     0    -8        279.66        275.45         19.88   o 
  -2     0    -6         62.04         60.40          4.49   o 
  -2     0    -4      11421.92      11317.77        154.04   o 
  -2     0    -2      89624.16      84550.46       1668.24   o 
  -2     0     0      24204.06      24154.19        501.62   o 
  -2     0     2        179.95        190.93         11.58   o 
  -2     0     4       1726.63       1671.67         37.87   o 
  -2     0     6      15743.95      15310.59        276.95   o 
  -2     0     8        960.77        927.93         26.92   o 
  -2     0    10       2098.02       2040.07         46.92   o 
  -2     0    12         41.38         41.78          7.21   o 
  -2     0    14       4244.54       4229.41         80.80   o 
  -2     0    16       4160.01       4213.78        106.22   o 
  -2     0    18       2110.77       1953.38         73.91   o 
  -2     1   -19         11.37          4.66         15.54   o 
  -2     1   -18       1002.55       1019.30         56.52   o 
  -2     1   -16        436.79        455.08         38.15   o 
  -2     1   -15        148.54        129.23         18.08   o 
  -2     1   -14         21.25         21.69          7.56   o 
  -2     1   -13          9.55         21.35          8.47   o 
  -2     1   -12         45.01         39.89         10.06   o 
  -2     1   -11        240.05        266.61         22.11   o 
  -2     1   -10        451.80        432.65         27.15   o 
  -2     1    -9        309.80        327.03         22.76   o 
  -2     1    -8       1469.34       1421.65         46.59   o 
  -2     1    -7       1009.07       1045.73         39.60   o 
  -2     1    -6        270.73        266.63         17.99   o 
  -2     1    -5        679.92        644.45         58.41   o 
  -2     1    -4         63.62         62.86          4.58   o 
  -2     1    -3       4465.72       4486.16         78.66   o 
  -2     1    -2       6700.00       6883.23        103.48   o 
  -2     1    -1       6598.72       6626.74        140.05   o 
  -2     1     0       7019.09       6855.15        127.18   o 
  -2     1     1       1053.44        936.73         21.42   o 
  -2     1     2        188.99        189.42         18.92   o 
  -2     1     3       1518.96       1542.72         36.01   o 
  -2     1     4        137.72        138.97          9.48   o 
  -2     1     5       6773.00       6757.76        129.75   o 
  -2     1     6       4552.82       4504.20         91.49   o 
  -2     1     7          4.39          5.60          3.91   o 
  -2     1     8       2028.73       1985.98         53.56   o 
  -2     1     9       1341.72       1267.40         43.58   o 
  -2     1    10       1307.91       1308.03         45.93   o 
  -2     1    11       1038.08        979.47         40.74   o 
  -2     1    12        735.33        747.90         36.84   o 
  -2     1    13        839.19        858.02         41.07   o 
  -2     1    14         32.39         35.70         15.84   o 
  -2     1    15       1292.26       1276.84         93.82   o 
  -2     1    16        428.16        432.06         35.38   o 
  -2     1    17        380.73        386.53         52.43   o 
  -2     1    18        213.34        229.38         25.12   o 
  -2     1    19          2.65          0.08          8.57   o 
  -2     2   -19         23.10         11.33          8.70   o 
  -2     2   -18        482.77        503.03         39.38   o 
  -2     2   -17          6.96          3.30          9.92   o 
  -2     2   -16        117.67        134.57         19.10   o 
  -2     2   -15        299.25        282.93         26.82   o 
  -2     2   -14         42.50         41.10         18.46   o 
  -2     2   -13       1718.60       1707.97         62.54   o 
  -2     2   -12        527.79        546.05         43.37   o 
  -2     2   -11       1564.43       1614.69         56.21   o 
  -2     2   -10       1435.05       1350.12         49.75   o 
  -2     2    -9       2120.02       2050.09         60.22   o 
  -2     2    -8        501.58        489.80         27.92   o 
  -2     2    -7        157.00        151.84         14.70   o 
  -2     2    -6         22.07         19.82          6.05   o 
  -2     2    -5       1475.57       1413.81         42.72   o 
  -2     2    -4        601.91        586.36         25.67   o 
  -2     2    -3        189.95        199.85         14.38   o 
  -2     2    -2       1266.61       1235.47         36.16   o 
  -2     2    -1        134.89        143.92         13.85   o 
  -2     2     0         62.79         77.08          8.90   o 
  -2     2     1        148.45        133.51         10.36   o 
  -2     2     2          2.32          2.31          4.67   o 
  -2     2     3       4335.97       4353.51         87.16   o 
  -2     2     4         35.99         37.17          5.43   o 
  -2     2     5         39.05         41.26          5.08   o 
  -2     2     6       4041.80       4047.29        127.10   o 
  -2     2     7        331.83        277.37         18.69   o 
  -2     2     8       1815.46       1853.96         52.93   o 
  -2     2     9          2.94         11.52          5.65   o 
  -2     2    10        295.19        300.52         30.18   o 
  -2     2    11        410.23        433.35         33.27   o 
  -2     2    12        611.60        633.24         44.96   o 
  -2     2    13          5.24          2.68          5.30   o 
  -2     2    14       1167.42       1212.47         51.89   o 
  -2     2    15        156.21        153.25         18.83   o 
  -2     2    16         98.44         89.70         15.83   o 
  -2     2    17        758.84        740.01         43.84   o 
  -2     2    18        398.44        387.51         32.76   o 
  -2     2    19         49.88         35.84         19.94   o 
  -2     3   -19         25.07         27.58         20.83   o 
  -2     3   -18          1.11         15.68         11.86   o 
  -2     3   -17         22.29         29.47         20.11   o 
  -2     3   -16         85.88         89.30         16.31   o 
  -2     3   -15         68.28         53.62         13.41   o 
  -2     3   -14        500.03        549.63         36.26   o 
  -2     3   -13        177.58        164.25         23.09   o 
  -2     3   -12        249.21        260.24         24.04   o 
  -2     3   -11        176.93        191.50         19.81   o 
  -2     3   -10       1971.03       1895.69         60.12   o 
  -2     3    -9         16.87         12.97          3.36   o 
  -2     3    -8         50.60         51.50          5.61   o 
  -2     3    -7       1218.95       1184.95         34.31   o 
  -2     3    -6       2854.69       2720.98         57.93   o 
  -2     3    -5        466.36        449.12         15.32   o 
  -2     3    -4        999.65        999.06         24.17   o 
  -2     3    -3         46.51         45.76          6.73   o 
  -2     3    -2       1465.21       1423.15         30.10   o 
  -2     3    -1        674.87        659.35         26.37   o 
  -2     3     0        360.04        375.79         23.91   o 
  -2     3     1        513.87        541.74         23.54   o 
  -2     3     2        151.87        146.61         10.55   o 
  -2     3     3        638.37        633.44         16.62   o 
  -2     3     4       1195.86       1178.75         36.05   o 
  -2     3     5         45.71         38.73         17.17   o 
  -2     3     6        631.94        666.29         23.53   o 
  -2     3     7         76.91         68.19         10.14   o 
  -2     3     8       1098.73       1045.46         40.76   o 
  -2     3     9        605.48        581.50         31.04   o 
  -2     3    10        128.16        103.25         13.46   o 
  -2     3    11        296.56        308.52         26.42   o 
  -2     3    12          0.71          1.89          5.45   o 
  -2     3    13        112.09        104.96         16.95   o 
  -2     3    14         38.40         35.56         10.33   o 
  -2     3    15         25.27         21.83          9.27   o 
  -2     3    16        197.69        220.16         26.61   o 
  -2     3    17         14.32         25.37          9.56   o 
  -2     3    19        425.00        370.46         33.72   o 
  -2     4   -19        333.31        288.61         30.71   o 
  -2     4   -18        131.21        107.07         18.59   o 
  -2     4   -17        176.24        163.50         25.95   o 
  -2     4   -16         47.33         51.05         12.20   o 
  -2     4   -15         18.36         18.48          9.95   o 
  -2     4   -14        731.87        693.28         27.50   o 
  -2     4   -13         33.17         15.95          5.61   o 
  -2     4   -12          5.53          6.98          4.62   o 
  -2     4   -11        340.99        353.47         28.59   o 
  -2     4   -10        453.87        452.40         35.10   o 
  -2     4    -9        454.36        463.39         29.28   o 
  -2     4    -8        925.18        932.53         38.56   o 
  -2     4    -7          5.42          4.86          4.51   o 
  -2     4    -6       1409.46       1404.80         40.47   o 
  -2     4    -5          1.84          4.72          2.19   o 
  -2     4    -4         30.39         35.37          4.38   o 
  -2     4    -3        127.60        127.82         14.55   o 
  -2     4    -1       2517.72       2505.40         57.92   o 
  -2     4     0         98.06        109.51          6.51   o 
  -2     4     1       1126.06       1150.41         36.84   o 
  -2     4     2       1069.81       1031.34         34.93   o 
  -2     4     3        757.47        785.65         30.53   o 
  -2     4     4       3169.42       3228.23         71.59   o 
  -2     4     5        135.34        123.65         10.41   o 
  -2     4     6        117.47        113.96         10.19   o 
  -2     4     7         41.82         39.59         12.06   o 
  -2     4     8         64.78         75.24         11.81   o 
  -2     4     9        344.15        357.32         34.92   o 
  -2     4    10       1579.40       1582.72         56.52   o 
  -2     4    11        170.40        187.97         20.08   o 
  -2     4    12        914.32        920.27         45.16   o 
  -2     4    13         82.69        114.40         19.23   o 
  -2     4    14         16.27         15.15         12.12   o 
  -2     4    15         15.25          0.32          8.75   o 
  -2     4    16          7.10         14.43          9.19   o 
  -2     4    17         55.07         66.57         14.92   o 
  -2     4    18        207.42        187.92         26.55   o 
  -2     4    19        101.37         84.47         15.54   o 
  -2     5   -19        180.94        150.50         25.22   o 
  -2     5   -17        144.52        125.48         13.79   o 
  -2     5   -16         16.70         12.72          4.12   o 
  -2     5   -15        183.52        164.61         18.26   o 
  -2     5   -14        263.51        261.52         19.87   o 
  -2     5   -13          0.01          5.27          4.63   o 
  -2     5   -11        247.49        254.12         16.99   o 
  -2     5   -10        135.99        137.06         18.63   o 
  -2     5    -9        805.12        813.91         38.35   o 
  -2     5    -8         83.94         87.99         13.39   o 
  -2     5    -7        174.21        174.70         10.26   o 
  -2     5    -6         38.94         34.79          5.08   o 
  -2     5    -5        740.72        723.90         23.75   o 
  -2     5    -4        834.91        750.40         24.10   o 
  -2     5    -3        641.02        649.99         28.27   o 
  -2     5    -2       1179.32       1155.90         37.81   o 
  -2     5    -1       8029.52       7881.30        124.57   o 
  -2     5     0       1079.27       1048.89         36.47   o 
  -2     5     1        240.37        269.74         18.13   o 
  -2     5     2       1759.88       1794.58         49.35   o 
  -2     5     3        177.19        205.93         15.99   o 
  -2     5     4        477.99        482.25         25.43   o 
  -2     5     5        497.67        488.85         21.00   o 
  -2     5     6        120.16        111.18         13.84   o 
  -2     5     7       2861.38       2885.82         77.50   o 
  -2     5     8        283.93        278.30         31.72   o 
  -2     5     9          7.98         28.29          9.41   o 
  -2     5    11         32.79         20.88         10.96   o 
  -2     5    12        393.43        369.42         36.87   o 
  -2     5    13       1471.13       1486.26         61.79   o 
  -2     5    14         25.67         10.73         10.29   o 
  -2     5    15       2064.69       2107.22         77.99   o 
  -2     5    16        496.13        541.19         43.27   o 
  -2     5    17        349.12        414.88         35.82   o 
  -2     5    18        205.76        253.36         29.81   o 
  -2     5    19          0.04          2.69          9.50   o 
  -2     6   -17        368.75        366.49         20.94   o 
  -2     6   -16        103.36        116.44         12.74   o 
  -2     6   -15        391.14        383.33         56.74   o 
  -2     6   -14        105.54        112.32         10.23   o 
  -2     6   -13        249.26        261.31         19.58   o 
  -2     6   -12          3.08          3.59          9.09   o 
  -2     6   -11        254.73        228.08         24.04   o 
  -2     6   -10        959.86        970.58         30.24   o 
  -2     6    -9       2305.08       2242.24         67.03   o 
  -2     6    -8          5.99          3.44          5.35   o 
  -2     6    -7        395.26        386.30         34.55   o 
  -2     6    -6          2.86          2.85          2.63   o 
  -2     6    -5        314.95        314.06         30.66   o 
  -2     6    -4        400.60        381.08         16.08   o 
  -2     6    -3       2542.65       2528.59         98.71   o 
  -2     6    -2        531.45        552.33         27.35   o 
  -2     6    -1         25.60         18.90          6.26   o 
  -2     6     0        135.08        121.11         12.70   o 
  -2     6     1        292.56        304.54         24.19   o 
  -2     6     2        356.18        311.96         20.40   o 
  -2     6     3         46.47         44.63          8.59   o 
  -2     6     4        136.58        143.02         14.20   o 
  -2     6     5          0.03          0.14          3.85   o 
  -2     6     6       1871.41       1929.44         64.44   o 
  -2     6     7        285.73        286.23         24.92   o 
  -2     6     8       2274.84       2282.31         73.33   o 
  -2     6     9       1347.65       1283.08         54.89   o 
  -2     6    10        191.44        185.71         21.61   o 
  -2     6    11        289.30        259.76         26.74   o 
  -2     6    12         20.19         17.15          9.38   o 
  -2     6    13         54.76         54.32         12.91   o 
  -2     6    14          7.66          6.89          6.63   o 
  -2     6    15        154.30        168.57         25.85   o 
  -2     6    16         80.83        103.90         18.78   o 
  -2     6    17        370.79        377.20         35.69   o 
  -2     6    18          0.81          3.78         11.76   o 
  -2     7   -18        230.13        256.00         19.59   o 
  -2     7   -17          0.01          2.97         10.89   o 
  -2     7   -16         78.21         66.95         19.43   o 
  -2     7   -15         67.80         76.96         20.57   o 
  -2     7   -14        261.24        250.73         20.16   o 
  -2     7   -13        188.44        175.15          9.62   o 
  -2     7   -12        316.25        311.77         23.49   o 
  -2     7   -11       1668.83       1745.23         42.99   o 
  -2     7   -10        972.29        997.32         31.35   o 
  -2     7    -9        324.57        328.26         19.17   o 
  -2     7    -8        419.02        414.83         30.19   o 
  -2     7    -7         16.33         14.27          6.11   o 
  -2     7    -6         73.56         72.18          6.39   o 
  -2     7    -5        648.63        651.90         44.85   o 
  -2     7    -4        396.16        406.40         16.92   o 
  -2     7    -3       1779.42       1872.86         54.58   o 
  -2     7    -2        206.82        235.53         18.29   o 
  -2     7    -1        249.63        275.74         19.53   o 
  -2     7     0         21.69         22.99          5.62   o 
  -2     7     1         25.99         26.48          6.24   o 
  -2     7     2         32.67         28.81          6.91   o 
  -2     7     3        293.96        293.04         20.75   o 
  -2     7     4        265.89        239.68         20.57   o 
  -2     7     5       2597.20       2741.67         70.14   o 
  -2     7     6          1.90         10.10          6.88   o 
  -2     7     7       3205.73       3234.61         92.65   o 
  -2     7     8         56.06         68.92         13.47   o 
  -2     7     9       1422.60       1382.26         60.03   o 
  -2     7    10         53.47         53.20         18.03   o 
  -2     7    11         44.55         40.79         21.29   o 
  -2     7    12         35.07         37.88         21.19   o 
  -2     7    13          2.49          5.12          6.75   o 
  -2     7    14        124.29        130.66         21.14   o 
  -2     7    15        351.18        356.63         58.27   o 
  -2     7    16         74.36         93.13         19.59   o 
  -2     7    17          6.28          7.06         10.91   o 
  -2     7    18          3.63          1.48          9.98   o 
  -2     8   -10        494.95        503.59         41.35   o 
  -2     8    -9         33.50         35.45          9.35   o 
  -2     8    -8        119.46        117.77         17.09   o 
  -2     8    -7        151.35        160.20         16.80   o 
  -2     8    -5        776.66        835.34         37.12   o 
  -2     8    -4         72.92         79.31         11.34   o 
  -2     8    -3        386.67        369.47         23.69   o 
  -2     8    -1        106.94        128.94         14.07   o 
  -2     8     0        207.68        224.64         18.31   o 
  -2     8     1         49.19         60.44         10.22   o 
  -2     8     2         23.68         26.55          8.55   o 
  -2     8     3        540.41        567.85         30.90   o 
  -2     8     4        191.43        209.76         19.91   o 
  -2     8     6        383.67        387.49         44.07   o 
  -2     8     7        186.57        196.92         23.30   o 
  -2     8     8         14.30          5.75          5.83   o 
  -2     8     9          0.49         10.25         10.39   o 
  -2     8    10         15.84          8.27          9.66   o 
  -2     8    11         82.67         75.26         16.83   o 
  -2     8    12        117.90        121.84         20.29   o 
  -2     8    13         93.98         75.13         16.53   o 
  -2     8    14         95.98        105.28         19.75   o 
  -2     8    15         89.44         76.37         17.74   o 
  -2     8    16        247.86        252.02         30.36   o 
  -2     8    17        400.55        399.67         39.72   o 
  -2     8    18        107.57         90.26         19.11   o 
  -2     9     6         85.06         78.48         16.93   o 
  -2     9     7         39.70         29.69         11.63   o 
  -2     9     9        575.88        573.45         55.43   o 
  -2     9    10          2.93          3.55          8.17   o 
  -2     9    11        477.08        440.37         38.94   o 
  -2     9    12         10.86          4.86          8.22   o 
  -2     9    13        160.34        188.68         26.30   o 
  -2     9    14         96.15        105.76         20.00   o 
  -2     9    16         78.66         97.82         21.13   o 
  -2    10     6         81.13         81.84         17.76   o 
  -2    10     7         17.87         26.86         14.57   o 
  -2    10     8        204.27        196.49         28.53   o 
  -2    10     9         40.79         46.09         17.58   o 
  -2    10    10         95.24        106.29         23.26   o 
  -2    10    12         69.33         88.87         20.24   o 
  -2    10    13         42.38         35.95         26.26   o 
  -2    10    14        203.99        203.49         32.52   o 
  -2    11     7        406.90        429.14         41.23   o 
  -2    11     8        157.67        160.24         31.59   o 
  -2    11     9         70.82         72.06         19.23   o 
  -2    11    10          4.58         25.90         15.70   o 
  -2    11    11        218.56        227.43         34.44   o 
  -2    12     6        978.83       1011.65         65.30   o 
  -1   -13    -5         22.53         19.60         10.12   o 
  -1   -13    -4         42.88         55.89         18.04   o 
  -1   -12    -7         27.40         72.73         18.44   o 
  -1   -12    -5         25.32         17.05          8.01   o 
  -1   -12    -4         24.65         50.28         22.14   o 
  -1   -12    -3          8.02          3.61          7.09   o 
  -1   -12    -2        142.92        133.33         22.12   o 
  -1   -12    -1          1.72          3.49          7.54   o 
  -1   -12     0        243.97        306.36         36.01   o 
  -1   -12     1         54.47         50.03         18.71   o 
  -1   -12     2         12.03         18.82         13.71   o 
  -1   -12     4         20.19         24.86         16.58   o 
  -1   -12     5          9.99          9.79          8.29   o 
  -1   -12     6        156.95        183.63         32.96   o 
  -1   -12     8         44.58         27.09         14.31   o 
  -1   -11   -14          6.76          3.67         12.87   o 
  -1   -11   -12         14.76         21.19          9.49   o 
  -1   -11   -11        169.57        167.11         22.96   o 
  -1   -11    -8         12.34         17.55          8.70   o 
  -1   -11    -7          0.92          1.65          7.15   o 
  -1   -11    -6         82.86         69.89         13.55   o 
  -1   -11    -5         52.55         27.69          9.55   o 
  -1   -11    -4        159.94        157.40         22.13   o 
  -1   -11    -3        218.12        242.57         26.78   o 
  -1   -11    -2          7.01         18.70          9.08   o 
  -1   -11    -1        744.96        770.77         48.95   o 
  -1   -11     0         36.66         49.77         12.98   o 
  -1   -11     1        144.51        161.63         22.79   o 
  -1   -11     3         74.37         66.01         16.94   o 
  -1   -11     4         36.51         46.61         13.49   o 
  -1   -11     5        121.28        152.82         23.22   o 
  -1   -11     6          5.79          6.86         10.29   o 
  -1   -11     7        777.74        847.72         54.70   o 
  -1   -11     8          2.10          1.57          8.32   o 
  -1   -11     9        473.84        539.53         44.57   o 
  -1   -11    11         91.80         70.32         16.38   o 
  -1   -11    12         18.06         19.84         11.30   o 
  -1   -11    13         68.84         76.79         17.27   o 
  -1   -11    14         20.26         23.17         12.98   o 
  -1   -10   -17         11.89         28.39         27.76   o 
  -1   -10   -16         58.02         38.72         23.54   o 
  -1   -10   -15        230.23        240.78         28.60   o 
  -1   -10   -14        138.53        135.45         21.38   o 
  -1   -10   -13          9.60          5.48          6.91   o 
  -1   -10   -12         19.83         23.46         11.54   o 
  -1   -10   -11         67.54         76.86         16.16   o 
  -1   -10    -9          3.23          6.00          7.13   o 
  -1   -10    -8         44.07         17.71          9.49   o 
  -1   -10    -7        528.14        616.09         51.15   o 
  -1   -10    -6        390.57        373.76         33.80   o 
  -1   -10    -4        581.53        585.11         47.67   o 
  -1   -10    -2         36.04         47.52         12.80   o 
  -1   -10    -1         16.68         16.62          8.82   o 
  -1   -10     0         58.27         43.98         12.69   o 
  -1   -10     1         44.96         28.85          9.29   o 
  -1   -10     2        399.25        376.22         45.43   o 
  -1   -10     3          0.88          7.22          8.91   o 
  -1   -10     4       1157.94       1118.95         58.08   o 
  -1   -10     5         15.79         28.59         11.30   o 
  -1   -10     6         35.60         19.09         10.56   o 
  -1   -10     7         19.96         23.44         12.41   o 
  -1   -10     8         19.96         26.00         14.11   o 
  -1   -10     9         39.10         31.49         19.34   o 
  -1   -10    10         72.59         58.42         15.72   o 
  -1   -10    11         42.96         47.31         14.04   o 
  -1   -10    12        332.25        315.83         32.89   o 
  -1   -10    13        189.05        186.03         29.40   o 
  -1   -10    14        177.81        199.65         29.21   o 
  -1   -10    16         98.43         96.13         19.60   o 
  -1    -9   -16          6.37         38.98         21.73   o 
  -1    -9   -15         91.31         92.79         18.40   o 
  -1    -9   -14          1.31         12.75          7.93   o 
  -1    -9   -13         60.36         69.79         14.93   o 
  -1    -9   -12        896.90        866.28         85.94   o 
  -1    -9   -11         30.52         22.85          8.27   o 
  -1    -9   -10        103.91         83.68         15.58   o 
  -1    -9    -8         10.07         14.89          9.09   o 
  -1    -9    -7          2.17          1.89          7.51   o 
  -1    -9    -6        244.95        240.65         23.43   o 
  -1    -9    -5        159.57        134.98         17.75   o 
  -1    -9    -4        308.28        299.94         36.32   o 
  -1    -9    -3        372.33        388.61         41.46   o 
  -1    -9    -2         77.09         78.47         14.10   o 
  -1    -9    -1        491.13        539.03         37.15   o 
  -1    -9     0         10.74          4.84          8.06   o 
  -1    -9     1         98.48        100.01         16.23   o 
  -1    -9     2         28.39         14.72          5.66   o 
  -1    -9     3        384.69        405.52         44.55   o 
  -1    -9     4         50.14         52.32         14.39   o 
  -1    -9     5          7.52          4.13          6.34   o 
  -1    -9     6         71.12         67.81         14.47   o 
  -1    -9     7         76.82         65.11         14.24   o 
  -1    -9     8        174.99        153.09         21.49   o 
  -1    -9     9         40.86         31.70         11.25   o 
  -1    -9    10        164.71        178.11         28.09   o 
  -1    -9    11         82.51         91.45         18.71   o 
  -1    -9    12         36.49         37.21         12.11   o 
  -1    -9    13         78.54         74.19         16.51   o 
  -1    -9    14        169.97        154.26         25.42   o 
  -1    -9    16        133.85        117.22         19.68   o 
  -1    -9    17         21.75         11.52         10.31   o 
  -1    -8   -18        198.78        256.45         29.39   o 
  -1    -8   -17         53.90         78.29         16.83   o 
  -1    -8   -15        128.96        109.95         17.70   o 
  -1    -8   -14        574.03        531.98         42.18   o 
  -1    -8   -13          0.50          0.89          9.21   o 
  -1    -8   -12        321.46        319.64         28.56   o 
  -1    -8   -11         36.10         37.66         17.49   o 
  -1    -8   -10       1115.08       1195.47         36.63   o 
  -1    -8    -9        271.36        286.28         19.27   o 
  -1    -8    -8        117.12        138.55         15.26   o 
  -1    -8    -7         83.39         82.11         10.69   o 
  -1    -8    -6        870.93        835.31         34.90   o 
  -1    -8    -5         58.02         51.78          6.88   o 
  -1    -8    -4        742.84        761.92         39.19   o 
  -1    -8    -3        118.16        117.27         15.46   o 
  -1    -8    -2         23.45         28.59         11.63   o 
  -1    -8    -1         35.88         40.58          9.63   o 
  -1    -8     0         79.69         74.93         12.87   o 
  -1    -8     1        180.78        168.61         19.44   o 
  -1    -8     2        893.95        794.21         42.12   o 
  -1    -8     3          0.80         11.29          7.48   o 
  -1    -8     4        744.63        719.02         41.93   o 
  -1    -8     5        271.72        254.75         26.56   o 
  -1    -8     6         23.70         46.12         12.10   o 
  -1    -8     7        180.08        209.41         22.50   o 
  -1    -8     8       1156.30       1162.75         54.25   o 
  -1    -8     9        182.78        205.44         24.79   o 
  -1    -8    10        108.08        111.77         17.74   o 
  -1    -8    11         12.49          1.58          7.02   o 
  -1    -8    12       1164.59       1161.01         96.49   o 
  -1    -8    13         56.50         64.64         13.96   o 
  -1    -8    14          4.29          1.28         10.03   o 
  -1    -8    15          0.03          0.19          9.89   o 
  -1    -8    16         15.93          8.84          6.21   o 
  -1    -8    18         14.56         19.10         10.28   o 
  -1    -7   -18        129.82        156.10         25.52   o 
  -1    -7   -17        102.25        144.57         24.01   o 
  -1    -7   -16          4.35          2.14         10.97   o 
  -1    -7   -15         51.76         45.14         13.78   o 
  -1    -7   -14         25.06          4.78          5.59   o 
  -1    -7   -13         34.57         27.37         10.32   o 
  -1    -7   -12         79.20         83.42         15.82   o 
  -1    -7   -11       1116.99       1026.52         30.03   o 
  -1    -7   -10       1063.41       1060.36         84.68   o 
  -1    -7    -9       1337.62       1321.47         34.50   o 
  -1    -7    -8       1270.38       1307.50         35.02   o 
  -1    -7    -7       1016.75       1040.82         37.38   o 
  -1    -7    -6        151.94        156.76         11.15   o 
  -1    -7    -5        815.82        800.38         26.51   o 
  -1    -7    -4        184.63        182.19         11.12   o 
  -1    -7    -3       1275.48       1353.58         51.20   o 
  -1    -7    -2         91.24         73.12         11.82   o 
  -1    -7    -1       1079.33       1085.73         46.50   o 
  -1    -7     0        514.46        493.82         30.40   o 
  -1    -7     1       3284.19       3166.28         82.07   o 
  -1    -7     2        123.61        121.66         17.15   o 
  -1    -7     3        280.20        290.35         24.04   o 
  -1    -7     4        115.67        112.55         16.83   o 
  -1    -7     5        954.83        944.38         44.29   o 
  -1    -7     6        591.33        586.26         36.24   o 
  -1    -7     7       3252.51       3223.57         87.33   o 
  -1    -7     8        174.20        219.30         21.92   o 
  -1    -7     9       1918.81       1797.50         64.68   o 
  -1    -7    10         36.11         28.70          9.71   o 
  -1    -7    11        352.79        358.64         35.51   o 
  -1    -7    12        124.27        107.67         18.30   o 
  -1    -7    13        109.47        100.80         15.83   o 
  -1    -7    14         23.66         34.68         10.28   o 
  -1    -7    15        282.73        260.53         27.49   o 
  -1    -7    17        463.60        504.96         35.75   o 
  -1    -7    18         41.42         42.57         13.70   o 
  -1    -6   -13         24.82         26.89          8.98   o 
  -1    -6   -12        105.04         92.59         15.25   o 
  -1    -6   -11        319.21        331.65         20.13   o 
  -1    -6   -10        931.65        916.28         53.02   o 
  -1    -6    -9       1592.28       1564.99         71.47   o 
  -1    -6    -8        958.83        967.36         38.53   o 
  -1    -6    -7        447.05        454.72         28.87   o 
  -1    -6    -6        183.36        181.84         13.45   o 
  -1    -6    -5         78.99         63.16          7.71   o 
  -1    -6    -4          3.31          5.95          2.88   o 
  -1    -6    -3        141.51        134.53         11.27   o 
  -1    -6    -2        669.02        661.30         31.46   o 
  -1    -6    -1        270.67        253.39          7.33   o 
  -1    -6     0       2854.57       2849.72         71.43   o 
  -1    -6     1         34.01         28.18          7.93   o 
  -1    -6     2        206.41        167.46         19.69   o 
  -1    -6     3        451.42        476.54         28.48   o 
  -1    -6     5        255.89        227.11         19.98   o 
  -1    -6     6       2857.14       2852.88         75.55   o 
  -1    -6     7         63.16         76.77         11.68   o 
  -1    -6     8       1648.56       1672.07         56.97   o 
  -1    -6     9         32.48         23.73          7.69   o 
  -1    -6    10        415.51        398.92         30.45   o 
  -1    -6    11         12.74         12.07          6.79   o 
  -1    -6    12         21.34         14.94          7.32   o 
  -1    -6    13          5.73          4.36          4.56   o 
  -1    -6    14        293.62        277.58         23.72   o 
  -1    -6    15         15.09         10.09          6.50   o 
  -1    -6    16       1167.29       1211.59         51.78   o 
  -1    -6    17         56.07         41.55         17.37   o 
  -1    -5   -12          1.17          1.59          2.67   o 
  -1    -5   -11          4.49          9.02          4.83   o 
  -1    -5   -10        148.79        155.45         12.69   o 
  -1    -5    -9         87.78         87.48          8.82   o 
  -1    -5    -8         57.23         60.40          6.09   o 
  -1    -5    -7         16.77         14.03          6.06   o 
  -1    -5    -6       3046.84       3092.42         66.28   o 
  -1    -5    -5       1731.70       1742.75         42.13   o 
  -1    -5    -4        109.16        107.39          8.69   o 
  -1    -5    -3          8.90         14.39          2.73   o 
  -1    -5    -2        495.44        477.14         14.23   o 
  -1    -5    -1       1858.19       1830.33         39.58   o 
  -1    -5     0       1201.09       1138.11         39.35   o 
  -1    -5     1        882.76        849.19         34.04   o 
  -1    -5     2        427.21        449.76         24.46   o 
  -1    -5     3        603.95        580.79         28.69   o 
  -1    -5     4       1726.27       1710.25         51.42   o 
  -1    -5     5          6.20          4.73          4.10   o 
  -1    -5     6        344.86        348.35         22.85   o 
  -1    -5     7         69.85         68.00         10.54   o 
  -1    -5     8        689.83        710.38         34.59   o 
  -1    -5     9        238.19        246.87         20.01   o 
  -1    -5    10          7.94          5.01          5.55   o 
  -1    -5    11        872.98        842.17         38.02   o 
  -1    -5    12         70.30         70.32         11.68   o 
  -1    -5    13         50.22         53.35         12.27   o 
  -1    -5    14        342.13        345.50         24.73   o 
  -1    -5    16        175.65        178.44         20.82   o 
  -1    -5    17          2.29         10.04          6.34   o 
  -1    -4   -12        289.74        297.48         16.71   o 
  -1    -4   -11        118.45        102.51         10.62   o 
  -1    -4   -10       1495.72       1499.73         37.96   o 
  -1    -4    -9         69.55         70.81          8.78   o 
  -1    -4    -8       1813.05       1855.28         43.85   o 
  -1    -4    -7          0.11          6.74          3.26   o 
  -1    -4    -6       1268.10       1211.45         49.35   o 
  -1    -4    -5       1645.65       1630.59         40.38   o 
  -1    -4    -4          3.78          3.98          2.35   o 
  -1    -4    -3        212.07        216.69          8.78   o 
  -1    -4    -2      14495.52      14226.16        260.83   o 
  -1    -4    -1       1423.58       1387.14         29.09   o 
  -1    -4     0       6781.85       6582.85        105.01   o 
  -1    -4     1        247.74        242.13         16.09   o 
  -1    -4     2         75.97         72.27          9.26   o 
  -1    -4     3        775.36        758.01         29.76   o 
  -1    -4     4        131.46        138.57         15.09   o 
  -1    -4     6        670.18        652.58         28.61   o 
  -1    -4     7        208.19        209.48         16.32   o 
  -1    -4     8       4903.04       4803.11         90.92   o 
  -1    -4     9        335.75        352.53         29.31   o 
  -1    -4    10        308.88        294.55         21.71   o 
  -1    -4    11        120.25        112.20         14.08   o 
  -1    -4    12        191.01        174.99         15.81   o 
  -1    -4    13         74.95         70.67         10.69   o 
  -1    -4    14         29.58         34.23          7.16   o 
  -1    -4    15         35.55         17.41          5.98   o 
  -1    -4    16       1130.72       1304.08         45.54   o 
  -1    -3   -12       1324.41       1292.34         30.12   o 
  -1    -3   -11          0.06          0.72          2.49   o 
  -1    -3   -10          5.88          4.75          2.60   o 
  -1    -3    -9       1323.07       1336.48         32.46   o 
  -1    -3    -8          8.50          4.04          3.70   o 
  -1    -3    -7       1911.02       1880.92         40.33   o 
  -1    -3    -6         98.66         87.05          8.08   o 
  -1    -3    -5       4393.00       4411.25         87.84   o 
  -1    -3    -4        712.10        742.75         35.15   o 
  -1    -3    -3       9840.46       9925.49        183.27   o 
  -1    -3    -2       1688.35       1697.88         37.91   o 
  -1    -3    -1      15250.04      15598.46        339.60   o 
  -1    -3     0       3082.23       3233.36         60.02   o 
  -1    -3     1       2234.29       2262.32         48.30   o 
  -1    -3     2       2968.81       3006.56         58.09   o 
  -1    -3     3      16722.05      16279.55        202.11   o 
  -1    -3     4        857.61        858.73         28.64   o 
  -1    -3     5       1969.24       1926.23         46.12   o 
  -1    -3     6        144.84        136.92         12.61   o 
  -1    -3     7       1851.40       1867.49         46.31   o 
  -1    -3     8        322.95        344.69         18.77   o 
  -1    -3     9         31.31         27.32          5.85   o 
  -1    -3    10       2961.65       2899.99         61.84   o 
  -1    -3    11        445.30        404.06         23.38   o 
  -1    -3    12        574.09        556.78         32.57   o 
  -1    -3    13       2675.86       2731.56         57.31   o 
  -1    -3    14          1.91          2.10          3.63   o 
  -1    -3    15         94.08         96.01          4.43   o 
  -1    -3    17        176.25        199.49         25.13   o 
  -1    -3    18        994.14        978.66         51.29   o 
  -1    -3    19        306.70        272.72         27.97   o 
  -1    -2   -19        297.00        292.25         29.91   o 
  -1    -2   -10       1087.72       1015.82         24.99   o 
  -1    -2    -9         99.44         97.59          7.36   o 
  -1    -2    -8        679.55        673.51         20.62   o 
  -1    -2    -7       1244.95       1232.91         29.20   o 
  -1    -2    -6       2276.45       2267.48         41.56   o 
  -1    -2    -5        187.67        200.79         10.69   o 
  -1    -2    -4        482.99        481.27         13.51   o 
  -1    -2    -3       7856.19       7652.04        146.58   o 
  -1    -2    -2       5485.08       5477.89        127.50   o 
  -1    -2    -1       2812.38       2764.40         57.75   o 
  -1    -2     0       1744.92       1855.74         37.31   o 
  -1    -2     1        561.04        616.25         20.14   o 
  -1    -2     2       4953.00       5052.27         75.84   o 
  -1    -2     3       2122.07       2105.34         42.45   o 
  -1    -2     4       2766.01       2755.54         50.91   o 
  -1    -2     5       3110.80       3093.16         55.08   o 
  -1    -2     6       2682.16       2688.97         57.26   o 
  -1    -2     7        580.85        578.41         30.94   o 
  -1    -2     8       3232.16       3178.72         63.95   o 
  -1    -2     9         92.08         85.28          6.02   o 
  -1    -2    10       3966.14       3864.50         77.85   o 
  -1    -2    11        148.17        144.48          9.01   o 
  -1    -2    12       1905.96       1854.38         45.88   o 
  -1    -2    13       1258.20       1328.07         32.57   o 
  -1    -2    15         33.18         34.52          4.89   o 
  -1    -2    16         83.39         92.27         14.80   o 
  -1    -2    17         68.62         63.11         12.86   o 
  -1    -2    18          1.08          3.96         12.51   o 
  -1    -2    19        262.24        233.14         25.26   o 
  -1    -1   -19        163.65        151.32         23.81   o 
  -1    -1   -18        178.57        167.38         24.05   o 
  -1    -1   -17        774.28        749.19         44.62   o 
  -1    -1   -16         15.63         18.14          8.78   o 
  -1    -1    -7       1605.33       1556.75         30.85   o 
  -1    -1    -6       2074.21       2005.72         43.40   o 
  -1    -1    -5       1864.76       1833.61         45.49   o 
  -1    -1    -4       1088.40       1053.18         39.52   o 
  -1    -1    -3       1842.91       1924.59         39.73   o 
  -1    -1    -2          1.11          2.82          1.59   o 
  -1    -1    -1       7106.77       6980.93        127.72   o 
  -1    -1     0       3219.86       3284.12         61.78   o 
  -1    -1     1        991.17       1071.75         22.73   o 
  -1    -1     2       1843.63       1886.99         39.36   o 
  -1    -1     3        127.86        130.42          6.16   o 
  -1    -1     4        560.28        575.44         14.96   o 
  -1    -1     5       5577.05       5702.80        107.24   o 
  -1    -1     6        323.05        337.83         14.33   o 
  -1    -1     7       5779.78       5826.68        108.05   o 
  -1    -1     8         12.61          8.36          4.37   o 
  -1    -1     9         74.57         76.32         22.30   o 
  -1    -1    10        687.92        669.95         17.36   o 
  -1    -1    11        557.71        553.64         24.89   o 
  -1    -1    12         31.87         31.10          6.80   o 
  -1    -1    13        527.54        512.38         13.09   o 
  -1    -1    14         87.93         89.64         20.22   o 
  -1    -1    15       3444.39       3440.82         89.17   o 
  -1    -1    16        131.02        129.82         17.36   o 
  -1    -1    17        607.00        588.76         40.86   o 
  -1    -1    18       1103.09       1044.32         51.36   o 
  -1    -1    19         18.93          5.18         10.31   o 
  -1     0   -19       2066.21       1986.62         78.34   o 
  -1     0   -17       3099.57       3236.68         96.13   o 
  -1     0   -15       1674.27       1752.02         64.15   o 
  -1     0   -13         55.42         41.83         11.35   o 
  -1     0   -11        193.84        166.47         16.72   o 
  -1     0    -9       6227.56       6115.50        107.51   o 
  -1     0    -7         14.32         18.95          5.37   o 
  -1     0    -5        190.91        192.13          9.79   o 
  -1     0    -3       1917.89       1942.89         42.63   o 
  -1     0    -1       1195.71       1232.38         24.39   o 
  -1     0     1        709.24        722.07         15.97   o 
  -1     0     3       2005.64       2029.21         42.30   o 
  -1     0     5       3726.67       3643.88         70.07   o 
  -1     0     7       1773.57       1787.06         60.64   o 
  -1     0     9        198.84        214.98         10.24   o 
  -1     0    11        116.98        104.19          7.94   o 
  -1     0    13        697.60        710.13         15.79   o 
  -1     0    15       4727.25       4887.16        109.32   o 
  -1     0    17        278.33        276.00         27.85   o 
  -1     0    19       1789.52       1865.10         71.86   o 
  -1     1   -19        163.65        149.47         23.49   o 
  -1     1   -18        178.57        141.54         22.94   o 
  -1     1   -17        774.28        746.37         44.36   o 
  -1     1   -16         15.63         25.75          8.72   o 
  -1     1   -15        206.36        204.27         24.70   o 
  -1     1   -14        292.56        305.24         31.66   o 
  -1     1   -13       1372.97       1399.77         52.70   o 
  -1     1   -12        150.41        169.81         17.70   o 
  -1     1   -11         63.08         48.70          9.13   o 
  -1     1   -10       1782.69       1760.11         52.85   o 
  -1     1    -9       2382.39       2367.18         75.30   o 
  -1     1    -8        341.19        344.71         15.74   o 
  -1     1    -7       1605.32       1589.52         37.11   o 
  -1     1    -6       2074.21       2078.34         77.77   o 
  -1     1    -5       1864.76       1846.98         41.12   o 
  -1     1    -4       1088.40       1046.80         22.92   o 
  -1     1    -3       1842.91       2010.02         40.02   o 
  -1     1    -2          1.11          0.12          2.69   o 
  -1     1    -1       7106.77       7190.20         92.52   o 
  -1     1     0       3219.87       3341.04         50.86   o 
  -1     1     1        991.17       1075.91         22.80   o 
  -1     1     2       1843.63       1903.38         41.96   o 
  -1     1     3        127.86        148.63          6.46   o 
  -1     1     4        560.28        584.17         20.13   o 
  -1     1     5       5577.05       5665.91         86.78   o 
  -1     1     6        323.05        317.41         20.86   o 
  -1     1     7       5779.77       5831.86         95.18   o 
  -1     1     8         12.61         12.87          5.99   o 
  -1     1     9         74.57         78.91         10.39   o 
  -1     1    10        687.92        646.95         29.84   o 
  -1     1    11        557.71        535.85         34.23   o 
  -1     1    12         31.87         28.70          7.86   o 
  -1     1    13        527.54        499.84         29.56   o 
  -1     1    14         87.93         93.34         14.22   o 
  -1     1    15       3444.39       3611.58         91.40   o 
  -1     1    16        131.02        125.75         16.97   o 
  -1     1    17        607.01        634.37         41.96   o 
  -1     1    18       1103.09       1061.10         51.95   o 
  -1     1    19         18.93          7.02          9.20   o 
  -1     2   -19        297.00        281.83         29.19   o 
  -1     2   -17        341.32        356.49         51.23   o 
  -1     2   -16         11.84         10.87          7.81   o 
  -1     2   -15         35.03         26.27         15.87   o 
  -1     2   -14        828.56        805.86         26.43   o 
  -1     2   -13         69.91         71.98          9.25   o 
  -1     2   -12        932.18        878.83         27.92   o 
  -1     2   -11        435.81        458.86         33.38   o 
  -1     2   -10       1087.71       1038.15         27.65   o 
  -1     2    -9         99.44         92.46          8.66   o 
  -1     2    -8        679.54        656.32         35.33   o 
  -1     2    -7       1244.96       1204.24         32.79   o 
  -1     2    -6       2276.46       2188.91         63.89   o 
  -1     2    -5        187.67        202.83         12.48   o 
  -1     2    -4        482.99        476.44         19.54   o 
  -1     2    -3       7856.19       7777.57        142.63   o 
  -1     2    -2       5485.07       5508.42        147.07   o 
  -1     2    -1       2812.39       2752.37         47.77   o 
  -1     2     0       1744.92       1852.48         36.49   o 
  -1     2     1        561.04        613.59         19.08   o 
  -1     2     2       4953.00       5049.89         74.01   o 
  -1     2     3       2122.07       2162.47         46.06   o 
  -1     2     4       2766.01       2772.33         57.80   o 
  -1     2     5       3110.79       3025.56         59.86   o 
  -1     2     6       2682.17       2749.45         58.40   o 
  -1     2     7        580.85        590.55         25.98   o 
  -1     2     8       3232.17       3285.18         70.39   o 
  -1     2     9         92.08        101.50         11.96   o 
  -1     2    10       3966.14       3907.38         83.46   o 
  -1     2    11        148.17        146.80         14.99   o 
  -1     2    12       1905.97       1945.72         59.39   o 
  -1     2    13       1258.20       1328.03         49.96   o 
  -1     2    14          0.12          7.52          5.89   o 
  -1     2    15         33.18         39.68          9.58   o 
  -1     2    16         83.39         61.46         12.51   o 
  -1     2    17         68.62         58.87         12.52   o 
  -1     2    18          1.08         13.89         10.31   o 
  -1     2    19        262.24        321.81         30.17   o 
  -1     3   -19        128.78        121.85         19.63   o 
  -1     3   -18         61.00         65.08         12.08   o 
  -1     3   -16         39.38         48.17          8.07   o 
  -1     3   -15       1058.73       1030.65         61.18   o 
  -1     3   -14          5.11          0.90          4.90   o 
  -1     3   -13        239.71        249.22         16.53   o 
  -1     3   -12       1324.41       1349.80         37.45   o 
  -1     3   -11          0.06          5.83          4.57   o 
  -1     3   -10          5.88         15.93          6.86   o 
  -1     3    -9       1323.08       1297.97         31.84   o 
  -1     3    -8          8.50         12.12          3.21   o 
  -1     3    -7       1911.02       1902.43         45.45   o 
  -1     3    -6         98.66         94.16         12.61   o 
  -1     3    -5       4392.99       4314.81         85.84   o 
  -1     3    -4        712.10        743.87         30.11   o 
  -1     3    -3       9840.46       9722.99        177.53   o 
  -1     3    -2       1688.35       1705.25         37.83   o 
  -1     3    -1      15250.08      15520.55        185.17   o 
  -1     3     0       3082.23       3312.96        111.44   o 
  -1     3     1       2234.29       2254.34         45.51   o 
  -1     3     2       2968.81       2979.22         53.44   o 
  -1     3     3      16722.09      16367.22        197.47   o 
  -1     3     4        857.61        839.83         21.46   o 
  -1     3     5       1969.24       2016.19         50.47   o 
  -1     3     6        144.84        149.45         13.43   o 
  -1     3     7       1851.39       1855.47         50.92   o 
  -1     3     8        322.95        357.38         22.13   o 
  -1     3     9         31.31         31.97          8.40   o 
  -1     3    10       2961.65       2868.10         71.73   o 
  -1     3    11        445.31        470.14         34.54   o 
  -1     3    12        574.10        562.99         40.97   o 
  -1     3    13       2675.87       2623.56         74.91   o 
  -1     3    15         94.08        114.58         16.13   o 
  -1     3    16          0.23          8.88          6.97   o 
  -1     3    17        176.25        138.78         21.56   o 
  -1     3    18        994.15        988.10         51.66   o 
  -1     3    19        306.71        284.49         28.54   o 
  -1     4   -19         10.35         14.68          6.72   o 
  -1     4   -18        530.81        530.10         24.36   o 
  -1     4   -17          9.29         14.42          5.25   o 
  -1     4   -16          9.94          8.74          6.32   o 
  -1     4   -15         39.37         31.08          5.79   o 
  -1     4   -14        220.79        205.47         38.18   o 
  -1     4   -13        873.16        850.47         34.98   o 
  -1     4   -12        289.74        281.75         24.56   o 
  -1     4   -11        118.45         91.42         32.92   o 
  -1     4   -10       1495.72       1504.59         49.67   o 
  -1     4    -9         69.55         63.81         21.49   o 
  -1     4    -8       1813.04       1829.75         75.67   o 
  -1     4    -7          0.11          2.17          3.31   o 
  -1     4    -6       1268.11       1206.76         53.88   o 
  -1     4    -5       1645.64       1589.52         56.69   o 
  -1     4    -4          3.78          5.38          3.70   o 
  -1     4    -3        212.08        211.12         13.19   o 
  -1     4    -2      14495.50      14246.80        176.42   o 
  -1     4    -1       1423.58       1386.69         34.28   o 
  -1     4     0       6781.86       6771.23         96.90   o 
  -1     4     1        247.74        250.37         13.62   o 
  -1     4     2         75.97         75.36          8.10   o 
  -1     4     3        775.36        797.31         26.66   o 
  -1     4     6        670.18        687.12         31.34   o 
  -1     4     7        208.20        207.92         17.77   o 
  -1     4     8       4903.04       4936.34         99.27   o 
  -1     4     9        335.75        342.84         32.19   o 
  -1     4    10        308.89        288.02         24.92   o 
  -1     4    11        120.25        116.95         16.61   o 
  -1     4    12        191.01        172.63         18.48   o 
  -1     4    13         74.95         57.36         14.07   o 
  -1     4    14         29.58         22.74          8.46   o 
  -1     4    15         35.55         20.15          8.75   o 
  -1     4    16       1130.72       1134.19         53.69   o 
  -1     4    17        176.99        172.07         24.86   o 
  -1     4    18         25.62         27.43         16.76   o 
  -1     4    19        289.77        260.53         27.92   o 
  -1     5   -19         21.84         33.29         13.36   o 
  -1     5   -18        611.77        570.45         15.86   o 
  -1     5   -17        168.07        164.14         16.58   o 
  -1     5   -16       1031.87       1013.47         65.47   o 
  -1     5   -15        221.28        239.33         24.79   o 
  -1     5   -14        226.85        240.91         18.48   o 
  -1     5   -13        137.33        124.73         12.66   o 
  -1     5   -12          1.17          2.56          2.52   o 
  -1     5   -11          4.49          0.65          3.71   o 
  -1     5   -10        148.79        154.64         15.71   o 
  -1     5    -9         87.78         99.92         11.97   o 
  -1     5    -8         57.23         53.42          5.61   o 
  -1     5    -7         16.77         15.89          3.35   o 
  -1     5    -6       3046.84       3072.64         70.10   o 
  -1     5    -5       1731.70       1700.97         44.33   o 
  -1     5    -4        109.16        105.07         10.18   o 
  -1     5    -3          8.90          6.14          2.62   o 
  -1     5    -2        495.45        478.88         20.30   o 
  -1     5    -1       1858.20       1815.81         42.33   o 
  -1     5     0       1201.09       1139.59         32.03   o 
  -1     5     1        882.76        855.59         27.63   o 
  -1     5     2        427.21        428.56         19.53   o 
  -1     5     3        603.95        609.15         24.14   o 
  -1     5     6        344.86        310.41         22.43   o 
  -1     5     7         69.85         54.27         10.06   o 
  -1     5     8        689.83        678.09         36.24   o 
  -1     5     9        238.19        205.44         19.79   o 
  -1     5    10          7.94          7.68          6.17   o 
  -1     5    11        872.98        904.24         43.60   o 
  -1     5    12         70.30         69.96         13.81   o 
  -1     5    13         50.22         45.17         12.18   o 
  -1     5    14        342.13        335.27         28.46   o 
  -1     5    15          4.47          5.54          7.53   o 
  -1     5    16        175.65        201.53         25.73   o 
  -1     5    19        107.40        106.91         19.71   o 
  -1     6   -19         28.14         24.01          8.42   o 
  -1     6   -18        177.83        173.99         17.86   o 
  -1     6   -17          1.38          6.92         10.06   o 
  -1     6   -16        212.38        247.32         35.46   o 
  -1     6   -15         13.03         20.04          2.49   o 
  -1     6   -14         16.23         16.38          8.85   o 
  -1     6   -13         24.82         33.66          9.90   o 
  -1     6   -12        105.05         94.99         10.47   o 
  -1     6   -11        319.22        319.72         39.41   o 
  -1     6   -10        931.65        928.71         31.42   o 
  -1     6    -9       1592.28       1583.39         41.64   o 
  -1     6    -8        958.83        978.69         36.87   o 
  -1     6    -7        447.05        458.07         25.01   o 
  -1     6    -6        183.36        195.63         16.20   o 
  -1     6    -5         79.00         74.69          9.00   o 
  -1     6    -4          3.31          6.25          4.71   o 
  -1     6    -3        141.51        140.91         11.39   o 
  -1     6    -2        669.01        692.72         25.77   o 
  -1     6    -1        270.67        262.70         15.36   o 
  -1     6     0       2854.57       2877.41         57.83   o 
  -1     6     1         34.01         46.23          6.90   o 
  -1     6     2        206.41        214.19         14.36   o 
  -1     6     3        451.42        464.91         22.07   o 
  -1     6     7         63.16         77.49         13.31   o 
  -1     6     8       1648.56       1619.54         59.01   o 
  -1     6     9         32.48         26.89          8.18   o 
  -1     6    10        415.51        417.16         33.57   o 
  -1     6    11         12.74         22.38         10.66   o 
  -1     6    12         21.34         16.67          8.56   o 
  -1     6    13          5.73          5.18          6.59   o 
  -1     6    14        293.62        311.95         29.16   o 
  -1     6    16       1167.29       1201.58         59.61   o 
  -1     6    17         56.07         50.16         17.12   o 
  -1     6    18        200.14        223.07         27.41   o 
  -1     7   -18        129.82        134.12         20.68   o 
  -1     7   -17        102.25        106.72         18.57   o 
  -1     7   -16          4.36          6.59          6.97   o 
  -1     7   -15         51.76         54.96         13.83   o 
  -1     7   -14         25.06         33.83          6.86   o 
  -1     7   -13         34.57         43.50          9.69   o 
  -1     7   -12         79.20         82.12         12.64   o 
  -1     7   -11       1116.99       1081.08         46.63   o 
  -1     7   -10       1063.41       1056.47         31.77   o 
  -1     7    -9       1337.62       1332.34         34.35   o 
  -1     7    -8       1270.39       1241.25         32.15   o 
  -1     7    -7       1016.75       1028.51         37.34   o 
  -1     7    -6        151.94        165.61         14.39   o 
  -1     7    -5        815.81        801.16         30.60   o 
  -1     7    -4        184.63        184.69         13.99   o 
  -1     7    -3       1275.47       1281.76         39.23   o 
  -1     7    -2         91.24         79.38          9.04   o 
  -1     7    -1       1079.33       1103.07         35.09   o 
  -1     7     0        514.46        548.46         23.87   o 
  -1     7     1       3284.18       3416.42         66.84   o 
  -1     7     2        123.61        130.42         12.91   o 
  -1     7     7       3252.52       3310.88         91.28   o 
  -1     7     8        174.20        168.81         19.84   o 
  -1     7     9       1918.82       1818.55         67.92   o 
  -1     7    10         36.11         33.51         11.08   o 
  -1     7    11        352.79        329.52         36.91   o 
  -1     7    12        124.27        141.81         23.29   o 
  -1     7    13        109.47         99.81         17.77   o 
  -1     7    14         23.66         28.49         11.43   o 
  -1     7    15        282.74        296.59         52.01   o 
  -1     7    17        463.60        489.98         39.96   o 
  -1     7    18         41.42         35.62         22.44   o 
  -1     8   -18        198.78        176.91         27.02   o 
  -1     8   -17         53.90         39.26         21.22   o 
  -1     8   -16         11.01         12.33          8.03   o 
  -1     8   -15        128.97        121.78         18.95   o 
  -1     8   -14        574.03        599.31         43.08   o 
  -1     8   -13          0.50          1.41          6.55   o 
  -1     8   -12        321.45        327.18         27.88   o 
  -1     8   -11         36.10         36.20         16.02   o 
  -1     8   -10       1115.08       1087.69         48.07   o 
  -1     8    -9        271.37        264.19         24.18   o 
  -1     8    -8        117.12        127.62         17.42   o 
  -1     8    -1         35.88         49.27          7.91   o 
  -1     8     0         79.69         83.09          9.64   o 
  -1     8     1        180.78        177.53         13.83   o 
  -1     8     7        180.08        207.29         23.09   o 
  -1     8     8       1156.30       1212.20         56.85   o 
  -1     8     9        182.78        179.48         22.23   o 
  -1     8    10        108.08        102.51         18.41   o 
  -1     8    11         12.49         12.25          8.17   o 
  -1     8    12       1164.59       1215.57        105.15   o 
  -1     8    13         56.50         53.11         14.77   o 
  -1     8    14          4.29          4.02          8.66   o 
  -1     8    15          0.03          0.98         12.25   o 
  -1     8    16         15.93         16.04         13.34   o 
  -1     8    17          9.38         19.77          9.79   o 
  -1     8    18         14.56         37.71         23.89   o 
  -1     9   -16          6.37          6.54         10.53   o 
  -1     9   -15         91.31         87.43         16.30   o 
  -1     9   -13         60.36         58.89         13.94   o 
  -1     9   -12        896.90        912.31         83.02   o 
  -1     9   -11         30.52         32.36         17.83   o 
  -1     9   -10        103.91        104.92         17.53   o 
  -1     9    -9          2.15          3.95          4.42   o 
  -1     9    -8         10.07         14.33          9.30   o 
  -1     9     8        174.99        186.51         24.06   o 
  -1     9     9         40.86         54.06         19.18   o 
  -1     9    10        164.71        144.16         25.94   o 
  -1     9    11         82.51         84.71         18.52   o 
  -1     9    12         36.49         34.26         12.39   o 
  -1     9    13         78.54         95.27         19.03   o 
  -1     9    14        169.97        213.37         31.09   o 
  -1     9    16        133.85        151.12         27.97   o 
  -1     9    17         21.75         21.01         12.29   o 
  -1    10     8         19.96         21.83         16.37   o 
  -1    10     9         39.10         39.45         22.73   o 
  -1    10    10         72.59         58.70         18.23   o 
  -1    10    11         42.96         53.46         15.64   o 
  -1    10    12        332.25        331.39         35.88   o 
  -1    10    13        189.05        244.83         33.96   o 
  -1    10    14        177.81        199.39         31.23   o 
  -1    10    16         98.43        100.69         20.05   o 
  -1    11     7        777.74        749.77         52.48   o 
  -1    11     8          2.10          0.99          8.94   o 
  -1    11     9        473.84        476.43         42.93   o 
  -1    11    11         91.80        140.08         24.79   o 
  -1    11    12         18.06          9.59          7.75   o 
  -1    11    13         68.84         68.82         19.15   o 
  -1    12     7          1.69         17.67         13.86   o 
   0   -13    -6         16.38          8.18          9.84   o 
   0   -13    -5         38.99         39.74         21.70   o 
   0   -13    -4         76.90         65.23         18.67   o 
   0   -13    -3        155.00        153.40         29.11   o 
   0   -13    -2         29.86         38.67         23.29   o 
   0   -12    -7          0.40         10.48          8.60   o 
   0   -12    -6        519.77        543.39         42.01   o 
   0   -12    -5          0.20          5.94          5.60   o 
   0   -12    -3         15.70         19.33         13.30   o 
   0   -12    -2        143.77        160.39         23.45   o 
   0   -12    -1          0.95          0.19          8.25   o 
   0   -12     0        332.93        403.40         41.28   o 
   0   -12     2        143.77        161.34         24.87   o 
   0   -12     3         15.70          2.54          7.45   o 
   0   -12     4          8.46          3.61          8.18   o 
   0   -12     5          0.20          5.23          8.28   o 
   0   -12     6        519.77        582.26         47.33   o 
   0   -12     7          0.40         12.55          7.47   o 
   0   -12     8        570.10        675.40         51.89   o 
   0   -11    -8        158.99        173.13         27.23   o 
   0   -11    -7         67.15        112.69         20.45   o 
   0   -11    -6        115.21        104.74         18.59   o 
   0   -11    -5         74.57         42.66         15.47   o 
   0   -11    -4          1.04          1.23          6.97   o 
   0   -11    -3         10.21          6.49          7.99   o 
   0   -11    -2         12.44         37.86         11.28   o 
   0   -11    -1        182.07        177.90         24.12   o 
   0   -11     1        182.07        191.07         24.96   o 
   0   -11     3         10.21          4.74          8.23   o 
   0   -11     4          1.04          5.07          8.59   o 
   0   -11     5         74.57         71.36         16.09   o 
   0   -11     6        115.21         90.13         17.82   o 
   0   -11     7         67.15         77.81         17.70   o 
   0   -11     8        158.99        140.04         26.93   o 
   0   -11     9        864.49        884.37         56.40   o 
   0   -11    10         54.47         77.90         18.27   o 
   0   -11    12          6.31         19.99         11.96   o 
   0   -11    13         72.23         80.29         17.75   o 
   0   -11    14         23.55         23.08         10.97   o 
   0   -10   -14         80.50        105.92         18.79   o 
   0   -10   -13         20.46         17.90          8.58   o 
   0   -10   -12         62.22         61.49         13.60   o 
   0   -10   -11        118.06        146.35         19.57   o 
   0   -10   -10         93.02        101.99         19.05   o 
   0   -10    -9         39.56         44.56         10.10   o 
   0   -10    -8        427.48        461.85         44.07   o 
   0   -10    -7         90.91         99.73         16.94   o 
   0   -10    -6        201.64        231.18         24.40   o 
   0   -10    -4        432.80        415.50         36.03   o 
   0   -10    -3         54.06         77.01         16.73   o 
   0   -10    -2        243.72        269.16         26.89   o 
   0   -10    -1        305.08        292.85         38.77   o 
   0   -10     0        340.02        374.14         43.99   o 
   0   -10     1        305.08        331.57         41.83   o 
   0   -10     2        243.72        286.45         38.84   o 
   0   -10     3         54.06         83.69         17.89   o 
   0   -10     4        432.80        466.21         45.32   o 
   0   -10     6        201.64        248.19         27.98   o 
   0   -10     7         90.90         93.09         17.87   o 
   0   -10     8        427.47        432.90         47.91   o 
   0   -10     9         39.56         47.51         15.45   o 
   0   -10    10         93.02        111.57         22.31   o 
   0   -10    11        118.06        108.73         19.33   o 
   0   -10    12         62.22         68.82         17.62   o 
   0   -10    13         20.46         27.64         18.12   o 
   0   -10    14         80.50         63.02         16.30   o 
   0   -10    16        102.20        129.08         21.77   o 
   0   -10    17          0.01         25.64         13.62   o 
   0    -9   -17         44.89         47.40         15.64   o 
   0    -9   -16        105.25         86.75         16.33   o 
   0    -9   -15         48.18         59.51         14.23   o 
   0    -9   -14          0.22          8.65          6.79   o 
   0    -9   -13        756.57        846.66         82.00   o 
   0    -9   -11        241.78        240.48         24.95   o 
   0    -9    -9        101.51        106.21         11.60   o 
   0    -9    -8         23.87         27.37          5.55   o 
   0    -9    -7         28.07         21.32         13.49   o 
   0    -9    -6          9.54         22.93          7.67   o 
   0    -9    -5        641.53        620.62         37.18   o 
   0    -9    -4         36.31         19.84          7.78   o 
   0    -9    -3       1100.34       1023.42         49.03   o 
   0    -9    -2         83.15         85.30         14.65   o 
   0    -9    -1         12.92          8.59          8.74   o 
   0    -9     1         12.92         19.19          9.02   o 
   0    -9     2         83.15         72.78         13.56   o 
   0    -9     3       1100.33       1061.85         52.38   o 
   0    -9     4         36.32         45.40         12.19   o 
   0    -9     5        641.53        639.75         41.09   o 
   0    -9     6          9.54         21.33          9.64   o 
   0    -9     7         28.07         17.93          8.95   o 
   0    -9     8         23.87         36.14         11.35   o 
   0    -9     9        101.51         90.93         16.65   o 
   0    -9    11        241.78        260.37         29.23   o 
   0    -9    13        756.57        817.82         86.83   o 
   0    -9    14          0.22          3.75          6.93   o 
   0    -9    15         48.18         32.85         19.76   o 
   0    -9    16        105.25         93.05         17.92   o 
   0    -9    17         44.89         50.15         16.60   o 
   0    -8   -18         77.03         80.18         17.01   o 
   0    -8   -17         10.93         13.41          6.92   o 
   0    -8   -16         23.80         14.22          6.71   o 
   0    -8   -14         24.46         13.23          8.05   o 
   0    -8   -13         44.29         36.53          9.57   o 
   0    -8   -11          1.12          9.38          7.64   o 
   0    -8   -10        111.56        123.01         11.80   o 
   0    -8    -9          6.04         10.24          6.95   o 
   0    -8    -8         62.11         64.40          7.44   o 
   0    -8    -7         14.48         17.43          8.47   o 
   0    -8    -6         43.58         37.80          6.85   o 
   0    -8    -5         19.75         11.95          6.76   o 
   0    -8    -4        132.89        148.40         16.99   o 
   0    -8    -3        304.93        265.57         24.46   o 
   0    -8    -2        265.35        276.92         23.53   o 
   0    -8    -1         10.44         17.72          7.24   o 
   0    -8     0          0.50         10.34          7.96   o 
   0    -8     1         10.44          8.85          6.19   o 
   0    -8     2        265.35        253.91         23.77   o 
   0    -8     3        304.93        293.40         25.43   o 
   0    -8     4        132.90        122.85         16.62   o 
   0    -8     5         19.75         15.24          7.27   o 
   0    -8     6         43.58         47.40         12.51   o 
   0    -8     7         14.48          5.10          7.05   o 
   0    -8     8         62.11         78.36         15.72   o 
   0    -8     9          6.04          7.73          7.62   o 
   0    -8    10        111.56         93.82         16.57   o 
   0    -8    12          1.06          4.20          9.89   o 
   0    -8    13         44.29         32.53         10.15   o 
   0    -8    14         24.46         31.21         17.10   o 
   0    -8    15          0.08          9.36          7.91   o 
   0    -8    16         23.80         35.46         19.07   o 
   0    -8    17         10.93          3.50          9.37   o 
   0    -8    18         77.03         78.33         15.16   o 
   0    -7   -15         23.18         15.12          8.25   o 
   0    -7   -14        263.91        253.64         27.24   o 
   0    -7   -13          3.51          9.70          9.60   o 
   0    -7   -12        203.56        191.26         24.03   o 
   0    -7   -11        270.60        271.91         17.10   o 
   0    -7   -10        560.44        574.61         46.86   o 
   0    -7    -9       4439.70       4672.51        141.38   o 
   0    -7    -8        333.45        329.83         37.59   o 
   0    -7    -7       1966.67       1994.25         49.20   o 
   0    -7    -5        192.54        184.30         14.69   o 
   0    -7    -4         77.85         69.58          7.80   o 
   0    -7    -3        278.86        262.11         20.95   o 
   0    -7    -2         60.57         62.78         11.19   o 
   0    -7    -1       1349.58       1426.33         53.08   o 
   0    -7     1       1349.58       1373.72         53.31   o 
   0    -7     2         60.57         77.74         12.56   o 
   0    -7     3        278.86        254.06         21.96   o 
   0    -7     4         77.85         71.11         12.04   o 
   0    -7     5        192.54        168.22         18.60   o 
   0    -7     6          1.35          6.67          8.10   o 
   0    -7     7       1966.67       1846.63         64.02   o 
   0    -7     8        333.45        349.24         37.51   o 
   0    -7     9       4439.71       4532.06        107.36   o 
   0    -7    10        560.45        532.99         44.56   o 
   0    -7    11        270.60        256.50         24.84   o 
   0    -7    12        203.56        204.89         23.43   o 
   0    -7    13          3.51          4.40          4.85   o 
   0    -7    14        263.91        250.27         27.34   o 
   0    -7    15         23.18         26.95          9.35   o 
   0    -7    16        179.71        167.23         23.82   o 
   0    -7    17        596.92        644.25         40.64   o 
   0    -7    18        109.24        103.58         16.39   o 
   0    -6   -11        559.60        583.02         33.35   o 
   0    -6   -10       2151.70       2188.87         68.80   o 
   0    -6    -9        104.28        105.88         21.97   o 
   0    -6    -8        793.51        806.30         23.05   o 
   0    -6    -7        412.75        415.85         17.62   o 
   0    -6    -6        464.68        486.83         20.17   o 
   0    -6    -5        674.26        669.19         33.08   o 
   0    -6    -4        578.02        540.20         20.88   o 
   0    -6    -3         66.68         55.23          6.47   o 
   0    -6    -2         39.19         54.99          9.70   o 
   0    -6    -1          0.31         11.83          5.72   o 
   0    -6     0        358.09        363.11         28.45   o 
   0    -6     1          0.31          1.23          4.69   o 
   0    -6     2         39.19         35.40          7.86   o 
   0    -6     3         66.68         61.61         11.18   o 
   0    -6     4        578.03        570.31         31.21   o 
   0    -6     5        674.26        669.47         34.27   o 
   0    -6     6        464.68        500.40         30.64   o 
   0    -6     7        412.75        400.61         26.85   o 
   0    -6     8        793.50        765.99         37.73   o 
   0    -6     9        104.28        122.94         17.57   o 
   0    -6    10       2151.69       2218.68         67.67   o 
   0    -6    11        559.60        523.02         41.34   o 
   0    -6    12         20.52         27.10          8.20   o 
   0    -6    13        507.39        536.12         32.97   o 
   0    -6    14         22.94         28.86          8.48   o 
   0    -6    15        477.82        438.01         33.07   o 
   0    -6    16         67.53         76.49         13.26   o 
   0    -6    17         15.49         22.42          7.86   o 
   0    -5   -12         54.58         51.02          7.99   o 
   0    -5   -11         32.07         39.39          5.79   o 
   0    -5   -10         83.08         83.37          8.80   o 
   0    -5    -9       2533.23       2584.70         54.77   o 
   0    -5    -8        207.88        208.17         15.00   o 
   0    -5    -7        748.40        737.88         19.95   o 
   0    -5    -6        480.56        490.43         18.47   o 
   0    -5    -5         24.29         31.54          8.34   o 
   0    -5    -4          0.23          4.18          2.54   o 
   0    -5    -3       1299.66       1348.83         31.69   o 
   0    -5    -2          6.34          0.21          2.35   o 
   0    -5    -1       6146.56       6145.03        104.61   o 
   0    -5     1       6146.57       6079.47        116.77   o 
   0    -5     2          6.34          6.44          4.08   o 
   0    -5     3       1299.66       1283.71         42.70   o 
   0    -5     4          0.23          1.16          4.17   o 
   0    -5     5         24.29         34.95          7.86   o 
   0    -5     6        480.56        516.90         27.75   o 
   0    -5     7        748.41        748.89         33.71   o 
   0    -5     8        207.88        198.61         18.81   o 
   0    -5     9       2533.23       2463.08         66.30   o 
   0    -5    10         83.08         99.90         14.50   o 
   0    -5    11         32.07         43.75         12.25   o 
   0    -5    12         54.58         49.65         10.88   o 
   0    -5    13        170.97        148.66         19.42   o 
   0    -5    14         31.85         24.99          7.66   o 
   0    -5    15        821.02        828.92         67.81   o 
   0    -5    16        123.88        124.61         15.36   o 
   0    -5    17       1002.05        975.38         43.41   o 
   0    -4   -12       1656.45       1675.19         33.14   o 
   0    -4   -11         72.54         67.45          6.22   o 
   0    -4   -10        193.41        196.19         11.13   o 
   0    -4    -9        314.48        334.36         20.94   o 
   0    -4    -8        761.75        795.94         24.74   o 
   0    -4    -7        936.85        934.80         28.65   o 
   0    -4    -6       2516.57       2474.25         49.70   o 
   0    -4    -5          3.55          6.12          6.75   o 
   0    -4    -4       5016.97       4912.09        131.87   o 
   0    -4    -3        450.39        444.52         14.38   o 
   0    -4    -2        286.49        295.82         14.53   o 
   0    -4    -1         69.28         68.18          8.24   o 
   0    -4     0        438.44        422.73         22.01   o 
   0    -4     1         69.28         64.12          4.45   o 
   0    -4     2        286.49        282.87         17.82   o 
   0    -4     3        450.39        453.87         22.22   o 
   0    -4     4       5016.98       4849.85         87.85   o 
   0    -4     5          3.55          7.11          4.50   o 
   0    -4     6       2516.57       2383.80         57.84   o 
   0    -4     7        936.85        985.84         36.99   o 
   0    -4     8        761.75        739.46         31.17   o 
   0    -4     9        314.48        316.46         27.63   o 
   0    -4    10        193.41        179.71         15.72   o 
   0    -4    11         72.54         87.36         11.30   o 
   0    -4    12       1656.45       1642.92         50.21   o 
   0    -4    13        177.31        196.26         17.57   o 
   0    -4    14        925.59        935.11         65.32   o 
   0    -4    15          1.02          1.22          4.37   o 
   0    -4    16        318.00        315.46         36.89   o 
   0    -4    17        729.81        769.48         34.89   o 
   0    -3   -12        827.94        809.68         14.86   o 
   0    -3   -11        227.34        227.10          8.47   o 
   0    -3    -9        244.53        239.83         11.00   o 
   0    -3    -8        542.58        536.75         17.02   o 
   0    -3    -7        224.83        220.14         10.83   o 
   0    -3    -6        131.34        138.05          9.31   o 
   0    -3    -5       2510.10       2481.46         44.41   o 
   0    -3    -4        767.58        748.53         21.90   o 
   0    -3    -3       4870.48       4969.73        104.32   o 
   0    -3    -2       1156.98       1155.38         31.32   o 
   0    -3     1          0.09          0.49          1.88   o 
   0    -3     2       1156.98       1203.16         25.27   o 
   0    -3     3       4870.48       5056.42        102.88   o 
   0    -3     4        767.59        761.99         26.50   o 
   0    -3     5       2510.10       2512.19         53.38   o 
   0    -3     6        131.34        127.95         12.13   o 
   0    -3     7        224.83        214.30         14.51   o 
   0    -3     8        542.58        517.25         23.73   o 
   0    -3     9        244.53        238.82         16.88   o 
   0    -3    10          0.36          1.11          2.53   o 
   0    -3    11        227.34        220.24         15.62   o 
   0    -3    12        827.94        825.12         31.41   o 
   0    -3    13        950.51        933.64         33.98   o 
   0    -3    14         26.21         24.01          6.07   o 
   0    -3    15          9.93          8.17          3.91   o 
   0    -3    16          1.40          0.98          4.43   o 
   0    -2    -8       5439.01       5533.85         65.56   o 
   0    -2    -7       6549.60       6503.74         76.95   o 
   0    -2    -6          2.40          9.08          2.06   o 
   0    -2    -5       6096.84       6258.01         77.15   o 
   0    -2    -4          9.78          7.47          1.91   o 
   0    -2    -3       3286.29       3301.25         48.14   o 
   0    -2    -2       2448.25       2583.18         50.40   o 
   0    -2    -1        100.14        107.23          5.35   o 
   0    -2     0       1412.03       1555.05         60.27   o 
   0    -2     1        100.14        102.24          4.70   o 
   0    -2     2       2448.25       2588.70         50.27   o 
   0    -2     3       3286.28       3263.99         54.16   o 
   0    -2     4          9.78          5.46          2.98   o 
   0    -2     5       6096.83       6048.67         86.75   o 
   0    -2     6          2.40          2.41          3.00   o 
   0    -2     7       6549.58       6465.08         93.62   o 
   0    -2     8       5439.03       5436.53        119.67   o 
   0    -2     9        704.76        708.87         22.58   o 
   0    -2    10       2229.02       2288.54         95.46   o 
   0    -2    11       1233.76       1210.78         28.42   o 
   0    -2    12        485.47        478.68         23.24   o 
   0    -2    13        203.77        186.99         13.52   o 
   0    -2    14        197.91        210.58         12.91   o 
   0    -2    15         36.70         39.35          9.85   o 
   0    -2    16        577.72        560.31         37.36   o 
   0    -2    17         52.44         51.20         11.93   o 
   0    -2    18        429.52        393.07         30.86   o 
   0    -2    19        396.10        428.77         33.36   o 
   0    -1    -2        322.43        317.60          9.74   o 
   0    -1    -1       2135.50       2488.61         33.56   o 
   0    -1     1       2135.50       2393.19         34.83   o 
   0    -1     2        322.44        288.74         11.82   o 
   0    -1     3       1842.94       2091.20         33.51   o 
   0    -1     4         77.62         82.54          3.97   o 
   0    -1     5      10535.35      10462.49        283.25   o 
   0    -1     6        139.72        134.86          6.78   o 
   0    -1     7       3746.87       3773.04         71.79   o 
   0    -1     8          8.79         16.03          4.94   o 
   0    -1     9        444.13        423.17         14.50   o 
   0    -1    10       1920.31       1951.12         42.21   o 
   0    -1    11        203.91        191.12          9.29   o 
   0    -1    12          1.31          0.92          2.39   o 
   0    -1    13       1074.66       1082.94         26.58   o 
   0    -1    14        215.97        213.71         33.71   o 
   0    -1    15        140.69        143.50          6.61   o 
   0    -1    16        763.80        770.97         39.86   o 
   0    -1    17         80.42         78.87         13.35   o 
   0    -1    19          2.84          3.58         10.33   o 
   0     0     2       5401.66       5800.59        117.77   o 
   0     0     4       2992.21       3154.74         48.76   o 
   0     0     6       1630.52       1652.84         34.26   o 
   0     0     8      24827.00      24472.20        713.18   o 
   0     0    10        953.27        976.23         36.15   o 
   0     0    12       1912.90       1891.08         69.61   o 
   0     0    14          3.93          0.92          2.52   o 
   0     0    16       3727.43       3748.42         93.07   o 
   0     0    18       2295.97       2177.48         72.90   o 
   0     0    20         84.93         89.50         16.38   o 
   0     1   -17         80.42         85.66         15.11   o 
   0     1   -16        763.80        708.11         42.73   o 
   0     1   -15        140.69        130.24         16.41   o 
   0     1   -14        215.97        212.30         20.91   o 
   0     1   -13       1074.66       1086.40         43.79   o 
   0     1    -2        322.43        309.48          9.60   o 
   0     1     2        322.43        314.34         14.47   o 
   0     1     3       1842.94       2046.75         35.59   o 
   0     1     4         77.62         73.75          6.50   o 
   0     1     5      10535.34      10499.09        132.46   o 
   0     1     6        139.72        111.71          9.24   o 
   0     1     7       3746.86       3728.74         66.42   o 
   0     1     8          8.79          6.81          3.63   o 
   0     1     9        444.13        458.37         23.06   o 
   0     1    10       1920.31       1903.57         50.61   o 
   0     1    11        203.91        200.46         16.30   o 
   0     1    12          1.31          9.21          5.55   o 
   0     1    13       1074.65       1052.56         41.27   o 
   0     1    14        215.97        192.53         22.17   o 
   0     1    15        140.69        123.42         15.20   o 
   0     1    16        763.80        813.71         40.82   o 
   0     1    17         80.41         71.64         13.22   o 
   0     1    18          0.14          2.16          7.55   o 
   0     1    19          2.84          5.48         11.26   o 
   0     2   -19        396.10        399.26         21.75   o 
   0     2   -18        429.52        415.29         35.74   o 
   0     2   -17         52.44         62.48         12.27   o 
   0     2   -16        577.72        594.35         39.85   o 
   0     2   -15         36.70         42.12         10.19   o 
   0     2   -14        197.91        174.03         22.34   o 
   0     2   -13        203.77        207.58         20.23   o 
   0     2   -12        485.47        482.40         36.38   o 
   0     2   -10       2229.02       2173.11         57.90   o 
   0     2    -9        704.76        695.60         30.66   o 
   0     2    -8       5439.03       5410.66         94.02   o 
   0     2    -7       6549.58       6348.02        101.26   o 
   0     2    -6          2.40          5.78          4.43   o 
   0     2    -5       6096.83       6093.51        114.97   o 
   0     2    -4          9.78          7.03          3.06   o 
   0     2    -3       3286.28       3363.16         48.76   o 
   0     2    -2       2448.25       2564.33         36.69   o 
   0     2    -1        100.14        108.90          4.76   o 
   0     2     0       1412.03       1537.10         45.64   o 
   0     2     1        100.14        104.90          6.70   o 
   0     2     3       3286.29       3350.10         49.77   o 
   0     2     4          9.78          5.78          2.25   o 
   0     2     5       6096.84       6305.31        172.41   o 
   0     2     6          2.40          2.90          3.06   o 
   0     2     7       6549.60       6574.94        218.72   o 
   0     2     8       5439.01       5653.85        105.87   o 
   0     2     9        704.76        693.35         29.74   o 
   0     2    10       2229.02       2133.55         55.92   o 
   0     2    11       1233.76       1187.34         41.77   o 
   0     2    12        485.48        462.14         34.46   o 
   0     2    13        203.76        194.62         18.84   o 
   0     2    14        197.91        177.57         21.98   o 
   0     2    15         36.70         40.61          9.54   o 
   0     2    16        577.72        585.30         38.05   o 
   0     2    17         52.44         36.85         18.22   o 
   0     2    18        429.52        377.80         30.16   o 
   0     2    19        396.10        413.73         32.31   o 
   0     3   -19         27.51         24.75          7.31   o 
   0     3   -18        322.47        281.61         17.59   o 
   0     3   -17          1.93          3.66          4.11   o 
   0     3   -16          1.40          1.77         20.91   o 
   0     3   -15          9.93         17.76          5.89   o 
   0     3   -14         26.21         30.95          5.36   o 
   0     3   -13        950.51        939.92         44.43   o 
   0     3   -12        827.94        851.70         27.17   o 
   0     3   -11        227.34        207.80         17.53   o 
   0     3   -10          0.36          2.35          4.30   o 
   0     3    -9        244.53        251.28         14.07   o 
   0     3    -8        542.58        522.65         19.57   o 
   0     3    -7        224.83        234.54         10.74   o 
   0     3    -6        131.34        143.15         10.65   o 
   0     3    -5       2510.10       2468.33         46.03   o 
   0     3    -4        767.59        746.48         20.53   o 
   0     3    -3       4870.48       4990.93         67.17   o 
   0     3    -2       1156.98       1165.63         22.18   o 
   0     3    -1          0.09          2.38          1.63   o 
   0     3     5       2510.10       2517.30         55.14   o 
   0     3     6        131.34        125.93         12.98   o 
   0     3     7        224.83        222.97         16.09   o 
   0     3     8        542.58        536.84         26.51   o 
   0     3     9        244.53        232.31         18.90   o 
   0     3    11        227.34        224.10         18.63   o 
   0     3    12        827.94        803.74         36.74   o 
   0     3    13        950.50        950.53         41.41   o 
   0     3    14         26.21         29.40          7.98   o 
   0     3    17          1.93          1.88         12.11   o 
   0     3    18        322.47        321.52         28.26   o 
   0     3    19         27.51         39.51         21.87   o 
   0     4   -19         50.54         80.65          8.21   o 
   0     4   -18         19.38         16.04          5.52   o 
   0     4   -17        729.81        704.43         35.21   o 
   0     4   -16        318.00        324.54         33.36   o 
   0     4   -15          1.02          4.18          5.30   o 
   0     4   -14        925.59        904.30         54.59   o 
   0     4   -13        177.31        184.79         16.42   o 
   0     4   -12       1656.45       1698.48         46.66   o 
   0     4   -11         72.54         79.01          6.08   o 
   0     4   -10        193.41        175.81         15.12   o 
   0     4    -9        314.48        295.20         25.47   o 
   0     4    -8        761.75        767.82         25.04   o 
   0     4    -7        936.85        936.65         31.09   o 
   0     4    -6       2516.57       2549.45         50.33   o 
   0     4    -5          3.55          4.23          2.79   o 
   0     4    -4       5016.98       4848.69         70.46   o 
   0     4    -3        450.39        458.73         14.65   o 
   0     4    -2        286.49        285.51         12.89   o 
   0     4    -1         69.28         67.13          4.92   o 
   0     4     0        438.44        441.97         12.99   o 
   0     4     6       2516.57       2573.19         62.05   o 
   0     4     7        936.85        929.10         37.49   o 
   0     4     8        761.75        758.38         33.24   o 
   0     4     9        314.48        327.69         30.55   o 
   0     4    10        193.41        184.84         17.98   o 
   0     4    11         72.54         64.43         10.95   o 
   0     4    12       1656.45       1637.83         56.18   o 
   0     4    13        177.31        200.54         20.78   o 
   0     4    14        925.59        872.49         73.53   o 
   0     4    16        318.00        348.79         48.07   o 
   0     4    17        729.82        716.77         46.26   o 
   0     4    18         19.38         20.24          8.84   o 
   0     4    19         50.54         43.23         14.06   o 
   0     5   -19        394.86        412.95         32.86   o 
   0     5   -18         68.41         56.64         11.32   o 
   0     5   -17       1002.05        981.44         38.79   o 
   0     5   -16        123.88        141.05         15.36   o 
   0     5   -15        821.02        791.19         53.31   o 
   0     5   -14         31.85         38.52          5.83   o 
   0     5   -13        170.97        190.83         21.84   o 
   0     5   -12         54.58         45.14         16.86   o 
   0     5   -11         32.07         45.68          9.24   o 
   0     5   -10         83.08         70.56          5.51   o 
   0     5    -9       2533.23       2553.73         59.18   o 
   0     5    -8        207.88        186.16         13.89   o 
   0     5    -7        748.41        783.76         27.09   o 
   0     5    -6        480.56        483.75         20.02   o 
   0     5    -5         24.29         25.01          4.24   o 
   0     5    -3       1299.66       1357.88         28.49   o 
   0     5    -2          6.34          9.26          2.67   o 
   0     5    -1       6146.57       6153.40         79.21   o 
   0     5     7        748.40        730.31         35.63   o 
   0     5     8        207.88        207.29         19.68   o 
   0     5     9       2533.23       2521.57         70.17   o 
   0     5    10         83.08        112.28         16.46   o 
   0     5    11         32.07         30.83          9.15   o 
   0     5    12         54.58         63.47         15.97   o 
   0     5    13        170.97        160.54         21.94   o 
   0     5    14         31.85         32.56          9.82   o 
   0     5    15        821.02        784.91         75.42   o 
   0     5    16        123.88        123.43         18.19   o 
   0     5    17       1002.05       1031.51         53.08   o 
   0     5    18         68.41         71.07         15.47   o 
   0     5    19        394.85        361.48         32.89   o 
   0     6   -19         83.24         89.26          8.74   o 
   0     6   -18        179.94        174.65         40.06   o 
   0     6   -17         15.49         15.89          8.18   o 
   0     6   -16         67.53         63.12          9.28   o 
   0     6   -15        477.82        468.03         48.26   o 
   0     6   -14         22.94         20.62          5.80   o 
   0     6   -13        507.39        521.65         41.39   o 
   0     6   -12         20.52         22.01          4.46   o 
   0     6   -11        559.60        580.25         30.28   o 
   0     6   -10       2151.69       2232.04         53.71   o 
   0     6    -9        104.28         93.77         10.77   o 
   0     6    -8        793.50        780.27         29.27   o 
   0     6    -7        412.75        409.20         19.38   o 
   0     6    -6        464.68        488.65         20.35   o 
   0     6    -5        674.26        671.00         22.01   o 
   0     6    -4        578.03        570.73         19.07   o 
   0     6    -3         66.68         66.16          5.91   o 
   0     6    -2         39.19         33.74          3.99   o 
   0     6     8        793.51        765.78         38.73   o 
   0     6     9        104.28         92.84         14.03   o 
   0     6    10       2151.70       2138.33         69.31   o 
   0     6    11        559.60        542.23         44.63   o 
   0     6    12         20.52         11.04          7.69   o 
   0     6    13        507.39        455.88         33.21   o 
   0     6    14         22.94         20.45          8.46   o 
   0     6    15        477.82        518.82         40.19   o 
   0     6    16         67.53         62.00         14.52   o 
   0     6    18        179.94        186.18         27.44   o 
   0     6    19         83.24         70.32         15.68   o 
   0     7   -18        109.24        107.08         19.33   o 
   0     7   -17        596.92        644.55         44.08   o 
   0     7   -16        179.71        209.04         27.17   o 
   0     7   -15         23.18          7.60          5.81   o 
   0     7   -14        263.91        262.87         28.84   o 
   0     7   -12        203.56        183.99         24.67   o 
   0     7   -11        270.60        267.96         25.04   o 
   0     7   -10        560.45        540.50         43.10   o 
   0     7    -8        333.45        322.94         24.80   o 
   0     7    -7       1966.67       2071.92         46.58   o 
   0     7    -6          1.35          3.45          3.21   o 
   0     7    -5        192.54        175.96         10.95   o 
   0     7    -4         77.85         83.43          7.22   o 
   0     7    -3        278.86        277.17         12.18   o 
   0     7    -2         60.57         78.96          6.38   o 
   0     7     8        333.45        352.37         38.41   o 
   0     7     9       4439.70       4162.63        105.51   o 
   0     7    10        560.44        526.61         45.91   o 
   0     7    11        270.60        244.07         25.60   o 
   0     7    12        203.56        187.81         26.95   o 
   0     7    13          3.51          1.25          7.32   o 
   0     7    14        263.91        289.33         28.82   o 
   0     7    15         23.18         19.67         10.27   o 
   0     7    16        179.71        171.50         25.86   o 
   0     7    17        596.92        516.93         40.71   o 
   0     7    18        109.24        105.12         19.08   o 
   0     8   -18         77.03         88.94         17.67   o 
   0     8   -17         10.93         12.28          7.35   o 
   0     8   -16         23.80         19.09          8.70   o 
   0     8   -14         24.46          8.94          6.94   o 
   0     8   -13         44.29         38.09         10.34   o 
   0     8   -11          1.12          0.36          4.31   o 
   0     8     8         62.11         72.25         15.12   o 
   0     8     9          6.04          0.58          6.63   o 
   0     8    10        111.56        144.32         19.92   o 
   0     8    13         44.29         32.91          9.52   o 
   0     8    14         24.46         25.56         11.89   o 
   0     8    15          0.08          7.63          7.52   o 
   0     8    16         23.80         40.73         23.85   o 
   0     8    17         10.93         17.88         10.05   o 
   0     8    18         77.03         72.71         15.62   o 
   0     9   -17         44.89         39.05         20.39   o 
   0     9   -16        105.25         71.10         16.05   o 
   0     9   -15         48.18         24.13         10.43   o 
   0     9   -14          0.22         16.08          8.31   o 
   0     9   -13        756.57        711.40         45.21   o 
   0     9   -12          2.70          8.73         13.43   o 
   0     9   -11        241.78        238.26         26.19   o 
   0     9     9        101.51        108.33         19.68   o 
   0     9    11        241.78        258.77         30.34   o 
   0     9    13        756.57        736.36         85.54   o 
   0     9    14          0.22          3.02         11.18   o 
   0     9    15         48.18         42.86         13.55   o 
   0     9    16        105.25         99.14         20.65   o 
   0     9    17         44.89         48.92         19.63   o 
   0    10   -16        102.20         78.69         16.64   o 
   0    10   -15          0.62          5.30          9.32   o 
   0    10   -14         80.50         62.81         15.28   o 
   0    10   -13         20.46          7.05          8.12   o 
   0    10   -12         62.22         74.79         15.60   o 
   0    10   -11        118.06         99.50         17.27   o 
   0    10     9         39.56         40.55         24.51   o 
   0    10    10         93.02         91.68         19.38   o 
   0    10    11        118.06        162.54         24.28   o 
   0    10    12         62.22         66.06         15.72   o 
   0    10    13         20.46         19.55          8.24   o 
   0    10    14         80.50         77.82         17.70   o 
   0    10    15          0.62          9.21          8.20   o 
   0    10    16        102.20         76.83         19.09   o 
   0    10    17          0.01         18.33         12.62   o 
   0    11     8        158.99        130.82         25.16   o 
   0    11     9        864.50        879.85         57.09   o 
   0    11    10         54.47         78.63         18.96   o 
   0    11    12          6.31          8.11          9.12   o 
   0    11    13         72.23         88.64         20.70   o 
   0    12     8        570.10        635.88         50.98   o 
   0    12     9          4.31         34.43         13.67   o 
   1   -13    -5          1.99         18.92         11.86   o 
   1   -13    -3         33.74          9.31          9.82   o 
   1   -12    -7          1.69          0.99          8.29   o 
   1   -12    -6        156.95        164.08         28.53   o 
   1   -12    -5          9.99         33.08         18.07   o 
   1   -12    -4         20.19         26.70         12.83   o 
   1   -12    -2         12.03         21.96         11.92   o 
   1   -12    -1         54.47         47.53         18.79   o 
   1   -12     0        243.97        256.57         32.31   o 
   1   -12     1          1.72          5.17          8.26   o 
   1   -12     2        142.92        155.05         24.28   o 
   1   -12     3          8.02         12.57          9.46   o 
   1   -12     4         24.65         31.85         11.96   o 
   1   -12     5         25.32         25.61         11.60   o 
   1   -12     6          0.51          7.85         11.58   o 
   1   -12     7         27.40         47.26         18.02   o 
   1   -11    -7        777.74        834.94         49.29   o 
   1   -11    -5        121.28        135.84         21.65   o 
   1   -11    -4         36.51         34.94         13.06   o 
   1   -11    -3         74.37         77.16         15.73   o 
   1   -11    -2          0.32          8.48          9.94   o 
   1   -11    -1        144.51        169.03         22.82   o 
   1   -11     0         36.66         27.53         10.85   o 
   1   -11     1        744.96        744.21         48.55   o 
   1   -11     3        218.12        181.94         24.81   o 
   1   -11     4        159.94        145.63         22.08   o 
   1   -11     5         52.55         34.22         11.42   o 
   1   -11     6         82.86         99.77         19.91   o 
   1   -11     8         12.34         10.97         10.35   o 
   1   -11     9        551.64        601.76         46.90   o 
   1   -11    10         17.73         26.72         11.88   o 
   1   -11    11        169.57        187.81         27.53   o 
   1   -11    12         14.76          6.42          8.52   o 
   1   -10    -9         39.10         41.62         19.18   o 
   1   -10    -8         19.96         17.41          8.96   o 
   1   -10    -7         19.96         26.68         10.10   o 
   1   -10    -6         35.60         43.84         11.28   o 
   1   -10    -5         15.79         13.68          8.54   o 
   1   -10    -4       1157.94       1151.38         55.05   o 
   1   -10    -3          0.88          6.64          8.36   o 
   1   -10    -2        399.25        387.81         44.66   o 
   1   -10    -1         44.96         53.83         13.88   o 
   1   -10     0         58.28        100.21         17.91   o 
   1   -10     1         16.68          5.16          6.16   o 
   1   -10     2         36.04         52.41         15.38   o 
   1   -10     3          1.84          4.61          7.84   o 
   1   -10     4        581.53        566.08         50.37   o 
   1   -10     5          2.57          7.06          7.97   o 
   1   -10     6        390.58        370.62         37.23   o 
   1   -10     7        528.14        543.28         53.41   o 
   1   -10     8         44.07         54.25         20.57   o 
   1   -10    10          1.61         10.79          6.73   o 
   1   -10    11         67.54         52.27         15.80   o 
   1   -10    12         19.83         10.74         14.11   o 
   1   -10    13          9.60          9.86          8.35   o 
   1   -10    14        138.53        167.77         28.94   o 
   1   -10    15        230.23        233.88         28.68   o 
   1   -10    16         58.02         61.61         18.84   o 
   1   -10    17         11.89         15.33          8.62   o 
   1    -9    -9         40.86         37.80          9.75   o 
   1    -9    -8        174.99        162.34          7.32   o 
   1    -9    -7         76.82         83.22         13.55   o 
   1    -9    -6         71.12         70.52         13.36   o 
   1    -9    -5          7.52          8.86          4.91   o 
   1    -9    -4         50.14         51.11         13.46   o 
   1    -9    -3        384.70        394.13         41.09   o 
   1    -9    -2         28.39         25.45          8.53   o 
   1    -9    -1         98.48         91.67         15.44   o 
   1    -9     0         10.74          9.21          8.00   o 
   1    -9     1        491.13        507.34         36.48   o 
   1    -9     2         77.09         69.42         14.23   o 
   1    -9     3        372.33        352.35         41.45   o 
   1    -9     4        308.28        284.60         37.55   o 
   1    -9     5        159.57        143.49         19.66   o 
   1    -9     6        244.95        249.67         26.70   o 
   1    -9     8         10.07          8.79         10.37   o 
   1    -9     9          2.15          1.20          8.72   o 
   1    -9    10        103.91        113.22         21.49   o 
   1    -9    11         30.52         34.27         19.62   o 
   1    -9    12        896.90        909.10         92.92   o 
   1    -9    13         60.36         59.02         14.73   o 
   1    -9    14          1.31         11.29          7.41   o 
   1    -9    15         91.31         59.99         15.10   o 
   1    -9    16          6.37         17.39         10.74   o 
   1    -8   -18         14.56         15.19          8.14   o 
   1    -8   -17          9.38         18.90          9.31   o 
   1    -8   -16         15.93         15.70          9.15   o 
   1    -8   -14          4.29          2.78          9.36   o 
   1    -8   -13         56.50         62.26         12.68   o 
   1    -8   -12       1164.59       1151.11         85.10   o 
   1    -8   -11         12.49         13.32          5.81   o 
   1    -8   -10        108.08        107.19         10.53   o 
   1    -8    -9        182.78        188.43         12.10   o 
   1    -8    -8       1156.30       1155.71         45.84   o 
   1    -8    -7        180.08        193.95         10.45   o 
   1    -8    -6         23.70         38.90          6.47   o 
   1    -8    -5        271.72        298.29         23.90   o 
   1    -8    -4        744.63        740.63         38.28   o 
   1    -8    -2        893.94        858.43         42.63   o 
   1    -8    -1        180.78        162.77         18.26   o 
   1    -8     0         79.69         84.62         14.15   o 
   1    -8     1         35.88         30.26          8.13   o 
   1    -8     2         23.45         29.05         11.60   o 
   1    -8     3        118.16        106.82         16.28   o 
   1    -8     4        742.84        776.00         42.36   o 
   1    -8     5         58.02         71.11         13.92   o 
   1    -8     6        870.93        846.68         45.60   o 
   1    -8     7         83.39         87.31         17.03   o 
   1    -8     8        117.12        125.22         20.32   o 
   1    -8     9        271.37        276.96         29.23   o 
   1    -8    10       1115.08       1154.39         55.57   o 
   1    -8    11         36.10         23.47          9.34   o 
   1    -8    12        321.45        312.28         29.53   o 
   1    -8    13          0.50          5.75          5.95   o 
   1    -8    14        574.03        552.96         43.42   o 
   1    -8    15        128.96        125.77         20.38   o 
   1    -8    16         11.01         20.21         10.32   o 
   1    -8    17         53.90         50.94         15.87   o 
   1    -8    18        198.78        187.96         26.79   o 
   1    -7   -13        109.47        140.13         16.94   o 
   1    -7   -12        124.27        109.75         15.79   o 
   1    -7   -11        352.79        367.33         46.28   o 
   1    -7   -10         36.11         41.01          5.54   o 
   1    -7    -9       1918.82       1947.53         66.44   o 
   1    -7    -8        174.20        183.70         14.94   o 
   1    -7    -7       3252.52       3300.69         73.01   o 
   1    -7    -6        591.33        561.57         22.87   o 
   1    -7    -5        954.83        929.78         25.84   o 
   1    -7    -4        115.66        114.27         15.26   o 
   1    -7    -3        280.20        259.21         21.38   o 
   1    -7    -2        123.61        123.42         16.30   o 
   1    -7    -1       3284.18       3310.09         83.64   o 
   1    -7     0        514.46        526.80         31.77   o 
   1    -7     1       1079.33       1072.39         47.36   o 
   1    -7     2         91.24         85.57         13.12   o 
   1    -7     3       1275.47       1246.67         52.55   o 
   1    -7     4        184.63        159.17         18.17   o 
   1    -7     5        815.81        812.28         41.53   o 
   1    -7     6        151.94        150.63         18.21   o 
   1    -7     7       1016.75       1000.82         47.14   o 
   1    -7     8       1270.39       1177.66         52.32   o 
   1    -7     9       1337.62       1356.00         56.70   o 
   1    -7    10       1063.41       1061.67         50.20   o 
   1    -7    11       1116.99        997.41         49.33   o 
   1    -7    12         79.20         93.80         16.57   o 
   1    -7    13         34.57         12.77         12.75   o 
   1    -7    14         25.06         20.22          9.14   o 
   1    -7    15         51.76         51.40         12.60   o 
   1    -7    16          4.36         16.72          6.73   o 
   1    -7    17        102.25        114.85         18.14   o 
   1    -7    18        129.82        116.53         18.07   o 
   1    -6   -11         12.74          9.34          5.38   o 
   1    -6   -10        415.51        461.72         28.00   o 
   1    -6    -9         32.48         38.92          5.42   o 
   1    -6    -8       1648.56       1726.85         41.62   o 
   1    -6    -7         63.16         47.79          5.23   o 
   1    -6    -6       2857.14       2868.59         72.23   o 
   1    -6    -5        255.89        257.92         33.39   o 
   1    -6    -4          0.29          4.02          5.06   o 
   1    -6    -3        451.42        479.24         26.75   o 
   1    -6    -2        206.41        221.00         18.29   o 
   1    -6    -1         34.01         32.30          7.77   o 
   1    -6     0       2854.57       2904.70         72.53   o 
   1    -6     1        270.67        290.67         26.26   o 
   1    -6     2        669.01        684.25         33.65   o 
   1    -6     3        141.51        125.30         16.31   o 
   1    -6     4          3.31          3.07          5.12   o 
   1    -6     5         79.00         78.38         12.40   o 
   1    -6     6        183.36        201.38         20.87   o 
   1    -6     7        447.05        424.97         29.31   o 
   1    -6     8        958.83       1025.60         45.12   o 
   1    -6     9       1592.28       1612.87         58.16   o 
   1    -6    10        931.65        902.08         43.57   o 
   1    -6    11        319.22        325.15         28.86   o 
   1    -6    12        105.05        102.84         16.76   o 
   1    -6    13         24.82         22.93          8.72   o 
   1    -6    14         16.23          9.06         10.47   o 
   1    -6    15         13.03         15.64          7.81   o 
   1    -6    16        212.38        222.66         25.12   o 
   1    -6    17          1.38          9.44          7.94   o 
   1    -6    18        177.83        180.19         23.33   o 
   1    -5   -11        872.98        874.37         27.94   o 
   1    -5   -10          7.94         15.34          4.00   o 
   1    -5    -9        238.19        249.04         15.04   o 
   1    -5    -8        689.83        712.26         27.69   o 
   1    -5    -7         69.85         69.86          8.60   o 
   1    -5    -6        344.86        316.42         20.30   o 
   1    -5    -5          6.20          4.68          1.64   o 
   1    -5    -4       1726.26       1693.01         61.93   o 
   1    -5    -3        603.95        606.42         18.51   o 
   1    -5    -2        427.21        414.33         27.51   o 
   1    -5    -1        882.76        882.22         33.79   o 
   1    -5     0       1201.09       1137.20         39.38   o 
   1    -5     1       1858.20       1842.83         52.01   o 
   1    -5     2        495.45        494.94         26.08   o 
   1    -5     3          8.90          0.44          4.25   o 
   1    -5     4        109.16        105.82         12.52   o 
   1    -5     5       1731.70       1659.13         51.85   o 
   1    -5     6       3046.84       3087.61         74.12   o 
   1    -5     7         16.77         13.58          6.27   o 
   1    -5     8         57.23         52.14         10.17   o 
   1    -5     9         87.78        104.31         13.43   o 
   1    -5    10        148.79        140.38         15.86   o 
   1    -5    12          1.17          3.62          5.15   o 
   1    -5    13        137.33        147.19         20.20   o 
   1    -5    14        226.85        224.67         23.56   o 
   1    -5    15        221.28        202.52         22.26   o 
   1    -5    16       1031.87       1091.15         47.37   o 
   1    -5    17        168.07        186.43         21.93   o 
   1    -4   -12        191.01        192.24          9.46   o 
   1    -4   -11        120.25        114.22          8.91   o 
   1    -4   -10        308.89        319.64         15.61   o 
   1    -4    -9        335.75        315.57         20.26   o 
   1    -4    -8       4903.04       4937.45         77.08   o 
   1    -4    -7        208.20        199.71         12.56   o 
   1    -4    -6        670.18        715.16         25.18   o 
   1    -4    -4        131.47        140.28         13.80   o 
   1    -4    -3        775.36        777.31         19.30   o 
   1    -4    -2         75.97         74.04          4.70   o 
   1    -4    -1        247.74        264.23         16.33   o 
   1    -4     0       6781.86       6813.13        107.27   o 
   1    -4     1       1423.58       1383.13         40.29   o 
   1    -4     4          3.78          4.64          3.52   o 
   1    -4     5       1645.64       1589.79         46.17   o 
   1    -4     6       1268.11       1232.52         42.09   o 
   1    -4     7          0.11          2.75          4.01   o 
   1    -4     8       1813.04       1734.80         50.99   o 
   1    -4     9         69.55         75.24         11.90   o 
   1    -4    10       1495.72       1509.57         48.22   o 
   1    -4    11        118.45        100.20         14.12   o 
   1    -4    12        289.74        284.15         22.77   o 
   1    -4    13        873.16        856.78         37.39   o 
   1    -4    14        220.79        210.42         20.90   o 
   1    -4    15         39.37         43.38          8.58   o 
   1    -4    16          9.94         10.26          5.48   o 
   1    -4    17          9.29         18.81          6.07   o 
   1    -3   -11        445.31        447.80         13.89   o 
   1    -3   -10       2961.65       2884.11         42.62   o 
   1    -3    -9         31.31         31.43          3.75   o 
   1    -3    -8        322.95        314.81         12.62   o 
   1    -3    -7       1851.39       1835.47         36.22   o 
   1    -3    -6        144.84        149.34          9.34   o 
   1    -3    -3      16722.08      16501.41        188.36   o 
   1    -3    -2       2968.81       2998.49         44.83   o 
   1    -3    10          5.88          4.08          3.48   o 
   1    -3    12       1324.41       1297.54         42.06   o 
   1    -3    13        239.71        250.80         19.00   o 
   1    -3    14          5.11         14.06          7.99   o 
   1    -3    15       1058.73       1077.78         68.81   o 
   1    -3    16         39.38         35.37         13.14   o 
   1    -2    -9         92.08         92.47          7.53   o 
   1    -2    -8       3232.17       3328.30         44.58   o 
   1    -2    13         69.91         59.29          7.62   o 
   1    -2    14        828.56        830.46         23.57   o 
   1    -2    15         35.03         31.28          4.36   o 
   1    -2    16         11.84          8.25          4.04   o 
   1    -2    17        341.32        346.20         45.41   o 
   1    -2    18          3.26          6.12         10.07   o 
   1    -2    19        297.00        292.39         26.49   o 
   1    -1   -13        527.54        505.19         28.76   o 
   1    -1   -12         31.87         34.74          8.20   o 
   1    -1   -11        557.71        519.49         32.55   o 
   1    -1   -10        687.92        630.19         28.21   o 
   1    -1    -9         74.57         71.81          9.13   o 
   1    -1    -8         12.61          9.25          4.30   o 
   1    -1    -7       5779.77       5931.59        132.72   o 
   1    -1    -6        323.05        321.19         17.58   o 
   1    -1    -5       5577.05       5689.03        131.70   o 
   1    -1    -4        560.28        589.87         25.82   o 
   1    -1    -3        127.86        144.63          8.14   o 
   1    -1    -2       1843.63       1895.95         27.43   o 
   1    -1     2          1.11          0.27          1.47   o 
   1    -1     3       1842.91       1965.37         34.76   o 
   1    -1     6       2074.21       2025.81         39.98   o 
   1    -1     7       1605.32       1580.83         36.35   o 
   1    -1     8        341.19        362.12         17.45   o 
   1    -1     9       2382.39       2306.38         51.49   o 
   1    -1    10       1782.69       1691.38         44.85   o 
   1    -1    11         63.08         61.19          8.76   o 
   1    -1    12        150.41        133.95         14.43   o 
   1    -1    13       1372.97       1344.68         45.47   o 
   1    -1    14        292.56        299.51         27.08   o 
   1    -1    15        206.36        203.05         35.38   o 
   1    -1    16         15.63         14.39          6.22   o 
   1    -1    17        774.28        818.35         40.80   o 
   1    -1    18        178.57        163.44         21.18   o 
   1    -1    19        163.65        162.52         21.69   o 
   1     0   -17        278.33        239.32         26.39   o 
   1     0   -15       4727.25       4640.28        105.29   o 
   1     0   -13        697.60        717.67         34.90   o 
   1     0   -11        116.98        120.29         14.86   o 
   1     0    -9        198.84        206.02         33.01   o 
   1     0    -7       1773.57       1896.44         40.19   o 
   1     0    -5       3726.67       3738.51        102.39   o 
   1     0    -3       2005.64       1984.84         32.07   o 
   1     0    -1        709.24        777.02         15.95   o 
   1     0     3       1917.89       2027.39         28.09   o 
   1     0     5        190.91        188.18         10.61   o 
   1     0     7         14.32         16.60          4.44   o 
   1     0     9       6227.56       6154.65         95.87   o 
   1     0    11        193.84        184.42         14.45   o 
   1     0    13         55.42         44.01          9.84   o 
   1     0    15       1674.27       1654.79         54.36   o 
   1     0    17       3099.57       3262.30         85.88   o 
   1     0    19       2066.21       2205.18         73.26   o 
   1     1   -19         18.93         24.97         10.47   o 
   1     1   -18       1103.09       1215.59         55.91   o 
   1     1   -17        607.00        643.45         42.12   o 
   1     1   -16        131.02        154.17         21.42   o 
   1     1   -15       3444.39       3426.48         89.41   o 
   1     1   -14         87.93         88.95         14.29   o 
   1     1   -13        527.54        524.53         30.22   o 
   1     1   -12         31.87         36.30          8.15   o 
   1     1   -11        557.71        592.76         36.04   o 
   1     1    -3        127.86        129.73          7.28   o 
   1     1    -2       1843.63       1923.08         30.84   o 
   1     1    -1        991.18       1080.90         37.03   o 
   1     1     0       3219.86       3423.71         45.94   o 
   1     1     1       7106.77       7218.65         87.63   o 
   1     1     2          1.11          1.38          2.32   o 
   1     1     3       1842.91       1961.73         31.31   o 
   1     1     4       1088.40       1096.40         22.96   o 
   1     1     5       1864.76       1889.39         35.17   o 
   1     1     6       2074.21       2045.44         39.96   o 
   1     1     7       1605.33       1631.60         36.92   o 
   1     1     8        341.19        353.49         17.32   o 
   1     1     9       2382.39       2381.33         51.91   o 
   1     1    10       1782.69       1721.05         45.15   o 
   1     1    11         63.07         71.31          9.46   o 
   1     1    12        150.41        164.63         14.87   o 
   1     1    13       1372.97       1344.14         45.04   o 
   1     1    14        292.56        279.90         26.25   o 
   1     1    15        206.36        214.60         21.74   o 
   1     1    16         15.63         11.80          6.07   o 
   1     1    17        774.28        735.21         38.57   o 
   1     1    18        178.57        165.54         21.19   o 
   1     1    19        163.65        144.17         20.05   o 
   1     2   -19        262.24        248.67         26.34   o 
   1     2   -17         68.62         82.37         14.51   o 
   1     2   -16         83.39         59.55         12.36   o 
   1     2   -15         33.18         23.74          7.78   o 
   1     2   -13       1258.20       1303.56         49.57   o 
   1     2    -3       2122.07       2077.99         32.60   o 
   1     2     0       1744.92       1897.61         27.09   o 
   1     2     1       2812.38       2846.35         40.15   o 
   1     2     5        187.67        183.23         13.24   o 
   1     2     6       2276.45       2325.15         46.88   o 
   1     2     7       1244.95       1254.57         35.36   o 
   1     2     8        679.55        641.34         25.52   o 
   1     2     9         99.44        106.16         10.42   o 
   1     2    10       1087.72       1086.28         36.27   o 
   1     2    11        435.81        470.81         29.62   o 
   1     2    12        932.18        903.28         35.89   o 
   1     2    13         69.91         60.48         11.95   o 
   1     2    14        828.56        831.55         37.29   o 
   1     2    15         35.03         38.01          9.03   o 
   1     2    16         11.84          6.53          4.38   o 
   1     2    17        341.32        323.23         44.31   o 
   1     2    18          3.26          1.11          6.46   o 
   1     2    19        297.00        285.13         25.97   o 
   1     3   -19        306.70        262.14         27.65   o 
   1     3   -18        994.14        996.83         52.43   o 
   1     3   -17        176.25        182.05         24.88   o 
   1     3   -15         94.08         92.80         15.17   o 
   1     3   -14          1.91          5.73          5.83   o 
   1     3   -13       2675.86       2844.91         78.23   o 
   1     3   -12        574.09        549.50         41.70   o 
   1     3   -11        445.30        413.65         29.08   o 
   1     3    -3      16722.05      16095.24        172.74   o 
   1     3     6         98.66        102.04         10.79   o 
   1     3     7       1911.02       1925.41         47.61   o 
   1     3     8          8.50          6.01          5.68   o 
   1     3     9       1323.07       1315.91         41.40   o 
   1     3    11          0.06          5.88          3.97   o 
   1     3    12       1324.41       1219.33         43.83   o 
   1     3    13        239.71        243.79         21.03   o 
   1     3    14          5.11          2.32          5.54   o 
   1     3    15       1058.73        988.63         75.96   o 
   1     3    16         39.38         28.01         15.66   o 
   1     3    17          2.69         12.41          7.37   o 
   1     3    18         61.00         57.87         13.81   o 
   1     3    19        128.78        142.00         21.00   o 
   1     4   -19        289.77        283.47         28.12   o 
   1     4   -18         25.62         21.88          6.76   o 
   1     4   -17        176.99        187.24         25.72   o 
   1     4   -16       1130.72       1138.25         54.11   o 
   1     4   -15         35.55         54.08         12.01   o 
   1     4   -14         29.58         18.22          7.27   o 
   1     4   -13         74.95         71.46         13.54   o 
   1     4   -12        191.01        186.91         19.03   o 
   1     4   -11        120.25        139.70         16.18   o 
   1     4   -10        308.88        313.82         25.43   o 
   1     4    -6        670.18        666.52         20.69   o 
   1     4    -5          0.19          0.74          1.41   o 
   1     4    -4        131.46        128.42          6.30   o 
   1     4     8       1813.05       1797.36         51.27   o 
   1     4     9         69.55         57.44         10.42   o 
   1     4    10       1495.72       1488.84         48.96   o 
   1     4    11        118.45        127.66         16.26   o 
   1     4    12        289.74        291.55         23.97   o 
   1     4    13        873.16        820.44         38.92   o 
   1     4    14        220.79        250.93         24.93   o 
   1     4    15         39.36         35.65          9.50   o 
   1     4    16          9.94          9.36          7.15   o 
   1     4    17          9.29         13.61          8.28   o 
   1     4    18        530.81        524.44         35.86   o 
   1     4    19         10.35         11.46          5.70   o 
   1     5   -19        107.40        116.70          6.88   o 
   1     5   -18          0.14          0.43          6.62   o 
   1     5   -16        175.65        178.99         17.05   o 
   1     5   -15          4.47          4.15          2.73   o 
   1     5   -14        342.13        363.91         19.46   o 
   1     5   -13         50.22         55.64          9.18   o 
   1     5   -12         70.30         73.80         17.24   o 
   1     5   -11        872.98        862.74         51.32   o 
   1     5   -10          7.94          2.17          3.97   o 
   1     5    -9        238.19        235.82         15.38   o 
   1     5    -8        689.83        673.27         24.89   o 
   1     5    -7         69.85         54.41          6.39   o 
   1     5    -6        344.86        317.04         13.32   o 
   1     5    -5          6.20          6.90          2.11   o 
   1     5     8         57.23         44.85          9.29   o 
   1     5     9         87.78         87.73         13.78   o 
   1     5    10        148.79        141.17         15.78   o 
   1     5    11          4.49         13.71          7.47   o 
   1     5    12          1.17         11.44          7.35   o 
   1     5    13        137.33        138.63         20.62   o 
   1     5    14        226.85        246.52         25.83   o 
   1     5    15        221.28        219.87         24.87   o 
   1     5    16       1031.87       1040.48         50.45   o 
   1     5    17        168.07        151.95         21.91   o 
   1     5    18        611.77        646.15         41.13   o 
   1     5    19         21.84         37.26         21.21   o 
   1     6   -19          0.97          2.55         10.11   o 
   1     6   -18        200.14        206.69         26.01   o 
   1     6   -17         56.07         81.84         16.84   o 
   1     6   -16       1167.29       1122.71         56.94   o 
   1     6   -15         15.09         15.23          4.46   o 
   1     6   -14        293.62        311.52         22.85   o 
   1     6   -13          5.73          2.01          7.04   o 
   1     6   -12         21.34         25.41          4.96   o 
   1     6   -11         12.74         10.80          4.73   o 
   1     6   -10        415.51        399.87         23.15   o 
   1     6    -9         32.48         26.45          5.28   o 
   1     6    -8       1648.56       1715.59         39.79   o 
   1     6    -7         63.16         75.53          6.80   o 
   1     6    -6       2857.14       2940.83         45.73   o 
   1     6    -5        255.89        257.36          8.19   o 
   1     6     8        958.83        988.47         43.03   o 
   1     6     9       1592.28       1581.28         56.71   o 
   1     6    10        931.65        957.68         44.24   o 
   1     6    11        319.21        325.62         28.38   o 
   1     6    12        105.04        111.05         17.68   o 
   1     6    13         24.82         48.09         11.80   o 
   1     6    14         16.23         13.88         12.75   o 
   1     6    15         13.03          7.55          5.87   o 
   1     6    16        212.39        232.48         27.78   o 
   1     6    18        177.83        187.27         26.53   o 
   1     6    19         28.14         18.64          7.61   o 
   1     7   -18         41.42         31.39         19.64   o 
   1     7   -17        463.60        412.38         36.23   o 
   1     7   -15        282.73        337.48         53.52   o 
   1     7   -14         23.66         22.27          9.08   o 
   1     7   -13        109.47         92.64         16.34   o 
   1     7   -12        124.27        146.50         23.91   o 
   1     7     9       1337.62       1396.65         56.40   o 
   1     7    10       1063.41       1014.62         49.24   o 
   1     7    11       1116.99       1023.88         49.96   o 
   1     7    12         79.20         90.52         15.75   o 
   1     7    13         34.57         31.75          9.70   o 
   1     7    14         25.06         10.26         10.43   o 
   1     7    15         51.76         71.35         14.69   o 
   1     7    17        102.25        108.93         18.63   o 
   1     7    18        129.82        202.56         26.25   o 
   1     8   -18         14.56         18.58         10.41   o 
   1     8   -17          9.38          8.80          8.01   o 
   1     8   -16         15.93         30.65         19.69   o 
   1     8   -14          4.29          0.93          9.51   o 
   1     8   -13         56.50         54.38         13.97   o 
   1     8     9        271.36        282.69         29.28   o 
   1     8    10       1115.08       1179.11         56.04   o 
   1     8    11         36.10         22.14          8.83   o 
   1     8    12        321.46        340.34         30.32   o 
   1     8    13          0.50          3.34          9.79   o 
   1     8    14        574.03        554.10         44.09   o 
   1     8    15        128.96        133.73         20.92   o 
   1     8    17         53.90         56.54         17.82   o 
   1     8    18        198.78        184.60         28.35   o 
   1     9   -17         21.75         13.04         10.16   o 
   1     9   -16        133.85        133.85         21.82   o 
   1     9   -15          2.90          7.50          7.54   o 
   1     9   -14        169.97        149.15         24.32   o 
   1     9   -13         78.54         61.49         15.13   o 
   1     9    10        103.91        119.62         21.89   o 
   1     9    11         30.52         28.36         20.48   o 
   1     9    12        896.90        857.83         90.19   o 
   1     9    13         60.36         40.56         12.87   o 
   1     9    15         91.31         76.67         17.01   o 
   1     9    16          6.37          4.62         12.47   o 
   1     9    17          0.02          3.32          8.91   o 
   1    10   -16         98.43        104.81         19.75   o 
   1    10   -15          4.01         11.60         11.58   o 
   1    10   -14        177.81        140.57         25.38   o 
   1    10   -13        189.05        202.91         28.65   o 
   1    10     9          3.23         13.76          9.96   o 
   1    10    10          1.61          0.32          5.71   o 
   1    10    11         67.54         69.50         16.05   o 
   1    10    12         19.83         11.28         13.67   o 
   1    10    13          9.60          9.00          8.62   o 
   1    10    14        138.53        150.17         27.40   o 
   1    10    15        230.23        250.05         31.36   o 
   1    10    16         58.02         54.89         20.30   o 
   1    10    17         11.89         11.56          8.96   o 
   1    11   -15        179.07        164.27         28.61   o 
   1    11   -13         68.84         70.57         16.50   o 
   1    11     9        551.64        637.41         48.28   o 
   1    11    10         17.73         22.41         12.66   o 
   1    11    11        169.57        169.15         26.05   o 
   1    11    12         14.76         13.06         12.01   o 
   1    11    13          4.82          5.42          9.46   o 
   1    12     9        251.93        238.46         35.15   o 
   2   -12    -7         93.03        102.90         21.58   o 
   2   -12    -6        978.83        999.50         57.48   o 
   2   -12    -5         20.51         18.66          9.74   o 
   2   -12    -4        105.88        105.53         20.48   o 
   2   -12    -3         21.56         41.17         12.61   o 
   2   -12    -2         12.68         40.77         14.09   o 
   2   -12    -1        190.82        192.28         26.88   o 
   2   -12     0         46.06         35.34         12.89   o 
   2   -12     1        116.82        119.42         22.65   o 
   2   -12     2        186.24        179.36         26.24   o 
   2   -12     3         66.23         95.56         20.38   o 
   2   -12     4         48.34         55.00         22.70   o 
   2   -12     5         11.26         11.41         12.54   o 
   2   -11    -8        157.67        173.70         26.54   o 
   2   -11    -7        406.90        408.92         43.42   o 
   2   -11    -6          4.96          4.50          8.83   o 
   2   -11    -5         68.87         79.92         16.57   o 
   2   -11    -4          0.47          8.28          6.75   o 
   2   -11    -3         20.74         35.90         12.27   o 
   2   -11    -2         62.40         53.06         14.24   o 
   2   -11    -1          9.92         16.31          7.70   o 
   2   -11     0        313.72        301.36         34.99   o 
   2   -11     1        228.94        257.24         30.12   o 
   2   -11     2        158.25        171.82         24.42   o 
   2   -11     3        110.90        114.33         22.88   o 
   2   -11     4         23.79         16.00         11.87   o 
   2   -11     5          5.39          3.91          9.33   o 
   2   -11     6        148.46        149.74         24.16   o 
   2   -11     7         14.59          4.70          9.51   o 
   2   -11     8        355.29        330.16         44.56   o 
   2   -11     9         65.58         75.61         19.37   o 
   2   -11    10        410.80        427.83         41.32   o 
   2   -11    11        284.93        286.99         34.06   o 
   2   -10    -8        204.27        230.52         25.54   o 
   2   -10    -7         17.87         28.19          9.65   o 
   2   -10    -6         81.13         66.97         12.63   o 
   2   -10    -5        104.46        111.93         20.59   o 
   2   -10    -4        487.29        529.18         45.99   o 
   2   -10    -3        176.11        165.54         22.24   o 
   2   -10    -2        119.77        111.05         18.14   o 
   2   -10    -1          1.89          4.70          8.53   o 
   2   -10     0         60.20         56.81         15.30   o 
   2   -10     1         87.46        125.36         19.66   o 
   2   -10     2        381.20        393.59         47.41   o 
   2   -10     3         51.43         40.97         13.26   o 
   2   -10     4         58.45         67.75         15.47   o 
   2   -10     5        244.58        246.34         28.06   o 
   2   -10     6        185.77        193.53         26.52   o 
   2   -10     7        118.60        127.09         22.54   o 
   2   -10     8        110.20        116.27         22.09   o 
   2   -10     9         97.58        132.35         24.30   o 
   2   -10    10         68.71         59.87         18.90   o 
   2   -10    11          2.50         10.55         13.23   o 
   2   -10    12          6.46          3.67          9.85   o 
   2   -10    13        180.34        152.92         27.90   o 
   2   -10    14         36.42         36.30         25.12   o 
   2   -10    15         93.69         99.95         20.14   o 
   2   -10    16          0.45          3.04          8.79   o 
   2    -9    -9        575.88        587.08         46.07   o 
   2    -9    -7         39.70         50.74         11.67   o 
   2    -9    -6         85.06         91.45         14.68   o 
   2    -9    -5        129.32        148.29         18.77   o 
   2    -9    -4        159.39        144.45         18.89   o 
   2    -9    -3        735.23        664.66         40.68   o 
   2    -9    -2         17.94         11.06          6.08   o 
   2    -9    -1        416.95        395.76         31.72   o 
   2    -9     0         16.98          7.53          8.26   o 
   2    -9     1         10.19         13.74          8.87   o 
   2    -9     2         23.45         36.20         13.92   o 
   2    -9     3         26.97          9.25          7.39   o 
   2    -9     4         31.25         17.55          9.45   o 
   2    -9     5        124.66        101.66         18.10   o 
   2    -9     6         49.94         49.25         13.47   o 
   2    -9     7        413.29        377.42         36.35   o 
   2    -9     8         32.20         17.28         12.09   o 
   2    -9     9         27.94          4.76          8.54   o 
   2    -9    10         24.24          2.60          6.61   o 
   2    -9    13         98.01        101.92         19.37   o 
   2    -9    14          0.79          5.96          9.30   o 
   2    -9    15        197.59        177.38         28.90   o 
   2    -9    16          5.09          0.48         11.27   o 
   2    -9    17          7.32         20.96          7.53   o 
   2    -8   -10         15.84         20.37          8.84   o 
   2    -8    -8         14.30         14.74          7.60   o 
   2    -8    -7        186.56        178.59         18.91   o 
   2    -8    -6        383.67        433.27         29.99   o 
   2    -8    -5          0.45          1.30          5.01   o 
   2    -8    -4        191.43        183.05         19.61   o 
   2    -8    -3        540.41        535.71         34.96   o 
   2    -8    -2         23.68         23.88          9.55   o 
   2    -8    -1         49.19         62.28         12.50   o 
   2    -8     0        207.68        193.39         20.74   o 
   2    -8     1        106.94        128.54         17.61   o 
   2    -8     2          1.49          6.14          8.48   o 
   2    -8     3        386.67        352.54         29.14   o 
   2    -8     4         72.92         60.41         12.77   o 
   2    -8     5        776.66        721.88         43.19   o 
   2    -8     7        151.35        162.50         21.19   o 
   2    -8     8        119.46        114.71         20.95   o 
   2    -8     9         33.50         20.74         11.25   o 
   2    -8    10        494.95        494.26         48.65   o 
   2    -8    11        189.70        169.67         27.54   o 
   2    -8    12         16.88         12.70         12.78   o 
   2    -8    13         68.52         78.18         15.85   o 
   2    -8    14         83.24         79.94         15.99   o 
   2    -8    15         54.57         80.06         17.26   o 
   2    -8    16         19.48         24.91         11.11   o 
   2    -8    17         18.86          1.02         11.78   o 
   2    -8    18          2.45          3.99         10.23   o 
   2    -7   -12         35.07         32.35         13.95   o 
   2    -7   -11         44.55         40.69         14.86   o 
   2    -7   -10         53.47         43.76          8.36   o 
   2    -7    -9       1422.60       1530.99         39.85   o 
   2    -7    -8         56.06         59.88          6.38   o 
   2    -7    -7       3205.73       3376.29         72.24   o 
   2    -7    -6          1.90          3.38          3.20   o 
   2    -7    -5       2597.20       2631.80         72.54   o 
   2    -7    -4        265.89        259.63         23.11   o 
   2    -7    -3        293.96        245.84         21.52   o 
   2    -7    -2         32.67         36.31          9.59   o 
   2    -7    -1         25.99         36.25          8.60   o 
   2    -7     0         21.69         23.98          8.39   o 
   2    -7     1        249.63        249.77         22.25   o 
   2    -7     2        206.82        193.15         20.40   o 
   2    -7     3       1779.42       1771.40         62.56   o 
   2    -7     4        396.16        420.59         30.13   o 
   2    -7     5        648.63        609.57         37.67   o 
   2    -7     6         73.56         66.22         13.11   o 
   2    -7     7         16.33         26.53          8.99   o 
   2    -7     8        419.02        388.46         33.02   o 
   2    -7     9        324.57        299.67         29.62   o 
   2    -7    10        972.29        971.57         49.34   o 
   2    -7    11       1668.83       1764.05         68.52   o 
   2    -7    12        316.25        301.28         35.05   o 
   2    -7    13        188.44        176.23         22.27   o 
   2    -7    14        261.24        268.67         30.58   o 
   2    -7    15         67.80         77.43         16.34   o 
   2    -7    16         78.21         64.72         14.28   o 
   2    -7    18        230.13        225.72         25.88   o 
   2    -6   -11        289.30        313.55         21.53   o 
   2    -6   -10        191.44        227.23         18.22   o 
   2    -6    -9       1347.65       1415.60         39.98   o 
   2    -6    -8       2274.84       2398.18         85.21   o 
   2    -6    -7        285.73        280.18         13.30   o 
   2    -6    -6       1871.41       1871.42         42.95   o 
   2    -6    -5          0.03          4.53          2.34   o 
   2    -6    -4        136.58        151.22         15.40   o 
   2    -6    -3         46.47         48.89          9.28   o 
   2    -6    -2        356.18        318.54         22.46   o 
   2    -6     6          2.86          9.28          6.32   o 
   2    -6     7        395.26        373.95         27.59   o 
   2    -6     8          5.99          2.82          5.20   o 
   2    -6     9       2305.08       2319.68         72.90   o 
   2    -6    10        959.86        915.14         44.71   o 
   2    -6    11        254.73        237.07         24.34   o 
   2    -6    12          3.08          1.71          5.44   o 
   2    -6    13        249.26        261.20         27.63   o 
   2    -6    14        105.54        100.52         15.86   o 
   2    -6    15        391.14        399.99         53.56   o 
   2    -6    16        103.36         85.12         15.38   o 
   2    -6    17        368.75        344.02         29.92   o 
   2    -6    18          1.43          6.10          9.87   o 
   2    -5   -11         32.79         25.31          6.07   o 
   2    -5   -10          3.56          7.56          3.81   o 
   2    -5    -9          7.98          7.22          3.76   o 
   2    -5    -8        283.93        296.55         25.11   o 
   2    -5    -7       2861.38       2800.85         62.99   o 
   2    -5    -6        120.16        121.49         10.61   o 
   2    -5    -5        497.67        478.87         18.34   o 
   2    -5    -4        477.99        486.80         17.12   o 
   2    -5    13          0.01          2.17          5.55   o 
   2    -5    14        263.51        246.78         25.95   o 
   2    -5    15        183.52        175.37         19.95   o 
   2    -5    16         16.70         17.13          6.65   o 
   2    -5    17        144.52        129.64         17.68   o 
   2    -4   -12        914.32        924.44         26.42   o 
   2    -4   -11        170.40        174.61         11.61   o 
   2    -4   -10       1579.40       1694.70         40.09   o 
   2    -4    -4       3169.42       3204.35         49.08   o 
   2    -4    -3        757.47        735.54         17.20   o 
   2    -4    15         18.36         12.11         10.17   o 
   2    -4    16         47.33         45.99         10.15   o 
   2    -4    17        176.24        177.79         21.67   o 
   2    -3   -12          0.71          1.75          2.11   o 
   2    -2   -12        611.60        614.24         38.91   o 
   2    -2   -11        410.23        400.26         25.22   o 
   2    -2   -10        295.19        308.12         26.15   o 
   2    -2    -9          2.94          3.15          3.16   o 
   2    -2    -8       1815.46       1787.82         43.48   o 
   2    -2    -7        331.83        303.70         15.64   o 
   2    -2    -6       4041.79       4094.24         65.33   o 
   2    -2    -5         39.05         40.90          4.81   o 
   2    -2    -4         35.99         39.42          4.08   o 
   2    -2    -3       4335.97       4460.29         56.74   o 
   2    -2     1        134.89        144.10          6.38   o 
   2    -2     2       1266.61       1243.94         23.47   o 
   2    -1   -18        213.34        212.73         22.56   o 
   2    -1   -17        380.73        352.68         47.93   o 
   2    -1   -16        428.16        476.58         34.52   o 
   2    -1   -15       1292.26       1278.71         87.96   o 
   2    -1   -14         32.39         26.01          7.13   o 
   2    -1   -13        839.19        772.12         35.93   o 
   2    -1   -12        735.33        725.92         42.95   o 
   2    -1   -11       1038.08       1034.24         38.45   o 
   2    -1   -10       1307.91       1254.90         40.78   o 
   2    -1    -9       1341.72       1410.09         40.93   o 
   2    -1    -8       2028.73       2006.57         47.60   o 
   2    -1    -7          4.39          1.12          2.35   o 
   2    -1    -6       4552.82       4535.13         72.60   o 
   2    -1    -5       6773.00       6792.88         93.66   o 
   2    -1    -4        137.72        122.89          8.08   o 
   2    -1    -1       1053.44       1037.44         19.19   o 
   2    -1    11        240.05        239.48         15.85   o 
   2    -1    12         45.01         35.60          6.63   o 
   2    -1    13          9.55         16.86          5.66   o 
   2    -1    14         21.25         22.17          6.48   o 
   2    -1    15        148.54        157.03         15.72   o 
   2    -1    16        436.79        437.45         29.64   o 
   2    -1    17          0.31          2.75          7.95   o 
   2    -1    18       1002.55       1066.05         46.05   o 
   2    -1    19         11.37         22.02          8.24   o 
   2     0   -18       2110.77       2190.69         76.00   o 
   2     0   -16       4160.01       4303.44        104.32   o 
   2     0   -14       4244.55       4229.46         96.89   o 
   2     0   -12         41.38         39.97          8.48   o 
   2     0   -10       2098.03       2096.74         55.34   o 
   2     0    -8        960.77        995.15         34.67   o 
   2     0    -6      15743.94      15632.78        195.53   o 
   2     0     6         62.04         64.16          4.82   o 
   2     0     8        279.66        271.10         12.79   o 
   2     0    10       5260.46       5457.05         86.00   o 
   2     0    12        815.30        773.65         30.02   o 
   2     0    14         68.83         65.12         11.38   o 
   2     0    18        224.44        221.14         20.89   o 
   2     1   -19          2.65          6.08         11.44   o 
   2     1   -18        213.34        242.31         24.86   o 
   2     1   -17        380.73        392.60         52.04   o 
   2     1   -16        428.16        418.91         52.12   o 
   2     1   -15       1292.27       1321.41         92.57   o 
   2     1   -14         32.39         35.83         15.70   o 
   2     1   -13        839.19        815.04         38.57   o 
   2     1   -12        735.33        715.27         45.22   o 
   2     1   -11       1038.08        993.30         40.21   o 
   2     1   -10       1307.91       1308.17         43.96   o 
   2     1    -9       1341.72       1316.47         42.78   o 
   2     1    -8       2028.72       1944.79         51.55   o 
   2     1     0       7019.10       7157.73         88.00   o 
   2     1     1       6598.72       6823.52         80.88   o 
   2     1     4         63.62         58.73          3.79   o 
   2     1     5        679.92        665.56         15.94   o 
   2     1     6        270.73        276.59         13.41   o 
   2     1     7       1009.07       1034.15         26.20   o 
   2     1     8       1469.34       1436.30         33.62   o 
   2     1     9        309.80        330.62         16.01   o 
   2     1    10        451.79        455.15         20.28   o 
   2     1    11        240.05        222.96         14.82   o 
   2     1    12         45.01         46.17         10.55   o 
   2     1    13          9.55          8.40          3.23   o 
   2     1    14         21.25         37.61         14.37   o 
   2     1    15        148.54        157.37         15.85   o 
   2     1    16        436.79        423.71         44.59   o 
   2     1    18       1002.55       1123.45         47.20   o 
   2     2   -19         49.88         43.28         14.79   o 
   2     2   -18        398.44        423.44         33.61   o 
   2     2   -17        758.84        724.64         46.78   o 
   2     2   -16         98.44        107.39         15.88   o 
   2     2   -15        156.20        139.28         17.54   o 
   2     2   -14       1167.42       1201.55         50.22   o 
   2     2   -13          5.24          7.17          6.61   o 
   2     2   -12        611.59        638.70         43.64   o 
   2     2   -11        410.23        429.34         32.31   o 
   2     2   -10        295.18        296.57         29.32   o 
   2     2     5       1475.57       1464.72         31.67   o 
   2     2     6         22.07         20.49          4.00   o 
   2     2     7        157.00        155.96         10.53   o 
   2     2     8        501.57        473.65         20.22   o 
   2     2     9       2120.02       2144.56         47.64   o 
   2     2    10       1435.05       1446.15         39.95   o 
   2     2    11       1564.43       1619.11         44.22   o 
   2     2    12        527.79        532.92         33.09   o 
   2     2    13       1718.59       1764.88         50.72   o 
   2     2    14         42.50         48.74         10.87   o 
   2     2    15        299.25        291.52         21.35   o 
   2     2    17          6.96         14.92          6.53   o 
   2     2    18        482.77        592.04         34.29   o 
   2     3   -19        425.01        439.08         36.11   o 
   2     3   -18          1.77          0.35          6.25   o 
   2     3   -17         14.32          8.28          6.18   o 
   2     3   -16        197.69        191.63         24.85   o 
   2     3   -15         25.27         26.40          9.01   o 
   2     3   -14         38.40         36.91          9.49   o 
   2     3   -13        112.09        110.16         16.79   o 
   2     3   -12          0.71          4.22          5.11   o 
   2     3   -11        296.56        285.63         25.00   o 
   2     3    -2        151.87        151.53          9.70   o 
   2     3    -1        513.87        518.55         15.90   o 
   2     3     6       2854.70       2818.94         55.74   o 
   2     3     7       1218.95       1225.67         36.34   o 
   2     3     8         50.60         54.29          7.41   o 
   2     3     9         16.87         19.16          5.59   o 
   2     3    10       1971.03       1996.52         51.05   o 
   2     3    11        176.93        149.53         13.92   o 
   2     3    12        249.21        238.20         19.24   o 
   2     3    13        177.58        171.51         19.34   o 
   2     3    14        500.03        565.19         30.25   o 
   2     3    15         68.28         81.52         12.21   o 
   2     3    16         85.88         97.48         13.95   o 
   2     3    17         22.29         28.19         15.22   o 
   2     3    18          1.11          8.46         11.12   o 
   2     4   -19        101.37        129.87         20.70   o 
   2     4   -18        207.42        224.99         25.61   o 
   2     4   -17         55.07         88.03         16.34   o 
   2     4   -16          7.10          0.29          7.51   o 
   2     4   -15         15.25         11.67          7.78   o 
   2     4   -14         16.27         24.90          8.46   o 
   2     4   -13         82.69         75.60         13.46   o 
   2     4   -12        914.32        924.24         44.12   o 
   2     4    -4       3169.41       3171.75         47.66   o 
   2     4    -3        757.47        764.42         17.07   o 
   2     4    -2       1069.82       1063.49         19.94   o 
   2     4    -1       1126.06       1126.05         21.16   o 
   2     4     7          5.42          4.93          5.10   o 
   2     4     8        925.18        935.40         34.91   o 
   2     4     9        454.36        466.96         24.74   o 
   2     4    10        453.87        445.43         30.14   o 
   2     4    11        340.99        336.11         24.14   o 
   2     4    12          5.53          3.01          4.82   o 
   2     4    13         33.17         40.84         15.76   o 
   2     4    14        731.86        714.64         35.79   o 
   2     4    15         18.36         20.19          7.44   o 
   2     4    16         47.33         36.98         15.94   o 
   2     4    17        176.24        185.32         23.01   o 
   2     4    18        131.21        161.26         22.10   o 
   2     5   -19          0.04          7.04         13.76   o 
   2     5   -18        205.76        198.23         25.34   o 
   2     5   -17        349.12        388.22         33.97   o 
   2     5   -16        496.13        444.68         38.65   o 
   2     5   -15       2064.68       2174.23         77.85   o 
   2     5   -14         25.67         33.61         11.03   o 
   2     5   -13       1471.13       1524.27         61.17   o 
   2     5    -5        497.67        516.19         14.02   o 
   2     5     8         83.94         88.56         13.02   o 
   2     5     9        805.12        784.86         35.53   o 
   2     5    10        135.99        118.68         15.94   o 
   2     5    11        247.49        218.80         20.31   o 
   2     5    13          0.01          7.83          6.32   o 
   2     5    14        263.51        286.60         23.99   o 
   2     5    15        183.52        192.75         20.77   o 
   2     5    16         16.70          8.80          7.73   o 
   2     5    17        144.52        153.34         21.75   o 
   2     6   -18          0.81          1.41          6.51   o 
   2     6   -17        370.79        376.64         34.24   o 
   2     6   -16         80.83         78.53         15.15   o 
   2     6   -15        154.30        175.22         25.14   o 
   2     6   -14          7.67          3.69          5.91   o 
   2     6     8          5.99          7.21          6.04   o 
   2     6     9       2305.07       2385.96         69.70   o 
   2     6    10        959.86        913.63         42.38   o 
   2     6    11        254.73        266.03         24.30   o 
   2     6    12          3.08          0.90          5.42   o 
   2     6    13        249.26        272.42         27.61   o 
   2     6    14        105.54        117.79         16.05   o 
   2     6    15        391.14        412.73         52.36   o 
   2     6    16        103.36         89.37         15.58   o 
   2     6    17        368.75        376.42         31.41   o 
   2     7   -18          3.63         10.63         11.95   o 
   2     7   -17          6.28         11.43          7.69   o 
   2     7   -16         74.36         58.16         13.99   o 
   2     7   -15        351.18        330.88         53.59   o 
   2     7   -14        124.29        114.63         18.36   o 
   2     7     9        324.57        343.37         29.96   o 
   2     7    10        972.29        965.77         46.64   o 
   2     7    11       1668.82       1770.99         65.02   o 
   2     7    12        316.25        328.75         35.31   o 
   2     7    13        188.43        180.54         21.51   o 
   2     7    14        261.24        301.58         27.99   o 
   2     7    15         67.80         75.72         14.61   o 
   2     7    16         78.21        111.19         17.43   o 
   2     8   -18        107.57        102.22         19.93   o 
   2     8   -17        400.55        447.42         40.13   o 
   2     8   -16        247.86        259.56         29.94   o 
   2     8   -15         89.44         81.20         17.52   o 
   2     8   -14         95.98        105.73         19.28   o 
   2     8     9         33.50         29.54          8.88   o 
   2     8    10        494.95        537.19         47.80   o 
   2     8    11        189.70        209.33         24.25   o 
   2     8    12         16.88         14.58         15.09   o 
   2     8    13         68.52         75.10         14.76   o 
   2     8    14         83.24         99.91         18.01   o 
   2     8    15         54.57         51.54         12.20   o 
   2     8    16         19.48         17.78          9.43   o 
   2     9   -16         78.66         72.71         17.24   o 
   2     9   -15          0.80          0.68         16.63   o 
   2     9     9         27.94         22.30         11.43   o 
   2     9    10         24.24         22.78         10.23   o 
   2     9    11         15.90          3.98          7.00   o 
   2     9    13         98.01         74.11         16.59   o 
   2     9    15        197.59        206.60         29.66   o 
   2    10   -16         47.46         64.03         20.34   o 
   2    10     9         97.58         59.77         18.92   o 
   2    10    10         68.71         73.08         15.91   o 
   2    10    11          2.50          6.97         11.55   o 
   2    10    13        180.34        177.32         28.35   o 
   2    10    14         36.42         31.94         24.90   o 
   2    10    15         93.69         90.56         19.29   o 
   2    11     9         65.58         70.84         16.08   o 
   2    11    10        410.80        355.03         36.75   o 
   2    11    11        284.93        374.65         37.40   o 
   2    11    12        115.56        115.75         20.42   o 
   2    11    13          0.63         24.51         12.10   o 
   2    12     9         99.88        114.30         24.55   o 
   3   -12    -6         45.62         49.83         18.97   o 
   3   -12    -5         73.19         76.26         19.19   o 
   3   -12    -4          4.74         21.11         11.21   o 
   3   -12    -3          7.12          2.97          7.48   o 
   3   -12    -2         22.91          1.19         12.64   o 
   3   -12     1         36.83         36.48         11.50   o 
   3   -11    -7        339.36        390.80         43.61   o 
   3   -11    -6         80.53         96.31         17.56   o 
   3   -11    -5        548.84        636.47         58.11   o 
   3   -11    -4         32.94         40.56         12.84   o 
   3   -11    -2         28.17         17.10         10.56   o 
   3   -11    -1         76.95         70.98         17.08   o 
   3   -11     1         11.85          6.68          9.54   o 
   3   -11     2        163.05        164.82         25.63   o 
   3   -11     3        225.62        293.69         36.40   o 
   3   -11     4         27.68         40.79         14.82   o 
   3   -11     5         48.96         49.81         21.43   o 
   3   -11     7          6.20          9.82          9.33   o 
   3   -10    -8        111.94        104.07         19.82   o 
   3   -10    -7        213.02        220.15         26.17   o 
   3   -10    -6         38.60         45.00         18.44   o 
   3   -10    -5         25.03         23.48          9.80   o 
   3   -10    -4          8.70          4.30          6.88   o 
   3   -10    -3          1.71          1.04          8.15   o 
   3   -10    -2        377.05        376.92         46.59   o 
   3   -10    -1         16.69         13.31         10.28   o 
   3   -10     0        207.54        205.83         25.60   o 
   3   -10     1        102.59        103.50         18.49   o 
   3   -10     2         69.59         73.24         17.17   o 
   3   -10     3          4.02          1.68         11.22   o 
   3   -10     4        145.99        114.86         22.89   o 
   3   -10     6        182.28        181.98         25.20   o 
   3   -10     7         64.03         68.96         16.09   o 
   3   -10     8         61.94         83.38         19.36   o 
   3   -10     9         57.06        101.65         22.64   o 
   3   -10    10          8.18         11.18         17.91   o 
   3   -10    11        143.42        124.07         23.68   o 
   3   -10    12         15.48          7.93         12.24   o 
   3   -10    13          3.33          3.00         10.83   o 
   3    -9    -9         87.70         83.65         15.19   o 
   3    -9    -8        259.54        243.50         25.61   o 
   3    -9    -7         22.40         27.13          9.93   o 
   3    -9    -6         21.19         17.37          8.78   o 
   3    -9    -5        200.35        209.93         23.60   o 
   3    -9    -4         65.30         57.13         14.33   o 
   3    -9    -3         33.11         22.79          9.42   o 
   3    -9    -2        578.92        572.10         38.96   o 
   3    -9    -1         66.94         76.13         17.26   o 
   3    -9     0         24.08         27.92         13.42   o 
   3    -9     1        337.27        311.78         40.17   o 
   3    -9     2         98.94        104.94         18.37   o 
   3    -9     4         15.38         19.13         10.01   o 
   3    -9     5        274.86        247.30         27.44   o 
   3    -9     6       1356.00       1369.95         65.73   o 
   3    -9     7         95.87        101.62         21.94   o 
   3    -9     8         27.50         13.86         11.20   o 
   3    -9     9          0.01          1.94          7.15   o 
   3    -9    10          3.76          7.75          7.88   o 
   3    -9    11          2.32         12.02         13.68   o 
   3    -9    12        125.83        103.68         21.16   o 
   3    -9    13         30.26         38.81         24.77   o 
   3    -9    14        493.85        540.17         48.78   o 
   3    -9    15         77.57         80.01         18.30   o 
   3    -9    16         55.09         42.51         17.96   o 
   3    -8   -10        777.43        928.26         44.00   o 
   3    -8    -9         92.46        111.70         16.54   o 
   3    -8    -8         29.44         32.55          9.07   o 
   3    -8    -7        366.67        423.87         33.17   o 
   3    -8    -6        403.63        356.63         38.46   o 
   3    -8    -5        636.64        640.04         37.90   o 
   3    -8    -4         59.75         71.29         13.71   o 
   3    -8    -3        205.90        199.81         23.19   o 
   3    -8    -2        517.14        529.04         36.46   o 
   3    -8    -1        339.60        356.58         29.21   o 
   3    -8     0        270.92        246.48         26.34   o 
   3    -8     1        792.06        766.44         43.58   o 
   3    -8     2          4.94          3.82          8.09   o 
   3    -8     3         46.39         47.71         12.04   o 
   3    -8     4        118.27        113.24         17.88   o 
   3    -8     5        536.67        497.71         36.71   o 
   3    -8     7        206.22        207.78         24.54   o 
   3    -8     8        327.52        317.49         33.59   o 
   3    -8     9         72.88         65.80         15.29   o 
   3    -8    10         62.28         56.20         16.16   o 
   3    -8    11          5.89          2.94          6.42   o 
   3    -8    12        171.86        146.61         22.75   o 
   3    -8    13          1.82          5.25          8.77   o 
   3    -8    14          1.79          8.18          8.81   o 
   3    -8    15          0.07         12.30          9.38   o 
   3    -8    16        327.77        267.11         30.52   o 
   3    -8    17        137.47        121.42         21.54   o 
   3    -8    18          7.36          8.48         10.63   o 
   3    -7   -10         38.05         40.40          9.17   o 
   3    -7    -9        106.20        100.03         15.22   o 
   3    -7    -8        112.99        137.22         18.38   o 
   3    -7    -7       1312.69       1319.75         50.65   o 
   3    -7    -6        396.23        403.15         38.09   o 
   3    -7    10       1707.32       1662.97         67.79   o 
   3    -7    11        364.40        345.46         39.72   o 
   3    -7    12        891.09        861.76         49.49   o 
   3    -7    13         27.34         21.83          8.93   o 
   3    -7    14         72.31         58.73         14.16   o 
   3    -7    17         11.53         18.44         10.81   o 
   3    -7    18         79.27         87.79         18.06   o 
   3    -6   -11         20.01         28.53          7.44   o 
   3    -6   -10         25.73         32.11          7.23   o 
   3    -6    14          1.19          0.36          6.88   o 
   3    -6    15         69.31         92.90         16.91   o 
   3    -6    16         21.91         32.91         20.52   o 
   3    -6    17          5.40          4.99         13.67   o 
   3    -5    -6        982.96       1030.91         24.77   o 
   3    -5    -5          0.64          1.56          1.47   o 
   3    -5    17         11.82         26.58          9.79   o 
   3    -3     2        807.15        776.20         17.28   o 
   3    -2   -16        152.61        162.02         21.60   o 
   3    -2   -15        277.06        274.44         25.59   o 
   3    -2   -14         87.97         99.70         13.78   o 
   3    -2   -13         10.75          4.59          3.55   o 
   3    -2   -12          5.80         20.55          7.74   o 
   3    -2   -11       1621.44       1598.46         47.85   o 
   3    -2   -10       1427.30       1418.48         42.96   o 
   3    -2    -9         24.64         31.06          6.32   o 
   3    -2    -8       3804.15       3686.74         68.64   o 
   3    -2    -7         12.06         11.28          3.46   o 
   3    -2    -6       1849.05       1826.34         39.20   o 
   3    -2    -5        916.56        894.86         24.05   o 
   3    -2    -4       1199.40       1176.87         25.78   o 
   3    -2    -3       3733.26       3749.48         52.81   o 
   3    -2    -2        940.48        970.25         18.86   o 
   3    -1   -18         16.74         21.30          9.76   o 
   3    -1   -17         36.44         28.44         14.28   o 
   3    -1   -16        498.23        486.19         35.27   o 
   3    -1   -15       1437.36       1477.80         55.45   o 
   3    -1   -14        441.13        432.00         28.53   o 
   3    -1   -13       2063.32       1893.92         59.15   o 
   3    -1   -12        126.16        104.41         13.71   o 
   3    -1   -11          5.60          4.02          3.39   o 
   3    -1   -10         26.63         15.16          5.45   o 
   3    -1    -9        321.44        287.71         25.01   o 
   3    -1    -8        208.75        206.06         15.62   o 
   3    -1    -7        237.96        232.21         14.71   o 
   3    -1    -6        426.85        421.50         18.96   o 
   3     0   -19        250.11        255.23         26.38   o 
   3     0   -17        741.35        677.26         44.29   o 
   3     0   -15         13.10          5.74          5.07   o 
   3     0   -13        165.79        142.40         19.73   o 
   3     0   -11       1499.78       1545.40         50.52   o 
   3     0    -9         30.75         31.10          9.42   o 
   3     0     1       4013.31       3987.59         51.85   o 
   3     0    11       1962.72       1952.19         41.89   o 
   3     0    13          7.99          3.62          3.59   o 
   3     1   -19          6.63          4.87          8.25   o 
   3     1   -18         16.74          9.78          6.82   o 
   3     1   -17         36.44         21.55          9.06   o 
   3     1   -16        498.22        480.12         36.72   o 
   3     1   -15       1437.36       1432.28         98.94   o 
   3     1   -14        441.13        414.66         29.21   o 
   3     1   -13       2063.32       2107.64         65.98   o 
   3     1   -12        126.16        118.56         15.68   o 
   3     1   -11          5.60          0.75          5.49   o 
   3     1   -10         26.63         20.64          6.41   o 
   3     1     1        442.20        439.54         13.02   o 
   3     1     2        173.65        158.76          7.32   o 
   3     1     7        619.46        638.48         14.80   o 
   3     1     8       1739.85       1724.85         31.20   o 
   3     1     9        559.91        581.77         18.07   o 
   3     1    10        217.27        234.33         12.43   o 
   3     1    11        192.63        172.96         11.70   o 
   3     1    12         58.51         46.71          9.24   o 
   3     2   -19        833.08        900.29         51.53   o 
   3     2   -18        115.42        101.49         17.72   o 
   3     2   -17        598.16        612.83         43.77   o 
   3     2   -16        152.60        179.25         24.47   o 
   3     2   -15        277.06        287.35         25.78   o 
   3     2   -14         87.97         74.78         13.06   o 
   3     2   -13         10.75          3.94          5.56   o 
   3     2   -12          5.80          2.07          5.99   o 
   3     2   -11       1621.44       1557.98         54.65   o 
   3     2     5        425.37        410.57         16.61   o 
   3     2     6        107.46         98.24          7.43   o 
   3     2     7        338.17        351.75         13.81   o 
   3     2     8        362.23        364.54         15.22   o 
   3     2     9        215.79        205.88         11.93   o 
   3     2    11        295.79        282.29         17.54   o 
   3     2    12         82.23         66.24          8.38   o 
   3     3   -19        684.22        691.16         46.15   o 
   3     3   -18        115.66        117.87         19.15   o 
   3     3   -17         11.02         13.26          6.22   o 
   3     3   -16        156.41        172.17         24.53   o 
   3     3   -15         43.17         52.58         13.54   o 
   3     3   -14        377.36        418.31         31.07   o 
   3     3   -13          0.75          4.29          5.97   o 
   3     3   -12        310.97        317.37         27.92   o 
   3     3     6       1026.09       1036.85         30.53   o 
   3     3     7       1696.21       1756.07         40.18   o 
   3     3     8         39.91         35.87          7.75   o 
   3     3     9         50.45         47.47          7.33   o 
   3     3    10        232.13        234.84         15.32   o 
   3     3    11        430.87        438.12         26.98   o 
   3     3    12        378.23        387.52         23.30   o 
   3     4   -19         64.66         67.24         14.46   o 
   3     4   -18         24.67         25.41          8.93   o 
   3     4   -17         14.40          6.83          7.70   o 
   3     4   -16         94.73         96.85         16.47   o 
   3     4   -15        278.52        273.33         30.07   o 
   3     4   -14       1884.23       1891.33         70.67   o 
   3     4   -13        245.58        235.34         24.74   o 
   3     4     7        966.23        971.65         33.54   o 
   3     4     8          6.62          2.49          3.46   o 
   3     4     9         12.41         20.13          5.75   o 
   3     4    10         53.41         52.66          8.42   o 
   3     4    11         31.14         29.13          6.72   o 
   3     4    12       1088.52       1173.94         41.39   o 
   3     5   -19        154.40        178.27         27.56   o 
   3     5   -18        131.92        141.66         24.35   o 
   3     5   -17        458.15        414.44         36.01   o 
   3     5   -16        658.86        707.10         50.12   o 
   3     5   -15         11.10         14.66          8.05   o 
   3     5   -14         23.13          0.04          7.93   o 
   3     5     8       1331.63       1414.92         46.01   o 
   3     5     9         89.30         89.74         11.93   o 
   3     5    10        159.77        150.33         15.12   o 
   3     5    12        701.21        730.15         35.08   o 
   3     6   -17         49.53         53.71         16.61   o 
   3     6   -16        183.84        164.87         26.55   o 
   3     6   -15        109.37        110.76         19.06   o 
   3     6     8        186.06        180.64         17.55   o 
   3     6     9        200.56        192.86         18.69   o 
   3     6    10        460.95        436.87         36.37   o 
   3     6    11       1946.24       2039.13         63.96   o 
   3     6    12          2.76          1.52          5.50   o 
   3     7   -17        172.13        149.71         25.98   o 
   3     7   -16         29.61         34.93         20.40   o 
   3     7   -15        129.18        145.50         25.35   o 
   3     7     9        321.67        350.67         29.75   o 
   3     7    10       1707.31       1865.57         64.49   o 
   3     7    11        364.41        400.91         37.23   o 
   3     8   -18        358.41        345.81         36.91   o 
   3     8   -17        107.88         97.82         20.38   o 
   3     8   -16         32.90         24.99         11.52   o 
   3     8     9         72.88         57.69         17.77   o 
   3     8    10         62.28         66.28         13.50   o 
   3     8    11          5.89          3.27          7.64   o 
   3     9   -16        153.90        144.96         27.99   o 
   3     9    10          3.76          9.69          9.10   o 
   3    10     9         57.06         46.76         15.34   o 
   4   -11    -7          2.32          2.09          7.12   o 
   4   -11    -6        257.61        253.28         31.17   o 
   4   -11    -5        175.73        188.75         26.29   o 
   4   -11    -4        274.97        296.37         35.31   o 
   4   -11    -3         36.16         21.11         12.49   o 
   4   -11    -2         25.55         17.56         10.46   o 
   4   -11    -1         29.30         20.20         12.21   o 
   4   -11     0         95.95         76.88         18.27   o 
   4   -11     1          0.98         16.08         11.86   o 
   4   -11     2        222.66        227.17         31.48   o 
   4   -11     3          9.65         26.27         14.58   o 
   4   -10    -8         62.28         66.75         16.79   o 
   4   -10    -7         24.20         22.18         11.77   o 
   4   -10    -5         23.37         15.48         10.87   o 
   4   -10    -4         28.31         39.35         13.11   o 
   4   -10    -3        269.17        253.17         29.46   o 
   4   -10    -2         35.48         51.57         14.28   o 
   4   -10    -1        211.62        201.85         26.12   o 
   4   -10     0         10.41         16.40          9.23   o 
   4   -10     1          6.74          7.22          8.44   o 
   4   -10     2         12.06          9.24          9.25   o 
   4   -10     3         27.40         22.12          9.44   o 
   4   -10     5         22.82         17.36         11.10   o 
   4   -10     6         85.06         88.08         20.25   o 
   4   -10     7         97.80         74.50         16.53   o 
   4   -10     8          0.20          0.05          8.11   o 
   4   -10     9         28.73         14.93         12.02   o 
   4    -9    -8         36.46         62.04         20.61   o 
   4    -9    -7        167.99        143.97         19.68   o 
   4    -9    -6          4.83          0.68          7.72   o 
   4    -9    -5         86.68         86.85         16.24   o 
   4    -9    -4        191.92        182.85         22.74   o 
   4    -9    -3         63.30         77.59         18.77   o 
   4    -9    -2         41.37         27.97          9.09   o 
   4    -9    -1         24.28         35.08         13.47   o 
   4    -9     0         13.29          7.69          7.34   o 
   4    -9     1        246.48        230.60         26.87   o 
   4    -9     2          2.39          5.25          8.30   o 
   4    -9     3         27.08         26.18          9.21   o 
   4    -9     4         17.93          5.48          9.53   o 
   4    -9     5         20.38         20.78          9.72   o 
   4    -9     6          0.21          7.70          7.54   o 
   4    -9     7          3.66         13.60         12.12   o 
   4    -9     8          4.26         19.40         12.23   o 
   4    -9     9          2.42          0.97          6.94   o 
   4    -9    11          5.37         13.10         14.99   o 
   4    -9    12         12.12          4.57         11.09   o 
   4    -9    14         48.83         61.89         17.64   o 
   4    -8    -9        521.58        543.14         45.75   o 
   4    -8    -8         32.60         32.98          8.52   o 
   4    -8    11        208.24        215.74         28.93   o 
   4    -8    12        156.11        152.11         23.93   o 
   4    -8    13         21.86         31.53         13.64   o 
   4    -8    14         74.51         64.66         16.24   o 
   4    -8    15         28.18         41.71         13.18   o 
   4    -8    16         76.70         63.03         22.49   o 
   4    -8    17         25.60         20.64         12.00   o 
   4    -7    15         27.67         21.80          9.33   o 
   4    -7    16         12.51         19.37         12.02   o 
   4    -7    17         10.76          9.19          8.48   o 
   4    -7    18         10.84          5.20         13.64   o 
   4    -3   -12        131.12        148.31         17.63   o 
   4    -3   -11         29.54         28.32          6.40   o 
   4    -3   -10        745.21        803.51         30.94   o 
   4    -3    -9        230.80        249.73         15.82   o 
   4    -3    -8          7.26          5.28          3.87   o 
   4    -3    -7         18.84         22.16          4.87   o 
   4    -3    -6        453.97        467.96         17.05   o 
   4    -3    -5         11.41         13.20          2.96   o 
   4    -3    -4        303.62        330.03         12.67   o 
   4    -2   -18        162.38        140.17         20.91   o 
   4    -2   -17        174.86        203.30         24.10   o 
   4    -2   -16         87.14         75.59         13.38   o 
   4    -2   -15        230.59        220.28         23.22   o 
   4    -2   -14          9.49         16.62         11.42   o 
   4    -2   -13         17.97         19.32          6.41   o 
   4    -2   -12         62.97         50.81         12.06   o 
   4    -2   -11        294.60        313.89         22.51   o 
   4    -2    -9        708.31        752.19         29.33   o 
   4    -2    -8         75.57         77.44          8.73   o 
   4    -2    -7         91.27         91.90          8.88   o 
   4    -2    -6         20.85         17.52          4.22   o 
   4    -2    -5        276.77        289.52         14.35   o 
   4    -2    -4       1096.29       1100.03         27.46   o 
   4    -1   -19         49.60         39.76         20.27   o 
   4    -1   -18        155.82        155.65         22.03   o 
   4    -1   -17         33.25         39.29         18.95   o 
   4    -1   -16        592.36        624.05         41.22   o 
   4    -1   -15        111.25         91.96         14.03   o 
   4    -1   -14       1439.15       1488.06         54.30   o 
   4    -1   -13        267.08        241.26         21.74   o 
   4    -1   -12        225.13        240.53         20.94   o 
   4    -1   -11        119.26        109.15         14.55   o 
   4    -1   -10         40.57         43.29          8.16   o 
   4    -1    -9        215.25        208.43         16.59   o 
   4    -1    -8        648.40        637.20         28.41   o 
   4    -1    -7        504.62        492.86         23.38   o 
   4     0   -18         25.42         26.73         11.21   o 
   4     0   -16        610.18        582.27         40.55   o 
   4     0   -14       3391.34       3546.19         90.88   o 
   4     0   -12       2866.46       2956.22         77.51   o 
   4     0   -10          6.67         13.57          5.49   o 
   4     1   -19         49.60         24.95          9.66   o 
   4     1   -18        155.82        141.16         22.23   o 
   4     1   -17         33.25         33.22         17.53   o 
   4     1   -16        592.36        573.55         40.95   o 
   4     1   -15        111.25        110.34         16.35   o 
   4     1   -14       1439.16       1402.76         98.10   o 
   4     1   -13        267.08        249.13         23.80   o 
   4     1   -12        225.13        207.92         21.35   o 
   4     1   -11        119.26        125.69         17.44   o 
   4     1     1        133.46        125.86          7.33   o 
   4     1     2       5447.99       5330.96         64.53   o 
   4     2   -19        171.60        177.57         26.63   o 
   4     2   -18        162.38        165.93         24.88   o 
   4     2   -17        174.86        148.79         23.61   o 
   4     2   -16         87.14         84.24         15.40   o 
   4     2   -15        230.59        209.79         26.05   o 
   4     2   -14          9.49          9.30         10.92   o 
   4     2   -13         17.97         18.60          7.94   o 
   4     2   -12         62.97         50.52         14.95   o 
   4     3   -19         13.23          5.88         11.36   o 
   4     3   -18        114.10        110.81         18.81   o 
   4     3   -17        127.74        131.99         20.22   o 
   4     3   -16          5.90          8.38          9.17   o 
   4     3   -15         43.53         53.80         13.37   o
[truncated: 7,298 more chars]
