# Supplementary material for: Charge density studies of multicentre two-electron bonding of an anion radical at non-ambient temperature and pressure
Source: IUCrJ. 2021 Jun 12;8(Pt 4):644–54. doi: 10.1107/S2052252521005273 (PMC8256703; doi:10.1107/S2052252521005273)
Supplement: Supplementary file 11 [file m-08-00644-sup11.hkl]

 
# fcf, LIST 4 option, 
# notice sigma(Iobs) is replaced by sigmaw(Iobs)
# where in the weighting scheme, Weight(hkl) = 1/sigmaw^2 )
# Weight(hkl) =   1/sigma^2
# Input diffraction data were   Ihkl
# Structure was refined vs Ihkl
# written by  MoPro v20.01 

data_340K
_shelx_title ' written by MoPro v20.01'
_shelx_refln_list_code        4
_shelx_F_calc_maximum      211.00
_exptl_crystal_F_000       700.00
_reflns_d_resolution_high  0.8417

loop_
 _symmetry_equiv_pos_as_xyz
'x, y, z'
'-x+1/2, y+1/2, -z+1/2'
'-x, -y, -z'
'x+1/2, -y+1/2, z+1/2'

_cell_length_a     6.9337
_cell_length_b    10.1217
_cell_length_c    20.5990
_cell_angle_alpha  90.000
_cell_angle_beta   94.713
_cell_angle_gamma  90.000


loop_ 
 _refln_index_h 
 _refln_index_k 
 _refln_index_l 
 _refln_F_squared_calc 
 _refln_F_squared_meas 
 _refln_F_squared_sigma
 _refln_observed_status
   0     3     2       1108.35       1128.95         19.67   o 
   0     3     1          0.01          0.37         19.60   o 
   0     2     5       5994.89       5988.59         43.79   o 
   0     2     4         12.36          9.68          2.50   o 
  -1     2     4       2715.97       2761.54        236.66   o 
  -1     2     3       2152.59       2110.81        199.79   o 
   0     2     3       3245.67       3251.67         28.77   o 
   0     2     2       2554.63       2563.06         31.34   o 
  -1     2     2       5005.92       5194.71        295.44   o 
  -1     2     1        568.55        604.94        109.18   o 
   0     2     1         98.92        102.81          4.96   o 
   0     2     0       1536.63       1506.32        143.80   o 
   1     2     0       1775.94       1910.72        179.60   o 
   1     2     1       2768.78       2874.70        219.49   o 
   1     2     2       5578.77       5713.95        315.28   o 
   1     2     3       7863.30       7957.23        385.94   o 
   0     1     6        140.39        137.71          4.34   o 
   0     1     5      10560.07      10341.21        102.29   o 
   1     1     5       1925.67       1958.33        202.50   o 
   1     1     4       1075.76       1039.85        142.12   o 
   0     1     4         79.40         76.45          2.91   o 
   0     1     3       2010.55       2053.91         19.72   o 
   1     1     3       1893.35       2094.98        182.49   o 
   1     1     2          3.02         11.47         19.61   o 
   0     1     2        329.58        303.08          8.16   o 
   0     1     1       2243.53       2306.93         16.36   o 
   1     1     1       7151.41       7776.36        303.57   o 
   2     1     1       6924.59       7574.91        393.57   o 
   2     1     0       7008.70       8022.92        400.34   o 
   1     1     0       3208.59       3599.36        203.57   o 
  -1     1     1        963.38       1085.96        119.66   o 
  -2     1     1        986.72       1016.05        150.38   o 
  -2     1     2        207.73        241.58         59.49   o 
  -1     1     2       1898.31       2106.57        166.52   o 
  -1     1     3        134.12        130.73         31.49   o 
  -1     1     4        539.29        575.48        106.13   o 
  -1     1     5       5346.84       5346.46        317.87   o 
   0     0     6       1551.24       1552.47         22.02   o 
  -1     0     5       3683.74       3445.52        248.57   o 
   0     0     4       2982.05       2959.18         24.38   o 
  -1     0     3       2085.66       2002.05        163.04   o 
   0     0     2       5451.63       5447.18         23.03   o 
  -2     0     2        182.53        192.46         10.00   o 
  -1     0     1        661.14        646.02         23.98   o 
   2     0     0      24990.59      27872.28        714.93   o 
   1     0     1       1196.86       1359.25        123.53   o 
   2     0     2      89240.42     101249.80       5497.50   o 
   1     0     3       1902.16       1992.67        169.01   o 
   1     0     5        171.10        227.94         57.43   o 
   0     4     1         70.47         56.17          6.07   o 
   0     4     0        468.25        401.28         96.57   o 
   0     3     5       2422.64       2496.93         32.10   o 
   1     3     4        745.13        769.86        147.30   o 
   0     3     4        746.65        735.45         21.40   o 
   0     3     3       4913.19       4938.35         40.84   o 
   1     3     3       9580.05       9683.40        480.42   o 
   1     3     2       1659.30       1786.65        207.22   o 
   1     3     1      14700.65      15319.33        575.41   o 
   1     3     0       3044.42       3174.91        264.34   o 
  -1     3     1       2054.94       2145.47        217.73   o 
  -1     3     2       2883.55       3025.73        260.19   o 
  -1     3     3      16584.89      16218.88        610.90   o 
  -1     3     4        886.02        875.46        152.34   o 
   0     2     7       6251.41       6213.66         50.41   o 
   0     2     6          3.74          5.19          4.68   o 
  -1     2     6       2616.25       2507.54        251.07   o 
  -1     2     5       3096.63       3041.46        261.00   o 
  -2     2     4         28.58         34.56         21.58   o 
  -2     2     3       4304.34       4471.14        332.45   o 
  -2     2     2          2.72          2.91         20.33   o 
  -2     2     1        142.20        145.47         32.85   o 
   2     2     0         62.41         95.06         26.66   o 
   2     2     1        152.89        170.14         40.03   o 
   2     2     2       1150.77       1186.09        179.84   o 
   2     2     3        193.49        211.86         46.90   o 
   1     2     4        480.09        461.60        109.33   o 
   1     2     5        202.50        191.82         49.00   o 
   1     2     6       2278.76       2301.42        245.93   o 
   0     1     7       3598.93       3545.94         63.37   o 
   1     1     7       1545.27       1541.46        205.20   o 
   1     1     6       2014.61       2022.43        218.18   o 
   2     1     4         52.27         57.58         25.01   o 
   2     1     3       4617.17       5012.15        339.87   o 
   2     1     2       6937.15       7696.37        412.09   o 
  -2     1     3       1429.28       1556.03        188.38   o 
  -2     1     4        135.99        141.41         29.35   o 
  -2     1     5       6530.53       6415.14        399.97   o 
  -1     1     6        293.76        340.87         84.27   o 
  -1     1     7       5645.21       5466.42        367.50   o 
   0     0     8      23723.61      23393.43         96.40   o 
  -1     0     7       1731.12       1586.25        199.53   o 
  -2     0     6      15267.19      14573.46        613.98   o 
  -2     0     4       1662.55       1589.72        190.56   o 
   2     0     3          0.00          2.97         58.86   o 
   2     0     4      11390.73      11993.22        531.68   o 
   1     0     7         19.26         20.52         21.18   o 
   0     4     4       4929.88       4975.51         47.97   o 
  -1     4     3        754.92        753.11        156.82   o 
   0     4     3        418.25        407.40         12.88   o 
   0     4     2        270.04        278.38          8.05   o 
  -1     4     2         79.35         76.54         26.08   o 
  -1     4     1        207.17        266.83         61.47   o 
   1     4     0       6592.86       6645.03        431.57   o 
   1     4     1       1377.36       1488.41        211.34   o 
   1     4     2      14166.35      14106.37        637.66   o 
   1     4     3        216.94        205.81         49.61   o 
   0     3     7        236.45        250.14          7.11   o 
   1     3     6         94.02         92.47         29.17   o 
   0     3     6        135.28        136.43          4.21   o 
   1     3     5       4221.98       4213.08        344.30   o 
   2     3     3         44.67         40.84         24.31   o 
   2     3     2       1482.56       1449.43        209.06   o 
   2     3     1        640.17        665.30        144.42   o 
   2     3     0        367.59        384.83         97.32   o 
  -2     3     1        532.88        572.35        134.19   o 
  -2     3     2        154.75        170.02         37.93   o 
  -2     3     3        570.89        593.21        138.65   o 
  -2     3     4       1150.72       1110.06        188.69   o 
  -1     3     5       1895.60       1860.66        226.79   o 
  -1     3     6        131.31        133.07         32.54   o 
   0     2     8       5316.98       5221.03         69.40   o 
  -1     2     8       3073.57       3095.97        307.51   o 
  -1     2     7        582.95        592.90        132.73   o 
  -2     2     6       3912.28       3858.41        340.21   o 
  -2     2     5         30.67         32.76         23.18   o 
   2     2     4        579.19        566.73        118.17   o 
   2     2     5       1442.76       1443.58        211.29   o 
   1     2     7       1165.73       1136.86        185.65   o 
   0     1     9        407.93        401.43         11.66   o 
   1     1     8        325.91        347.80         79.07   o 
   0     1     8          7.93         11.54          2.54   o 
   2     1     6        276.75        271.39         63.71   o 
   2     1     5        593.68        631.35        137.73   o 
   3     1     1        413.56        466.80        111.94   o 
   3     1     0        191.47        203.62         47.66   o 
  -3     1     1         11.16         11.92         21.26   o 
  -3     1     2        476.65        521.55        116.15   o 
  -2     1     6       4692.81       4239.76        340.60   o 
  -2     1     7          4.89          4.05         20.81   o 
  -1     1     8         22.29          2.50         55.82   o 
  -1     0     9        213.57        218.54         54.59   o 
  -3     0     3       1324.11       1310.93         72.13   o 
  -3     0     1        349.69        399.03        100.41   o 
   3     0     1       3788.32       4383.47        359.58   o 
   2     0     6         54.66         52.01         24.17   o 
   0     5     1       5996.99       5925.20        109.19   o 
   0     4     6       2319.58       2351.11         35.52   o 
  -1     4     5          0.67          1.46         19.12   o 
   0     4     5          5.88          4.13          4.99   o 
  -1     4     4        143.82        151.04         36.85   o 
  -2     4     2       1032.95       1041.44        192.44   o 
  -2     4     1       1058.19       1117.97        197.98   o 
   2     4     0        104.52        106.99         31.77   o 
   2     4     1       2430.57       2470.74        291.64   o 
   1     4     4          2.82          1.86         20.15   o 
   1     4     5       1634.30       1578.24        234.99   o 
   0     3     8        505.62        496.32         14.65   o 
   1     3     7       1838.32       1865.59        251.54   o 
   2     3     5        465.17        476.42        118.33   o 
   2     3     4        946.43       1017.01        190.00   o 
  -2     3     5         42.49         40.71         23.62   o 
  -2     3     6        624.64        625.58        132.00   o 
  -1     3     7       1720.53       1763.66        238.82   o 
  -1     3     8        298.41        288.80         68.04   o 
  -1     2     9         94.23         90.11         29.78   o 
   0     2     9        700.83        698.63         19.66   o 
  -2     2     7        331.80        323.93         78.23   o 
  -3     2     4       1182.50       1221.33        211.56   o 
  -3     2     3       3853.33       3980.23        365.57   o 
  -3     2     2        879.07        935.45        179.98   o 
  -3     2     1        604.05        607.45        130.11   o 
   3     2     0        361.73        416.60         97.93   o 
   3     2     1        657.63        760.18        161.61   o 
   3     2     2         59.55         75.50         26.91   o 
   2     2     6         28.94         21.65         20.82   o 
   1     2     8        679.80        668.29        153.46   o 
   0     1    10       1842.93       1848.16         31.94   o 
   1     1     9       2321.55       2211.31        273.71   o 
   2     1     7       1011.53       1020.18        187.76   o 
   3     1     4        515.31        539.95        125.71   o 
   3     1     3        439.29        519.85        121.11   o 
   3     1     2        174.93        193.36         45.83   o 
  -3     1     3        460.23        480.61        114.17   o 
  -3     1     4        793.94        846.77        171.19   o 
  -3     1     5        426.55        433.90        101.16   o 
  -2     1     8       2033.24       1967.56        256.14   o 
  -1     1     9         94.22         84.58         27.36   o 
   0     0    10        902.24        906.73         22.36   o 
  -2     0     8        931.70        902.36        173.13   o 
  -3     0     5        616.69        567.68        126.53   o 
   3     0     3      13099.80      13810.99        659.17   o 
   1     0     9       6114.65       5945.60        436.23   o 
   0     5     3       1278.84       1257.87         27.11   o 
   1     5     3          8.51         13.27         23.75   o 
   1     5     2        485.91        445.70        106.80   o 
   0     5     2          4.93          2.05         55.57   o 
   1     5     1       1997.32       1905.78        264.88   o 
   1     5     0       1210.69       1179.34        209.06   o 
  -1     5     1        913.84        905.39        185.25   o 
  -1     5     2        359.37        416.00        102.37   o 
  -1     5     3        610.68        595.07        133.15   o 
  -1     4     7        194.69        191.42         49.00   o 
   0     4     7        891.39        906.17         23.02   o 
  -1     4     6        629.66        628.22        134.31   o 
  -2     4     5        133.28        126.47         34.58   o 
  -2     4     4       2937.07       3076.88        333.15   o 
  -2     4     3        741.93        744.66        166.86   o 
   2     4     2          3.93          2.05         54.42   o 
   2     4     3        129.28        130.60         34.95   o 
   2     4     4         34.46         33.20         26.04   o 
   1     4     6       1303.93       1269.79        216.61   o 
   0     3     9        234.03        237.95          7.25   o 
   1     3     8          7.67          0.53         60.38   o 
   2     3     6       2750.00       2649.66        308.91   o 
   3     3     1        616.22        623.97        140.01   o 
   3     3     0        247.24        241.98         58.08   o 
  -3     3     1       3804.96       4139.92        389.05   o 
  -3     3     2         65.12         62.02         29.66   o 
  -3     3     3        660.57        663.92        143.60   o 
  -2     3     7         73.50         69.81         30.06   o 
  -1     3     9         45.57         39.86         26.20   o 
   0     2    10       2247.69       2229.80         36.35   o 
  -1     2    10       3788.85       3640.72        365.03   o 
  -2     2     8       1810.35       1735.09        246.89   o 
  -3     2     6       1750.27       1722.02        259.41   o 
  -3     2     5        878.36        925.44        190.34   o 
   3     2     3        214.83        235.73         53.68   o 
   3     2     4        617.19        636.26        139.27   o 
   2     2     7        169.62        159.94         37.66   o 
   1     2     9         90.68        104.44         32.82   o 
   1     1    10       1670.22       1727.08        253.91   o 
   2     1     8       1374.57       1420.84        229.64   o 
   3     1     5         24.91         23.64         25.56   o 
  -3     1     6        424.62        419.18         99.82   o 
  -3     1     7        231.10        211.39         52.06   o 
  -2     1     9       1301.81       1282.72        219.89   o 
  -1     1    10        608.15        566.76        128.20   o 
  -3     0     7       3466.96       3365.41        350.98   o 
   2     0     8        229.03        244.60         60.52   o 
   0     5     6        441.45        448.32         13.78   o 
   0     5     5         22.61         28.60          3.13   o 
   1     5     5       1720.02       1724.04        266.50   o 
   1     5     4         72.72         92.41         32.86   o 
   2     5     0       1059.09       1003.13        207.12   o 
  -2     5     1        254.04        290.43         72.36   o 
  -1     5     4       1664.68       1613.14        249.51   o 
  -1     5     5          2.11          3.40         21.88   o 
   0     4     8        705.01        678.76         20.20   o 
  -1     4     8       4686.36       4613.28        428.98   o 
  -2     4     6        100.17        106.52         33.93   o 
   1     3     9       1276.89       1292.21        225.42   o 
   2     3     7       1207.31       1163.87        220.57   o 
   3     3     4         32.43         27.13         26.61   o 
   3     3     3       3685.81       3847.03        388.62   o 
   3     3     2        839.61        794.93        180.67   o 
  -3     3     4        552.71        617.51        139.43   o 
  -3     3     5       1676.47       1798.31        267.29   o 
  -2     3     8       1024.37       1003.01        202.49   o 
   0     2    11       1149.56       1141.75         27.47   o 
  -2     2     9          4.11          5.55         20.28   o 
  -3     2     7         15.26         13.46         23.18   o 
   3     2     5        426.07        439.61         99.67   o 
   2     2     8        469.33        507.87        124.70   o 
   1     2    10       1042.62       1034.45        205.04   o 
   0     1    11        192.36        191.13          5.58   o 
   2     1     9        291.84        290.57         67.92   o 
   3     1     6        147.72        156.36         37.44   o 
  -3     1     8        216.28        200.49         45.74   o 
  -2     1    10       1246.21       1187.54        216.24   o 
  -1     1    11        513.81        536.37        130.11   o 
  -1     0    11         98.91         92.96         30.99   o 
  -2     0    10       1944.55       1760.40        265.39   o 
   1     0    11        180.46        166.06         38.37   o 
   0     6     2         41.46         38.06          3.37   o 
   0     6     0        273.54        313.83         78.50   o 
   0     6     1          2.61          2.47         49.32   o 
   0     5     7        687.56        691.71         19.20   o 
   1     5     6       2953.92       2902.99        351.53   o 
   2     5     3        630.09        632.78        149.33   o 
   2     5     2       1206.21       1145.48        226.96   o 
   2     5     1       7748.41       7690.42        558.34   o 
  -2     5     2       1678.64       1617.88        261.59   o 
  -2     5     3        178.37        184.99         47.75   o 
  -2     5     4        473.75        486.18        117.75   o 
  -1     5     6        294.36        294.95         67.21   o 
  -1     4     9        307.98        306.75         72.54   o 
   0     4     9        287.61        287.73          8.81   o 
  -2     4     7         31.47         41.44         25.34   o 
  -3     4     3        875.52        808.47        168.45   o 
  -3     4     2        204.83        228.27         49.97   o 
  -3     4     1       1850.98       1746.84        272.69   o 
   3     4     0         26.57         23.24         26.36   o 
   3     4     1         19.54         20.30         26.15   o 
   3     4     2       2135.37       2154.73        308.32   o 
   2     4     6       1382.98       1373.81        241.41   o 
   1     4     8       1720.52       1741.96        269.73   o 
   2     3     8         48.03         47.07         27.01   o 
   3     3     5        376.38        391.88         92.32   o 
  -3     3     6         70.15         68.99         30.17   o 
  -2     3     9        571.42        567.43        124.73   o 
  -1     3    10       2761.68       2631.54        328.94   o 
  -1     2    11        125.53        132.82         37.22   o 
  -2     2    10        283.52        283.78         67.64   o 
  -3     2     8       3618.22       3522.59        386.61   o 
   3     2     6        101.90        102.18         35.19   o 
   2     2     9       1983.19       1947.36        287.88   o 
   1     2    11        424.43        445.40        111.77   o 
   1     1    11         75.51         71.28         30.24   o 
   2     1    10        445.88        429.15        102.21   o 
   3     1     7        675.48        641.98        147.52   o 
   4     1     1        167.78        233.20         57.26   o 
   4     1     0        341.04        330.80         83.38   o 
  -4     1     1        358.69        361.33         22.40   o 
  -4     1     2          2.83          5.17         23.20   o 
  -4     1     3        183.76        194.57         46.45   o 
  -3     1     9        311.92        333.87         81.95   o 
  -2     1    11        953.29        911.92        198.70   o 
  -1     1    12         23.87         29.81         25.74   o 
   0     1    12          1.39          7.27         21.61   o 
   0     0    12       1722.75       1709.52         33.28   o 
  -3     0     9         18.02         19.40         24.12   o 
  -4     0     4       1645.68       1563.48        256.33   o 
  -4     0     2        377.62        367.58         92.09   o 
   4     0     0        271.78        290.33         65.98   o 
   4     0     2       4036.25       3848.87        400.91   o 
   2     0    10       4868.99       5031.88        454.22   o 
   4     1     2       5364.92       5603.42        491.15   o 
  -4     1     4       2295.74       2652.57        108.31   o 
   0     6     4        522.62        517.99         15.51   o 
  -1     6     3        458.99        457.85        107.82   o 
   0     6     3         53.25         52.57          3.76   o 
  -1     6     2        209.83        195.94         49.28   o 
  -1     6     1         40.85         34.48         27.14   o 
   1     6     0       2840.05       2857.14        357.82   o 
   1     6     1        245.63        247.80         57.57   o 
   1     6     2        641.97        639.49        156.47   o 
   1     6     3        157.48        133.66         38.32   o 
   0     5     8        182.07        182.84          5.58   o 
   1     5     7         11.29          8.52         25.84   o 
   2     5     5        694.93        725.61        164.62   o 
   2     5     4        763.15        820.97        195.29   o 
  -2     5     5        495.93        480.62        119.18   o 
  -2     5     6        107.11        116.38         38.18   o 
  -1     5     7         83.03         73.15         32.35   o 
   0     4    10        167.04        163.25          5.29   o 
  -2     4     8         46.28         51.15         30.00   o 
  -3     4     5         82.50         84.11         33.22   o 
  -3     4     4        265.65        287.09         62.90   o 
   3     4     3          0.09          1.93         60.96   o 
   3     4     4       1743.82       1795.84        293.24   o 
   2     4     7         12.18         13.22         24.88   o 
   1     4     9         64.56         73.95         31.75   o 
   0     3    11        206.65        213.55          6.75   o 
   2     3     9         26.20         26.07         27.01   o 
   3     3     6       1039.93       1058.46        225.82   o 
  -3     3     7         45.36         38.38         29.41   o 
  -2     3    10        108.10        103.71         36.01   o 
  -1     3    11        377.95        380.33         90.82   o 
   0     2    12        480.49        468.13         13.38   o 
  -1     2    12       1864.96       1788.42        284.36   o 
  -2     2    11        421.76        395.29         92.03   o 
  -3     2     9         23.02         18.77         25.76   o 
  -4     2     4       1018.98       1063.21        223.47   o 
  -4     2     3        265.70        272.86         64.90   o 
  -4     2     2          0.01          1.89         58.37   o 
  -4     2     1       2049.45       2133.68        305.18   o 
   4     2     0        180.77        165.29         42.09   o 
   4     2     1        122.19        122.19         39.10   o 
   4     2     2        203.27        208.18         53.13   o 
   3     2     7        352.30        360.14         88.87   o 
   2     2    10       1357.72       1377.63        247.44   o 
   1     1    12        114.07        129.33         38.37   o 
   3     1     8       1693.88       1573.26        267.39   o 
   4     1     3        127.68        119.57         40.39   o 
  -4     1     5         52.41         56.61         32.36   o 
  -2     0    12         21.56         37.98         27.07   o 
  -4     0     6        322.10        335.31         76.59   o 
   4     0     3          0.00          1.27         73.63   o 
   4     0     4       9946.25      10172.27        673.57   o 
  -1     6     5        199.22        248.42         58.62   o 
   0     6     5        660.63        650.01         19.85   o 
  -1     6     4          0.89          4.42         22.53   o 
   1     5     8         65.36         67.39         32.48   o 
   2     5     6         37.38         28.37         28.81   o 
   3     5     0       1552.03       1641.10        287.43   o 
  -3     5     1         90.47         98.43         35.38   o 
  -2     5     7       2762.38       2640.45        361.12   o 
  -1     5     8        677.92        695.72        162.89   o 
  -1     4    10        311.55        273.96         62.79   o 
  -2     4     9        314.45        326.08         78.75   o 
  -3     4     6       2124.47       2206.79        320.94   o 
   3     4     5       1327.17       1370.88        259.71   o 
   2     4     8        848.74        855.25        179.75   o 
   1     4    10       1436.75       1360.88        264.99   o 
   0     3    12        755.27        742.32         21.11   o 
   1     3    11          3.63          1.46         22.42   o 
   2     3    10       1894.96       1802.37        298.62   o 
   3     3     7       1546.00       1624.19        280.88   o 
   4     3     1        203.00        224.32         54.52   o 
   4     3     0        132.63        156.16         41.75   o 
  -4     3     1         10.85         13.50         27.52   o 
  -4     3     2        886.80        935.24        223.65   o 
  -4     3     3          4.36          9.04         25.32   o 
  -3     3     8        374.22        359.45         88.98   o 
  -3     2    10       1398.44       1302.75        255.11   o 
  -4     2     6         25.09         20.06         27.39   o 
  -4     2     5        239.47        255.53         63.99   o 
   4     2     4         10.46         11.84         25.48   o 
   3     2     8        364.81        372.81         90.82   o 
   1     2    12        892.06        874.85        202.42   o 
   0     1    13       1012.48       1010.75         27.18   o 
   2     1    11        228.88        209.91         49.21   o 
   3     1     9        520.16        509.36        117.27   o 
   4     1     5       3458.77       3397.10        402.80   o 
   4     1     4       3310.62       3288.03        386.35   o 
  -4     1     6       3022.38       2850.61        362.96   o 
  -4     1     7        468.33        473.58        114.91   o 
  -3     1    10         21.57         15.70         26.07   o 
  -2     1    12        677.36        715.33        163.72   o 
  -1     1    13        481.09        471.92        111.27   o 
  -1     0    13        586.68        642.49        157.00   o 
   4     0     5          0.00          1.36         74.30   o 
   3     0     9        368.70        381.91         93.13   o 
   0     6     6        415.85        437.74         15.02   o 
  -1     6     6       2777.28       2788.41        372.61   o 
  -2     6     4        113.44        128.07         40.22   o 
  -2     6     3         43.41         35.61         31.21   o 
  -2     6     2        366.33        312.67         75.63   o 
  -2     6     1        253.45        293.23         69.89   o 
   2     6     0        134.76        113.67         38.83   o 
   2     6     1         32.20         23.87         28.84   o 
   2     6     2        421.83        427.50        112.65   o 
   2     6     3       2413.80       2456.30        352.53   o 
   1     6     5         94.17         80.74         33.41   o 
   0     5     9       2470.79       2492.70         43.67   o 
   2     5     7        177.41        168.08         44.94   o 
   3     5     3        631.68        594.56        143.65   o 
   3     5     2       2121.91       2200.07        335.06   o 
   3     5     1         75.65         66.98         34.68   o 
  -3     5     2        329.74        326.17         75.16   o 
  -3     5     3         78.80         69.48         34.59   o 
  -3     5     4        964.79       1001.84        228.70   o 
  -2     5     8        261.28        251.89         51.99   o 
  -1     5     9        203.77        219.58         53.14   o 
  -1     4    11        114.83        109.32         37.83   o 
   0     4    11         70.85         77.29          4.26   o 
  -2     4    10       1429.45       1476.25        272.53   o 
  -3     4     7         79.87         80.30         36.50   o 
   3     4     6         23.19         21.44         28.87   o 
   2     4     9        427.53        472.44        112.58   o 
   3     3     8         38.95         32.01         30.67   o 
   4     3     2         68.70         72.02         34.25   o 
  -4     3     4        284.62        308.02         70.88   o 
  -4     3     5         12.12         20.22         26.81   o 
  -3     3     9         98.48        114.49         37.01   o 
  -2     3    11        261.79        265.56         61.75   o 
  -1     3    12        545.58        496.08        123.22   o 
  -1     2    13       1180.72       1242.09        246.24   o 
   0     2    13        186.68        177.15          5.58   o 
  -2     2    12        520.02        533.35        129.93   o 
  -4     2     7         84.70         84.95         34.80   o 
   4     2     5        842.95        876.57        181.90   o 
   3     2     9        184.61        199.33         52.45   o 
   2     2    11       1473.98       1494.70        271.35   o 
   1     1    13       1244.83       1197.18        244.19   o 
   2     1    12         44.54         43.22         29.68   o 
   4     1     6        153.44        158.82         43.39   o 
  -4     1     8        651.57        584.13        139.36   o 
  -3     1    11          4.43          3.53         58.32   o 
  -3     0    11       1382.43       1319.07        260.13   o 
  -4     0     8        106.20        102.40         36.48   o 
   4     0     6        389.42        397.50         94.87   o 
   2     0    12        731.20        705.50        167.71   o 
   1     0    13         68.05         57.90         30.89   o 
   0     7     2         62.51         65.73          4.24   o 
   0     7     1       1300.59       1295.12         54.23   o 
  -1     6     7         44.34         46.99         34.65   o 
   0     6     7        398.51        387.05         11.67   o 
  -2     6     5          0.02          6.02         24.88   o 
   2     6     4        382.38        365.39         87.07   o 
   1     6     6        198.51        182.01         46.23   o 
   0     5    10         79.77         80.22          4.52   o 
   1     5     9         74.18         72.51         34.28   o 
   3     5     4       1250.44       1179.71        252.95   o 
  -1     5    10         12.42         14.32         26.87   o 
  -3     4     8        122.06        122.95         37.58   o 
  -4     4     2        294.87        306.74         69.96   o 
  -4     4     1         75.61         85.82         38.24   o 
   4     4     0        112.24        115.12         39.85   o 
   3     4     7        892.12        881.80        194.20   o 
   1     4    11        110.08        105.48         38.53   o 
   0     3    13        825.43        811.73         23.21   o 
   1     3    12       1264.36       1256.91        250.92   o 
   2     3    11        165.05        167.16         45.21   o 
   4     3     4        175.20        153.36         44.15   o 
  -4     3     6        413.75        420.08        102.45   o 
  -3     3    10        558.52        553.79        134.33   o 
  -1     3    13       2389.84       2298.42        347.70   o 
  -2     2    13          3.97          1.48         56.61   o 
  -3     2    11       1541.80       1441.90        279.78   o 
  -4     2     8         76.67         72.84         36.57   o 
   2     2    12        538.10        512.19        113.98   o 
   1     2    13         63.94         61.67         32.94   o 
   0     1    14        198.70        196.58          6.59   o 
   3     1    10        197.72        204.91         52.44   o 
   4     1     7          9.93          4.69         26.31   o 
  -2     1    13        808.18        724.86        171.05   o 
  -1     1    14         85.57         76.49         34.41   o 
   0     0    14          8.04          2.53          7.94   o 
   0     7     4         67.32         72.18          5.85   o 
   0     7     3        216.73        224.62          6.56   o 
   1     7     3       1172.44       1193.05        259.91   o 
   1     7     2         69.62         69.47         34.03   o 
   1     7     1       1059.98        982.33        203.23   o 
   1     7     0        506.93        482.63        111.91   o 
  -1     7     1       3078.87       3016.61        398.36   o 
  -1     7     2        122.06        106.48         39.42   o 
  -1     7     3        266.61        271.33         60.40   o 
   0     6     8        683.49        709.76         20.80   o 
  -1     6     8       1640.10       1517.57        285.74   o 
  -2     6     6       1595.67       1763.44        313.63   o 
   2     6     5        310.18        272.14         73.33   o 
   1     6     7        368.58        404.64         92.76   o 
   1     5    10        149.44        132.91         42.80   o 
   2     5     8         69.66         80.78         34.90   o 
   3     5     5        397.40        426.55         99.89   o 
  -3     5     6        991.53        899.76        197.31   o 
  -2     5     9         11.95          9.73         26.19   o 
   0     4    12       1462.31       1454.90         57.54   o 
  -1     4    12        164.15        172.69         46.94   o 
  -2     4    11        144.44        154.88         44.64   o 
  -3     4     9         78.07         72.39         35.27   o 
  -4     4     4          3.03          7.44         27.85   o 
  -4     4     3        326.19        319.19         81.81   o 
   4     4     1        645.22        651.66        154.60   o 
   4     4     2          2.89          0.00         68.80   o 
   3     4     8         11.72         12.89         26.49   o 
   2     4    10        423.05        394.87         95.43   o 
   3     3     9         43.83         47.46         33.03   o 
   4     3     5         28.26         25.48         29.48   o 
  -4     3     7         21.33          3.01         74.38   o 
   0     2    14        182.05        182.49          5.85   o 
  -1     2    14          0.77          2.26         59.79   o 
   4     2     7        324.09        310.60         69.12   o 
   3     2    10          0.39          5.09         24.36   o 
   1     1    14        283.93        267.44         68.26   o 
   3     1    11        165.71        156.33         44.21   o 
  -4     1     9        202.91        184.33         47.86   o 
  -3     1    12        118.35        116.04         39.41   o 
  -2     0    14       3705.68       3743.14        445.44   o 
  -5     0     1        411.38        428.76        102.18   o 
   4     0     8          0.97          2.07         25.87   o 
   3     0    11       1845.21       1801.12        310.58   o 
   0     7     5        152.70        148.38          5.59   o 
   1     7     4        150.93        156.46         45.86   o 
  -1     7     4         77.72         87.95         38.43   o 
  -1     7     5        860.63        819.07        196.43   o 
   0     6     9         93.42         84.01          4.88   o 
  -2     6     7        271.47        268.65         59.78   o 
  -3     6     3         26.48         21.31         32.28   o 
  -3     6     2        156.79        146.33         44.46   o 
  -3     6     1        281.97        270.37         65.21   o 
   3     6     0         15.73         16.90         27.23   o 
   3     6     1         23.49         19.17         28.36   o 
   1     6     8        935.02        925.53        203.21   o 
   0     5    11         30.31         29.26          3.82   o 
   2     5     9        714.12        735.54        165.33   o 
   3     5     6         56.95         43.53         33.93   o 
  -3     5     7         17.79         16.48         31.10   o 
  -2     5    10          2.32          0.81         26.92   o 
  -1     5    11        850.98        786.80        191.34   o 
  -4     4     6         21.59         19.68         30.55   o 
  -4     4     5        680.90        711.59        182.26   o 
   4     4     3        656.44        657.47        152.85   o 
   4     4     4        200.55        194.49         50.54   o 
   2     4    11        306.48        305.83         76.58   o 
   1     4    12        292.56        266.23         58.89   o 
   0     3    14         22.91         25.38          3.68   o 
   1     3    13        199.57        218.23         49.43   o 
   2     3    12        199.82        217.35         51.52   o 
   3     3    10        202.77        203.19         51.15   o 
   4     3     6        894.34        903.31        199.44   o 
  -4     3     8         10.43          6.75         27.73   o 
  -3     3    11       1650.70       1557.79        297.78   o 
  -2     3    13         97.43         96.42         38.50   o 
  -3     2    12          6.36         12.45         25.09   o 
  -4     2     9        716.65        681.35        173.92   o 
   3     2    11        293.55        263.84         67.10   o 
   1     2    14        780.41        739.23        177.11   o 
   0     1    15        125.40        120.95          5.22   o 
   2     1    13         12.33         12.40         24.88   o 
   5     1     1          3.95          3.56         28.19   o 
   5     1     0         89.50         95.35         42.18   o 
  -5     1     1         20.57         24.36         31.60   o 
  -5     1     2       1096.63       1084.04         72.64   o 
  -5     1     3         17.61         21.02         31.29   o 
  -5     1     4        235.04        229.06         55.09   o 
  -4     1    10         34.30         33.97         32.73   o 
  -2     1    14         32.29         29.71         30.64   o 
  -1     1    15       3150.57       3101.14        415.32   o 
  -1     0    15       4019.58       4306.81        484.71   o 
  -3     0    13        124.48        175.83         48.55   o 
  -4     0    10         13.70          3.50         26.15   o 
  -5     0     3         15.28         17.93         27.10   o 
   5     0     1        384.38        394.81         91.96   o 
  -1     7     6        542.80        521.21        120.10   o 
   4     5     0        105.88        105.90         41.90   o 
  -4     5     1          0.30          2.48         73.20   o 
  -4     5     2       1204.28       1150.82        265.44   o 
  -1     2    15         32.03         34.18         32.90   o 
  -5     2     4        654.92        676.23        165.09   o 
   4     1     9         62.49         60.27         37.25   o 
  -4     1    11        119.47        148.99         45.26   o 
   0     7     6          0.43          2.82          6.58   o 
   1     7     5        802.79        768.12        184.36   o 
   2     7     2        226.99        208.53         53.11   o 
   2     7     1        248.97        247.40         57.71   o 
   2     7     0         16.79         25.06         29.75   o 
  -2     7     1         17.09         22.91         29.56   o 
  -2     7     2         45.52         46.34         32.80   o 
  -2     7     3        235.13        245.91         59.17   o 
  -1     6     9         25.74         33.49         29.60   o 
  -2     6     8       2028.04       2093.31        350.13   o 
  -3     6     4        595.78        567.61        135.04   o 
   3     6     2        217.01        211.51         52.29   o 
   3     6     3        460.12        494.38        120.35   o 
   2     6     7        392.85        394.12        105.02   o 
   1     6     9       1316.34       1439.03        300.14   o 
   1     5    11          5.11         10.47         24.62   o 
   3     5     7         40.46         46.86         33.62   o 
  -3     5     8        716.86        715.19        162.03   o 
  -1     4    13         69.31         70.83         35.02   o 
   0     4    13        159.94        160.39          5.92   o 
  -2     4    12        838.82        821.93        193.05   o 
  -4     4     7         31.17         24.37         31.77   o 
   4     4     5        631.07        627.54        157.78   o 
   4     3     7        112.64        119.49         44.29   o 
  -4     3     9        179.62        200.22         51.47   o 
  -3     3    12        300.99        291.91         71.35   o 
  -1     3    14          4.81          2.65         25.70   o 
   0     2    15         38.83         32.16          3.95   o 
  -2     2    14       1045.06       1047.39        245.20   o 
  -4     2    10          0.02          2.27         25.31   o 
  -5     2     3         30.34         38.04         33.65   o 
  -5     2     1        596.77        591.56        135.41   o 
   5     2     0        171.12        177.10         47.57   o 
   5     2     1        239.64        229.45         57.61   o 
   4     2     8          1.39          5.07         27.00   o 
   2     2    13       1606.10       1567.79        301.32   o 
   5     1     3        255.65        281.29         71.24   o 
   5     1     2          0.97          4.69         28.03   o 
  -3     1    13       1859.11       1796.25        316.40   o 
  -5     0     5        553.20        536.42        119.46   o 
   5     0     3       2044.49       2111.36        347.97   o 
   1     0    15       1437.72       1492.56        298.74   o 
   0     7     7       1854.65       1846.81         41.38   o 
   1     7     6        127.15        149.66         45.04   o 
   2     7     3       1645.95       1704.41        313.07   o 
  -2     7     4        259.46        252.92         59.92   o 
  -1     7     7       2910.13       2959.85        415.16   o 
   0     6    10       1978.16       1942.20         42.99   o 
  -1     6    10        389.05        395.45         95.39   o 
  -2     6     9       1207.88       1224.62        280.05   o 
  -3     6     6        840.59        836.02        200.47   o 
   3     6     4        352.43        368.27         79.81   o 
   2     6     8          3.32          5.68         29.19   o 
   0     5    12         52.45         44.54          6.54   o 
   2     5    10        114.69        108.57         43.34   o 
   4     5     2         66.98         48.21         37.25   o 
   4     5     1        223.68        203.87         53.52   o 
  -4     5     3        380.56        385.25         90.62   o 
  -4     5     4        128.50        148.83         47.40   o 
  -3     5     9         25.84         15.44         28.80   o 
  -2     5    11         38.39         37.46         31.57   o 
  -1     5    12         58.14         60.23         36.24   o 
  -3     4    11        624.47        657.48        157.97   o 
  -4     4     8        656.53        663.83        158.84   o 
   4     4     6         19.07         20.73         31.48   o 
   1     4    13        797.65        752.85        169.83   o 
   1     3    14          5.28          6.81         26.76   o 
   2     3    13        149.49        149.39         48.57   o 
   3     3    11        436.96        435.45        105.52   o 
  -5     3     1          2.32          2.41         31.76   o 
  -2     3    14         31.66         37.16         33.33   o 
  -3     2    13         10.44         10.78         27.41   o 
  -5     2     5        797.99        879.81        204.45   o 
   5     2     2         50.71         43.57         34.97   o 
   5     2     3        330.02        354.39         90.71   o 
   4     2     9        232.34        221.90         57.03   o 
   1     1    15        179.95        188.72         49.87   o 
   2     1    14         21.30         15.47         29.26   o 
   3     1    12         55.83         50.79         34.56   o 
   5     1     4        120.93        115.70         44.73   o 
  -5     1     6        104.01         98.95         38.44   o 
  -2     1    15       1134.39       1240.81        274.29   o 
   0     0    16       3231.07       3186.46         66.77   o 
  -5     0     7         90.10         82.39         37.73   o 
   2     0    14         48.76         51.20         33.11   o 
   0     8     2        243.12        248.34          9.35   o 
   0     8     1          8.47          2.13          8.31   o 
   0     7     8        280.45        275.39          8.96   o 
   1     7     7        941.70        849.94        202.02   o 
   2     7     5        528.97        549.65        136.52   o 
   2     7     4        377.74        361.72         84.71   o 
  -2     7     5       2390.19       2534.61        383.05   o 
  -3     6     7        508.00        528.81        128.17   o 
   3     6     5        116.37        108.72         41.91   o 
   1     6    10        886.62        852.45        205.63   o 
   1     5    12          0.03          3.17         26.52   o 
   3     5     8       1216.66       1302.38        288.37   o 
   4     5     3        466.52        468.23        108.20   o 
  -4     5     5        205.42        196.85         51.74   o 
  -3     5    10         79.86         92.18         38.98   o 
   0     4    14        861.61        849.90         25.40   o 
  -1     4    14         22.50         19.61         30.55   o 
  -2     4    13         72.53         79.52         38.47   o 
   3     4    10         45.48         55.54         34.82   o 
   2     4    12          3.53          0.00         66.46   o 
   0     3    15          9.64          6.75          3.55   o 
   4     3     8        234.38        225.97         55.32   o 
   5     3     2         30.64         26.40         33.81   o 
   5     3     1        485.26        489.83        108.08   o 
   5     3     0        379.25        398.35         99.09   o 
  -5     3     2         27.15         31.19         32.50   o 
  -5     3     3       1132.39       1206.69        278.26   o 
  -5     3     4         10.83         19.03         32.97   o 
  -4     3    10        680.18        660.89        162.23   o 
  -3     3    13          1.85          1.74         68.81   o 
  -1     3    15         90.34         83.98         38.65   o 
  -2     2    15        140.25        130.43         45.66   o 
  -4     2    11        271.08        257.41         57.57   o 
  -5     2     6        821.81        877.59        204.01   o 
   3     2    12         75.51         73.95         39.55   o 
   2     2    14         48.04         42.34         33.67   o 
   1     2    15         26.04         28.73         29.89   o 
   0     1    16        670.76        669.08         20.35   o 
   4     1    10       1314.52       1241.73        280.46   o 
   5     1     5         48.75         41.12         35.27   o 
  -5     1     7        279.76        285.20         73.87   o 
  -4     1    12        217.73        195.02         51.57   o 
  -3     1    14        369.91        371.64         89.82   o 
  -1     1    16        112.20        103.74         44.37   o 
  -4     0    12       2438.42       2433.36        384.99   o 
   5     0     5       2878.06       2952.06        421.23   o 
   4     0    10         76.57         88.18         40.25   o 
   3     0    13          8.86          6.26         26.10   o 
   0     8     3        252.56        251.36          7.12   o 
  -1     8     2        677.86        747.17        172.79   o 
  -1     8     1        153.29        149.89         46.95   o 
   1     8     0         40.78         61.44         36.74   o 
   1     8     1         37.09         40.09         33.71   o 
   1     8     2         61.52         21.29         30.99   o 
   1     7     8       1216.73       1189.08        281.61   o 
   2     7     6         68.65         59.88         36.19   o 
  -1     7     8        148.57        161.45         50.80   o 
  -1     6    11          8.71          8.44         28.84   o 
   0     6    11        485.53        491.07         14.74   o 
  -2     6    10        184.70        196.55         53.42   o 
   3     6     6        129.92        122.56         45.95   o 
   2     6     9       2114.44       2036.90        367.47   o 
   0     5    13        173.21        168.90          6.75   o 
   2     5    11        233.08        216.12         55.40   o 
   3     5     9         82.45         85.06         42.45   o 
   4     5     4        162.52        163.05         49.08   o 
  -4     5     6        295.22        301.27         71.23   o 
  -2     5    12        363.72        347.56         83.03   o 
  -1     5    13         54.52         51.40         35.22   o 
  -3     4    12        135.08        140.91         47.03   o 
  -4     4     9         36.56         33.81         33.65   o 
   4     4     7        324.03        314.03         77.99   o 
   1     4    14        198.14        207.25         54.83   o 
   1     3    15        920.30        867.10        211.76   o 
   3     3    12        345.43        326.52         77.88   o 
   5     3     3          2.51          4.13         28.34   o 
  -5     3     5         22.20         24.04         35.23   o 
  -4     3    11         25.15         25.93         32.29   o 
   0     2    16        533.47        547.32         18.98   o 
  -1     2    16         60.92         67.76         36.76   o 
  -3     2    14         63.13         66.70         37.39   o 
  -4     2    12         59.86         53.27         35.76   o 
  -5     2     7         84.96         83.15         41.35   o 
   5     2     5         58.09         55.17         37.36   o 
   4     2    10        112.67        125.63         46.59   o 
   1     1    16         19.67          4.31         30.86   o 
   5     1     6        122.03        115.80         44.80   o 
  -5     1     8        231.59        225.34         55.60   o 
  -2     0    16       3687.59       3726.53        484.37   o 
   0     8     5         12.41         12.19          4.03   o 
   0     8     4        124.40        121.77          5.62   o 
  -1     8     4        547.99        663.57        164.35   o 
  -1     8     3          2.27          1.76         69.53   o 
   1     8     3        112.58        121.66         44.99   o 
   0     7     9       4065.84       3999.21         63.42   o 
   3     7     2        368.30        341.10         81.40   o 
   3     7     1        143.50        135.23         48.83   o 
   3     7     0        458.67        422.04        100.90   o 
  -3     7     1        256.57        264.00         69.35   o 
  -3     7     2        305.68        331.90         89.01   o 
  -3     7     3        125.10        128.16         45.62   o 
  -2     7     7       2970.53       2931.66        429.34   o 
  -1     7     9       1681.59       1693.43        330.53   o 
  -3     6     8         96.79         90.69         42.63   o 
  -4     6     2         23.52         21.30         34.77   o 
   4     6     0        126.44        116.57         45.08   o 
   3     6     7         28.51         53.67         37.54   o 
   1     6    11        278.72        314.52         70.26   o 
   1     5    13        146.91        130.69         48.09   o 
   4     5     5        250.47        260.45         63.70   o 
  -3     5    11        164.73        167.70         52.60   o 
  -2     4    14         16.66         10.85         30.32   o 
  -4     4    10        257.86        278.14         63.58   o 
  -5     4     3         16.53          0.91         91.29   o 
  -5     4     2         38.23         47.24         38.90   o 
  -5     4     1       1098.37       1133.62        239.15   o 
   5     4     0         33.09         40.95         39.00   o 
   4     4     8         58.64         48.84         40.03   o 
   3     4    11         26.52         27.51         32.50   o 
   2     4    13         33.97         26.18         32.60   o 
   2     3    14        437.38        425.78        108.47   o 
   5     3     4          1.87          4.07         29.22   o 
  -2     3    15         24.13         28.48         33.63   o 
  -5     2     8        185.02        178.73         53.44   o 
   5     2     6        110.90        104.87         47.52   o 
   3     2    13         17.72         18.43         30.86   o 
   1     2    16         16.66         15.21         32.18   o 
   2     1    15        145.48        136.62         46.84   o 
   4     1    11         52.18         42.76         40.39   o 
  -5     1     9         49.67         49.56         35.87   o 
  -4     1    13        220.70        246.40         59.37   o 
  -3     1    15       1321.39       1258.64        292.78   o 
  -2     1    16        391.82        370.52         87.75   o 
  -1     0    17        193.41        214.63         58.08   o 
  -3     0    15          4.00         11.60         29.26   o 
  -4     0    13          0.00          0.00         75.30   o 
  -5     0     9        169.24        135.65         47.62   o 
   5     0     7        279.23        280.79         70.88   o 
   0     8     6         31.37         32.02          4.45   o 
  -1     8     5        272.53        270.81         65.37   o 
  -2     8     1         48.17         40.94         38.22   o 
   2     8     0        173.28        182.20         54.17   o 
   1     8     4        553.72        607.04        138.43   o 
   1     8     5         54.88         48.32         38.23   o 
   1     7     9       1156.68       1261.65        289.18   o 
   2     7     7         19.75         20.94         33.60   o 
   3     7     3        809.57        761.95        179.20   o 
  -3     7     4         65.71         76.95         42.28   o 
  -3     7     5       1492.77       1524.89        317.11   o 
  -2     7     8         49.55         49.12         39.56   o 
   0     6    12         20.54         23.23          4.20   o 
  -1     6    12         34.89         25.69         33.89   o 
  -2     6    11        239.74        262.65         63.14   o 
  -3     6     9         51.31         31.63         36.69   o 
  -4     6     4       1032.70       1125.88        244.54   o 
  -4     6     3        246.81        248.80         62.85   o 
   4     6     1        465.63        464.81        115.03   o 
   4     6     2        188.35        186.67         56.52   o 
   2     6    10        856.55        853.95        214.86   o 
   0     5    14         28.93         27.46          4.54   o 
   3     5    10        162.15        135.00         52.17   o 
   4     5     6        411.50        409.82         97.98   o 
  -4     5     8         78.16         88.56         42.93   o 
  -2     5    13       1319.70       1293.85        298.31   o 
  -1     4    15         24.04         30.10         32.54   o 
  -3     4    13        207.56        214.28         57.67   o 
  -5     4     5        136.47        140.82         49.77   o 
  -5     4     4        461.95        460.24        104.72   o 
   5     4     1        332.73        330.70         76.73   o 
   5     4     2         76.49         67.12         42.47   o 
   0     4    15          0.11         10.54         25.89   o 
   0     3    16          0.52          4.29          6.97   o 
   4     3    10        130.42        148.43         49.21   o 
   5     3     5        383.97        387.75         93.78   o 
  -5     3     7        129.68        128.61         48.75   o 
  -4     3    12        105.15         95.98         47.19   o 
  -3     3    14        324.08        317.91         73.99   o 
  -1     3    16          1.21          1.31         29.17   o 
  -2     2    16         95.46         91.86         42.45   o 
  -3     2    15        274.22        247.03         60.23   o 
  -5     2     9        828.11        751.20        179.67   o 
   4     2    11        915.48        887.79        217.54   o 
   2     2    15        263.22        250.71         61.83   o 
   0     1    17         90.88         91.08          8.99   o 
   3     1    14        439.09        422.65        100.10   o 
   5     1     7         47.20         43.21         37.59   o 
  -1     1    17        623.44        550.12        131.13   o 
  -1     8     6         41.11         27.75         35.88   o 
  -2     8     3        462.85        432.35        105.09   o 
  -2     8     2         21.90         27.63         33.50   o 
   2     8     1        119.34         95.21         40.98   o 
   2     8     2          3.32          4.75         29.82   o 
   2     8     3        347.61        332.01         82.18   o 
   0     7    10        492.63        488.99         14.30   o 
   2     7     8        371.92        357.30         84.76   o 
   3     7     4          3.26         10.12         32.43   o 
  -3     7     6        379.04        354.31         88.84   o 
  -2     7     9       1319.37       1250.00        295.49   o 
  -1     7    10         33.41         37.29         34.24   o 
  -4     6     5        371.52        345.86         84.34   o 
   4     6     3        625.90        617.69        142.76   o 
   3     6     8        176.04        159.06         54.47   o 
   1     6    12        101.53         89.72         43.29   o 
   4     5     7         28.32         30.70         34.45   o 
  -4     5     9          0.01          0.00         69.99   o 
  -3     5    12         32.37         26.60         38.12   o 
  -1     5    14        277.66        299.03         67.41   o 
  -4     4    11          7.40          3.86         32.23   o 
  -5     4     6         21.39         19.33         37.89   o 
   5     4     3        134.62        130.38         50.08   o 
   3     4    12       1014.27       1001.96        234.34   o 
   1     4    15         41.14         35.89         36.14   o 
   1     3    16         43.45         32.89         36.62   o 
   3     3    13         18.06         26.54         36.52   o 
   5     3     6         11.22         12.79         35.04   o 
  -5     3     8        168.05        176.01         54.80   o 
  -1     2    17         66.06         72.11         41.01   o 
   0     2    17         44.83         43.89          4.97   o 
  -4     2    13         20.19          4.71         81.87   o 
   5     2     7        585.14        594.85        131.84   o 
   1     1    17        745.66        662.38        157.33   o 
   5     1     8        231.19        210.97         58.86   o 
  -5     1    10        244.10        230.60         61.43   o 
  -4     0    14       2893.74       2864.70        450.12   o 
   4     0    12         19.56         19.40         35.97   o 
   2     0    16          0.76          0.00         76.71   o 
   1     0    17       2639.12       2777.14        427.13   o 
  -1     8     7        161.11        165.41         52.61   o 
   0     8     7         12.31         10.91          8.07   o 
  -2     8     4        149.90        170.17         54.45   o 
   2     8     4         67.75         60.51         42.15   o 
   1     8     6        674.40        691.15        158.36   o 
   1     7    10        974.32        934.00        227.11   o 
   3     7     5        353.74        342.52         80.72   o 
   0     6    13        430.36        438.23         13.39   o 
  -2     6    12         20.32         28.01         34.10   o 
  -3     6    10         36.84         31.78         36.56   o 
  -4     6     6        306.50        347.55         87.18   o 
   4     6     4         35.65         39.64         38.45   o 
   2     6    11        240.70        213.60         62.39   o 
   1     5    14        188.43        194.14         57.87   o 
  -2     4    15          3.88          9.31         31.76   o 
  -5     4     7          3.05          0.97         83.22   o 
   5     4     4         45.93         33.24         37.28   o 
   2     4    14        635.70        668.62        155.07   o 
   2     3    15         47.55         57.96         39.31   o 
  -5     3     9        367.56        379.52         88.56   o 
  -2     3    16        176.97        178.88         55.22   o 
   3     2    14         29.45         30.07         35.36   o 
   2     1    16        366.17        377.63         94.75   o 
   4     1    12        166.46        155.60         55.94   o 
  -4     1    14       1310.86       1276.34        303.28   o 
  -3     1    16        482.79        472.22        113.09   o 
  -2     1    17        295.37        299.55         72.15   o 
  -5     0    11          2.18          1.02         30.40   o 
  -6     0     2       1164.01       1180.60         77.97   o 
   6     0     0        194.97        195.36         57.01   o 
  -3     7     7       1156.42       1221.67        257.11   o 
  -1     6    13          9.15          1.94         89.62   o 
   3     5    11          1.48          0.00         84.73   o 
  -2     5    14         22.10         33.43         35.83   o 
  -3     4    14       1590.74       1633.41        337.75   o 
   4     3    11         78.94         79.61         45.85   o 
  -3     3    15         38.54         34.62         36.01   o 
   5     2     8         39.80         34.70         39.09   o 
  -6     1     1         12.59         11.26         37.05   o 
  -6     1     2        471.33        450.94        109.93   o 
  -5     1    11        749.02        723.51        183.41   o 
   0     8     8         55.61         57.87          5.03   o 
  -2     8     6        341.68        369.89         92.24   o 
   2     8     5        603.47        659.66        160.65   o 
   1     8     7         62.53         85.09         43.13   o 
   0     7    11        269.50        273.66          8.40   o 
   2     7     9        332.23        328.44         84.45   o 
   3     7     6         50.91         67.47         42.97   o 
  -2     7    10         43.33         42.59         37.94   o 
  -1     7    11        313.69        305.17         73.15   o 
  -4     6     7       2124.22       2174.35        392.70   o 
   4     6     5        238.69        249.04         64.14   o 
   3     6     9        164.38        166.08         57.00   o 
   0     5    15        737.08        736.53         23.10   o 
   4     5     8         99.56         99.25         46.46   o 
   5     5     1          1.93          6.77         32.63   o 
   5     5     0         30.10         42.44         37.98   o 
  -5     5     1          0.06          3.61         33.52   o 
  -5     5     2        329.33        330.61         75.81   o 
  -5     5     3         36.58         39.81         40.20   o 
  -5     5     4        494.65        452.73        106.23   o 
  -4     5    10        292.39        291.10         72.64   o 
   0     4    16        272.23        278.04          8.26   o 
  -1     4    16       1026.92       1052.30        236.91   o 
  -4     4    12          5.07          0.00         76.18   o 
  -5     4     8        263.73        280.31         68.65   o 
   5     4     5         50.96         53.08         40.68   o 
   4     4    10          1.22          1.95         71.96   o 
   0     3    17          1.53          8.64          3.71   o 
   5     3     7         41.80         42.17         37.47   o 
  -4     3    13         13.36          5.17         33.80   o 
  -1     3    17        155.52        163.97         53.83   o 
  -2     2    17        680.24        673.61        159.69   o 
  -3     2    16        133.91        147.59         51.58   o 
  -4     2    14          9.73         18.76         32.19   o 
   4     2    12        854.68        806.91        181.75   o 
   2     2    16        109.51        106.60         45.01   o 
   1     2    17        298.76        302.52         78.34   o 
   3     1    15        576.01        548.53        137.57   o 
   5     1     9        134.65        117.96         51.26   o 
   6     1     1         27.94         31.37         39.46   o 
   6     1     0         12.93          8.35         36.11   o 
  -6     1     3         73.15         87.33         48.50   o 
  -6     1     4        889.74        809.87        180.72   o 
  -1     1    18       1036.48       1006.36        234.96   o 
   0     1    18          0.63          1.00         73.42   o 
   0     0    18       2059.27       2060.75         48.84   o 
  -6     0     5          0.00          1.23         32.47   o 
  -6     0     4        642.56        578.10        135.03   o 
   6     0     2         16.12         26.21         36.83   o 
   5     0     9         25.49         31.95         35.53   o 
   3     0    15          0.47          1.99         68.27   o 
   0     9     2         71.85         72.60          5.28   o 
   0     9     1         11.73          7.85          7.78   o 
  -1     8     8       1138.96       1070.97        243.45   o 
  -2     8     7        182.51        189.87         59.44   o 
   1     8     8        147.32        116.07         49.60   o 
   1     7    11        969.67        969.90        240.90   o 
   3     7     7         16.35         15.10         34.41   o 
  -3     7     8        117.74         91.81         47.86   o 
  -2     6    13         48.14         50.23         39.98   o 
  -3     6    11         18.52         18.44         35.57   o 
  -4     6     8        785.31        798.99        192.43   o 
   1     6    13         14.11         25.10         33.22   o 
   5     5     3         31.50          1.01        100.83   o 
   5     5     2        905.76        955.62        230.20   o 
  -5     5     5         12.49         13.29         37.53   o 
  -3     5    13         60.76         55.21         39.99   o 
   5     4     6        414.97        409.56         93.15   o 
   3     4    13        409.37        427.54        104.28   o 
   2     4    15         18.70         15.00         35.02   o 
   1     4    16         10.99          2.64         33.55   o 
   3     3    14        125.03        129.72         49.96   o 
  -5     3    10        247.46        227.96         63.02   o 
   0     2    18        377.71        389.99         11.66   o 
  -5     2    11         37.12         30.86         39.11   o 
  -6     2     4         17.09         16.53         38.76   o 
  -6     2     3        294.88        320.25         79.20   o 
  -6     2     1         73.99         87.14         48.74   o 
   6     2     0        161.56        184.82         58.74   o 
   6     2     1        545.56        562.27        140.35   o 
   5     2     9        112.79        101.34         49.62   o 
   4     1    13        518.94        524.12        127.05   o 
   6     1     3          9.31          8.82         37.42   o 
   6     1     2        226.24        194.15         64.29   o 
  -6     1     5        182.23        184.55         61.27   o 
  -6     1     6        240.81        204.90         63.81   o 
  -5     1    12         28.12         24.29         35.76   o 
  -6     0     6         26.42         26.28         36.72   o 
   0     9     4         30.70         27.02          4.64   o 
   0     9     3        988.01        984.28         29.87   o 
   1     9     2         66.07         77.09         43.81   o 
   1     9     1        429.57        456.79        113.17   o 
   1     9     0          7.91          5.21         31.95   o 
  -1     9     1         79.49        107.21         45.86   o 
  -1     9     2         29.45         30.00         36.64   o 
  -1     9     3        361.32        373.52         95.06   o 
  -1     8     9        178.45        184.75         56.73   o 
  -3     8     3        214.48        204.76         60.01   o 
  -3     8     2        396.63        430.69         98.14   o 
  -3     8     1        332.52        337.63         81.53   o 
   3     8     0        204.78        223.39         63.13   o 
   3     8     1        723.48        706.27        167.73   o 
   0     8     9          4.11          5.07         32.94   o 
   0     7    12        187.96        186.91          7.06   o 
   2     7    10        852.85        819.64        200.71   o 
   4     7     2        108.00         98.43         49.29   o 
   4     7     1        119.30        124.95         50.39   o 
   4     7     0         84.36         86.33         48.72   o 
  -4     7     2        196.71        205.38         60.46   o 
  -4     7     3        535.83        573.72        131.87   o 
  -3     7     9         92.99        112.50         48.20   o 
  -2     7    11         20.91         30.53         37.37   o 
  -1     7    12        118.13        112.12         47.63   o 
   0     6    14         22.63         29.28          5.40   o 
  -1     6    14        284.58        273.36         66.71   o 
   3     6    10        437.95        404.18        100.27   o 
   1     5    15        209.29        201.25         58.46   o 
   2     5    14        243.44        233.44         63.40   o 
   3     5    12        652.19        594.56        136.33   o 
   4     5     9        200.07        178.68         56.97   o 
   5     5     4       1249.64       1113.90        259.79   o 
  -5     5     6        918.02        860.70        202.92   o 
  -4     5    11        853.09        912.25        222.23   o 
  -2     5    15       1864.05       1851.31        372.54   o 
  -2     4    16         15.03          0.00         80.69   o 
  -3     4    15        229.03        219.28         61.89   o 
  -4     4    13         68.17         58.06         41.23   o 
  -5     4     9        553.17        587.47        141.94   o 
   4     4    11        353.16        340.40         83.23   o 
   2     3    16         73.46         72.81         43.79   o 
   4     3    12        957.70        949.40        231.51   o 
   5     3     8        580.26        536.58        135.50   o 
  -4     3    14        102.44        116.36         47.14   o 
  -3     3    16        154.32        138.99         51.81   o 
  -2     3    17         13.03         13.50         32.33   o 
  -6     2     5         22.40         17.80         39.67   o 
   3     2    15        268.97        272.76         69.21   o 
   1     1    18        175.23        161.81         57.64   o 
   2     1    17          1.65          3.96         32.19   o 
   5     1    10         21.88          0.00        102.46   o 
   6     1     4       1332.79       1287.97        276.41   o 
  -6     1     7        290.59        289.96         72.40   o 
  -4     1    15        121.10        107.59         49.91   o 
  -3     1    17         31.44         28.88         36.30   o 
  -2     1    18        191.54        207.18         59.41   o 
  -2     0    18       1882.62       1977.40        380.12   o 
  -3     0    17        626.52        642.30        146.81   o 
   0     9     5        557.07        534.99         18.07   o 
   1     9     4        252.80        252.64         71.24   o 
   1     9     3        333.65        358.71         85.10   o 
  -1     9     4         42.02         44.81         38.68   o 
  -2     8     8         15.86          3.14         83.08   o 
  -3     8     5        596.03        563.93        135.30   o 
  -3     8     4         64.04         68.10         41.10   o 
   3     8     3         38.01         48.32         40.68   o 
   2     8     7        125.37        127.72         53.16   o 
   1     8     9        226.27        223.30         64.51   o 
   1     7    12         80.33         73.51         46.77   o 
   3     7     8         56.87         37.07         42.59   o 
   4     7     3        191.33        198.28         60.37   o 
  -4     7     4        174.60        200.46         62.18   o 
  -4     7     5       2438.01       2562.74        441.48   o 
  -3     6    12        634.27        610.77        145.77   o 
  -4     6     9          0.88          8.03         30.73   o 
   4     6     7          5.32          9.47         32.75   o 
   1     6    14          8.64          9.24         36.34   o 
   0     5    16        106.38        107.94          6.48   o 
  -5     5     7        188.39        187.46         58.55   o 
  -1     5    16        144.13        156.59         53.69   o 
  -1     4    17        150.23        145.87         53.40   o 
   0     4    17        597.58        615.95         18.32   o 
   5     4     7        532.73        542.01        130.49   o 
   6     3     1         62.14         54.17         43.71   o 
   6     3     0        412.31        441.77        108.78   o 
  -6     3     1        126.49        124.33         51.79   o 
  -6     3     2          2.62          5.77         34.42   o 
  -6     3     3         41.41         35.87         40.66   o 
  -6     3     4        133.99        143.45         54.66   o 
  -5     3    11         11.30         20.60         32.80   o 
  -2     2    18        369.23        355.91         76.19   o 
  -3     2    17        559.09        522.12        121.99   o 
  -4     2    15        210.95        185.44         60.00   o 
  -5     2    12          8.40         14.22         35.26   o 
  -6     2     6         36.03         35.60         41.36   o 
   6     2     3         27.99         35.20         38.90   o 
   4     2    13        271.39        266.07         68.67   o 
   2     2    17         10.76          6.82         32.83   o 
  -5     0    13         95.32         95.91         47.69   o 
  -6     0     8         10.65          4.22         81.66   o 
   0     9     6          8.30          8.42          4.08   o 
   1     9     5        142.39        143.42         55.92   o 
   2     9     0         10.96         15.28         34.28   o 
  -2     9     1        371.09        340.37         74.33   o 
  -1     9     5          9.79          8.46         31.50   o 
   0     8    10         99.36         98.23          6.12   o 
  -1     8    10         53.92         82.23         46.64   o 
  -3     8     6        417.15        397.79         95.23   o 
   3     8     4         79.04         88.93         48.98   o 
   2     7    11       1492.46       1535.82        351.78   o 
   4     7     4        134.94        140.38         54.05   o 
  -4     7     6          0.24          0.00         95.81   o 
  -3     7    10         28.77         31.80         37.50   o 
  -2     7    12         32.65         28.96         35.93   o 
  -2     6    14          9.03         11.21         31.20   o 
  -4     6    10        152.51        170.30         57.87   o 
  -5     6     2         65.18         67.50         44.56   o 
  -5     6     1         19.24         14.05         36.31   o 
   5     6     0         20.78         27.60         36.04   o 
   4     6     8         83.97         85.86         47.59   o 
   3     6    11       1631.29       1719.99        368.83   o 
   2     6    13        227.86        225.24         62.42   o 
   4     5    10        137.98        138.27         53.16   o 
   5     5     5         85.58         89.59         48.74   o 
  -5     5     8         41.67         41.92         41.10   o 
  -5     4    10         57.41         62.95         43.64   o 
   5     4     8         58.13         62.19         42.83   o 
   3     4    14          2.75          2.08         65.29   o 
   0     3    18        274.27        274.40          8.27   o 
   3     3    15         31.33         25.03         38.50   o 
   5     3     9         23.40         19.96         36.33   o 
   6     3     2          1.60          8.67         32.18   o 
  -6     3     5         82.75         75.09         47.39   o 
  -1     3    18        882.55        852.38        201.84   o 
  -6     2     7        673.33        667.55        165.06   o 
   6     2     4        142.10        145.43         55.21   o 
   5     2    10          4.00          4.21         83.90   o 
   0     1    19          1.78          3.78          6.68   o 
   3     1    16         62.96         59.40         43.98   o 
   6     1     5        291.90        244.69         68.38   o 
  -6     1     8         19.64         12.96         35.66   o 
  -5     1    13        319.65        326.73         79.75   o 
  -1     1    19         14.70         19.62         36.17   o 
  -1     0    19       1585.65       1762.51        369.57   o 
  -4     0    16        570.95        549.43        134.08   o 
   5     0    11         26.23         22.98         39.82   o 
   4     0    14        117.82        115.64         50.69   o 
   2     9     1          8.75          9.28         34.13   o 
  -2     9     2         14.10         14.39         35.99   o 
  -2     9     3        641.68        624.03        143.20   o 
  -1     9     6         46.80         65.93         41.07   o 
   3     8     5        522.46        514.82        120.39   o 
   2     8     8         93.37         84.54         48.84   o 
   1     8    10       1102.99       1048.03        253.74   o 
   0     7    13          1.76          4.37         32.12   o 
   3     7     9        312.81        290.77         76.73   o 
   4     7     5         84.69        101.20         49.24   o 
  -4     7     7        302.82        291.57         72.48   o 
  -1     7    13         69.67         99.04         46.53   o 
  -1     6    15         10.96         10.63         36.03   o 
   0     6    15        422.46        432.39         12.56   o 
  -5     6     4          2.92          3.61         38.58   o 
  -5     6     3         96.93        101.52         51.75   o 
   5     6     1         39.36         26.64         42.16   o 
   5     6     2        253.47        248.16         68.19   o 
   1     5    16        879.50        891.18        236.15   o 
   2     5    15        177.21        172.75         57.63   o 
   3     5    13         92.67         89.85         48.61   o 
   5     5     6        169.02        176.16         57.13   o 
  -2     5    16        425.32        442.12        101.35   o 
  -2     4    17         61.27         68.41         42.20   o 
  -3     4    16         88.09         81.76         47.83   o 
  -4     4    14          1.57          1.32         30.78   o 
   4     4    12          7.07          4.25         76.81   o 
   2     4    16         49.07         37.80         40.98   o 
   1     3    18         54.91         54.08         41.90   o 
   2     3    17         18.26         18.70         34.71   o 
   6     3     3         71.19         83.40         46.55   o 
  -5     3    12         19.62         29.52         35.84   o 
  -4     3    15         42.44         40.62         37.93   o 
  -2     3    18          0.71          5.74         31.29   o 
  -1     2    19        290.71        252.96         67.22   o 
   0     2    19        342.15        343.65          9.85   o 
  -5     2    13        623.43        605.97        148.86   o 
  -6     2     8          5.50         13.11         32.47   o 
   6     2     5         24.20         21.06         39.84   o 
   3     2    16         23.75         22.08         38.34   o 
   5     1    11        390.30        371.89         94.79   o 
   6     1     6        876.83        801.21        185.66   o 
  -6     1     9         16.40         16.56         36.91   o 
  -4     1    16        542.49        541.78        131.36   o 
   6     0     6        766.37        780.30        184.95   o 
   2     0    18        189.93        194.18         62.68   o 
   1     0    19       1696.27       1677.17        370.44   o 
   0     9     7         25.92         27.31          4.83   o 
   1     9     6        207.10        219.04         61.36   o 
   2     9     3         27.58         15.99         35.07   o 
  -2     9     4        141.27        128.27         55.23   o 
  -3     8     7        350.03        343.24         83.64   o 
   0     8    11          5.62          5.84         33.37   o 
  -5     6     5        554.42        576.80        132.59   o 
   5     6     3        108.36        103.18         51.62   o 
  -3     5    15          9.78          6.50         36.93   o 
  -5     4    11        245.00        236.12         64.65   o 
  -6     4     3        101.04         97.05         47.53   o 
  -6     4     2         37.64         39.52         40.26   o 
   6     4     0          9.54         19.44         35.72   o 
   5     3    10          3.55          4.31         85.96   o 
   6     3     4          6.18          7.23         34.14   o 
  -6     3     7         19.25          7.13         39.18   o 
  -4     2    16         90.73         76.47         50.23   o 
   5     2    11        315.60        312.51         74.00   o 
   4     2    14         69.29         75.93         46.57   o 
   1     1    19        178.42        144.54         55.89   o 
   2     1    18        892.96        870.63        209.43   o 
  -3     1    18         19.90         14.56         35.49   o 
  -2     1    19          1.08          0.78         33.26   o 
   2     9     4         30.05         31.37         37.64   o 
  -2     9     5        122.74        114.72         52.14   o 
  -1     9     7         76.06         62.88         43.12   o 
  -1     8    11         18.80         20.13         35.53   o 
   2     8     9         27.22         23.51         40.19   o 
   1     7    13         28.82         30.55         39.50   o 
  -3     7    11        252.25        265.34         68.94   o 
   4     6     9        387.00        389.28         93.93   o 
  -4     5    13        873.07        850.48        211.04   o 
   6     2     6         40.14         48.18         42.97   o 
  -5     1    14        511.40        479.64        114.05   o 
  -6     0    10        721.33        761.17        180.97   o 
   0     9     8         21.74         16.71          4.64   o 
   1     9     7          1.31          3.72         30.38   o 
  -2     8    10         11.84         14.73         34.23   o 
  -3     8     8         43.15         31.93         39.80   o 
   0     7    14        225.75        227.67          8.20   o 
   2     7    12        283.95        287.23         73.09   o 
   3     7    10       1631.60       1612.83        360.55   o 
   4     7     6         38.03         22.62         39.65   o 
  -4     7     8        187.05        204.04         63.27   o 
  -2     6    15        145.54        136.92         57.40   o 
  -4     6    11         26.71          3.31        106.56   o 
  -5     6     6         26.63         22.17         43.00   o 
   3     6    12          5.17          2.22         97.78   o 
   2     6    14         89.37         98.40         48.75   o 
   1     6    15          6.29          1.11         78.69   o 
   0     5    17        922.02        930.89         27.13   o 
   5     5     7          3.04          4.44         80.22   o 
  -1     5    17          2.26          4.93         35.53   o 
   0     4    18          7.22         10.19          4.56   o 
  -1     4    18         20.92         20.41         38.01   o 
  -6     4     5         90.55         79.03         49.43   o 
   5     4     9        157.35        141.25         56.09   o 
   3     4    15        227.37        212.32         64.95   o 
   3     3    16          2.29          1.12         73.18   o 
   6     3     5          4.56          3.95         33.23   o 
  -6     3     8        506.90        510.15        112.77   o 
  -1     3    19        218.88        239.33         64.87   o 
  -2     2    19         48.22         43.80         44.11   o 
  -3     2    18         91.93         98.71         48.46   o 
  -6     2     9         37.32         23.25         40.18   o 
   2     2    18        418.11        418.65         97.63   o 
   1     2    19        260.23        257.42         67.85   o 
   3     1    17        171.74        174.87         62.81   o 
   6     1     7        468.38        452.32        109.39   o 
  -6     1    10         91.21         80.50         48.89   o 
   3     0    17        553.22        565.38        141.16   o 
   2     9     5        103.31         96.51         50.27   o 
  -2     9     6         79.26         75.30         46.16   o 
  -1     9     8        167.87        172.90         57.10   o 
  -4     8     2          0.03          9.55         33.67   o 
  -4     8     1        385.08        389.65         83.46   o 
   4     8     0          3.22          3.38         34.51   o 
   3     8     7        172.00        176.13         62.46   o 
   1     8    11         21.83         23.91         41.07   o 
   4     7     7          4.10          6.80         32.37   o 
  -4     7     9         29.97         19.62         38.39   o 
  -1     7    14         25.10         25.95         33.48   o 
   0     6    16         69.01         63.95          7.72   o 
  -1     6    16       1054.13       1041.83        264.23   o 
  -3     6    14        293.09        285.53         74.18   o 
  -5     6     7        257.85        266.25         70.90   o 
   5     6     5          1.67          9.47         33.13   o 
   3     5    14         41.43         44.00         41.13   o 
   5     5     8        110.65         96.68         50.16   o 
  -5     5    10        105.85         93.62         51.09   o 
  -4     4    15         33.59         42.69         39.84   o 
  -5     4    12        243.57        257.24         70.34   o 
  -6     4     6        143.59        144.44         59.00   o 
   6     4     3        198.63        186.01         62.67   o 
   4     4    13        115.47        112.00         53.83   o 
   2     4    17        142.34        164.56         58.52   o 
   0     3    19         18.58         18.27          4.70   o 
   4     3    14         26.14         34.95         40.58   o 
  -4     3    16          4.81          2.27         77.82   o 
  -5     2    14         35.18         30.01         41.12   o 
  -6     2    10         19.32         16.86         38.62   o 
   6     2     7         17.78         22.04         38.81   o 
   0     1    20         49.54         53.31          5.17   o 
   4     1    15        152.13        142.72         55.68   o 
   5     1    12        290.67        310.98         82.99   o 
  -4     1    17         25.85         24.93         37.67   o 
  -1     1    20         39.72         36.34         40.22   o 
   0     0    20         86.06         84.85          5.85   o 
   6     0     8         19.66          1.13         91.35   o 
   0    10     2        236.41        234.95          8.27   o 
   0    10     1        254.65        247.57          8.72   o 
   0    10     0        286.01        297.54         72.38   o 
   0     9     9         88.77         83.40          6.04   o 
   2     9     6         49.22         34.15         43.94   o 
   3     9     1        307.54        303.32         75.95   o 
   3     9     0         24.24         15.33         39.73   o 
  -3     9     1         59.24         55.82         45.09   o 
  -3     9     2        442.11        489.10        118.39   o 
  -2     9     7         33.38         37.40         40.64   o 
   0     8    12          1.64          6.60         31.86   o 
  -1     8    12        946.51        967.55        224.56   o 
  -2     8    11         85.82         76.39         46.43   o 
  -3     8     9        108.50        109.56         48.07   o 
  -4     8     4        331.09        339.64         78.37   o 
  -4     8     3          5.37          4.20         37.17   o 
   4     8     1          2.94          0.00         66.40   o 
   4     8     2         74.27         87.68         48.63   o 
   2     8    10        455.83        462.04        116.03   o 
   1     7    14         31.62         20.25         38.08   o 
  -3     7    12         83.91         94.32         48.55   o 
  -4     6    12         38.15         48.55         44.20   o 
  -5     6     8         93.27         86.46         48.90   o 
   4     6    10          0.01          3.04         35.26   o 
   3     6    13        208.69        225.15         67.90   o 
   1     5    17        140.98        147.00         60.12   o 
   2     5    16         18.13         19.26         35.61   o 
  -4     5    14         68.47         74.17         49.19   o 
  -3     5    16        576.51        567.35        120.87   o 
  -2     5    17        282.84        313.00         75.06   o 
  -2     4    18        158.78        169.97         60.67   o 
  -3     4    17         10.44         12.97         34.21   o 
   6     4     4         16.77          4.60         91.69   o 
   5     4    10         68.95         75.43         46.03   o 
   1     4    18        487.06        476.80        116.34   o 
   2     3    18          1.95          3.46         76.51   o 
   6     3     6         43.82         39.17         42.17   o 
  -6     3     9         11.52          6.88         38.24   o 
  -3     3    18         98.30        121.31         52.87   o 
  -2     3    19        380.08        362.08         85.98   o 
  -1     2    20        675.39        654.71        158.99   o 
  -4     2    17        152.05        138.46         56.02   o 
   5     2    12          3.79          4.59         82.93   o 
   4     2    15        779.70        754.41        172.11   o 
   3     2    17         86.27         76.89         48.17   o 
  -6     1    11        255.76        264.97         71.81   o 
  -5     1    15         23.70         18.56         38.88   o 
  -2     0    20        429.41        411.10         95.55   o 
  -3     0    19        215.24        237.10         64.96   o 
  -5     0    15         38.92         34.26         38.25   o 
   0    10     3         49.99         54.21          5.42   o 
  -1    10     2        290.93        319.79         78.16   o 
  -1    10     1         36.18         38.18         41.07   o 
   1    10     0         61.44         48.09         42.22   o 
   1    10     1         16.69         16.42         34.25   o 
   2     9     7        353.93        333.70         78.32   o 
   3     9     2         60.40         70.36         47.56   o 
  -3     9     3         31.33         26.82         38.49   o 
  -3     9     4         47.72         47.98         42.58   o 
  -2     9     8          3.23         11.11         35.26   o 
  -1     9     9         28.69         41.36         40.75   o 
  -4     8     5        202.00        194.42         62.23   o 
   4     8     3         72.03         48.52         42.64   o 
   3     8     8        241.84        240.36         70.03   o 
   1     8    12        233.66        277.01         69.93   o 
   2     7    13        187.22        158.30         60.93   o 
   3     7    11        312.74        300.66         78.49   o 
   4     7     8         81.73         78.51         50.09   o 
   5     7     0         14.91         21.37         42.16   o 
  -5     7     1         24.22         20.70         38.79   o 
  -5     7     2         21.54         25.85         42.61   o 
  -5     7     3         82.62         87.97         48.99   o 
  -4     7    10         13.35         16.47         34.90   o 
  -2     7    14        112.59        116.41         53.45   o 
  -2     6    16         53.67         66.15         48.06   o 
   5     6     6         67.55         53.55         44.13   o 
   2     6    15        318.77        328.35         77.55   o 
   1     6    16        199.11        196.68         63.85   o 
   6     5     1          2.44          0.00         85.99   o 
   6     5     0        149.24        138.22         56.66   o 
  -6     5     1          4.50          4.66         92.95   o 
  -6     5     4         62.88         57.33         49.37   o 
  -5     5    11          0.60          4.66         80.91   o 
  -5     4    13          2.74          3.53         84.35   o 
  -6     4     8          8.25          3.73         38.24   o 
   6     4     5        316.70        313.96         76.34   o 
   3     4    16        110.73        109.29         54.78   o 
   1     3    19        124.12        124.77         54.89   o 
   6     3     7          0.32          1.17         92.22   o 
  -5     3    14        138.62        121.93         54.61   o 
   0     2    20        113.45        113.91          6.40   o 
  -6     2    11         20.50         25.84         35.85   o 
   6     2     8          6.06         15.27         37.23   o 
   1     1    20         99.02         81.18         49.70   o 
   2     1    19         15.94         12.43         36.96   o 
  -3     1    19          4.57          5.07         32.01   o 
  -2     1    20        238.73        252.42         68.14   o 
   5     0    13       1340.73       1292.70        288.63   o 
   0    10     4        360.11        361.83         11.98   o 
  -1    10     3          1.82          3.57         82.13   o 
   1    10     2         29.54         42.39         38.84   o 
   1    10     3          2.63          4.71         93.81   o 
   1     9     9          0.43          7.23         32.23   o 
   3     9     3         10.72         20.81         37.08   o 
  -3     9     5        187.90        168.91         61.17   o 
   0     8    13         29.63         30.75          5.16   o 
  -2     8    12         94.24        115.70         51.14   o 
  -3     8    10        595.20        576.50        144.07   o 
   4     8     4        142.55        144.82         59.48   o 
   2     8    11        179.03        145.89         58.61   o 
   0     7    15         21.62         22.15          7.25   o 
   5     7     2         33.26         26.67         41.58   o 
   5     7     1         29.52         28.72         40.99   o 
  -5     7     4        606.18        573.45        122.14   o 
  -3     7    13        160.32        186.95         60.74   o 
  -1     7    15        193.66        243.84         67.45   o 
  -3     6    15         85.94         83.31         51.90   o 
  -4     6    13        553.54        538.18        119.85   o 
   4     6    11        590.69        527.70        135.07   o 
   0     5    18         57.26         55.35          5.71   o 
   3     5    15        100.46         71.55         48.53   o 
   5     5     9         23.51         21.04         38.99   o 
   6     5     2        116.24        109.40         52.27   o 
  -6     5     5        120.33        129.19         58.62   o 
  -1     4    19        225.75        248.37         69.16   o 
   0     4    19         49.80         57.49          5.53   o 
  -4     4    16        246.51        234.87         68.72   o 
   4     4    14         56.22         47.71         44.59   o 
   3     3    17        181.53        182.67         61.39   o 
   4     3    15        107.78        101.83         54.23   o 
   5     3    12         19.18         25.55         41.19   o 
  -2     2    20         76.95         85.22         49.49   o 
  -3     2    19        658.87        725.34        176.93   o 
  -5     2    15         43.41         41.31         42.37   o 
   2     2    19         18.80         21.41         37.90   o 
   4     1    16         15.30         13.74         40.06   o 
   5     1    13         21.78         17.50         41.64   o 
   6     1     9         23.79         24.02         39.91   o 
  -7     1     2          9.12          3.54         99.26   o 
  -6     1    12       1196.28       1162.17        284.45   o 
  -4     0    18         22.19          4.70         96.46   o 
  -6     0    12        381.34        343.83         86.50   o 
   4     0    16         83.49         79.65         50.35   o 
  -1    10     4        912.21       1019.97        244.25   o 
   1    10     4        410.32        459.37        106.28   o 
   0    10     5          0.00          2.37         78.04   o 
   2     9     8         23.99         24.23         40.57   o 
   3     9     4         13.82          9.19         40.25   o 
  -3     9     6          7.76         17.06         38.71   o 
  -2     9     9        507.44        478.42        110.59   o 
  -1     9    10        145.59        123.56         56.07   o 
  -1     8    13         44.15         53.30         44.26   o 
  -4     8     7         31.99         43.38         42.02   o 
   4     8     5        142.50        164.00         60.81   o 
   3     8     9         63.07         57.83         46.81   o 
   5     7     3         19.78         16.23         41.15   o 
  -5     7     5        186.72        188.50         66.03   o 
  -1     6    17         50.44         39.18         43.94   o 
   0     6    17         16.28         11.82          4.96   o 
   5     6     7          0.41          3.59         35.19   o 
   4     5    13         35.77         49.24         41.40   o 
   6     5     3          2.06          1.20         91.48   o 
  -6     5     6         21.60         32.07         43.15   o 
  -5     5    12        118.57        118.18         53.86   o 
  -4     5    15        174.78        177.21         62.45   o 
  -6     4     9          4.04          2.55         37.52   o 
   6     4     6        192.76        206.14         65.50   o 
   0     3    20          6.45          1.20         11.43   o 
   6     3     8         31.46         36.23         40.65   o 
  -4     3    17        108.11        112.17         52.62   o 
  -1     3    20        100.47        109.83         51.65   o 
   6     2     9        135.13        140.30         56.39   o 
   3     1    18          7.31          3.55         87.97   o 
   7     1     1          1.17          2.74         38.89   o 
   7     1     0        221.65        219.87         70.14   o 
  -7     1     1          1.33         16.06         37.09   o 
  -7     1     3        149.97        155.47         61.37   o 
  -7     1     4        299.27        284.97         19.42   o 
  -5     1    16         94.31         71.35         47.08   o 
  -4     1    18        127.47        131.88         55.80   o 
  -1     0    21        275.59        295.34         74.46   o 
  -7     0     5        151.65        118.36         56.51   o 
   7     0     1         66.88         56.14         47.14   o 
   0    10     6        184.38        177.04          7.88   o 
  -1    10     5         11.45         12.45         39.05   o 
   2    10     0         56.29         55.75         45.66   o 
   1     9    10         88.44         74.70         50.32   o 
   3     9     5        234.00        233.45         69.17   o 
   1     8    13          0.06          6.62         33.70   o 
   1     7    15         27.38         27.58         42.20   o 
   2     7    14        228.87        229.00         69.12   o 
   3     7    12        795.34        725.90        179.43   o 
  -5     7     6        262.50        241.60         72.44   o 
  -2     7    15        307.07        312.12         77.61   o 
   1     5    18        508.75        513.80        115.81   o 
   2     5    17        140.63        117.91         54.96   o 
  -3     5    17        412.05        393.07         92.91   o 
  -2     5    18        194.64        178.14         62.75   o 
  -2     4    19         74.79         93.10         50.44   o 
  -3     4    18         23.74         20.52         39.40   o 
   2     4    18        111.02        119.88         55.86   o 
   1     4    19          6.40          6.21         36.65   o 
  -5     3    15         16.03         19.08         38.57   o 
  -4     2    18        136.30        118.21         56.36   o 
  -6     2    12         56.10         55.89         45.21   o 
  -7     2     1         30.83         38.39         46.05   o 
   4     2    16         23.73          8.78         43.42   o 
   3     2    18          1.56          5.74         35.87   o 
   0     1    21         86.42         91.09          8.08   o 
  -7     1     5         64.33         63.59         46.85   o 
  -1     1    21        153.08        175.85         61.02   o 
   6     0    10         17.11         23.21         37.70   o 
  -2    10     2         99.62        110.73         51.74   o 
   2    10     1         65.84         80.05         47.73   o 
   1    10     5          1.52          3.61         86.46   o 
  -3     8    11         26.28         26.82         40.87   o 
   5     7     4        149.09        127.61         54.23   o 
   5     5    10        159.86        172.51         63.35   o 
  -5     4    14         72.00         77.17         51.75   o 
  -3     3    19        573.62        607.14        133.71   o 
  -7     2     3        104.20        109.40         56.11   o 
   7     2     0         39.76         33.20         44.78   o 
   7     1     2         26.75         29.09         44.84   o 
  -1    10     6         28.25         19.52         50.13   o 
  -2    10     4        425.79        433.75        100.60   o 
  -2    10     3        136.20        135.20         57.57   o 
   2    10     2        338.36        330.89         84.06   o 
   2    10     3         41.59         47.98         42.01   o 
   1    10     6        286.09        315.35         80.51   o 
   0     9    11        216.62        214.10          8.29   o 
   2     9     9         21.87         22.25         38.95   o 
   3     9     6       1091.99       1171.96        282.12   o 
  -3     9     7         15.53         10.62         36.95   o 
  -2     9    10          1.74          2.43         83.49   o 
  -1     9    11         79.16         67.97         51.61   o 
   0     8    14         20.16         11.96          9.53   o 
  -2     8    13         93.74         75.16         50.69   o 
  -4     8     8         39.36         28.31         41.83   o 
   4     8     6          1.10          9.14         34.04   o 
   3     8    10         69.17         52.91         44.52   o 
   2     8    12         16.28         14.29         40.42   o 
   0     7    16        148.79        156.60          7.77   o 
   5     7     5         10.52          7.95         37.36   o 
  -5     7     7         24.01         23.46         42.15   o 
  -3     7    14        129.92        111.31         51.33   o 
  -2     6    17        359.70        352.11         83.47   o 
  -4     6    14         43.90         51.15         46.75   o 
   5     6     8         24.65         24.81         39.88   o 
   4     6    12          7.07          3.94         39.22   o 
   2     6    16         87.49         89.57         52.85   o 
  -6     4    10         77.53         94.14         49.66   o 
   6     4     7        113.80         96.13         58.30   o 
   3     4    17        124.00        113.82         53.62   o 
   1     3    20        104.72         95.83         52.59   o 
   2     3    19         22.66         24.42         39.11   o 
   5     3    13          6.39          2.47         91.48   o 
  -2     3    20          3.55          3.68         84.71   o 
  -1     2    21         82.66        109.83         53.61   o 
   0     2    21         49.15         51.78          5.90   o 
  -5     2    16         24.94         21.90         42.75   o 
  -7     2     5         24.27         25.42         41.16   o 
  -7     2     4        267.06        261.64         74.43   o 
   7     2     1        183.81        174.20         63.69   o 
   2     1    20         84.08         75.40         49.61   o 
   5     1    14         48.89         46.82         45.26   o 
   6     1    10         47.69         36.31         45.00   o 
   7     1     3         78.16         80.44         51.52   o 
  -7     1     6         74.43         68.01         49.61   o 
  -6     1    13        301.52        276.79         76.14   o 
  -3     1    20          7.75         14.16         34.56   o 
  -7     0     7        205.15        149.21         62.24   o 
   7     0     3        194.59        188.10         66.64   o 
   2     0    20        838.67        802.54        182.66   o 
  -1    10     7         14.24         13.33         37.50   o 
   0    10     7         80.86         83.55          8.36   o 
  -2    10     5         89.31         89.50         51.86   o 
   2    10     4         51.23         53.80         44.40   o 
  -3     9     8        223.97        198.09         68.58   o 
  -4     8     9        434.46        427.89        103.97   o 
   4     8     7        316.67        335.46         80.83   o 
   4     7    10         99.29         96.92         52.13   o 
  -4     7    12         79.90         67.26         47.58   o 
  -3     6    16        169.21        158.58         64.54   o 
  -5     6    11         18.40          0.00         91.61   o 
  -6     6     3        557.74        518.60        129.67   o 
  -6     6     2        133.40        124.93         60.89   o 
  -6     6     1         24.56         30.56         43.48   o 
   6     6     0         23.33         17.99         42.18   o 
   0     5    19        321.48        333.59         10.25   o 
   3     5    16        141.32        155.15         60.39   o 
   4     5    14        131.34        122.20         58.10   o 
  -6     5     8        139.21        131.03         59.09   o 
  -5     5    13        124.68        112.88         58.95   o 
  -1     5    19         93.72         92.97         51.16   o 
   0     4    20         14.13          9.87          9.50   o 
  -1     4    20          0.24          2.22         36.17   o 
  -4     4    17          7.09         12.52         36.80   o 
   4     4    15          1.51          2.85         37.86   o 
   3     3    18         52.18         50.83         43.24   o 
   4     3    16        129.82        125.94         58.48   o 
   6     3     9         26.49         33.80         38.03   o 
  -7     3     1        415.86        421.31        100.15   o 
  -7     3     2         90.02         89.44          6.05   o 
  -6     3    12         13.70         10.34         38.88   o 
  -4     3    18        103.11        105.47         52.10   o 
  -3     2    20        364.70        367.24         96.10   o 
  -6     2    13         57.63         58.00         50.29   o 
   7     2     2         31.80         24.23         45.26   o 
   6     2    10          0.93          0.00         83.42   o 
   5     2    14         13.86         24.06         40.39   o 
   1     1    21         58.11         68.15         50.54   o 
   4     1    17         71.06         68.28         47.99   o 
  -2     1    21         22.10         26.83         40.25   o 
  -5     0    17        130.52        111.48         55.26   o 
   1     0    21        750.88        724.75        175.70   o 
   0    10     8        367.35        361.87         14.07   o 
   1    10     7        426.53        432.24        104.04   o 
   1     9    11         24.26         25.66         41.65   o 
   3     9     7         89.76         95.24         52.22   o 
   4     9     0         15.16         13.06         38.87   o 
  -4     9     1         25.44         18.79         41.00   o 
  -4     9     2         34.68         30.77         42.84   o 
  -3     8    12         19.25         24.43         38.27   o 
   1     8    14        485.35        460.78        103.21   o 
   2     7    15         65.75         65.45         47.85   o 
   3     7    13         19.12         20.93         41.51   o 
   0     6    18        142.57        150.06          7.69   o 
  -1     6    18        194.94        197.54         66.26   o 
  -6     6     5        809.26        833.24        206.76   o 
  -6     6     4        134.87        150.43         62.85   o 
   6     6     2         93.13         84.51         52.92   o 
   5     6     9         15.69         27.11         43.36   o 
   3     6    15         42.56         62.07         47.32   o 
   6     5     6        174.76        160.76         62.15   o 
  -6     5     9        164.98        179.50         65.53   o 
  -4     5    16        122.16        130.97         57.30   o 
  -5     4    15          5.05          5.81         35.58   o 
  -6     4    11         65.09         59.72         47.82   o 
   6     4     8         81.83         82.50         52.28   o 
   7     3     0          0.08          5.03         83.92   o 
  -7     3     3         47.23         39.43         49.84   o 
  -7     3     4         45.02         60.35         49.44   o 
  -5     3    16         39.94         46.50         45.32   o 
  -7     2     7         96.58         89.04         53.94   o 
   7     2     3         10.87          9.42         41.09   o 
   2     2    20          9.68          9.02         40.28   o 
   1     2    21        256.35        240.76         69.84   o 
   6     1    11         23.89         24.56         43.98   o 
  -7     1     8         25.54         17.44         43.79   o 
  -5     1    17         35.62         32.83         42.58   o 
  -4     1    19         32.22         37.07         42.24   o 
  -6     0    14        270.68        251.37         75.23   o 
   7     0     5        231.57        205.44         67.04   o 
   3     0    19       1488.24       1348.19        318.36   o 
  -1    10     8         20.05          2.53        102.88   o 
  -2    10     6         74.76         72.40         49.72   o 
   2    10     5        218.94        210.40         69.10   o 
   2     9    10         27.97         23.14         41.31   o 
   4     9     2          1.66          5.07         94.90   o 
   4     9     1        208.46        176.91         64.64   o 
  -4     9     3         56.27         47.13         45.83   o 
  -4     9     4        179.91        167.75         63.53   o 
  -3     9     9         75.11         83.59         50.48   o 
  -2     9    11        396.49        361.51         93.02   o 
  -1     9    12         24.85         39.01         42.28   o 
   0     9    12          1.15          0.00         91.42   o 
  -2     8    14         77.75         75.66         49.39   o 
  -5     8     2         10.20          6.01         40.20   o 
  -5     8     1        173.56        151.87         60.95   o 
   5     8     0         36.55         44.79         44.92   o 
   3     8    11          8.18          0.00         94.94   o 
   2     8    13         34.49         62.26         46.99   o 
  -5     7     9         42.10         43.74         47.48   o 
  -3     7    15         96.71        127.28         56.14   o 
  -2     7    16         73.08         59.18         49.27   o 
  -5     6    12         67.62         60.85         49.88   o 
  -6     6     6         73.98         64.80         51.47   o 
   6     6     3        122.02        123.32         59.94   o 
   4     6    13        148.34        150.20         60.86   o 
   1     5    19         17.50         15.69         40.82   o 
  -3     5    18         99.61        107.72         54.11   o 
  -2     5    19          0.02          1.82         33.87   o 
  -2     4    20        389.12        387.50         99.55   o 
  -3     4    19         55.94         59.35         48.91   o 
   2     4    19        290.77        287.94         76.28   o 
   0     3    21        142.86        151.42          7.83   o 
   6     3    10        140.24        116.73         61.17   o 
   7     3     2         50.29         62.00         49.60   o 
  -1     3    21        570.58        566.83        133.39   o 
  -4     2    19        157.35        156.72         63.88   o 
  -5     2    17        176.64        192.12         67.23   o 
   4     2    17         54.87         56.15         48.86   o 
   3     2    19         84.39         81.89         48.77   o 
   7     1     5        162.66        151.28         63.18   o 
  -6     1    14        407.83        336.54         86.44   o 
   0     0    22         37.76         38.33          6.05   o 
  -7     0     9        105.24         95.54         55.32   o 
   5     0    15        192.15        180.91         66.37   o 
   0    10     9         32.75         34.87          5.30   o 
  -2    10     7          9.24         14.01         38.06   o 
  -3    10     2        288.56        292.50         79.03   o 
  -3    10     1         12.94          9.74         40.34   o 
   3    10     0        154.25        159.95         63.32   o 
   2    10     6        150.45        161.89         63.08   o 
   1    10     8         27.58         38.36         41.43   o 
   1     9    12        735.20        768.59        185.34   o 
   3     9     8         21.15         29.80         37.42   o 
   4     9     3         21.47         26.68         39.42   o 
  -4     9     5         79.46         75.34         50.68   o 
  -1     8    15          0.10          5.09         84.98   o 
  -3     8    13         28.10         24.37         40.40   o 
  -4     8    10        286.33        290.35         78.22   o 
  -5     8     4        365.81        346.24         85.13   o 
  -5     8     3        176.39        169.53         65.09   o 
   5     8     1        330.36        351.99         83.23   o 
   5     8     2         69.76         67.69         49.29   o 
   0     7    17        497.56        535.67         38.01   o 
   4     7    11         38.30         37.95         44.54   o 
   5     7     7         25.73         25.78         38.48   o 
  -4     7    13         87.69         88.57         50.96   o 
  -1     7    17        355.46        385.50         87.85   o 
  -3     6    17         53.41         46.12         42.58   o 
  -4     6    15       1087.49       1056.27        251.46   o 
   2     6    17        316.69        300.59         79.89   o 
   1     6    18        165.63        169.63         62.22   o 
   6     5     7          4.76         11.73         40.33   o 
  -6     5    10         16.75         14.06         42.76   o 
  -5     5    14        624.78        591.33        139.88   o 
  -6     4    12          5.27          7.34         37.04   o 
   6     4     9         28.92         37.08         39.74   o 
   5     4    13          8.62         15.48         35.95   o 
   2     3    20         27.55         34.60         40.08   o 
   5     3    14          4.85          1.14         40.02   o 
  -7     3     6        238.70        244.45         73.33   o 
  -6     3    13         19.28         19.54         40.27   o 
  -3     3    20         41.81         46.21         44.44   o 
  -2     3    21         60.45         51.18         49.15   o 
  -6     2    14        224.91        203.92         68.70   o 
  -7     2     8         38.18         43.36         44.80   o 
   7     2     5         15.54         23.78         41.61   o 
   6     2    11         78.13         68.26         48.71   o 
   0     1    22         94.75         92.44          6.46   o 
   5     1    15         32.37         32.39         40.51   o 
   7     1     6        159.46        127.86         63.50   o 
  -7     1     9        227.24        194.46         69.24   o 
  -1     1    22         97.90        121.87         57.16   o 
  -3     0    21         11.66          1.28        120.39   o 
   0    11     1        145.81        149.13          7.60   o 
  -1    10     9         34.54         35.22         42.78   o 
  -3    10     4          6.85         19.31         37.57   o 
  -3    10     3          2.88          2.05         38.46   o 
   3    10     1         81.73         85.03         55.54   o 
   3    10     2         65.68         59.03         48.55   o 
   2     9    11         13.14          7.12         39.40   o 
  -4     9     6          5.23          1.82         36.48   o 
  -3     9    10        537.26        657.53        166.21   o 
  -2     9    12          4.91          5.48         38.10   o 
  -5     8     5        238.54        208.78         69.01   o 
   5     8     3        221.83        208.65         67.78   o 
   3     7    14         81.02         57.23         47.37   o 
  -5     7    10         47.49         48.19         46.43   o 
  -6     6     7         24.04         12.50         41.44   o 
   6     6     4         16.83          5.24        119.13   o 
   5     6    10        234.04        221.80         78.05   o 
   3     5    17          7.88          9.05         41.17   o 
   4     5    15         12.61         12.57         37.77   o 
   5     5    12        139.26        127.04         60.22   o 
  -4     5    17         68.71         69.52         50.68   o 
  -4     4    18        171.35        179.79         67.24   o 
  -7     4     3          0.26          0.00         92.16   o 
  -7     4     1         36.93         33.65         47.08   o 
   7     4     0         68.21         97.37         56.65   o 
   4     4    16         22.54         16.33         39.88   o 
   1     3    21         64.60         70.17         51.94   o 
   4     3    17          9.20          6.96         38.98   o 
   7     3     4          8.43         10.65         39.36   o 
  -7     3     7          2.64         15.42         36.84   o 
   0     2    22        258.60        256.28          9.37   o 
  -1     2    22         25.25          2.62        109.67   o 
  -7     2     9         10.48         12.60         39.56   o 
   2     1    21         15.21          7.12         39.40   o 
   6     1    12         90.39         85.20         54.91   o 
  -3     1    21        181.05        175.69         65.98   o 
  -2     0    22        624.27        657.18        158.64   o 
   6     0    12         66.60         68.73         49.30   o 
   4     0    18        287.66        278.98         76.94   o 
   0    11     2         10.13          5.22        100.87   o 
  -2    10     8        165.10        162.27         63.73   o 
   2    10     7        114.59         83.14         56.40   o 
   0     9    13        634.52        637.92         19.86   o 
  -1     9    13         68.34         81.01         50.69   o 
  -5     8     6          5.72          4.36         41.16   o 
   4     8     9          0.55          9.38         34.88   o 
   3     8    12        180.15        137.79         61.93   o 
   1     8    15         96.49        110.28         57.91   o 
   0     5    20        754.86        756.73         22.26   o 
  -1     5    20         76.86         95.23         56.51   o 
   7     4     1         54.72         43.52         50.46   o 
  -4     3    19         11.77          3.95         38.77   o 
   4     1    18        185.50        178.13         65.11   o 
  -7     1    10         30.26         24.85         43.11   o 
  -6     1    15         16.41          6.91         42.43   o 
  -2     1    22         35.41         33.11         40.42   o 
  -4     0    20        129.36        138.90         59.54   o 
   0    11     3         11.08         10.29          4.51   o 
   1    11     1        682.59        687.45        162.31   o 
   1    11     0         40.01         36.77         44.38   o 
  -1    11     1        138.81        141.87         58.28   o 
  -3    10     5         25.20         13.08         42.12   o 
   4     9     5         17.49         24.05         40.77   o 
  -2     8    15         54.09         83.10         51.62   o 
   2     8    14         76.34         70.73         52.25   o 
   1     7    17         51.54         84.85         50.97   o 
   2     7    16         64.42         57.03         50.89   o 
   5     7     8         69.14         76.16         52.89   o 
  -2     7    17          8.06          7.11         39.56   o 
  -1     6    19          0.10          3.32         36.23   o 
   0     6    19         81.15         79.24          6.57   o 
  -5     6    13         30.67         36.33         49.14   o 
   6     6     5        222.65        193.54         69.36   o 
   3     6    16         15.46         13.46         41.14   o 
   6     5     8         70.87         64.48         51.13   o 
  -6     5    11        229.18        224.96         72.11   o 
  -1     4    21         61.76         71.30         48.42   o 
   0     4    21          4.10          1.33         90.74   o 
  -7     4     5         10.07          3.52         41.15   o 
   7     4     2         24.35         27.58         45.01   o 
   3     3    19          5.74         10.08         38.64   o 
   6     3    11          6.96          6.67         39.66   o 
  -7     3     8         36.38         33.97         45.90   o 
  -5     3    17        135.95        158.00         62.87   o 
  -3     2    21        215.38        227.09         72.09   o 
   1     1    22         17.52          0.00         91.28   o 
   7     0     7        759.78        705.39        152.21   o 
   0    11     4          0.73          5.14         34.04   o 
   1    11     3        214.11        201.52         67.38   o 
   1    11     2          4.42          5.28         95.29   o 
  -1    11     3         77.52         60.29         47.23   o 
   0    10    10         81.94         87.46          6.54   o 
  -1    10    10         48.48         67.20         48.16   o 
   3    10     4        144.33        123.43         57.80   o 
   1     9    13         50.31         54.16         53.10   o 
  -4     9     7        149.93        137.75         61.65   o 
  -5     8     7        180.55        177.37         67.06   o 
   4     7    12        223.86        209.94         72.02   o 
  -6     7     1        216.16        222.37         75.72   o 
  -6     7     2         83.09         91.55         58.60   o 
  -5     7    11          4.98          9.09         43.19   o 
  -4     7    14         50.00         52.54         51.47   o 
  -3     7    16         26.99         23.13         42.73   o 
  -4     6    16         30.80         31.73         45.23   o 
   5     6    11        164.49        153.18         68.99   o 
  -5     5    15        173.70        154.99         62.90   o 
  -3     5    19        118.99        132.68         59.12   o 
  -3     4    20         42.43         37.12         47.18   o 
  -6     4    13         52.74         49.87         45.93   o 
  -7     4     6         31.89         29.42         48.09   o 
   5     4    14         45.87         49.29         48.01   o 
   7     3     5          3.41         11.73         40.81   o 
  -2     2    22         29.12         54.53         44.48   o 
  -5     2    18         63.77         72.59         54.16   o 
  -6     2    15         47.18         43.78         50.25   o 
  -7     2    10          2.82          0.72         38.30   o 
   6     2    12         16.69         22.55         43.64   o 
   4     2    18         10.23         19.53         41.19   o 
   2     2    21        197.59        201.96         71.73   o 
   3     1    20        216.91        203.06         70.59   o 
   7     1     7         22.46         15.75         42.23   o 
  -7     0    11        186.29        176.39         68.29   o 
   0    11     5         60.49         61.95          6.16   o 
   1    11     4        126.13        127.91         61.37   o 
  -1    11     4         21.96         26.88         40.42   o 
  -2    10     9         35.31         25.34         46.55   o 
  -3    10     6         30.39         46.52         43.96   o 
   3    10     5          0.45          6.07         37.67   o 
   2    10     8        103.78        111.14         55.49   o 
   1    10    10          1.33          9.82         38.89   o 
   2     9    12          0.28          0.26         41.02   o 
  -4     9     8         28.89         24.50         45.67   o 
  -2     9    13        126.51        125.89         62.09   o 
   0     8    16         18.51         17.90         15.18   o 
  -1     8    16         19.89         19.83         43.21   o 
  -4     8    12          1.21          4.14         39.99   o 
   5     8     5        164.59        152.97         66.59   o 
   4     8    10         18.44          7.23         45.01   o 
   5     7     9          8.62          2.74        104.96   o 
   6     7     1          7.33         13.77         39.05   o 
   6     7     0         43.25         35.32         47.98   o 
  -6     7     3        484.16        498.07        126.82   o 
  -6     7     4         77.88         76.77         59.53   o 
  -3     6    18          0.01          2.74         81.91   o 
  -6     6     9         47.01         48.37         46.66   o 
   6     6     6         14.38         20.42         43.57   o 
   1     5    20         21.40         12.70         46.77   o 
   2     5    19        160.08        178.34         66.47   o 
  -2     5    20         62.02         78.09         52.47   o 
  -7     4     7         90.80         84.61         55.89   o 
   7     4     3        150.37        151.90         63.56   o 
   2     4    20         91.30         83.79         54.00   o 
   0     3    22        137.91        139.18          7.86   o 
   5     3    15        135.25        133.27         60.66   o 
  -7     3     9         69.92         76.00         54.39   o 
  -4     2    20         81.19         81.68         57.11   o 
   7     2     7         15.74         26.70         41.43   o 
   3     2    20         36.63         37.30         47.74   o 
   1     2    22        120.87        105.30         56.45   o 
   2    11     0        287.54        285.04         81.24   o 
  -2    11     1         10.05          7.13         43.00   o 
  -1    11     5        131.70        121.14         59.55   o 
   0    10    11        101.90        100.73          7.24   o 
  -3    10     7        167.41        199.76         71.68   o 
   0     9    14          1.91          0.52          8.76   o 
   3     9    10          2.43          0.00         93.57   o 
  -1     9    14        133.10        149.66         64.36   o 
  -5     8     8         35.78         49.87         51.75   o 
   0     7    18         98.20        100.65          7.38   o 
   3     7    15          5.87         12.39         41.59   o 
   6     7     2         20.32          1.38        124.00   o 
  -6     7     5         70.84         59.02         53.28   o 
  -1     7    18         28.55         39.14         43.66   o 
  -2     6    19         24.45         29.11         44.96   o 
  -5     6    14         12.42          0.00         89.57   o 
   1     6    19         29.59         20.12         44.78   o 
   3     5    18        400.74        406.07         97.24   o 
   4     5    16         74.87         66.57         55.45   o 
   6     5     9          0.08          0.00         42.29   o 
  -7     5     1         19.62         14.23         50.07   o 
  -7     5     2        152.59        139.60         65.65   o 
  -6     5    12         35.14         16.22         49.15   o 
  -4     5    18         47.29         53.03         53.52   o 
  -4     4    19         11.08          7.74         45.08   o 
   7     4     4        128.67        143.13         66.57   o 
   4     4    17         15.33         16.21         45.11   o 
   1     4    21        231.94        241.30         76.88   o 
   7     3     6          0.03          1.38         94.26   o 
  -3     3    21          2.56          0.00        104.75   o 
  -7     2    11        112.49        110.64         61.85   o 
   5     2    16         75.79         72.43         57.61   o 
   0     1    23          4.39          4.45         43.65   o 
   7     1     8         25.99         21.06         48.86   o 
  -6     1    16          3.85          8.09         38.56   o 
  -1     1    23         70.23         79.86         57.68   o 
  -1     0    23        134.71        215.14         74.02   o 
   0    11     6         97.74         93.19          7.19   o 
   1    11     5         56.02         49.22         50.85   o 
   2    11     2        144.69        126.31         65.20   o 
   2    11     1        191.85        193.33         70.59   o 
  -2    11     2         69.10         54.66         50.07   o 
  -2    11     3         15.42         22.60         40.03   o 
  -1    11     6          1.93          8.22         42.40   o 
  -1    10    11         30.31         43.22         47.18   o 
  -2    10    10         75.73         81.70         56.20   o 
   3    10     6        134.07        144.44         68.67   o 
   2    10     9         96.54         77.41         52.57   o 
   4     9     7          3.47          4.20         84.36   o 
  -4     9     9        114.82        115.73         61.73   o 
  -3     9    12        231.31        261.35         79.46   o 
  -2     8    16        210.73        223.66         76.42   o 
   5     8     6         24.43          5.59        126.99   o 
   2     8    15         44.71         43.97         53.38   o 
   4     7    13        197.73        205.19         74.85   o 
   6     7     3         84.64         93.59         59.49   o 
  -6     7     6         14.39          0.00        127.88   o 
  -5     7    12         75.07         72.41         52.62   o 
  -4     7    15          4.09          4.45         43.67   o 
  -6     6    10         17.20          1.39        112.79   o 
   6     6     7         39.88         51.12         50.35   o 
   7     5     1         42.86         35.24         52.62   o 
   7     5     0         21.31         22.06         47.60   o 
  -7     5     3         21.94         32.64         47.21   o 
  -7     5     4         59.23         57.53         54.73   o 
  -5     5    16          9.02         10.97         43.91   o 
  -5     4    17        309.03        309.81         84.43   o 
  -6     4    14         19.40         29.71         42.90   o 
  -7     4     8          0.04          5.97         44.99   o 
   7     4     5          3.61          0.00        101.85   o 
   3     4    19         25.99         30.30         43.97   o 
   1     3    22         76.74         71.84         55.16   o 
   2     3    21          0.47          0.00         76.30   o 
   4     3    18         24.21         21.32         46.72   o 
  -5     3    18        196.51        207.84         74.13   o 
  -4     3    20         14.15         20.32         44.60   o 
  -2     3    22         15.69         17.84         46.23   o 
   6     2    13         25.58         17.73         45.42   o 
  -7     1    12        111.08        117.78         63.25   o 
  -5     1    19        147.19        150.47         64.41   o 
  -3     1    22          8.03          0.26         45.35   o 
   2     0    22        123.68        110.83         60.67   o 
   0    11     7         52.96         55.50          6.58   o 
   1    11     6         60.35         53.59         54.12   o 
   2    11     3         94.40         85.64         56.78   o 
  -2    11     4          0.40          2.59         38.07   o 
  -3    10     8         89.23         78.12         61.03   o 
   1    10    11         43.65         53.71         51.60   o 
  -3     8    15         65.14         80.27         54.54   o 
  -4     8    13         10.72          2.84        105.17   o 
  -5     8     9         34.34          7.06        113.20   o 
   4     8    11        189.68        180.96         73.40   o 
   1     7    18        103.68        109.06         59.79   o 
   2     7    17          0.02          1.40         91.63   o 
   5     7    10         82.95         80.20         57.70   o 
   6     7     4          5.23          1.41         96.25   o 
  -3     7    17        148.65        155.90         67.96   o 
  -2     7    18          2.29         12.65         38.19   o 
   0     6    20         11.00         12.73          5.44   o 
  -1     6    20         91.21        113.41         57.02   o 
  -4     6    17         62.60         82.71         53.44   o 
   5     6    12         72.91         92.88         61.21   o 
   4     6    15         27.23         27.68         49.53   o 
   0     5    21        179.00        181.13          9.04   o 
   7     5     2          3.76          7.63         44.18   o 
  -7     5     5         21.59         20.19         48.01   o 
  -1     5    21        111.13        107.40         60.41   o 
  -7     4     9        105.35        110.11         63.91   o 
   5     4    15        117.92        117.41         62.95   o 
   3     3    20         27.75         28.67         45.43   o 
   7     3     7        160.56        168.85         69.12   o 
  -1     2    23        268.15        285.69         81.86   o 
   0     2    23          9.29          3.55         13.65   o 
  -3     2    22         25.12         25.89         45.50   o 
  -6     2    16          9.03          1.42         96.44   o 
   2     1    22         35.21         28.45         49.51   o 
  -4     1    21         39.72         47.36         51.10   o 
  -2     1    23         29.47         33.28         45.00   o 
   7     0     9         36.45         36.68         48.65   o 
   1     0    23         42.35         67.48         52.18   o 
   2    11     4         23.09         29.28         44.13   o 
  -2    11     5         52.70         53.10         52.32   o 
  -1    11     7        656.09        692.46        165.44   o 
   0    10    12         42.60         50.20          6.36   o 
  -4    10     3        238.88        239.56         83.20   o 
  -4    10     2         30.56         28.96         52.12   o 
  -4    10     1        167.81        173.50         71.34   o 
   4    10     0          7.60          1.43         97.43   o 
   4    10     1          3.63          4.31         95.08   o 
   3    10     7         50.52         39.80         55.93   o 
   2    10    10         54.83         53.87         51.64   o 
   2     9    13         96.57         77.75         59.40   o 
   4     9     8          3.31          2.86        109.57   o 
   5     9     0        259.54        285.19         83.77   o 
  -5     9     2        138.35        139.22         67.62   o 
  -5     9     3         22.78         23.95         48.43   o 
  -4     9    10          0.20          5.74        107.31   o 
  -2     9    14         75.91         85.62         57.10   o 
  -1     8    17          8.53          2.86         94.09   o 
   0     8    17          2.01         16.35         43.56   o 
   5     8     7        134.70        123.45         63.29   o 
  -6     6    11        323.38        300.69         87.66   o 
   6     6     8         16.64         21.89         47.71   o 
   5     5    14         23.24         16.74         43.28   o 
   7     5     3          5.57          5.68         98.67   o 
  -7     5     6          2.99          4.24         93.57   o 
  -6     5    13         17.64         37.90         47.97   o 
  -3     5    20        120.33        127.47         64.59   o 
   0     4    22        227.71        230.99         10.05   o 
  -3     4    21         66.77         81.79         54.13   o 
   5     3    16        166.77        168.16         71.63   o 
  -7     3    11         14.39         16.66         47.63   o 
  -5     2    19        237.03        229.38         82.29   o 
  -7     2    12          8.58         12.88         41.28   o 
   4     2    19          4.01          5.12         42.86   o 
   1     1    23        154.20        162.06         68.15   o 
   3     1    21          1.70          4.58         45.24   o 
   5     1    17         49.06         31.27         54.30   o 
   6     0    14         22.13         17.27         46.65   o 
   5     0    17          3.73          0.00         99.32   o 
   3     0    21        627.72        639.76        165.16   o 
   1    11     7          4.71          1.84         43.42   o 
  -1    10    12        245.88        258.64         82.59   o 
  -3    10     9         30.65         29.51         48.46   o 
   0     9    15         42.00         42.80          8.79   o 
   5     9     1         35.15         39.11         48.91   o 
  -5     8    10          0.47          0.00         93.49   o 
  -5     7    13         48.83         43.61         52.32   o 
  -5     6    15         75.06         79.44         54.32   o 
   2     5    20        156.32        170.48         69.94   o 
  -2     5    21         17.13         21.13         47.66   o 
  -2     2    23         42.63         71.70         52.37   o 
  -4     2    21         32.85         55.69         51.57   o 
   2     2    22          1.02          0.00        109.02   o 
   6     1    14         60.24         55.24         54.47   o 
  -7     0    13         48.00         54.60         51.56   o 
   0    11     8        129.78        131.37          8.41   o 
   2    11     5          4.62          6.97         42.00   o 
  -2    11     6          7.78          5.72        107.04   o 
  -4    10     4         21.91         25.11         44.79   o 
   4    10     2         10.60         10.41         45.32   o 
   5     9     2         18.94         17.41         45.86   o 
  -3     9    13          8.26          5.36         43.92   o 
  -1     9    15          1.71         12.56         39.36   o 
   0     7    19          6.76         12.34          5.16   o 
   3     7    16          0.80          2.85         93.74   o 
  -6     7     8         16.88         21.62         46.49   o 
  -1     7    19         50.57         76.42         54.82   o 
   2     6    19         39.02         46.69         45.31   o 
   1     5    21         28.89         29.97         47.61   o 
  -7     5     7         25.96         40.32         50.64   o 
  -2     4    22         83.66         98.41         59.68   o 
  -7     4    10         77.34         84.55         60.90   o 
   6     4    12         12.75         16.99         44.86   o 
   2     4    21         39.96         43.99         50.34   o 
   6     3    13        130.54        137.17         64.44   o 
   7     3     8          7.44          2.87        109.78   o 
  -6     3    16         72.39         59.98         57.09   o 
  -1     3    23         56.80         58.14         50.62   o 
   7     2     9        179.82        177.94         71.00   o 
  -7     1    13          1.64          4.25        108.85   o 
  -6     1    17          4.17          4.25         85.23   o 
  -8     0     2        105.52         94.19         62.02   o 
  -4    10     5         14.32         17.25         43.32   o 
   4    10     3         16.23         12.66         49.04   o 
   3    10     8         32.49         46.29         53.27   o 
   1    10    12          8.61          9.74         47.26   o 
   5     9     3         21.90         22.98         47.28   o 
  -5     9     5          4.53          1.44         89.42   o 
  -2     8    17        273.08        328.26         89.37   o 
   4     8    12        143.25        142.84         71.79   o 
   2     8    16         17.09         23.81         45.68   o 
   1     8    17         40.66         49.48         52.69   o 
   4     7    14        275.22        241.66         83.73   o 
  -4     7    16         13.74         16.72         50.91   o 
   5     6    13        428.90        412.96        104.09   o 
   1     6    20        136.81        119.34         63.88   o 
   3     5    19         72.33         76.63         60.47   o 
   4     5    17        135.14        143.09         66.76   o 
   7     5     4        145.34        143.02         67.47   o 
  -7     5     8         15.00         16.91         46.25   o 
  -5     5    17         54.98         57.25         54.84   o 
  -4     5    19         21.54         31.52         45.76   o 
  -4     4    20         43.93         39.67         49.89   o 
  -5     4    18         47.89         56.94         56.31   o 
   7     4     7          2.28          4.36        108.14   o 
   4     4    18          9.55          8.40         44.67   o 
   1     4    22         46.75         55.81         52.43   o 
   0     3    23         17.36          5.56          8.77   o 
  -3     3    22          1.45          9.24         40.34   o 
   6     2    14          4.83          2.69         43.52   o 
   5     2    17         57.25         52.46         52.98   o 
   3     2    21         29.64          5.71        120.53   o 
   1     2    23         39.22         46.47         51.39   o 
   8     1     0         76.75         64.31         56.63   o 
  -8     1     1         29.67         33.11         51.54   o 
  -8     1     2        105.46         97.60         56.11   o 
  -8     1     3          1.49          5.70        113.59   o 
  -8     1     4         30.03         23.86         51.80   o 
  -8     0     4        102.61         82.69         54.57   o 
   8     0     0          5.42         13.06         44.55   o 
   0    11     9        669.67        683.98         20.63   o 
   1    11     8          9.32         28.02         43.88   o 
   2    11     6        145.74        128.45         69.86   o 
  -3    11     1         67.66         70.92         52.57   o 
  -3    11     2         15.50         30.06         43.48   o 
  -2    11     7        319.04        316.52         92.58   o 
  -2    10    12         59.43         58.01         54.60   o 
  -3    10    10         69.73         92.12         61.48   o 
  -4    10     6          0.01          4.36        100.43   o 
   1     9    15         78.78         83.22         57.96   o 
   2     9    14          0.02          9.84         44.97   o 
   3     9    12         98.81         87.51         60.69   o 
  -5     9     6         10.94         13.06         43.83   o 
  -4     9    11         16.59          0.00         51.21   o 
  -3     8    16         22.14         18.80         49.50   o 
  -4     8    14        317.51        333.53         91.70   o 
  -5     8    11        148.06        156.25         71.46   o 
  -6     8     2        222.04        212.41         86.03   o 
  -6     8     1         22.93         22.96         49.52   o 
   2     7    18        175.02        177.74         74.28   o 
   6     7     6         57.78         39.88         59.61   o 
  -2     7    19         41.69         58.90         51.29   o 
  -4     6    18          5.92          4.65         43.34   o 
  -7     6     3        184.07        176.40         78.25   o 
  -7     6     2         39.92         53.77         50.26   o 
  -7     6     1        101.45         99.95         66.63   o 
   6     6     9         21.33         23.35         45.72   o 
   3     6    18          0.45          4.12         44.46   o 
   6     5    11         68.96         65.90         59.05   o 
  -6     5    14         28.47         33.72         52.06   o 
   3     4    20         26.41         13.42         49.68   o 
   2     3    22         42.76         53.10         52.99   o 
   4     3    19          4.27          0.00        114.44   o 
  -7     3    12        146.62        152.65         70.60   o 
  -5     3    19         20.51         24.31         46.16   o 
  -4     3    21          7.16          9.63         43.63   o 
  -2     3    23         10.54         22.32         39.75   o 
  -6     2    17        189.57        175.31         74.96   o 
  -7     2    13         58.03         37.74         53.69   o 
  -8     2     3         33.92         37.97         48.38   o 
  -8     2     1         37.18         52.32         55.08   o 
   8     1     1         30.18         36.13         48.66   o 
  -5     1    20         21.12         18.39         47.65   o 
  -3     1    23        218.32        234.63         81.50   o 
  -1     1    24         42.77         34.97         53.09   o 
   0     0    24        162.70        171.74          8.91   o 
  -3     0    23         68.02         46.47         52.43   o 
  -8     0     6         42.66         32.23         46.38   o 
   8     0     2          2.71          1.44        106.14   o 
   3    11     2        138.64        123.58         69.87   o 
  -3    11     3         10.86          4.39         96.99   o 
  -3    11     4         19.94         22.67         49.09   o 
  -1    11     9        392.86        418.94        102.50   o 
  -1    10    13        147.84        179.05         70.57   o 
   0    10    13         12.18         11.10          5.86   o 
   4    10     5         18.71         15.19         47.70   o 
   3    10     9         43.88         68.85         55.57   o 
  -5     9     7          2.20          8.27         41.37   o 
   0     8    18         66.00         63.07          6.91   o 
  -1     8    18          6.73          1.48        100.57   o 
  -6     8     4         76.91         67.77         56.44   o 
  -6     8     3         96.73         83.33         61.21   o 
   6     8     0         27.31         24.93         49.40   o 
   6     8     1         91.59        101.88         64.70   o 
   5     8     9         82.72         89.17         64.91   o 
   1     7    19         33.43         40.04         48.61   o 
  -5     7    14         30.10         25.32         49.38   o 
  -5     6    16          6.88          4.41        105.62   o 
  -7     6     4        139.64        123.89         68.97   o 
   7     6     0          8.68         12.87         47.21   o 
   0     5    22         40.59         42.03          6.35   o 
  -7     5     9         13.45          2.96        113.19   o 
  -1     5    22        189.88        204.96         76.15   o 
  -7     4    11          3.47          2.95        108.94   o 
   1     3    23        152.43        146.79         68.27   o 
   7     3     9         51.83         70.96         55.22   o 
  -8     2     5         35.79         38.08         56.65   o 
  -8     2     4         49.50         42.54         57.78   o 
   8     2     0         10.17          5.44         48.52   o 
   8     2     1          6.44         10.95         44.96   o 
   0     1    24        100.50         98.08          7.93   o 
   4     1    20        341.52        327.57         89.65   o 
  -7     1    14         31.15         26.51         46.60   o 
  -4     1    22        293.43        298.72         89.38   o 
  -4     0    22        154.86        182.15         71.54   o 
   0    12     0        370.22        300.49         86.80   o 
   1    11     9        469.17        492.34        118.97   o 
   2    11     7          7.58          8.31         41.55   o 
   3    11     3        182.94        203.37         76.11   o 
  -3    11     5        431.23        449.44        106.17   o 
  -2    11     8        136.05        123.90         68.81   o 
   0     9    16         87.49         93.01          7.20   o 
   4     9    10          9.38          2.97        130.81   o 
   5     9     5         28.76         17.48         51.27   o 
  -1     9    16         94.62        106.35         60.85   o 
  -6     8     5         34.29         26.92         52.34   o 
   3     8    15          0.46          7.48         43.48   o 
   3     7    17          2.61         18.13         39.62   o 
   6     7     7         50.70         45.93         55.31   o 
  -6     7    10          2.73          8.87         40.28   o 
   0     6    21        128.21        135.92          8.58   o 
  -7     6     5        146.03        145.50         73.23   o 
   7     5     6        202.78        176.96         74.78   o 
  -6     4    16         48.80         53.49         54.66   o 
   7     4     8          4.56          4.46         43.81   o 
   3     3    21         89.92         71.63         59.10   o 
   5     3    17          0.15          4.46         42.04   o 
   6     3    14        233.77        201.15         78.41   o 
   0     2    24         44.66         54.41          6.65   o 
  -1     2    24         25.87         15.36         51.53   o 
  -5     2    20         60.42         61.87         56.58   o 
  -8     2     6          6.18         15.70         46.59   o 
   5     1    18         24.88         23.75         46.52   o 
   6     1    15         61.00         70.26         55.81   o 
  -2     1    24        142.20        167.01         69.45   o 
  -2     0    24        189.26        184.84         74.19   o 
  -6     0    18         63.80         70.09         53.29   o 
   7     0    11         24.61         28.94         48.90   o 
