# Supplementary material for: Charge density studies of multicentre two-electron bonding of an anion radical at non-ambient temperature and pressure
Source: IUCrJ. 2021 Jun 12;8(Pt 4):644–54. doi: 10.1107/S2052252521005273 (PMC8256703; doi:10.1107/S2052252521005273)
Supplement: Supplementary file 12 [file m-08-00644-sup12.hkl]

 
# fcf, LIST 4 option, 
# notice sigma(Iobs) is replaced by sigmaw(Iobs)
# where in the weighting scheme, Weight(hkl) = 1/sigmaw^2 )
# Weight(hkl) =   1/sigma^2
# Input diffraction data were   Ihkl
# Structure was refined vs Ihkl
# written by  MoPro v20.01 

data_370K
_shelx_title ' written by MoPro v20.01'
_shelx_refln_list_code        4
_shelx_F_calc_maximum      185.03
_exptl_crystal_F_000       700.00
_reflns_d_resolution_high  0.7982

loop_
 _symmetry_equiv_pos_as_xyz
'x, y, z'
'-x+1/2, y+1/2, -z+1/2'
'-x, -y, -z'
'x+1/2, -y+1/2, z+1/2'

_cell_length_a     6.9626
_cell_length_b    10.1312
_cell_length_c    20.6090
_cell_angle_alpha  90.000
_cell_angle_beta   94.700
_cell_angle_gamma  90.000


loop_ 
 _refln_index_h 
 _refln_index_k 
 _refln_index_l 
 _refln_F_squared_calc 
 _refln_F_squared_meas 
 _refln_F_squared_sigma
 _refln_observed_status
   0     3     3       4846.91       5025.20         52.44   o 
   0     3     2       1110.39       1149.42         26.99   o 
  -1     3     1       2004.69       2110.75         35.85   o 
   1     3     0       2994.14       2984.45         41.01   o 
   1     3     1      14340.04      14852.66         89.42   o 
   0     2     5       5992.46       6271.17        158.21   o 
   1     2     4        423.41        441.72         14.01   o 
   0     2     3       3273.45       3352.99        139.06   o 
   1     2     3       7608.85       7569.29         60.01   o 
   1     2     2       5435.26       5319.28         48.88   o 
   0     2     2       2561.90       2670.39         53.45   o 
   0     2     1         98.19        102.78          5.76   o 
   1     2     1       2766.31       2662.50         34.60   o 
   1     2     0       1737.65       1813.81         28.76   o 
   0     2     0       1457.14       1570.82         25.01   o 
  -1     2     1        561.37        569.15         16.47   o 
  -1     2     2       4896.28       4886.11         46.25   o 
  -1     2     3       2061.19       1982.86         31.83   o 
  -1     2     4       2705.70       2783.75         38.28   o 
   0     2     4          6.96         12.02          5.43   o 
  -1     2     5       3022.78       2942.58         41.20   o 
   0     1     6        155.40        137.02          6.52   o 
  -1     1     6        296.79        308.67         10.12   o 
  -1     1     5       5273.26       5127.45         49.57   o 
   0     1     5      10554.66      10453.95        235.75   o 
   0     1     4         78.97         85.31          5.80   o 
  -1     1     4        524.89        515.34         14.94   o 
  -2     1     3       1460.34       1454.41         30.09   o 
  -1     1     3        130.80        134.72          6.23   o 
   0     1     3       1920.43       2052.34         48.08   o 
   0     1     2        330.74        300.16         12.50   o 
  -1     1     2       1907.32       1928.73         26.67   o 
  -2     1     2        211.93        211.14          6.95   o 
  -2     1     1        929.31        847.21         23.42   o 
  -1     1     1        983.56        989.28         19.89   o 
   0     1     1       2252.98       2486.61         22.02   o 
   1     1     0       3140.94       3083.51         30.70   o 
   2     1     0       6814.68       6677.88         57.78   o 
   2     1     1       6791.19       6848.47         59.10   o 
   1     1     1       7005.79       6914.68         45.69   o 
   1     1     2          7.94         15.83          5.16   o 
   2     1     2       6620.43       6896.95         61.16   o 
   1     1     3       1923.82       2077.89         30.18   o 
   1     1     4       1029.63       1048.08         24.10   o 
   1     1     5       1886.29       1928.06         32.80   o 
   0     0     6       1506.14       1443.05         37.25   o 
   1     0     5        215.29        224.78          6.85   o 
   0     0     4       2972.59       2871.33         31.81   o 
   1     0     3       1786.51       1821.45         27.36   o 
   2     0     2      86129.92      94062.71        832.85   o 
   0     0     2       5470.32       5383.22        157.96   o 
   1     0     1       1139.47       1188.48         19.69   o 
   2     0     1          0.00         18.48          5.88   o 
   2     0     0      24052.69      24913.23        106.83   o 
  -1     0     1        649.96        639.93         15.84   o 
  -2     0     2        165.32        165.31          6.94   o 
  -1     0     3       2028.49       1957.13         27.24   o 
  -2     0     4       1563.02       1492.18         31.42   o 
  -1     0     5       3519.53       3380.98         40.14   o 
   0     4     3        381.06        403.24         11.89   o 
   0     4     2        279.74        291.42         10.70   o 
   0     4     1         55.56         58.61          6.10   o 
   1     4     1       1347.12       1352.31         33.35   o 
   1     4     0       6557.08       6560.03         68.49   o 
   0     4     0        372.59        387.45         11.10   o 
  -1     4     1        209.20        214.27          7.69   o 
   0     3     6        116.46        131.08          6.81   o 
  -1     3     5       1883.44       1885.47         37.09   o 
   0     3     5       2503.36       2541.76         41.28   o 
   0     3     4        697.10        725.05         24.32   o 
  -1     3     4        846.61        854.02         25.47   o 
  -1     3     3      16049.84      16201.57         96.22   o 
  -1     3     2       2744.57       2692.00         39.89   o 
  -2     3     2        160.67        170.13          7.09   o 
  -2     3     1        522.99        539.93         15.06   o 
   2     3     0        364.68        359.33         10.40   o 
   2     3     1        605.98        615.18         18.33   o 
   1     3     2       1657.97       1798.26         33.45   o 
   1     3     3       9231.56       9437.29         75.28   o 
   1     3     4        698.23        713.68         21.13   o 
   1     3     5       4040.54       4162.49         54.07   o 
   0     2     7       6070.48       6245.72         94.29   o 
   1     2     6       2168.77       2093.21         38.69   o 
   0     2     6          0.66          3.56          5.41   o 
   1     2     5        193.98        202.59          7.14   o 
   2     2     4        520.09        517.11         15.54   o 
   2     2     3        177.69        202.67          6.99   o 
   2     2     2       1098.05       1081.31         28.17   o 
   2     2     1        125.93        134.07          6.48   o 
   2     2     0         65.38         75.97          6.08   o 
  -2     2     1        139.65        118.68          6.34   o 
  -2     2     3       4207.68       4070.25         50.30   o 
  -2     2     4         17.04          4.86         12.99   o 
  -2     2     5         23.40         17.58          5.68   o 
  -1     2     6       2627.12       2485.55         40.08   o 
  -1     2     7        542.77        561.34         15.72   o 
  -1     1     8         13.47         12.49          5.58   o 
  -1     1     7       5355.33       5025.20         55.83   o 
   0     1     7       3398.09       3297.38         58.03   o 
  -2     1     6       4327.24       4090.88         52.67   o 
  -2     1     5       6236.75       5970.93         60.98   o 
  -2     1     4        149.31        133.72          6.56   o 
   2     1     3       4555.37       4707.08         52.39   o 
   2     1     4         52.21         54.85          5.79   o 
   2     1     5        576.17        562.35         17.49   o 
   1     1     6       1936.86       1861.20         34.22   o 
   1     1     7       1468.39       1484.94         32.69   o 
   0     1     8         11.04          8.74          5.64   o 
   0     0     8      23459.67      22278.33        567.77   o 
   1     0     7         22.97         26.95          5.48   o 
   2     0     4      11166.81      11333.71         81.53   o 
  -2     0     6      14522.14      13488.63         93.15   o 
  -1     0     7       1707.59       1711.78         33.40   o 
   0     4     5          7.27          9.61         10.54   o 
   0     4     4       4773.38       5020.95         61.91   o 
   1     4     3        175.08        169.86          7.92   o 
   1     4     2      13737.68      14311.99        102.40   o 
  -1     4     2         61.15         61.80          6.38   o 
  -1     4     3        712.83        715.91         22.53   o 
  -1     4     4        161.16        162.41          7.53   o 
  -1     4     5          0.95          0.15          5.81   o 
  -1     3     7       1726.01       1668.36         38.37   o 
   0     3     7        246.67        236.85          7.97   o 
  -1     3     6        120.80        119.79          6.63   o 
  -2     3     5         30.09         29.30          5.93   o 
  -2     3     4       1085.47       1054.16         30.75   o 
  -2     3     3        605.58        574.21         17.05   o 
   2     3     2       1325.74       1297.24         32.52   o 
   2     3     3         37.55         31.32          5.63   o 
   2     3     4        926.16        960.48         25.73   o 
   1     3     6         89.84         97.17          6.58   o 
   1     3     7       1819.38       1895.32         40.90   o 
   0     2     9        656.90        658.75         20.48   o 
   1     2     8        680.26        698.66         20.53   o 
   0     2     8       5048.65       5086.41        142.17   o 
   1     2     7       1127.28       1119.43         30.60   o 
   2     2     6         21.44         14.33          5.66   o 
   2     2     5       1392.09       1381.87         33.18   o 
   3     2     1        638.03        624.69         17.88   o 
   3     2     0        340.88        333.02         10.06   o 
  -3     2     1        521.00        472.41         14.36   o 
  -3     2     2        821.05        833.04         23.80   o 
  -3     2     3       3479.71       3438.04         53.62   o 
  -2     2     6       3715.48       3676.41         52.46   o 
  -2     2     7        310.06        289.79          8.83   o 
  -1     2     8       3021.90       2891.01         47.75   o 
  -1     1     9         90.15         93.46          6.65   o 
   0     1     9        387.42        376.02         12.40   o 
  -2     1     8       1936.01       1821.50         39.65   o 
  -2     1     7          3.66          8.57          5.66   o 
  -3     1     4        748.85        719.19         21.06   o 
  -3     1     3        443.11        434.05         13.06   o 
  -3     1     2        441.43        413.94         12.57   o 
  -3     1     1          6.70          9.55          5.53   o 
   3     1     0        175.77        154.38          7.21   o 
   3     1     1        376.45        379.27         11.61   o 
   3     1     2        181.72        189.01          7.51   o 
   3     1     3        416.85        438.67         12.83   o 
   2     1     6        279.45        273.69          8.87   o 
   2     1     7        918.76        872.24         24.64   o 
   1     1     8        321.08        317.46          8.60   o 
   1     1     9       2043.07       1960.39         41.70   o 
   0     0    10        917.31        866.75         25.72   o 
   1     0     9       5814.46       5464.74         66.07   o 
   2     0     6         54.09         49.71          5.71   o 
   3     0     3      11669.76      11829.00         96.16   o 
   3     0     1       3492.57       3558.80         52.28   o 
  -3     0     1        337.77        326.18          9.94   o 
  -3     0     3       1182.55       1130.48         31.57   o 
  -3     0     5        586.09        573.93         16.35   o 
  -2     0     8        896.39        863.65         24.59   o 
  -1     0     9        216.01        220.53          7.89   o 
  -1     5     3        587.72        630.08         18.36   o 
   0     5     3       1226.46       1318.34         42.12   o 
   0     5     2          2.61          3.44         10.96   o 
  -1     5     2        382.63        402.90         11.85   o 
  -1     5     1        908.51        936.50         27.71   o 
   0     5     1       5795.20       6024.89         72.11   o 
   1     5     0       1173.97       1215.28         35.03   o 
   1     5     1       2018.30       2058.42         44.76   o 
   1     5     2        437.36        438.37         13.74   o 
   0     5     4          1.56         13.24          6.17   o 
   0     4     7        888.33        877.16         34.62   o 
   1     4     6       1307.76       1307.69         37.72   o 
   0     4     6       2308.09       2403.35         47.03   o 
   1     4     5       1573.45       1606.62         38.47   o 
   2     4     4         30.91         33.95          6.48   o 
   2     4     3        137.75        146.67          7.84   o 
   2     4     1       2282.59       2228.83         45.11   o 
   2     4     0        102.42        110.80          7.11   o 
  -2     4     1        994.45        951.61         27.08   o 
  -2     4     2        991.68        969.23         27.13   o 
  -2     4     3        693.10        673.43         20.12   o 
  -2     4     4       2831.94       2888.06         52.23   o 
  -2     4     5        123.35        116.19          7.93   o 
  -1     4     6        615.13        642.84         19.17   o 
  -1     4     7        185.77        179.04          8.70   o 
   0     3     9        237.03        227.29          8.86   o 
   0     3     8        486.21        471.02         13.62   o 
  -1     3     8        283.17        276.25          8.58   o 
  -2     3     7         68.59         71.46          7.02   o 
  -2     3     6        605.72        617.02         17.13   o 
  -3     3     3        567.90        564.34         17.28   o 
  -3     3     2         53.95         49.17          7.01   o 
  -3     3     1       3393.36       3281.86         54.96   o 
   3     3     0        222.79        229.06          8.95   o 
   3     3     1        544.10        515.16         15.54   o 
   2     3     5        455.40        457.80         13.71   o 
   2     3     6       2457.16       2377.27         46.99   o 
   0     2    10       2206.44       2240.63         46.24   o 
   1     2     9         92.60        100.35          6.84   o 
   2     2     7        150.46        135.40          7.44   o 
   3     2     4        510.90        526.68         15.80   o 
   3     2     3        183.82        183.04          7.71   o 
   3     2     2         58.45         59.79          6.34   o 
  -3     2     4       1116.20       1060.19         28.56   o 
  -3     2     5        787.18        774.11         22.78   o 
  -2     2     8       1774.70       1757.16         40.24   o 
  -1     2     9         83.92         87.21          6.84   o 
  -1     2    10       3545.89       3509.52         56.93   o 
   0     1    10       1774.36       1709.65         39.60   o 
  -1     1    10        591.03        571.29         16.31   o 
  -2     1     9       1246.24       1178.71         30.06   o 
  -3     1     6        375.39        369.53         11.07   o 
  -3     1     5        372.62        368.91         10.82   o 
   3     1     4        456.04        442.09         12.12   o 
   3     1     5         26.24         18.41          6.59   o 
   2     1     8       1314.21       1265.05         35.73   o 
   1     1    10       1621.66       1476.09         38.99   o 
   2     0     8        196.79        188.52          7.91   o 
   3     0     5          0.15          5.78         14.33   o 
  -3     0     7       3238.77       2990.94         53.49   o 
   0     5     6        409.04        409.73         14.59   o 
  -1     5     5          2.14          4.66         14.41   o 
   0     5     5         23.88         26.67          6.79   o 
  -1     5     4       1567.22       1479.32         39.09   o 
  -2     5     2       1531.15       1590.69         41.82   o 
  -2     5     1        231.47        234.48          9.31   o 
   2     5     0        901.04        924.94         26.20   o 
   2     5     1       7168.19       7056.84         84.82   o 
   1     5     3         16.07         15.21          6.79   o 
   1     5     4         79.47         91.24          7.31   o 
   1     5     5       1621.77       1677.93         43.09   o 
   0     4     8        605.73        620.13         19.80   o 
   1     4     7          0.03          8.50          6.18   o 
  -2     4     6         75.84         79.32          7.45   o 
  -1     4     8       4453.15       4621.57         67.95   o 
   0     3    10          0.36          7.55         15.39   o 
  -1     3     9         52.34         56.88          7.14   o 
  -2     3     8        922.41        863.32         27.92   o 
  -3     3     5       1559.44       1512.37         40.68   o 
  -3     3     4        545.45        528.48         15.92   o 
   3     3     2        749.55        723.81         22.28   o 
   3     3     3       3333.91       3325.03         57.81   o 
   3     3     4         22.13         21.92          6.68   o 
   2     3     7       1109.86       1140.62         30.29   o 
   1     3     9       1283.74       1287.68         38.05   o 
   0     2    11       1075.34       1010.87         31.29   o 
   1     2    10        989.28        996.47         28.87   o 
   2     2     8        465.95        425.19         12.43   o 
   3     2     6         73.37         73.70          7.12   o 
   3     2     5        357.78        359.34         12.13   o 
  -3     2     6       1640.91       1607.43         40.65   o 
  -3     2     7         12.09          1.82         15.01   o 
  -1     1    11        497.87        483.60         14.33   o 
   0     1    11        189.58        179.52          8.51   o 
  -2     1    10       1131.86       1122.35         29.94   o 
  -3     1     8        197.48        202.51          8.92   o 
  -3     1     7        219.36        211.62          8.67   o 
   3     1     6        117.42        108.97          7.87   o 
   2     1     9        237.43        238.91          9.16   o 
   1     1    11         65.68         50.94          7.43   o 
   1     0    11        141.79        127.61          8.32   o 
   4     0     0        251.28        267.76          9.54   o 
  -4     0     2        302.93        317.49         10.37   o 
  -2     0    10       1820.85       1726.11         42.74   o 
  -1     0    11         82.86         65.93          7.15   o 
   0     6     2         47.33         49.50          7.23   o 
   0     6     0        241.49        264.50          9.62   o 
   0     5     7        639.91        678.87         19.90   o 
  -1     5     6        273.99        280.94          9.76   o 
  -2     5     4        436.09        447.32         13.12   o 
  -2     5     3        161.06        155.42          8.64   o 
   2     5     2       1074.25       1104.02         31.77   o 
   2     5     3        572.02        575.71         17.29   o 
   1     5     6       2698.76       2745.03         55.57   o 
   0     4     9        253.65        260.74         15.51   o 
   1     4     8       1683.75       1701.53         42.99   o 
   2     4     6       1236.67       1252.84         33.44   o 
   3     4     2       1951.25       1896.48         46.46   o 
   3     4     1         19.01         14.34          6.69   o 
   3     4     0         22.68         22.57          6.70   o 
  -3     4     1       1602.82       1587.99         42.66   o 
  -3     4     2        217.93        202.85          9.07   o 
  -3     4     3        816.20        846.87         24.77   o 
  -2     4     7         27.73          4.83         15.50   o 
  -1     4     9        287.08        295.45         10.49   o 
  -1     3    10       2547.28       2476.21         51.42   o 
  -2     3     9        539.04        558.77         15.49   o 
  -3     3     6         54.71         43.84          6.93   o 
   3     3     5        295.60        317.68          9.90   o 
   2     3     8         38.37         35.60          7.27   o 
   1     3    10          2.98          4.89         13.50   o 
   1     2    11        387.80        406.17         12.47   o 
   2     2     9       1780.73       1715.75         44.06   o 
  -3     2     8       3251.42       3163.25         58.35   o 
  -2     2    10        251.25        252.82          9.40   o 
  -1     2    11        126.07        107.43          8.02   o 
   0     1    12          3.62          4.81         12.88   o 
  -1     1    12         26.97         25.31          7.08   o 
  -2     1    11        876.07        814.72         23.36   o 
  -3     1     9        302.40        275.82         10.20   o 
  -4     1     4       1834.83       1803.72         45.75   o 
  -4     1     3        164.19        160.93          8.64   o 
  -4     1     1        335.81        316.37          9.99   o 
   4     1     0        296.12        288.17          9.48   o 
   4     1     1        175.05        171.17          8.75   o 
   4     1     2       4592.31       4665.62         71.10   o 
   3     1     7        574.22        533.85         16.72   o 
   2     1    10        394.74        377.74         11.03   o 
   0     0    12       1568.80       1573.59         42.19   o 
   2     0    10       4640.37       4599.32         69.27   o 
   4     0     2       3481.03       3246.76         59.74   o 
  -4     0     4       1358.42       1361.14         40.46   o 
  -3     0     9         12.83         16.77          6.67   o 
   0     6     3         47.53         43.46          7.38   o 
   1     6     1        226.88        231.81          9.35   o 
   1     6     0       2651.69       2606.03         54.42   o 
  -1     6     1         29.86          4.04         15.77   o 
  -1     5     7         98.98         84.41          7.96   o 
  -2     5     5        412.78        376.57         11.25   o 
   2     5     4        703.96        686.63         20.24   o 
   2     4     7         10.52          5.04         15.19   o 
   3     4     3          1.01          4.86          6.77   o 
  -3     4     4        259.27        256.44          9.70   o 
  -2     4     8         48.81         50.36          7.39   o 
   0     3    11        199.97        207.37          9.27   o 
  -3     3     7         55.40         52.95          7.30   o 
   3     2     7        304.02        307.77         10.35   o 
   4     2     0        137.37        166.19          8.54   o 
  -4     2     1       1826.12       1873.89         45.93   o 
  -4     2     2          0.20          6.28          6.34   o 
   3     1     8       1442.99       1486.98         42.11   o 
   4     0     3          0.00          2.23          9.39   o 
   0     6     5        612.59        605.75         18.11   o 
   0     6     4        502.21        491.52         14.63   o 
   1     6     3        126.99        119.01          8.35   o 
   1     6     2        628.02        630.58         18.30   o 
  -1     6     2        205.18        209.06          9.31   o 
  -1     6     3        431.04        416.75         13.54   o 
  -1     6     4          0.74          5.29         14.63   o 
   0     5     8        169.96        177.90          9.10   o 
  -1     5     8        651.59        670.58         20.79   o 
  -2     5     6         98.83         78.27          8.34   o 
   2     5     5        669.04        623.59         19.88   o 
   1     5     7         12.29         27.31          6.59   o 
   0     4    10        154.98        170.42          8.73   o 
   1     4     9         63.89         62.84          7.60   o 
   2     4     8        767.93        758.85         21.29   o 
   3     4     4       1618.21       1543.96         43.51   o 
  -3     4     5         83.71         87.28          7.85   o 
  -3     4     6       1896.18       1950.99         48.84   o 
  -2     4     9        282.91        282.66         10.61   o 
  -1     4    10        270.55        267.06         10.37   o 
  -1     3    11        369.19        357.29         11.03   o 
  -2     3    10         94.98         76.88          7.98   o 
  -3     3     8        328.90        332.38         11.42   o 
   3     3     6        895.99        894.89         26.76   o 
   3     3     7       1409.49       1356.27         36.75   o 
   2     3     9         22.26         23.03          7.18   o 
   1     3    11          5.41          3.22         16.55   o 
   1     2    12        813.33        769.87         23.71   o 
   0     2    12        415.79        410.73         12.39   o 
   2     2    10       1202.36       1167.11         33.18   o 
   3     2     8        314.63        308.92         10.82   o 
   4     2     2        188.48        173.85          9.24   o 
   4     2     1         88.98         92.06          7.81   o 
  -4     2     3        232.21        226.02          9.94   o 
  -4     2     4        961.73        943.42         27.63   o 
  -4     2     5        209.30        216.69          9.84   o 
  -3     2     9         17.79         20.10          7.25   o 
  -2     2    11        362.63        368.25         10.91   o 
  -1     2    12       1818.41       1824.74         45.95   o 
  -1     1    13        447.62        457.13         13.48   o 
   0     1    13        931.42        919.02         38.77   o 
  -2     1    12        626.05        579.15         16.65   o 
  -3     1    10         16.32         15.19          7.31   o 
  -4     1     6       2579.18       2480.40         54.52   o 
  -4     1     5         54.59         53.79          7.89   o 
   4     1     3        129.82        137.18          8.97   o 
   4     1     4       2805.88       2871.47         59.14   o 
   2     1    11        193.27        194.95          9.75   o 
   1     1    12        113.53        102.40          8.56   o 
   3     0     9        322.22        345.78         11.37   o 
   4     0     4       8775.24       8778.94         99.58   o 
  -4     0     6        258.79        270.91         10.66   o 
  -2     0    12         26.97         32.06          7.28   o 
  -1     0    13        607.16        595.07         18.68   o 
   0     6     6        356.60        388.51         12.35   o 
   1     6     5         67.86         61.27          7.98   o 
   2     6     2        339.20        324.97         11.74   o 
   2     6     1         38.31         34.60          7.66   o 
   2     6     0        131.64        112.86          8.81   o 
  -2     6     1        249.82        245.77         10.50   o 
  -2     6     2        313.11        282.64         10.72   o 
  -2     6     3         30.02         44.26          7.19   o 
  -1     6     5        211.48        216.90         10.21   o 
  -1     6     6       2667.72       2674.44         57.57   o 
  -1     5     9        179.91        178.82          9.70   o 
   0     5     9       2271.60       2264.77         77.91   o 
  -2     5     7       2525.93       2568.26         55.91   o 
  -3     5     4        841.95        813.93         23.05   o 
  -3     5     3         63.38         64.39          7.80   o 
  -3     5     2        299.56        301.40         10.63   o 
  -3     5     1         93.89         96.47          8.22   o 
   3     5     0       1369.96       1303.35         36.40   o 
   3     5     1         81.46         77.01          8.15   o 
   3     5     2       1911.60       1765.06         48.33   o 
   2     5     6         28.23          5.45         14.84   o 
   1     5     8         65.70         54.94          7.92   o 
   0     4    11         63.22         70.67          8.46   o 
   1     4    10       1333.31       1420.00         37.49   o 
   2     4     9        391.33        405.95         13.44   o 
   3     4     6         26.98         24.53          7.78   o 
   3     4     5       1172.87       1116.72         34.49   o 
  -3     4     7         70.24         70.24          8.24   o 
  -2     4    10       1314.23       1358.26         37.66   o 
  -1     4    11         94.69        107.95          8.62   o 
   0     3    12        705.60        688.21         20.19   o 
  -1     3    12        508.60        525.96         16.05   o 
  -2     3    11        261.47        261.54         10.47   o 
  -3     3     9         91.93         89.50          8.31   o 
  -4     3     5          9.04          0.00         15.89   o 
  -4     3     4        241.86        275.08         10.56   o 
  -4     3     2        741.17        793.66         23.88   o 
   4     3     0         95.92         88.74          8.11   o 
   4     3     1        187.52        202.80          9.70   o 
   4     3     2         55.02         50.44          7.68   o 
   4     3     3          2.24          5.27          6.82   o 
   3     3     8         30.72         29.97          7.68   o 
   2     3    10       1681.58       1657.40         47.14   o 
   0     2    13        162.04        156.64          9.41   o 
   2     2    11       1332.33       1290.55         36.46   o 
   3     2     9        164.60        174.45          9.39   o 
   4     2     5        666.98        682.99         19.00   o 
  -4     2     6         29.82         40.91          7.11   o 
  -4     2     7         73.30         66.71          8.44   o 
  -3     2    10       1290.19       1269.92         35.59   o 
  -2     2    12        475.86        474.93         14.84   o 
  -1     2    13       1076.48       1052.93         29.98   o 
  -4     1     7        420.44        430.09         12.78   o 
   4     1     5       3053.07       3222.19         62.57   o 
   4     1     6        137.87        113.60          9.71   o 
   3     1     9        486.88        477.47         12.76   o 
   1     1    13       1181.01       1179.03         35.71   o 
   1     0    13         58.31         60.81          8.16   o 
   2     0    12        677.90        666.69         18.89   o 
   4     0     6        369.77        404.77         12.78   o 
  -4     0     8         85.80         80.08          8.75   o 
  -3     0    11       1243.04       1231.28         36.26   o 
   0     7     2         57.49         66.96          8.34   o 
   0     7     1       1270.86       1288.95         37.35   o 
   0     6     7        350.46        367.83         16.33   o 
   1     6     6        181.38        176.24          9.87   o 
   2     6     4        355.83        330.90         12.01   o 
   2     6     3       2188.94       2045.75         52.71   o 
  -2     6     4         96.36        107.32          8.16   o 
  -1     6     7         45.25         34.59          8.39   o 
   0     5    10         67.28         63.57          8.39   o 
  -1     5    10         10.84          7.10         16.66   o 
  -2     5     8        213.34        206.04         10.30   o 
  -3     5     5          2.92         14.84          6.78   o 
   3     5     3        588.22        588.38         19.31   o 
   3     5     4       1041.00        968.79         30.09   o 
   2     5     7        167.40        162.30          9.55   o 
   1     5     9         47.33         52.25          8.38   o 
   1     4    11         95.75         95.02          8.75   o 
   3     4     7        777.10        840.54         25.23   o 
   4     4     0         93.22         85.80          8.71   o 
  -4     4     1         59.76         46.90          8.49   o 
  -4     4     2        250.36        214.43         10.95   o 
  -3     4     8        106.41         98.57          8.83   o 
   0     3    13        808.18        814.87         24.42   o 
  -2     3    12          0.10          3.56         16.84   o 
  -3     3    10        512.84        521.38         15.96   o 
  -4     3     6        326.16        329.61         11.52   o 
   4     3     4        130.10        159.30          8.94   o 
   2     3    11        148.69        144.00          9.59   o 
   1     3    12       1100.90       1080.32         34.06   o 
   1     2    13         60.51         58.64          8.35   o 
   2     2    12        501.04        483.62         13.93   o 
  -4     2     8         66.63         80.23          8.69   o 
  -3     2    11       1335.27       1290.84         37.06   o 
  -2     2    13          2.46          4.77         16.70   o 
   0     1    14        178.11        174.00          9.75   o 
  -1     1    14         64.47         63.12          8.31   o 
  -2     1    13        693.42        669.63         19.18   o 
  -4     1     9        163.38        162.88          9.95   o 
  -4     1     8        543.69        517.04         14.52   o 
   3     1    10        170.58        169.10          9.78   o 
   2     1    12         39.40         41.06          7.68   o 
   0     7     4         62.41         73.42          8.53   o 
  -1     7     3        284.10        265.80         11.44   o 
   0     7     3        194.30        196.93         10.51   o 
  -1     7     2         98.93        109.21          8.63   o 
  -1     7     1       2808.46       2650.11         60.23   o 
   1     7     0        459.18        446.79         13.26   o 
   1     7     1        952.82        955.62         29.89   o 
   1     7     2         66.44         59.39          8.39   o 
   1     7     3       1094.78       1109.56         31.50   o 
   0     6     8        641.57        647.55         18.30   o 
   1     6     7        349.42        354.95         12.35   o 
   2     6     5        238.84        238.52         10.59   o 
  -2     6     6       1466.17       1499.93         40.20   o 
  -1     6     8       1498.64       1526.97         40.62   o 
  -2     5     9         10.56          8.37          7.83   o 
  -3     5     7         19.70         19.69          7.77   o 
  -3     5     6        892.88        875.32         24.25   o 
   3     5     5        383.55        363.37         12.03   o 
   2     5     8         53.32         51.59          7.87   o 
   1     5    10        120.28        105.39          9.43   o 
   0     4    12       1322.21       1327.91         38.48   o 
   2     4    10        340.28        330.52         11.82   o 
   3     4     8         12.01          9.35          7.73   o 
   4     4     3        514.65        495.56         16.56   o 
   4     4     2          3.20          3.63         17.39   o 
   4     4     1        573.06        564.91         18.02   o 
  -4     4     3        278.42        269.53         11.11   o 
  -4     4     4          4.86          2.44         17.53   o 
  -4     4     5        575.36        596.65         17.91   o 
  -3     4     9         66.28         77.32          8.55   o 
  -2     4    11        144.34        155.50          9.95   o 
  -1     4    12        176.61        191.22         10.02   o 
  -1     3    13       2232.81       2219.97         55.38   o 
  -3     3    11       1459.11       1357.29         39.74   o 
  -4     3     7         14.99         18.24          7.55   o 
   4     3     5         22.81         18.45          7.86   o 
   3     3     9         38.77         38.88          8.24   o 
   1     3    13        181.27        179.74         10.42   o 
   0     2    14        161.41        157.85          9.80   o 
   4     2     7        252.25        268.26         11.20   o 
  -4     2     9        576.91        595.38         18.23   o 
  -3     2    12          9.85         11.16          7.79   o 
  -2     1    14         25.94         31.23          8.26   o 
  -3     1    12        119.31        115.75          9.40   o 
  -5     1     2        885.57        957.58         30.62   o 
   5     1     0         66.11         88.73          8.94   o 
   3     1    11        124.24        110.45          9.52   o 
   2     1    13          7.30         15.24          7.65   o 
   1     1    14        248.66        266.34         11.20   o 
   3     0    11       1489.43       1480.96         41.63   o 
   5     0     1        333.96        351.20         12.58   o 
  -5     0     1        349.66        376.77         12.76   o 
  -5     0     3         12.10          1.25         19.62   o 
  -2     0    14       3450.25       3504.51         70.31   o 
  -1     7     5        802.63        823.79         24.53   o 
   0     7     5        150.32        138.61          9.69   o 
  -1     7     4         74.08         83.92          8.69   o 
   2     7     0         22.27          2.57         18.68   o 
   1     7     4        128.58        127.29          9.54   o 
   1     7     5        759.13        773.58         23.96   o 
   0     6     9         87.53         81.16         13.99   o 
   1     6     8        866.34        824.12         24.80   o 
   3     6     2        176.80        174.30         10.35   o 
   3     6     1         13.49          8.06          7.59   o 
  -3     6     1        253.80        239.93         10.97   o 
  -3     6     2        130.80        128.24          9.29   o 
  -3     6     3         19.80         22.04          7.79   o 
  -3     6     4        525.89        523.79         16.82   o 
  -2     6     7        263.89        270.56         11.58   o 
  -1     6     9         35.83         41.76          8.61   o 
  -1     5    11        722.05        706.55         21.85   o 
   0     5    11         25.80         29.17          8.16   o 
  -3     5     8        605.41        618.46         17.01   o 
   3     5     6         34.96         41.52          8.23   o 
   2     5     9        631.00        580.66         17.97   o 
   0     4    13        139.94        147.04         10.21   o 
   1     4    12        235.63        214.92         10.55   o 
   2     4    11        255.80        248.06         11.13   o 
   4     4     4        167.15        159.47          9.99   o 
  -4     4     6         18.15         23.98          8.16   o 
  -2     4    12        775.59        774.98         22.43   o 
  -1     4    13         62.02          1.30         20.66   o 
   0     3    14         16.07         33.66          7.91   o 
  -1     3    14          3.95          9.04          7.77   o 
  -2     3    13         86.69         71.85          8.99   o 
  -4     3     8          8.05         11.59          7.53   o 
   4     3     6        750.38        722.59         22.02   o 
   3     3    10        165.92        157.54         10.35   o 
   2     3    12        180.61        184.24         10.53   o 
   1     2    14        724.61        712.07         20.37   o 
   2     2    13       1407.14       1276.81         39.57   o 
   3     2    11        251.33        235.21         11.53   o 
   5     2     0        139.40        150.40          9.64   o 
  -5     2     1        432.81        441.56         13.50   o 
  -5     2     2          4.10          5.13         15.28   o 
  -5     2     3         25.69         27.11          8.18   o 
  -4     2    10          0.03          5.16         16.33   o 
  -2     2    14        893.71        852.58         25.03   o 
  -1     1    15       2769.08       2739.29         63.47   o 
   0     1    15        113.76        102.17          9.40   o 
  -3     1    13       1621.38       1684.82         43.97   o 
  -4     1    10         28.72         35.25          8.23   o 
  -5     1     5          2.49         14.41          8.37   o 
  -5     1     4        196.69        173.51         10.83   o 
  -5     1     3         14.43         15.40          8.18   o 
   5     1     2          0.37         13.38          7.50   o 
   5     0     3       1562.68       1628.07         43.88   o 
  -5     0     5        419.70        430.20         14.31   o 
  -3     0    13        136.14        141.37          9.95   o 
  -1     0    15       3858.49       3739.78         73.21   o 
   0     7     7       1795.91       1864.34         54.35   o 
  -2     7     4        224.26        222.86         11.07   o 
   2     7     3       1510.68       1501.48         42.02   o 
   1     7     6        118.55        130.67          9.95   o 
   0     6    10       1799.34       1838.35         54.04   o 
   3     6     4        294.84        323.50         12.15   o 
  -1     6    10        365.76        367.89         12.97   o 
   0     5    12         56.45         50.08          8.67   o 
  -1     5    12         57.87         58.02          9.00   o 
  -2     5    11         41.78         39.23          8.03   o 
  -3     5     9         15.62         13.64          8.17   o 
  -4     5     4        100.42        108.90          9.96   o 
  -4     5     3        288.06        302.47         11.99   o 
   4     5     1        170.79        167.10         10.48   o 
   4     5     2         63.00         53.23          8.57   o 
   2     5    10         95.91         85.33          9.80   o 
   1     4    13        677.56        679.66         19.31   o 
  -3     4    11        574.09        567.42         17.12   o 
   5     2     3        271.21        278.13         11.42   o 
   5     2     2         31.13         20.57          8.34   o 
  -5     2     5        650.10        665.65         18.61   o 
  -3     2    13          9.40         13.14          8.17   o 
  -2     1    15       1096.66       1101.48         33.12   o 
  -4     1    11         80.35         90.23          9.16   o 
  -5     1     6         82.49         62.85          9.90   o 
   5     1     4         97.69         87.70          9.38   o 
   3     1    12         43.72         50.40          8.35   o 
   1     1    15        174.86        201.16         10.80   o 
   2     0    14         34.30         30.41          8.72   o 
  -5     0     7         69.02         70.97          9.71   o 
  -1     7     6        490.23        502.38         16.54   o 
  -2     7     3        204.54        199.04         10.42   o 
  -2     7     2         41.84         44.10          8.70   o 
   2     7     1        247.25        241.10         11.15   o 
   2     7     2        171.21        145.60         10.76   o 
   1     6     9       1238.37       1295.20         39.73   o 
   2     6     7        361.31        373.03         12.64   o 
   3     6     3        398.13        371.49         13.07   o 
  -2     6     8       1894.86       1855.07         54.47   o 
  -4     5     2        989.40        934.55         28.27   o 
  -4     5     1          2.57          3.12          7.60   o 
   4     5     0         86.87         84.04          8.92   o 
   3     5     7         31.30         39.72          8.06   o 
   3     4     9          8.68         14.46          7.60   o 
   4     4     5        517.09        507.88         15.01   o 
  -4     4     7         21.41          0.00         19.29   o 
  -3     3    12        274.38        245.22         11.89   o 
  -4     3     9        166.14        154.06         10.51   o 
   4     3     7         89.53         95.19          9.41   o 
   0     2    15         33.40         40.98          8.41   o 
   5     2     1        174.22        192.70         10.02   o 
  -5     2     4        525.14        547.20         16.34   o 
  -1     2    15         27.72         27.77          8.16   o 
   5     1     3        207.84        224.24         11.28   o 
   4     1     9         48.60         52.91          9.10   o 
   1     0    15       1342.85       1397.71         41.12   o 
   0     8     1          9.67         23.95          9.50   o 
   0     8     0          1.20          6.67         18.45   o 
   0     7     8        256.40        241.25         12.45   o 
  -1     7     7       2626.37       2616.52         63.09   o 
  -2     7     5       2235.35       2194.61         58.53   o 
   2     7     4        318.75        304.66         12.65   o 
   1     7     7        809.02        817.87         24.19   o 
   1     6    10        801.18        835.97         25.63   o 
   2     6     8          9.01         11.70          8.27   o 
   3     6     5        106.44        101.81          9.74   o 
  -3     6     6        749.07        733.86         22.10   o 
  -3     6     7        402.97        404.13         14.03   o 
  -2     6     9       1075.22       1063.08         30.63   o 
  -4     5     5        157.26        169.75         10.90   o 
   4     5     3        387.87        393.59         13.03   o 
   3     5     8       1041.87       1109.15         33.58   o 
   1     5    12          0.20          9.41          7.87   o 
   0     4    14        785.85        755.14         22.59   o 
   2     4    12          7.09          8.51          7.96   o 
   3     4    10         34.74         39.07          8.12   o 
   4     4     6         21.58          7.92         18.29   o 
  -4     4     8        558.22        565.41         17.72   o 
  -2     4    13         75.30         72.14          9.23   o 
  -1     4    14         14.23         21.09          7.97   o 
  -1     3    15         79.38         81.33          9.27   o 
  -2     3    14         39.47         36.76          8.22   o 
  -3     3    13          2.26          0.00         18.16   o 
  -4     3    10        595.42        585.73         17.22   o 
  -5     3     4         12.17          1.34         19.78   o 
  -5     3     3        948.17        968.32         29.37   o 
  -5     3     2         22.96          1.32         17.47   o 
   5     3     0        293.86        300.58         12.13   o 
   5     3     1        372.48        372.16         13.04   o 
   5     3     2         27.10         32.97          8.12   o 
   4     3     8        146.11        165.16         10.47   o 
   3     3    11        406.03        373.00         12.67   o 
   2     3    13        132.83        101.33         10.18   o 
   1     2    15         30.57          3.98         19.11   o 
   2     2    14         33.13         25.71          8.88   o 
   3     2    12         73.90         84.05          8.81   o 
   4     2     9        175.43        167.96         10.49   o 
  -5     2     6        651.73        675.61         18.86   o 
  -4     2    11        227.58        223.65         11.61   o 
  -2     2    15        127.01        137.64         10.21   o 
   0     1    16        620.70        615.74         17.59   o 
  -1     1    16        106.28        121.15          9.70   o 
  -3     1    14        324.27        309.30         12.74   o 
  -4     1    12        165.37        187.95         11.22   o 
  -5     1     7        251.71        249.45         12.05   o 
   5     1     5         46.13         55.87          8.51   o 
   4     1    10       1050.99       1040.21         29.85   o 
   0     0    16       2972.10       3000.38         67.76   o 
   4     0    10         65.42         64.14          9.02   o 
   5     0     5       2228.35       2276.84         60.88   o 
  -4     0    12       2188.21       2224.72         60.33   o 
   0     8     4        146.40        138.87         10.44   o 
   0     8     3        240.50        232.79         11.64   o 
   0     8     2        241.45        250.20         11.77   o 
   1     8     1         36.92         44.56          8.45   o 
   1     8     0         42.90         39.78          8.99   o 
  -1     8     1        130.98        135.57          9.82   o 
  -1     8     2        678.75        664.83         21.32   o 
  -1     8     3          2.67          3.60          8.26   o 
  -1     7     8        146.59        161.55         10.73   o 
  -2     7     7       2813.70       2775.60         68.24   o 
   2     7     5        496.16        450.56         15.15   o 
   2     7     6         55.49         42.87          9.38   o 
   1     7     8       1099.68       1147.14         35.06   o 
   0     6    11        403.94        411.07         14.16   o 
   2     6     9       1847.51       1928.34         55.68   o 
   3     6     6        113.20        126.38          9.80   o 
  -3     6     8         87.27         99.55          9.79   o 
  -2     6    10        174.18        176.52         11.27   o 
  -1     6    11          5.96          6.92         20.02   o 
  -1     5    13         48.21         44.77          9.08   o 
   0     5    13        165.66        173.06         10.77   o 
  -2     5    12        340.19        360.12         12.96   o 
  -3     5    10         72.07         90.28          9.31   o 
  -4     5     7          1.79          3.09          8.07   o 
  -4     5     6        237.90        251.03         11.80   o 
   4     5     4        138.37        128.81         10.24   o 
   4     5     5        207.74        204.66         11.28   o 
   3     5     9         75.13         71.73          9.44   o 
   2     5    11        193.47        167.46         11.51   o 
   1     4    14        202.20        215.64         11.45   o 
   4     4     7        262.82        274.05         11.66   o 
  -4     4     9         35.25          0.00         18.98   o 
  -3     4    12        127.92        119.36         10.44   o 
  -5     3     5         11.03         24.54          8.53   o 
   4     3     9          0.07          6.93         19.14   o 
   3     3    12        294.33        293.09         12.66   o 
   1     3    15        832.21        774.34         23.28   o 
   0     2    16        444.44        449.80         14.06   o 
   4     2    10         96.48        106.47          9.60   o 
   5     2     5         39.85         36.03          9.01   o 
  -5     2     7         59.38         62.23          9.70   o 
  -4     2    12         39.49         32.79          9.12   o 
  -3     2    14         57.27         53.14          9.33   o 
  -1     2    16         56.46          6.89         22.34   o 
  -2     1    16        325.23        346.68         13.31   o 
  -5     1     8        190.43        204.78         11.56   o 
   5     1     6        101.84         93.55         10.00   o 
   3     1    13          6.76          8.58          8.25   o 
   2     1    15        116.80        107.87          9.92   o 
   1     1    16          6.43          7.29          8.93   o 
   3     0    13          0.86          4.11         19.43   o 
  -5     0     9        119.69        111.87         10.70   o 
  -2     0    16       3548.59       3710.28         76.58   o 
   1     8     4        534.90        539.51         16.62   o 
   1     8     3        120.58        125.80         10.16   o 
  -1     8     4        526.40        512.68         15.04   o 
   0     8     5         10.88         20.34          8.47   o 
  -1     7     9       1570.19       1486.44         45.23   o 
   0     7     9       3851.59       4022.41         79.93   o 
  -2     7     8         36.91         47.94          9.38   o 
  -3     7     4         63.99         62.19          9.68   o 
  -3     7     3        106.22        121.50          9.68   o 
  -3     7     2        261.77        255.31         11.95   o 
  -3     7     1        242.00        241.69         11.95   o 
   3     7     0        381.35        375.82         13.45   o 
   3     7     1        122.94        119.81          9.88   o 
   3     7     2        290.24        286.56         12.19   o 
   2     7     7         17.21         24.60          8.94   o 
   0     6    12         21.56         15.91         15.47   o 
   1     6    11        277.77        280.01         12.67   o 
   2     6    10        754.88        776.29         22.35   o 
   3     6     7         38.84         43.98          8.33   o 
   4     6     1        395.18        401.36         13.56   o 
   4     6     0         99.28        100.42          9.75   o 
  -4     6     1         10.69          9.45          8.04   o 
  -4     6     2         22.38         17.79          8.39   o 
  -4     6     3        207.82        200.46         11.70   o 
  -3     5    11        141.42        154.36         10.46   o 
  -4     5     8         50.56         55.17          9.33   o 
   4     5     6        319.07        305.66         13.00   o 
   1     5    13        115.98        111.96         10.12   o 
   2     4    13         25.33          5.64         18.82   o 
   3     4    11         22.35         28.74          8.51   o 
   4     4     8         45.59          9.94         21.21   o 
   5     4     1        243.93        221.17         11.86   o 
   5     4     0         30.44         41.97          8.27   o 
  -5     4     1        857.24        856.01         26.02   o 
  -5     4     2         35.91         40.19          9.03   o 
  -5     4     4        371.81        392.12         13.80   o 
  -4     4    10        212.77        248.47         11.63   o 
  -2     4    14         16.98         19.50          8.20   o 
   0     4    15          2.78          8.62          8.18   o 
  -1     4    15         27.65         34.87          8.88   o 
  -3     3    14        298.00        303.60         13.24   o 
  -5     3     7        109.39        123.50         10.23   o 
   2     3    14        359.18        351.21         13.29   o 
   2     2    15        200.85        213.20         11.70   o 
   3     2    13         12.07         17.47          9.11   o 
   5     2     6         82.60         75.96          9.76   o 
  -5     2     8        154.15        158.24         11.18   o 
  -2     2    16         80.35         84.38         10.24   o 
  -3     1    15       1156.52       1125.19         33.30   o 
  -4     1    13        233.93        241.03         12.29   o 
  -5     1     9         37.01          5.67         23.22   o 
   5     1     7         30.27         46.67          8.53   o 
   4     1    11         36.66         49.29          9.33   o 
   5     0     7        205.48        194.72         12.05   o 
  -1     0    17        164.93        173.27         11.54   o 
   1     8     5         48.62         60.15          9.79   o 
   2     8     2          1.42          0.00         17.54   o 
   2     8     1         93.60         73.30         10.77   o 
   2     8     0        158.78        145.37         11.37   o 
  -2     8     1         33.53         33.10          9.58   o 
  -2     8     2         30.07         31.06          9.15   o 
  -2     8     3        395.79        369.95         14.47   o 
  -1     8     5        255.99        245.99         11.80   o 
  -1     8     6         21.37         23.53          9.80   o 
   0     8     6         34.95          4.34         21.69   o 
   0     7    10        448.10        458.64         15.71   o 
  -1     7    10         25.71         20.72          9.88   o 
  -3     7     5       1255.93       1258.06         37.05   o 
   3     7     3        625.72        629.21         18.23   o 
   1     7     9       1011.63       1049.21         31.83   o 
   3     6     8        148.55        139.78         11.40   o 
   4     6     3        524.61        507.39         16.22   o 
   4     6     2        155.57        185.10         11.56   o 
  -4     6     4        889.29        874.31         25.73   o 
  -4     6     5        323.03        296.88         14.10   o 
  -3     6     9         44.45         29.67          9.01   o 
  -2     6    11        217.99        234.07         12.07   o 
  -1     6    12         24.02         32.01          8.83   o 
   0     5    14         29.10         24.01          9.51   o 
  -1     5    14        276.43        291.69         13.37   o 
  -2     5    13       1178.18       1195.97         37.02   o 
   4     5     7         24.38         31.45          8.68   o 
   3     5    10        126.38        131.77         10.99   o 
   2     5    12          1.22         19.36          8.26   o 
   4     4     9          0.76         20.60          8.67   o 
   5     4     3        109.28        102.90         10.64   o 
   5     4     2         56.94         56.67          9.33   o 
  -5     4     5        104.00        111.20         10.30   o 
  -4     4    11          8.49         14.61          9.42   o 
  -3     4    13        197.59        190.32         11.54   o 
   0     3    16          0.12          4.33          8.29   o 
  -4     3    12        101.62        100.27         11.12   o 
  -5     3     8        142.98        145.00         11.56   o 
   5     3     5        313.14        304.53         13.01   o 
   4     3    10         98.24        100.98         10.95   o 
   3     3    13         11.46         12.62          9.20   o 
   0     2    17         41.11         48.42          9.87   o 
   4     2    11        710.28        681.06         21.70   o 
   5     2     7        421.61        462.94         14.84   o 
  -5     2     9        625.54        622.12         17.06   o 
  -4     2    13         17.51         20.35          9.60   o 
  -3     2    15        231.03        229.77         12.26   o 
  -1     1    17        547.33        564.02         18.94   o 
   0     1    17        100.51        104.61         10.17   o 
  -5     1    10        197.39        201.61         12.69   o 
   3     1    14        376.59        359.75         14.58   o 
   1     8     6        628.43        607.48         18.93   o 
   2     8     4         60.52         72.83          9.72   o 
   2     8     3        303.87        299.32         13.14   o 
  -2     8     4        150.67        156.05         11.18   o 
  -2     8     5          0.27          0.64          8.70   o 
   0     8     7         12.08          4.77          9.24   o 
  -1     8     7        134.25        142.88         11.67   o 
  -2     7     9       1218.59       1264.22         36.99   o 
  -3     7     6        311.55        324.27         13.61   o 
   3     7     5        296.81        285.30         13.19   o 
   2     7     8        322.50        297.30         13.80   o 
   1     7    10        859.33        893.34         27.23   o 
   0     6    13        391.68        393.46         14.96   o 
   1     6    12         89.92         72.87         10.88   o 
   2     6    11        204.48        198.89         12.26   o 
   4     6     4         20.54         10.66          9.11   o 
  -4     6     6        288.68        306.65         13.93   o 
  -3     6    10         31.61         10.56         21.28   o 
  -3     5    12         20.35         17.95          9.79   o 
   1     5    14        174.35        171.07         12.02   o 
   1     4    15         37.37         23.88         10.16   o 
   2     4    14        517.80        539.03         16.24   o 
   3     4    12        867.63        860.46         25.64   o 
   5     4     4         42.22         33.69          9.18   o 
  -5     4     6         18.32         15.58          9.35   o 
  -5     4     7          1.40          6.07         20.90   o 
  -2     3    16        166.27        158.16         11.65   o 
  -5     3     9        302.70        311.73         14.36   o 
   5     3     6         12.33         24.43          8.65   o 
   2     3    15         55.05         60.59          9.50   o 
   1     3    16         36.05         51.70          9.54   o 
  -5     2    10         10.33          1.49         22.90   o 
  -1     2    17         54.43         46.88         10.60   o 
  -2     1    17        219.02        227.20         12.69   o 
  -3     1    16        431.23        417.49         15.60   o 
  -4     1    14       1049.01       1040.16         28.85   o 
  -5     1    11        590.62        610.17         19.18   o 
  -6     1     2        305.26        325.52         14.02   o 
  -6     1     1          6.25         26.85          8.92   o 
   5     1     8        154.27        155.98         11.69   o 
   4     1    12        124.77        141.44         11.21   o 
   2     1    16        313.31        330.16         14.16   o 
   1     1    17        586.65        562.80         18.63   o 
   1     0    17       2385.58       2267.92         64.41   o 
   2     0    16          0.04         21.14          9.28   o 
   4     0    12         21.82          8.66          9.08   o 
   6     0     0        154.37        143.11         11.69   o 
  -6     0     2        833.12        796.56         23.47   o 
  -5     0    11          0.66          1.51         21.37   o 
  -4     0    14       2656.60       2684.41         69.78   o 
   0     8     8         58.49         63.01         19.07   o 
   1     8     7         63.49         51.83         10.58   o 
   2     8     5        575.45        538.89         16.91   o 
  -2     8     6        316.30        324.03         14.82   o 
  -1     7    11        330.15        319.71         14.47   o 
   0     7    11        276.24        291.74         14.03   o 
  -2     7    10         31.93         21.17         10.52   o 
  -3     7     7       1030.08       1034.97         31.43   o 
   3     7     6         35.58         64.00         10.09   o 
   2     7     9        314.85        282.24         14.97   o 
   3     6     9        137.19        120.11         12.10   o 
   4     6     5        202.42        200.15         12.22   o 
  -4     6     7       1764.50       1787.65         52.96   o 
  -1     6    13          5.36          0.68          9.75   o 
   0     5    15        649.71        650.01         19.06   o 
  -2     5    14         19.75         29.74         10.03   o 
  -4     5    10        239.54        240.16         13.56   o 
  -5     5     4        355.94        327.15         14.46   o 
  -5     5     3         28.10         34.02         10.16   o 
  -5     5     2        242.06        230.85         12.89   o 
  -5     5     1          0.43          3.16         19.07   o 
   5     5     0         31.35         46.46          9.39   o 
   5     5     1          4.41          1.59         19.19   o 
   5     5     2        672.89        676.31         19.89   o 
   4     5     8         89.84        100.53         10.50   o 
   2     5    13          0.37          7.88         19.99   o 
   0     4    16        228.16        244.81         13.35   o 
   5     4     5         35.98         47.83          9.71   o 
  -5     4     8        215.56        222.63         12.81   o 
  -4     4    12          3.87          0.00         20.70   o 
  -3     4    14       1410.93       1480.92         47.14   o 
  -1     4    16        922.43        882.76         27.95   o 
  -1     3    17        160.73        178.25         12.30   o 
  -3     3    15         22.10         27.20         10.12   o 
   5     3     7         34.42         28.38         10.66   o 
   4     3    11         68.38         71.63         10.82   o 
   1     2    17        251.06        244.17         13.26   o 
   2     2    16         86.08         92.78         10.77   o 
   4     2    12        687.87        610.44         18.91   o 
   5     2     8         37.08         48.69          9.88   o 
  -6     2     1         55.67         51.46         10.33   o 
  -5     2    11         29.13         37.02         10.37   o 
  -4     2    14          9.14         16.13         10.46   o 
  -3     2    16        112.83        134.85         11.71   o 
  -2     2    17        573.10        610.13         17.92   o 
  -1     1    18        897.18        894.86         27.07   o 
  -6     1     5        126.80        116.30         12.40   o 
  -6     1     4        602.55        608.13         19.55   o 
  -6     1     3         66.29         67.86         10.97   o 
   6     1     0          6.48          3.73          9.54   o 
   6     1     2        154.06        170.48         12.34   o 
   5     1     9        102.37         85.91         11.38   o 
   3     1    15        489.42        473.02         16.77   o 
   0     0    18       1937.77       2035.79        127.39   o 
   3     0    15          1.63          6.53          9.56   o 
   5     0     9         10.23          4.77         23.21   o 
   6     0     2         14.23         37.73          9.66   o 
  -6     0     4        493.65        464.72         17.14   o 
   0     9     3        897.96        900.83         26.79   o 
   0     9     2         66.57         55.19         15.27   o 
  -1     9     1        101.37        131.51         11.67   o 
   0     9     1         18.71          9.66          9.76   o 
   1     8     8        111.14        101.58         11.36   o 
   3     8     0        192.52        178.10         12.44   o 
  -3     8     1        301.40        297.03         14.44   o 
  -2     8     7        158.97        160.41         12.36   o 
  -1     8     8       1017.16       1070.31         33.26   o 
  -3     7     8         92.49        104.95         11.37   o 
  -4     7     2        151.89        143.61         12.83   o 
   4     7     0         74.72         83.58         10.82   o 
   3     7     7         13.81         33.80          9.66   o 
   1     7    11        875.34        894.26         25.18   o 
   3     6    10        341.95        354.59         15.81   o 
   4     6     6          4.57          0.00         20.99   o 
  -4     6     8        638.94        623.27         18.35   o 
  -3     6    11         16.32         19.63          9.10   o 
  -2     6    13         43.09         36.27         10.05   o 
  -3     5    13         60.57         40.09         10.31   o 
  -4     5    11        732.47        736.67         22.12   o 
   5     5     3         27.86         39.55          9.39   o 
   4     5     9        158.75        151.85         11.61   o 
   1     4    16          6.87          8.05          9.96   o 
   3     4    13        312.68        323.18         14.93   o 
   5     4     6        337.49        321.07         14.19   o 
  -5     3    10        197.37        195.19         12.38   o 
   5     3     8        414.76        413.54         15.79   o 
   3     3    14         99.84        101.71         11.59   o 
   0     2    18        326.66        322.64         21.86   o 
   3     2    15        213.53        226.98         13.27   o 
   5     2     9         81.06         65.57         11.28   o 
   6     2     1        390.16        403.56         15.20   o 
   6     2     0        121.66        119.84         11.87   o 
  -6     2     3        209.83        232.88         13.12   o 
  -6     2     5         15.04         23.53          9.89   o 
  -4     1    15        121.88        119.32         11.80   o 
  -6     1     6        167.94        175.08         12.92   o 
   6     1     3         11.76         25.28         10.74   o 
   4     1    13        427.59        428.55         16.27   o 
  -6     0     6         19.47          8.00         10.97   o 
  -2     0    18       1666.26       1754.04         51.96   o 
   0     9     4         26.19         39.45         10.10   o 
  -1     9     3        351.37        352.50         14.78   o 
  -1     9     2         18.33         39.11         10.16   o 
   1     9     1        411.97        436.02         16.12   o 
   1     9     2         67.88         76.39         10.96   o 
   1     9     3        321.18        319.78         14.86   o 
   2     8     7         98.01         84.97         12.03   o 
   3     8     1        596.59        566.36         17.19   o 
  -3     8     2        337.60        355.86         15.17   o 
  -3     8     3        193.03        186.72         12.94   o 
  -3     8     4         51.52         50.02         10.70   o 
  -2     8     8         17.41         10.04         21.31   o 
   0     8     9          5.76          3.28         19.43   o 
  -1     8     9        144.68        144.41         12.07   o 
   0     7    12        165.80        185.05         12.89   o 
  -1     7    12        107.46        100.05         11.09   o 
  -2     7    11         18.25         22.00          9.96   o 
  -3     7     9         96.37         93.99         11.59   o 
  -4     7     4        158.95        158.86         12.72   o 
  -4     7     3        476.77        464.92         16.60   o 
   4     7     1         97.29         91.59         11.01   o 
   4     7     2         77.97         85.19         10.81   o 
   2     7    10        698.93        723.58         20.45   o 
   0     6    14         23.64         25.93         24.28   o 
   4     6     7          2.35         11.27          9.51   o 
  -4     6     9          0.69         16.01          9.78   o 
  -3     6    12        520.69        548.60         17.51   o 
  -1     6    14        250.83        250.56         13.89   o 
  -2     5    15       1626.74       1661.74         51.25   o 
  -5     5     7        143.41        135.88         12.07   o 
  -5     5     6        687.65        701.86         18.93   o 
   5     5     4        923.24        854.93         27.17   o 
   3     5    12        496.23        546.05         16.91   o 
   2     5    14        200.34        178.14         12.90   o 
   1     5    15        168.35        183.30         12.75   o 
   4     4    11        267.77        273.05         14.22   o 
   5     4     7        393.25        390.81         15.90   o 
  -5     4     9        445.10        448.30         16.33   o 
  -4     4    13         60.66         49.36         10.48   o 
  -3     4    15        167.53        172.15         12.89   o 
  -2     3    17         11.66         20.11          9.60   o 
  -3     3    16        120.88        132.22         11.75   o 
  -4     3    14         86.61         68.62         11.07   o 
  -6     3     3         38.76         38.68         10.23   o 
  -6     3     2          0.34          8.33         19.91   o 
  -6     3     1         89.63        116.30         11.27   o 
   6     3     0        278.20        291.44         14.10   o 
   4     3    12        762.97        771.73         22.42   o 
   2     3    16         48.25         71.52         10.67   o 
   4     2    13        218.35        202.15         13.19   o 
   6     2     3         26.39         32.06         10.17   o 
  -6     2     6         27.24         38.51         10.15   o 
  -4     2    15        175.06        178.11         13.10   o 
  -2     1    18        168.84        166.61         12.96   o 
  -3     1    17         25.93          5.01         22.58   o 
  -6     1     7        208.97        220.72         13.78   o 
   6     1     4        930.00        995.70         28.18   o 
   2     1    17          0.92          2.14          9.64   o 
   1     1    18        150.58        120.97         12.62   o 
   6     0     4          0.65          8.17         10.57   o 
  -3     0    17        577.48        585.75         17.86   o 
  -1     9     5         11.85          5.85          9.76   o 
   0     9     5        503.78        496.34         17.04   o 
  -1     9     4         43.30         33.15         11.18   o 
   1     9     4        224.30        217.70         12.83   o 
   0     8    10         94.97         93.11         11.56   o 
   1     8     9        177.74        181.05         13.24   o 
   3     8     4         77.05         78.85         11.06   o 
   3     8     3         39.51         51.04         10.37   o 
  -3     8     5        489.98        493.05         16.88   o 
  -3     7    10         25.56         24.64          9.50   o 
  -4     7     6          0.13          6.97         24.03   o 
  -4     7     5       2073.84       1952.20         55.10   o 
   4     7     3        154.07        139.53         11.98   o 
   4     7     4         91.18         87.33         11.99   o 
   3     7     8         45.13         41.45         10.78   o 
   1     7    12         75.39         63.19         11.25   o 
   1     6    14         11.90          8.62         23.81   o 
   2     6    13        168.86        175.91         13.03   o 
   3     6    11       1350.88       1344.43         38.23   o 
  -5     6     1         16.74         11.20         10.43   o 
  -5     6     2         51.13         51.57         10.91   o 
   0     5    16         97.22        104.39         11.91   o 
  -1     5    16        122.12        131.17         11.87   o 
  -3     5    14         14.98         28.29         10.01   o 
  -4     5    12          2.85          6.97          9.93   o 
  -5     5     8         33.19         44.25         10.57   o 
   5     5     5         72.42         77.52         11.08   o 
   4     5    10        109.89        121.96         11.08   o 
   0     4    17        498.50        502.85         18.25   o 
  -5     4    10         46.44         53.26         10.96   o 
  -1     4    17        108.66        134.62         11.44   o 
   0     3    18        239.29        226.98         13.83   o 
  -1     3    18        728.58        741.62         22.57   o 
  -6     3     5         59.33         59.11         11.38   o 
  -6     3     4         92.75        117.29         10.98   o 
   6     3     1         39.92         41.11         10.41   o 
   3     3    15         22.45         31.39         10.17   o 
   6     2     4        105.55        127.69         11.19   o 
  -6     2     7        475.51        518.69         17.84   o 
  -3     2    17        490.59        502.13         17.14   o 
  -2     2    18        310.83        331.45         15.02   o 
  -1     1    19         13.01         12.93          9.99   o 
   0     1    19          8.14          1.73         22.03   o 
  -5     1    13        262.00        282.66         14.35   o 
  -6     1     8         11.66          5.13         21.15   o 
   6     1     5        215.54        208.11         14.25   o 
   3     1    16         50.27         12.02         24.23   o 
   4     0    14         99.06        116.51         11.48   o 
  -6     0     8          6.32         21.04         10.20   o 
  -5     0    13         82.06         69.69         12.22   o 
  -4     0    16        493.84        488.94         17.37   o 
  -1     0    19       1422.83       1496.63         44.85   o 
  -1     9     6         43.84         50.33         10.31   o 
  -2     9     3        568.13        570.21         17.97   o 
  -2     9     1        323.14        294.20         14.42   o 
   2     9     0         13.50         19.12          9.56   o 
   2     9     1         10.40         10.70          9.47   o 
   2     9     2         17.03         26.76         10.05   o 
   1     9     5        164.01        161.02         13.01   o 
   0     9     6          8.69          5.89         10.11   o 
   1     8    10        910.39        876.02         26.56   o 
   2     8     8         80.62         73.80         11.05   o 
   3     8     5        461.51        460.76         16.38   o 
  -3     8     6        364.28        332.41         15.22   o 
  -1     8    10         52.34          5.14         23.92   o 
  -1     7    13         69.36         90.87         11.23   o 
  -2     7    12         20.85         22.52         10.36   o 
  -4     7     7        274.46        280.33         14.53   o 
   4     7     5         72.14         71.16         11.11   o 
   3     7     9        230.99        233.22         13.92   o 
   2     7    11       1363.25       1422.89         43.94   o 
   0     7    13          1.73          8.78         19.64   o 
   0     6    15        355.78        368.25         16.34   o 
   4     6     8         82.20         73.83         10.54   o 
   5     6     2        202.73        195.04         13.22   o 
   5     6     1         26.54         19.58          9.75   o 
   5     6     0         14.14         17.59          9.82   o 
  -5     6     3         72.89         64.94         11.55   o 
  -4     6    10        137.98        137.00         12.46   o 
  -3     6    13          3.21         14.09         10.22   o 
  -1     6    15          8.79          1.75         22.29   o 
   5     5     6        113.52        101.78         11.92   o 
   3     5    13         74.28         69.00         11.09   o 
   2     5    15        148.52        125.62         12.72   o 
   1     5    16        762.35        763.48         22.62   o 
   1     4    17          5.16          3.48         22.25   o 
   2     4    16         42.26         38.77         10.39   o 
   4     4    12          4.97          0.75          9.87   o 
   5     4     8         44.15         31.46         10.69   o 
  -3     4    16         84.11         70.01         11.46   o 
  -2     4    17         52.03         49.82         10.87   o 
  -4     3    15         30.47          8.67         21.59   o 
  -5     3    12         20.53         21.47         10.40   o 
   6     3     3         66.15         63.23         11.15   o 
   0     2    19        260.04        271.23         14.78   o 
   3     2    16         25.56          0.00         21.73   o 
   6     2     5          7.96         15.19          9.81   o 
  -5     2    13        494.32        511.26         17.98   o 
  -1     2    19        232.33        212.24         13.77   o 
  -4     1    16        445.40        456.16         17.02   o 
  -6     1     9         20.16          8.64         10.69   o 
   6     1     6        624.98        652.49         19.07   o 
   5     1    11        288.05        278.38         14.71   o 
   2     0    18        179.36        156.25         13.04   o 
   5     0    11         27.08         24.48         10.83   o 
   6     0     6        597.30        554.29         18.22   o 
   0     9     7         32.19         34.51         10.28   o 
  -2     9     4        109.78        129.23         11.72   o 
   1     9     6        188.04        175.58         12.76   o 
   0     8    11          2.81          5.67          9.93   o 
  -3     8     7        293.81        291.46         14.94   o 
  -3     7    11        217.53        241.07         14.07   o 
   1     7    13         40.76         39.82         10.76   o 
   5     6     3         68.88         85.50         11.00   o 
  -5     6     5        393.10        429.13         16.42   o 
  -2     5    16        347.62        344.19         16.07   o 
   6     4     1          1.61          0.00         20.89   o 
   6     4     0          4.84         10.22          9.20   o 
  -6     4     1          0.03          8.80         21.49   o 
  -6     4     3         70.22         64.75         10.88   o 
  -6     4     4          0.53         13.35          9.88   o 
  -5     4    11        195.95        208.89         13.49   o 
   6     3     4          3.50          0.00         20.63   o 
   5     3    10          2.64         12.80          9.39   o 
   1     3    18         42.44         41.66         10.66   o 
   4     2    14         57.81         68.85         10.65   o 
   5     2    11        232.92        237.24         14.01   o 
  -4     2    16         74.63         69.26         12.02   o 
  -2     1    19          0.58          4.57          9.83   o 
  -3     1    18         17.64         12.16         10.67   o 
  -5     1    14        422.31        427.29         16.75   o 
   2     1    18        733.49        750.92         22.57   o 
   1     1    19        142.31        138.19         12.10   o 
   1     0    19       1452.27       1446.55         44.28   o 
  -1     9     7         58.48         47.17         10.97   o 
  -2     9     5        126.98        129.04         11.94   o 
   2     8     9         17.97         28.08         10.29   o 
   3     8     6          5.47         11.90          9.83   o 
  -2     8    10         17.57         14.63         10.17   o 
   4     7     6         21.74         25.46          9.82   o 
   3     6    12          2.42          9.60         10.35   o 
   4     6     9        311.96        276.43         15.22   o 
  -5     6     6         19.96         39.16         10.47   o 
  -4     6    11         23.19         36.05         10.49   o 
  -4     5    13        714.36        744.78         22.79   o 
   5     5     7          0.40          3.58         22.50   o 
   5     4     9        107.24         83.31         11.85   o 
  -6     2     9         18.62         18.64         10.29   o 
   6     1     7        352.44        352.23         16.62   o 
  -6     0    10        620.61        591.97         19.36   o 
   0     9     8         15.09          5.46         22.50   o 
  -2     9     6         62.75         75.78         11.01   o 
   2     9     5         85.00         95.66         11.59   o 
   1     9     7          0.23          3.49         10.03   o 
   1     8    11         24.08         38.75         10.91   o 
  -3     8     8         32.61         46.67         10.82   o 
   0     7    14        169.85        193.11         15.25   o 
  -1     7    14         22.36         26.28         10.44   o 
  -2     7    13          3.50          8.53          9.86   o 
  -4     7     8        170.72        172.21         13.01   o 
   3     7    10       1341.16       1281.95         39.45   o 
   2     7    12        244.03        238.73         14.29   o 
   2     6    14         77.86         61.11         11.65   o 
   5     6     4          1.15          1.81         22.18   o 
  -5     6     7        196.76        205.97         13.50   o 
  -2     6    15        124.44        147.52         12.38   o 
  -1     5    17          0.32          1.16         10.17   o 
   0     5    17        780.34        802.86         23.72   o 
  -5     5    10         69.28         77.19         11.77   o 
   3     5    14         39.30         28.88         10.87   o 
   3     4    15        167.24        159.13         12.85   o 
   4     4    13         85.12         68.08         11.82   o 
   6     4     3        140.02        121.23         12.09   o 
  -6     4     5         53.96         61.22         11.31   o 
  -6     4     6        109.77        102.77         12.78   o 
  -5     4    12        199.49        197.62         14.11   o 
  -1     4    18         25.37         21.38         10.91   o 
  -1     3    19        181.19        168.99         13.70   o 
   0     3    19         17.43          7.88         10.72   o 
  -6     3     8        360.18        354.52         16.48   o 
   6     3     5          2.64          0.00         21.40   o 
   4     3    14         16.80          0.00         23.08   o 
   3     3    16          1.35          5.49         22.65   o 
   1     2    19        212.31        197.08         13.99   o 
   2     2    18        313.53        340.95         15.51   o 
  -5     2    14         21.56         26.51         11.22   o 
  -3     2    18         79.03         67.16         12.45   o 
  -2     2    19         38.31         20.06         11.98   o 
  -4     1    17         17.20         20.27         10.23   o 
  -6     1    10         60.10         69.96         11.56   o 
   5     1    12        208.56        241.37         14.28   o 
   4     1    15        127.45        121.72         12.67   o 
   3     1    17        163.14        147.87         13.88   o 
   0     0    20         80.02         75.54         12.04   o 
   3     0    17        436.87        447.58         17.39   o 
   0    10     0        275.30        255.33         15.00   o 
  -1     9     8        135.39        119.86         12.73   o 
  -2     9     7         36.88         41.44         10.84   o 
  -3     9     1         58.57         60.69         11.50   o 
   2     9     6         45.74         53.77         10.71   o 
   0     8    12          0.08          6.75         10.29   o 
   2     8    10        421.26        406.19         17.27   o 
   3     8     7        143.39        145.59         12.37   o 
   4     8     2         61.96          5.60         28.00   o 
  -4     8     1        289.86        272.02         14.77   o 
  -4     8     3          3.57          0.79          9.88   o 
  -4     8     4        296.35        282.55         15.11   o 
  -3     8     9        111.54        109.74         12.78   o 
  -2     8    11         63.05         90.38         11.37   o 
  -1     8    12        800.72        831.48         25.05   o 
  -3     7    12         80.23         95.30         11.59   o 
  -4     7     9         25.37         17.42         10.64   o 
   0     6    16         73.77         71.13         12.02   o 
   5     6     5          0.03          1.84         21.22   o 
  -5     6     8         70.45         51.88         11.26   o 
  -4     6    12         25.92         27.81         11.25   o 
  -3     6    14        235.96        224.42         15.01   o 
  -1     6    16        852.82        848.46         24.41   o 
  -2     5    17        254.66        257.62         14.82   o 
   5     5     8         69.11         63.20         11.27   o 
   4     5    12          1.31          1.86         20.95   o 
   2     5    16         15.76         31.42         10.13   o 
   1     5    17         97.17        114.00         12.87   o 
   1     4    18        413.38        399.61         16.77   o 
   2     4    17        134.80        121.55         12.26   o 
   5     4    10         51.25         43.38         11.56   o 
  -4     4    15         28.89         11.11         23.99   o 
  -2     4    18        124.00        134.91         12.53   o 
  -6     3     9          5.51         11.20         22.87   o 
   6     3     6         30.42         28.36         10.76   o 
   3     2    17         71.34         52.21         11.63   o 
   4     2    15        563.57        538.52         19.10   o 
   0     1    20         43.45         30.21         11.37   o 
  -1     1    20         26.94         37.95         11.45   o 
  -6     1    11        230.14        194.98         15.37   o 
   6     1     8          0.94          5.23         10.61   o 
   6     0     8         21.26         14.77         10.85   o 
  -5     0    15         20.29         13.17         11.63   o 
   0    10     3         38.31         36.64         11.18   o 
   0    10     2        193.90        192.94         17.47   o 
   0    10     1        202.71        205.39         14.02   o 
   1    10     0         28.80         46.54         10.87   o 
  -1    10     1         25.05         35.64         10.53   o 
   0     9     9         90.09         75.97         11.97   o 
  -3     9     4         47.83         40.62         10.75   o 
  -3     9     3         28.04         41.47         10.49   o 
  -3     9     2        403.04        400.70         16.02   o 
   3     9     0         28.53         22.38         10.00   o 
   3     9     1        266.76        258.37         14.88   o 
   3     9     2         64.46         60.62         11.11   o 
   1     8    12        189.88        213.98         13.97   o 
   3     8     8        212.13        183.12         13.85   o 
   4     8     3         48.94         50.57         10.89   o 
  -4     8     5        156.32        147.75         12.61   o 
  -2     7    14         88.87         79.37         13.26   o 
  -5     7     3         60.37         48.46         11.58   o 
  -5     7     1         16.89         31.20         10.54   o 
   4     7     8         55.03         63.83         11.19   o 
   3     7    11        218.51        214.97         15.03   o 
   2     7    13        172.43        129.46         13.49   o 
   1     7    14         27.96         24.80         10.79   o 
   1     6    16        150.43        163.18         13.39   o 
   3     6    13        183.41        181.36         13.98   o 
   5     6     6         54.05         57.24         10.76   o 
  -3     5    16        461.26        486.54         17.57   o 
  -4     5    14         48.70          9.31         27.69   o 
  -6     5     4         50.57         52.40         11.15   o 
   6     5     0         95.43         77.85         11.82   o 
   6     5     1          4.24         21.51          9.37   o 
   6     4     5        215.96        226.74         14.19   o 
  -5     4    13          5.59          1.91         22.07   o 
  -2     3    19        321.16        299.39         15.54   o 
  -3     3    18         91.42         94.65         12.33   o 
  -5     3    14        104.87        107.53         12.22   o 
   1     3    19        120.24         96.67         12.65   o 
   0     2    20         87.13         88.81         12.30   o 
   6     2     8          3.42          1.91         19.43   o 
  -6     2    11         16.97         21.37         11.60   o 
  -4     2    17        121.32        121.29         12.44   o 
  -1     2    20        579.40        624.99         19.35   o 
  -2     1    20        209.06        226.15         14.28   o 
   5     0    13        912.57        903.93         27.63   o 
  -3     0    19        168.88        191.33         14.52   o 
   0    10     4        301.66        292.70         16.16   o 
   1    10     2         20.08         14.28         10.89   o 
  -1    10     2        297.14        313.95         15.19   o 
  -1    10     3          0.73          6.55         10.56   o 
  -2     9     8          4.34          0.00         21.86   o 
  -3     9     5        140.54        108.94         13.21   o 
   3     9     3         16.46          1.91         22.47   o 
   2     9     7        298.36        286.00         15.46   o 
   1     9     9          1.42          3.82         22.12   o 
   0     9    10          2.14          4.96         10.52   o 
   0     8    13         28.65         39.28         10.90   o 
   2     8    11        141.16        147.15         13.18   o 
   4     8     4        107.57         77.98         12.66   o 
  -4     8     6         24.47         16.84         10.92   o 
  -3     8    10        493.13        504.10         18.45   o 
  -2     8    12        101.50         75.90         12.61   o 
  -1     7    15        186.69        194.32         13.34   o 
  -3     7    13        136.17        159.61         13.50   o 
  -5     7     4        465.18        424.50         17.65   o 
   5     7     1         20.76          1.91         23.88   o 
   5     7     2         22.40         30.89         10.06   o 
   0     7    15         17.62         18.80         10.67   o 
   2     6    15        258.30        248.26         15.32   o 
   4     6    11        448.54        395.88         16.97   o 
  -4     6    13        452.32        492.60         17.87   o 
  -3     6    15         65.12         88.36         11.47   o 
  -2     6    16         42.33         48.00         11.65   o 
   0     5    18         49.90         59.87         13.26   o 
  -6     5     5         99.23        111.96         11.69   o 
   6     5     2         84.68         70.48         11.91   o 
   5     5     9         21.74         38.73         10.32   o 
   3     5    15         67.22         64.40         11.20   o 
   0     4    19         39.51         39.66         11.34   o 
   3     4    16        101.89         92.98         11.74   o 
  -4     4    16        190.60        166.72         14.11   o 
  -1     4    19        211.37        218.39         14.05   o 
  -4     3    17         91.88         96.39         12.24   o 
   5     3    12         14.18         12.86         10.47   o 
   4     3    15         79.06         68.69         12.51   o 
   3     3    17        149.56        125.79         13.28   o 
  -5     2    15         42.99         38.43         11.65   o 
  -3     2    19        569.69        587.35         19.46   o 
  -2     2    20         55.11         65.30         11.87   o 
  -6     1    12        845.43        855.11         23.07   o 
  -7     1     3         91.79         89.99         13.16   o 
  -7     1     2          6.18         17.95          9.44   o 
  -7     1     1          0.54          0.00         23.40   o 
   6     1     9         16.81         21.17         11.35   o 
   3     1    18          0.74          5.87         22.74   o 
   1     1    20         75.19         62.69         12.51   o 
   4     0    16         52.59         61.50         11.27   o 
  -7     0     3          6.61         16.63         10.67   o 
  -6     0    12        345.41        330.24         15.96   o 
   0    10     5          0.24         12.04         10.11   o 
   1    10     4        416.25        430.11         17.61   o 
  -1    10     4        884.12        873.09         26.21   o 
  -1     9    10        109.65         98.96         12.42   o 
  -2     9     9        437.36        427.64         17.54   o 
  -3     9     6         10.21          9.74         23.29   o 
   3     9     4         18.96          5.79         21.42   o 
   3     8     9         53.77          9.71         24.65   o 
   4     8     5        129.88        146.13         11.81   o 
  -4     8     7         31.05          7.80         22.23   o 
  -1     8    13         42.24         44.00         11.26   o 
  -5     7     6        185.06        159.59         14.00   o 
  -5     7     5        147.75        156.65         13.31   o 
   5     7     3         14.44          9.72         21.21   o 
   3     7    12        639.01        610.67         19.74   o 
   1     7    15         24.29         44.01         10.94   o 
   0     6    17         11.32         11.84         11.18   o 
   3     6    14          0.55          1.96         19.88   o 
  -5     6    10         13.11         11.32         10.24   o 
  -1     6    17         43.96         55.72         11.40   o 
  -4     5    15        142.74        157.08         13.69   o 
  -5     5    12         70.84         64.37         12.37   o 
  -6     5     6         21.91         24.09         10.21   o 
   4     5    13         23.48          3.88         22.96   o 
   2     5    17        106.01         97.12         12.25   o 
   2     4    18         89.01         70.72         12.57   o 
   6     4     6        142.99        143.93         12.81   o 
  -3     4    18         19.85          9.88         21.55   o 
  -2     4    19         74.66         59.36         12.30   o 
   0     3    20          7.47         41.15         10.04   o 
  -1     3    20         86.50        108.16         12.28   o 
   6     3     8         20.94         26.15         10.85   o 
   1     2    20          2.15          9.77         23.84   o 
   4     2    16         17.41          6.79         11.47   o 
   6     2     9         77.81        100.32         12.42   o 
  -7     2     1         24.43         26.41         10.96   o 
  -7     2     2          9.19         28.09         10.84   o 
  -6     2    12         41.10         67.88         11.65   o 
  -1     1    21        123.63        144.50         13.43   o 
  -4     1    18        103.62        133.34         12.62   o 
  -5     1    16         73.68         62.73         12.36   o 
  -7     1     4        212.54        228.56         15.21   o 
   7     1     0        149.36        133.37         13.55   o 
   7     1     1          0.30          4.65         10.07   o 
   7     0     1         49.50         30.63         11.95   o 
  -7     0     5         86.94         70.75         13.99   o 
  -1     0    21        229.10        248.89         14.96   o 
   0    10     6        165.21        181.39         13.80   o 
   1    10     5          1.02          7.89         23.50   o 
   2    10     0         47.09         49.35         11.01   o 
   3     9     5        209.57        215.77         13.96   o 
   1     9    10         73.60         73.87         11.71   o 
   1     8    13          0.35          5.93         10.69   o 
  -3     8    11         20.13         22.01         11.10   o 
  -2     7    15        265.38        261.52         14.81   o 
   5     7     4         91.51         97.25         12.23   o 
   2     7    14        184.28        189.68         14.19   o 
  -2     5    18        174.18        169.78         14.13   o 
  -3     5    17        326.69        299.07         16.16   o 
  -6     5     7          4.74         24.89         10.17   o 
   6     5     4          1.55         12.22          9.78   o 
   5     5    10        104.98         98.65         12.56   o 
   1     5    18        402.42        410.22         17.68   o 
   1     4    19          3.84          9.92         22.17   o 
  -5     4    14         65.65         57.11         12.23   o 
   7     2     0         27.76         24.80         11.41   o 
  -7     2     3         75.09         69.98         12.51   o 
  -4     2    18         87.33         88.48         12.76   o 
   0     1    21         66.75         50.84         12.64   o 
   6     0    10         12.80         25.61         11.11   o 
   2    10     2        284.10        259.80         16.45   o 
   2    10     1         46.14         29.78         11.87   o 
  -2    10     2         74.71         57.44         12.04   o 
  -2    10     3        125.15        141.26         13.35   o 
  -1    10     6         39.75         45.84         11.34   o 
   0     9    11        189.54        174.68         14.42   o 
  -3     9     7         13.55         37.63         10.03   o 
   2     8    12         20.06         37.39         10.64   o 
   4     8     6          1.89         15.06          9.99   o 
  -4     8     8         24.13         54.03         10.29   o 
  -5     7     7         17.50         11.72         10.29   o 
   1     6    17          1.32          0.00         21.96   o 
   5     6     8         18.66          5.84         24.08   o 
   6     4     7         73.01         55.61         12.04   o 
  -6     4    10         62.83         63.71         11.26   o 
  -2     3    20          4.71          8.80         10.79   o 
  -3     3    19        468.48        486.24         18.34   o 
   2     3    19         18.17          3.77         11.53   o 
   7     2     1        104.86        119.88         12.71   o 
  -7     2     4        179.53        191.58         13.83   o 
  -7     2     5         13.41          7.98         21.67   o 
  -5     2    16         17.81         23.04         10.55   o 
  -6     1    13        252.80        205.90         15.89   o 
  -7     1     6         42.52         34.80         11.88   o 
   7     1     3         58.95         81.91         11.59   o 
   6     1    10         31.51         30.94         10.85   o 
   5     1    14         35.84         73.39         10.54   o 
   7     0     3        127.80        127.89         13.89   o 
   0    10     7         58.09         64.09         11.94   o 
   1    10     6        306.88        321.63         16.37   o 
   2    10     3         42.74         46.64         11.04   o 
  -2    10     4        370.52        365.85         16.87   o 
  -1     9    11         81.72         84.09         13.13   o 
  -2     9    10          0.52          2.02         22.17   o 
  -3     9     8        160.90        169.82         13.72   o 
   3     9     6        890.20        880.76         28.79   o 
   2     9     9         14.16         40.99         10.72   o 
   0     8    14         20.14          9.52         11.13   o 
   3     8    10         55.58         54.00         11.19   o 
  -2     8    13         71.10         63.48         12.19   o 
   0     7    16        126.78        141.28         13.46   o 
  -1     7    16          0.24          1.97         23.26   o 
  -3     7    14        111.12        114.19         12.18   o 
  -4     7    12         52.88         64.68         11.48   o 
   4     7    10         68.75         64.00         12.33   o 
   2     6    16         75.25         74.27         11.83   o 
   4     6    12          5.23          0.00         24.02   o 
  -6     6     1         17.77         20.79         10.24   o 
  -6     6     2        105.29         88.69         12.34   o 
  -6     6     3        380.10        379.69         17.12   o 
  -4     6    14         47.99         46.33         11.50   o 
  -3     6    16        137.57        124.70         13.10   o 
  -2     6    17        289.55        267.17         15.91   o 
  -1     5    19         72.56         60.76         11.95   o 
   0     5    19        269.00        270.32         15.50   o 
  -5     5    13         94.63        117.10         12.13   o 
  -6     5     8         92.52        134.39         11.98   o 
   6     5     5          0.10          9.70          9.96   o 
   3     5    16        112.10         94.24         12.39   o 
   3     4    17         82.55         99.37         11.82   o 
   4     4    15          3.29          9.89         21.03   o 
   5     4    12          0.61          0.00         22.14   o 
  -4     4    17          5.12         12.76         10.42   o 
  -7     3     2         59.34         56.72         12.14   o 
  -7     3     1        280.86        307.64         16.03   o 
   6     3     9         16.64         43.23         10.28   o 
   4     3    16         74.37         87.87         12.73   o 
   1     3    20         74.65         71.14         12.42   o 
   0     2    21         41.85         50.45         11.90   o 
  -6     2    13         52.85         54.60         12.24   o 
  -1     2    21         85.57         86.97         13.02   o 
   2     1    20         65.51         53.33         12.58   o 
   1     1    21         49.57         67.64         12.34   o 
   1     0    21        629.02        691.51         21.46   o 
   2     0    20        727.99        727.69         21.32   o 
  -7     0     7        133.62        128.25         13.58   o 
   0    10     8        331.04        335.81         16.88   o 
   1    10     7        359.64        363.40         17.16   o 
   2    10     4         40.41         49.82         11.48   o 
  -2    10     5         78.60         68.63         12.31   o 
  -1    10     7         13.57          3.06         11.37   o 
  -4     9     2         20.43         46.72         10.38   o 
  -4     9     1         20.62         21.16         10.32   o 
   3     9     7         81.14         66.39         12.57   o 
   1     8    14        373.03        363.95         17.60   o 
   4     8     7        252.18        253.73         14.85   o 
  -4     8     9        325.67        333.30         16.71   o 
  -5     7     8          1.11          7.68          9.96   o 
   5     7     6          1.65          7.31         10.10   o 
   3     7    13         21.67          5.14         11.35   o 
   1     7    16          5.54          1.73         10.24   o 
   0     6    18        107.43        105.24         12.88   o 
   3     6    15         41.24         57.42         11.78   o 
   6     6     2         58.83         63.89         11.07   o 
  -6     6     4        111.42        112.63         12.75   o 
  -6     6     5        582.27        558.24         19.95   o 
  -1     6    18        156.02        139.88         13.91   o 
  -4     5    16        107.34         91.61         12.26   o 
  -6     5     9        121.96        121.25         13.28   o 
   6     5     6        120.08        116.70         12.97   o 
   5     5    11          1.59          0.00         23.06   o 
   4     5    14         88.61         94.55         12.61   o 
   0     4    20         11.35          7.98         22.75   o 
   6     4     8         54.33         68.29         12.06   o 
  -6     4    11         53.59         51.24         11.45   o 
  -4     3    18         76.18         61.62         12.49   o 
  -5     3    16         32.07         45.84         11.34   o 
  -7     3     5          0.01          0.00         24.26   o 
  -7     3     4         30.11         50.71         10.67   o 
  -7     3     3         36.28         16.24         11.00   o 
   7     3     0          0.01          3.00         10.50   o 
   3     3    18         37.93         42.34         11.36   o 
  -7     2     7         59.60         62.72         12.19   o 
  -3     2    20        264.72        312.86         16.40   o 
  -2     2    21          2.57         15.80         11.17   o 
  -4     1    19         35.13         27.51         11.50   o 
  -5     1    17         31.19         69.70         12.27   o 
  -6     1    14        286.35        272.04         16.83   o 
  -7     1     8         17.23          0.88         11.82   o 
   6     1    11         18.03         46.57         10.41   o 
   3     1    19          9.60          0.00         24.04   o 
   3     0    19       1153.98       1166.95         34.65   o 
   7     0     5        148.08        128.85         13.38   o 
  -6     0    14        228.78        238.07         14.73   o 
  -5     0    17         92.08        100.94         12.46   o 
   2    10     5        170.82        184.93         14.14   o 
  -2    10     6         67.76         62.10         12.07   o 
  -1     9    12         26.57         29.87         12.07   o 
  -2     9    11        330.39        322.07         17.15   o 
  -3     9     9         72.60         65.47         12.10   o 
  -4     9     4        142.34        115.10         13.38   o 
  -4     9     3         51.44         52.57         11.22   o 
   4     9     1        154.57        146.38         13.04   o 
   2     9    10         17.76         20.02         11.61   o 
   0     9    12          0.32          9.56         11.00   o 
   2     8    13         31.30         17.90         11.66   o 
   3     8    11          4.10         12.65         10.62   o 
   4     8     8          2.02          2.05         23.06   o 
  -5     8     1        127.39        114.14         12.65   o 
  -5     8     3        123.32        116.42         13.05   o 
  -4     8    10        244.96        260.00         15.54   o 
  -2     8    14         64.64         56.35         11.55   o 
  -2     7    16         65.17         52.15         11.51   o 
  -3     7    15         88.73         78.98         12.76   o 
  -5     7     9         31.25          3.05         11.35   o 
   4     7    11         35.65         39.89         11.77   o 
   2     7    15         47.19         43.32         12.13   o 
   4     6    13        111.30        103.63         13.31   o 
   6     6     3         82.11         90.39         11.79   o 
  -6     6     6         54.05         48.97         11.76   o 
  -5     6    12         51.00         48.95         11.46   o 
  -4     6    15        839.94        875.38         29.45   o 
  -2     5    19          0.01         12.64         11.39   o 
  -3     5    18         78.47         80.96         12.61   o 
  -5     5    14        476.59        471.12         18.51   o 
   1     5    19          8.50         19.69         10.25   o 
   1     4    20          3.17          4.10         22.64   o 
   2     4    19        224.84        201.74         14.31   o 
  -3     4    19         42.67         26.55         11.44   o 
  -2     4    20        302.82        303.06         15.50   o 
  -1     3    21        460.53        479.35         17.51   o 
   0     3    21        124.52        119.46         12.90   o 
  -6     3    13         14.39         25.91         10.69   o 
  -7     3     6        157.49        183.57         13.35   o 
   7     3     2         28.83         44.81         11.08   o 
   6     3    10         73.35         63.02         12.55   o 
   1     2    21        188.12        186.35         14.96   o 
   3     2    19         63.40         61.61         12.32   o 
   4     2    17         40.10         31.90         12.04   o 
   6     2    11         47.98         26.39         11.59   o 
  -7     2     8         28.16         35.68         11.68   o 
  -5     2    17        133.71        155.76         13.66   o 
  -4     2    19        128.02        123.15         12.89   o 
  -7     1     9        143.53        148.35         14.20   o 
   7     1     5         99.84        113.85         13.80   o 
   5     1    15         23.00         32.18         11.64   o 
   0     0    22         19.87          9.30         26.19   o 
   5     0    15        162.20        165.53         14.39   o 
  -7     0     9         77.59         77.50         12.94   o 
   0    10     9         24.39         19.74         12.11   o 
   1    10     8         34.48          8.42         24.55   o 
   2    10     6        111.01        138.97         13.51   o 
   3    10     1         59.72         54.49         12.58   o 
   3    10     0        135.29        126.25         12.85   o 
  -3    10     2        254.23        274.19         15.85   o 
  -3    10     3          1.46          1.82         10.91   o 
  -2    10     7          7.14         15.35         10.47   o 
  -4     9     5         64.85         76.04         11.65   o 
   4     9     3         17.37         23.42         10.54   o 
   3     9     8         19.88         25.16         11.00   o 
   1     9    12        578.94        608.66         20.27   o 
   5     8     2         46.30         39.94         12.01   o 
   5     8     1        244.00        263.36         15.32   o 
  -5     8     4        282.51        272.39         15.87   o 
  -5     8     5        172.93        173.17         14.24   o 
  -3     8    13         18.64         32.43         10.61   o 
   0     8    15          0.86          1.32         11.16   o 
  -1     8    15          0.20          0.00         25.29   o 
  -1     7    17        309.03        341.37         16.52   o 
   0     7    17        431.62        470.21         24.61   o 
  -4     7    13         66.92         70.86         12.56   o 
   1     6    18        123.01        120.56         12.21   o 
   2     6    17        249.19        252.27         14.87   o 
   5     6    10        180.98        185.59         14.30   o 
   6     6     4         11.22         22.59         10.49   o 
  -6     6     7         15.87          9.31         10.89   o 
  -2     6    18          0.05          4.42         10.35   o 
  -6     5    10         13.50         25.62         10.80   o 
   6     5     7          4.20         10.14         10.51   o 
   5     5    12         92.86         85.20         12.26   o 
   3     4    18          3.35         17.83         10.57   o 
   4     4    16         13.07         12.45         10.60   o 
   5     4    13          8.21         15.40         10.71   o 
   7     4     0         48.10         59.37         12.18   o 
  -7     4     1         21.74         12.90         11.73   o 
  -7     4     3          0.30         16.04         10.12   o 
  -6     4    12          1.34          5.76         11.08   o 
  -4     4    18        127.84        160.14         13.81   o 
  -2     3    21         46.99         47.11         11.35   o 
  -3     3    20         44.07          8.23         24.51   o 
  -7     3     7          0.78         18.21         10.25   o 
   7     3     3          0.19         14.97         10.27   o 
   2     3    20         19.44          6.32         25.01   o 
  -6     2    14        164.79        170.56         14.43   o 
   0     1    22         87.93         81.51         12.77   o 
  -1     1    22         88.96         78.83         13.36   o 
  -3     1    21        133.14        206.85         13.99   o 
   7     1     6        112.72        126.14         13.18   o 
   6     0    12         35.37         53.17         12.33   o 
   0    11     2         10.34          6.44         22.60   o 
   0    11     1        112.56        110.78         16.48   o 
   2    10     7         95.83         94.80         13.31   o 
   3    10     3          2.73          8.61         23.96   o 
   3    10     2         41.72         58.04         10.92   o 
  -3    10     4         14.56         16.07         10.95   o 
  -2    10     8        134.27        133.96         13.97   o 
  -1    10     9         23.52         52.95         11.48   o 
  -1     9    13         69.02         91.85         12.03   o 
   0     9    13        522.41        495.72         28.10   o 
  -3     9    10        463.62        496.00         19.29   o 
   4     9     4         11.15         13.87         10.86   o 
   1     8    15         87.61        126.97         12.71   o 
   3     8    12        126.41        107.91         12.65   o 
   5     8     3        158.43        158.77         13.54   o 
  -5     8     6          2.29         19.88         10.80   o 
  -5     7    10         39.25         53.20         11.99   o 
   5     7     8         48.22         46.89         11.55   o 
   3     7    14         68.39         68.72         11.34   o 
   6     6     5        146.51        132.41         13.65   o 
   0     5    20        630.27        602.72         20.56   o 
  -1     5    20         68.51         79.95         12.14   o 
  -4     5    17         59.51         48.79         12.02   o 
   4     5    15          7.05          7.61         10.95   o 
   3     5    17          6.70          0.00         23.38   o 
   7     4     1         33.25         24.25         11.33   o 
  -7     4     4          0.22          5.82          9.76   o 
  -7     4     5          4.39         12.64         10.47   o 
  -5     4    16          1.34          0.00         21.85   o 
  -4     3    19          6.80          4.20         23.20   o 
  -5     3    17        110.15         92.15         13.14   o 
  -7     3     8         23.23          8.43         24.02   o 
   1     3    21         46.58         50.94         11.45   o 
   0     2    22        212.26        212.04         14.95   o 
   5     2    15          8.23          4.09         11.22   o 
  -7     2     9          6.51          9.55         11.00   o 
  -2     1    22         29.93         50.37         10.84   o 
  -5     1    18          1.70         11.48         10.80   o 
  -7     1    10         11.62          6.40         26.88   o 
   6     1    12         55.70         74.77         11.94   o 
   4     1    18        133.24        156.45         14.07   o 
   4     0    18        213.93        231.14         14.39   o 
   7     0     7        480.64        501.99         19.62   o 
  -4     0    20        105.37        123.66         13.34   o 
  -2     0    22        490.74        535.03         19.96   o 
   6     5     8         43.72         58.87         11.62   o 
  -1     4    21         50.47         57.44         12.14   o 
  -3     2    21        190.51        154.26         14.74   o 
  -4     1    20         10.83          8.60         22.74   o 
   0    11     4          1.49          2.14         22.66   o 
  -1    11     3         53.79         50.94         11.76   o 
  -1    11     1        131.03        145.45         13.65   o 
   1    11     1        581.75        590.82         20.54   o 
   1    11     2          5.04         10.67         28.56   o 
   0    11     3          3.27         10.60         23.13   o 
   0    10    10         62.67         77.79         25.58   o 
   3    10     4        101.18        103.69         12.90   o 
  -3    10     5         20.12          2.11         23.78   o 
  -1    10    10         45.71         44.28         12.05   o 
  -4     9     7        125.68        112.75         12.86   o 
   4     9     5         13.35          2.11         24.89   o 
   2     8    14         54.38         40.70         12.08   o 
  -5     8     7        148.48        141.48         13.86   o 
  -2     8    15         49.37         40.73         12.29   o 
  -3     7    16         22.72         29.34         11.10   o 
  -4     7    14         32.01         37.47         11.83   o 
  -6     7     2         58.64         77.30         12.95   o 
  -6     7     1        165.50        156.42         14.50   o 
   4     7    12        146.05        161.90         14.40   o 
   2     7    16         45.51         34.61         12.10   o 
   1     7    17         56.25         83.73         11.99   o 
   0     6    19         63.64         73.62         12.63   o 
   3     6    16         16.41          4.24         25.08   o 
   4     6    14          1.59         10.68         23.29   o 
   5     6    11        116.15        119.54         13.44   o 
  -4     6    16         19.18         22.47         11.85   o 
  -3     5    19         93.75        103.89         13.21   o 
  -5     5    15        130.61        122.95         13.80   o 
  -6     5    11        165.37        162.93         14.26   o 
   5     4    14         35.64         26.61         11.63   o 
   6     4    10          0.01          9.28         10.62   o 
   7     4     3         91.44         90.07         13.09   o 
   7     4     2         15.93         29.52         11.11   o 
  -6     4    13         30.70         31.65         11.87   o 
   0     4    21          6.55          6.46         22.06   o 
   2     2    21        135.03        171.71         14.62   o 
   6     2    12         10.53         33.87         11.17   o 
  -6     2    15         32.82         24.35         12.27   o 
  -2     2    22         25.38         53.32         11.05   o 
   7     1     7         11.75          0.00         26.52   o 
   3     1    20        173.84        161.32         15.09   o 
   1     1    22         23.51          5.92         11.28   o 
  -7     0    11        121.74        128.15         14.25   o 
   0    11     5         56.34         53.17         12.70   o 
  -1    11     4         19.13         10.19         11.77   o 
   1    11     3        171.23        176.96         14.01   o 
   1    11     4        106.61        105.68         13.04   o 
   1    10    10          0.60          6.52         11.14   o 
   2    10     8         85.13         85.88         12.94   o 
   3    10     5          0.21          2.17         23.84   o 
  -3    10     6         20.58         16.03         11.81   o 
  -2    10     9         29.01         27.52         11.01   o 
  -2     9    13        116.63        115.61         12.95   o 
  -3     9    11          0.14          2.29         11.59   o 
   1     9    13         56.46         56.33         13.06   o 
   0     8    16         15.12         13.16         18.95   o 
   5     8     5        124.03        126.85         12.54   o 
  -3     8    14         12.88         29.79         11.16   o 
  -1     8    16         18.20          0.00         26.79   o 
  -6     7     4         54.53         51.50         12.98   o 
  -6     7     3        372.94        395.44         17.94   o 
   6     7     0         31.16         35.05         11.28   o 
   6     7     1          5.60          6.49         22.17   o 
   5     7     9          5.59          9.30         10.59   o 
   2     6    18          5.40          6.52         27.41   o 
   6     6     6         10.40          8.76         10.90   o 
  -6     6     9         30.73         14.32         11.10   o 
  -2     5    20         56.84         61.88         12.76   o 
   5     5    13          6.18          8.80         25.67   o 
   2     5    19        127.91        112.38         14.19   o 
   2     4    20         74.95         54.53         12.68   o 
   7     4     4         71.46        106.02         12.40   o 
  -7     4     7         55.33         56.47         13.09   o 
  -3     4    20         26.44         47.65         12.48   o 
   0     3    22        116.29        136.20         15.27   o 
  -7     3     9         51.95         59.00         12.93   o 
   5     3    15        100.55        113.82         12.96   o 
   1     2    22         91.89         82.68         13.04   o 
   3     2    20         21.85         23.64         12.00   o 
   7     2     7          8.21          8.64         25.18   o 
  -5     2    18         40.03         54.39         12.51   o 
  -4     2    20         61.03         46.21         12.64   o 
   5     1    16          1.06          4.62         11.24   o 
   0    11     6         88.05         87.18         14.59   o 
  -1    11     5        106.36        102.10         13.54   o 
  -2    11     2         55.87         47.21         12.27   o 
   2    11     0        225.74        234.46         15.64   o 
   2    11     1        143.88        142.09         14.17   o 
   1    11     5         39.90         30.65         12.32   o 
   0    10    11         88.36         81.07         12.52   o 
  -3    10     7        137.75        134.47         13.92   o 
   0     9    14          0.38          7.21         18.56   o 
  -1     9    14        113.17        125.93         13.37   o 
  -5     8     8         26.84         25.53         11.61   o 
   0     7    18         84.69         62.23         22.12   o 
  -1     7    18         23.05         28.43         11.37   o 
  -6     7     5         58.99         59.88         12.20   o 
   6     7     2         13.51          2.18         22.14   o 
   6     7     3         56.59          4.41         26.08   o 
   6     6     7         29.12         50.89         10.95   o 
  -6     6    10         16.64          9.15         12.52   o 
  -5     6    14          9.52          6.56         25.98   o 
  -2     6    19         17.55          8.70         22.40   o 
  -4     5    18         37.12         49.40         11.84   o 
  -7     5     4         31.67         51.14         11.90   o 
  -7     5     2         90.56         78.59         12.43   o 
  -7     5     1         11.00         30.98         10.75   o 
   7     5     0          7.96          6.69         25.92   o 
   4     5    16         52.78         39.54         12.51   o 
   3     5    18        283.24        298.95         17.32   o 
   1     4    21        185.35        197.02         15.14   o 
   3     4    19         20.27         31.58         11.78   o 
   4     4    17         13.10         24.23         10.82   o 
   6     4    11          1.61          8.95         23.03   o 
  -7     4     8          0.01          1.43         10.83   o 
  -5     4    17        208.84        207.53         15.95   o 
  -4     4    19         12.95          6.67         22.13   o 
  -3     3    21          3.19         11.06         25.32   o 
  -6     3    15          3.96          4.47         23.45   o 
   6     3    12         14.23         20.05         10.91   o 
   5     2    16         47.90         67.66         12.24   o 
  -7     2    11         80.60         71.86         13.39   o 
  -1     1    23         51.90         41.36         12.59   o 
   6     1    13          4.16          2.18         22.78   o 
  -1     0    23        133.52        179.97         14.26   o 
  -2    11     3         17.08         20.44         11.72   o 
   2    11     2        131.11        119.59         14.22   o 
   2    10     9         60.75         36.17         13.02   o 
   3    10     6        113.04        125.63         13.99   o 
  -3    10     8         65.65         93.87         12.72   o 
  -2    10    10         57.55         80.98         12.98   o 
  -1    10    11         30.51          0.00         27.35   o 
  -3     9    12        198.96        203.50         15.67   o 
  -4     9     9         85.66         76.48         13.60   o 
   2     8    15         31.65         13.19         27.45   o 
  -5     8     9         24.81         25.99         12.26   o 
  -2     8    16        163.47        189.82         15.44   o 
  -2     7    18          5.12          4.11         11.63   o 
  -5     7    12         58.57          2.21         27.64   o 
  -6     7     6         12.42         38.70         11.61   o 
   4     7    13        175.85        173.18         15.37   o 
   2     7    17          0.00          8.90         25.36   o 
   1     7    18         77.81         82.76         13.95   o 
   4     6    15         14.92         11.13         25.48   o 
   5     6    12         48.72         39.45         13.74   o 
  -4     6    17         43.73         35.01         13.13   o 
  -1     5    21         89.66         98.56         14.00   o 
   0     5    21        132.23        148.84         14.71   o 
  -5     5    16          6.87         15.86         12.09   o 
  -7     5     5         14.65         36.43         11.93   o 
   7     5     1         25.99         19.68         12.39   o 
   7     5     2          4.14         15.67         11.51   o 
   7     4     5          1.63         27.98         11.21   o 
  -6     4    14         13.31         31.58         12.31   o 
  -4     3    20         15.09         15.56         12.90   o 
  -5     3    18        158.14        133.01         15.26   o 
   7     3     7         99.52         89.36         14.66   o 
   4     3    18         16.25         20.69         12.00   o 
   1     3    22         54.43          0.00         28.15   o 
   7     2     8          5.51          3.06         12.19   o 
  -6     2    16          3.22         27.23         11.52   o 
  -1     2    23        225.41        230.49         16.56   o 
  -3     1    22          9.20         29.53         12.07   o 
  -5     1    19         93.16        107.92         14.67   o 
  -7     1    12         79.89         95.51         13.54   o 
   4     1    19          0.05          3.08         12.21   o 
   2     0    22         80.20         52.80         15.08   o 
   7     0     9         26.78         15.91         12.71   o 
  -1    11     7        586.47        568.24         21.95   o 
   0    11     7         31.61         43.63         13.06   o 
  -2    11     5         32.83         24.99         13.43   o 
  -2    11     4          0.52          4.46         23.41   o 
   2    11     3         61.64         64.39         13.16   o 
   2    11     4         19.72          8.85         12.80   o 
   1    11     6         47.11         48.46         13.28   o 
   1    10    11         41.43         57.82         12.24   o 
   3    10     7         37.62         39.92         13.12   o 
   4    10     0          3.28          5.16         11.43   o 
  -4    10     1        137.61        134.08         14.70   o 
  -4    10     2         24.51         30.47         12.25   o 
  -2     9    14         67.54         57.73         13.64   o 
  -5     9     2        109.71        112.56         14.44   o 
   5     9     0        193.51        181.44         15.01   o 
   2     9    13         72.01         73.66         14.15   o 
   1     9    14          2.27          6.65         26.33   o 
   0     8    17          6.20         20.66         11.78   o 
   4     8    11        144.76        134.80         14.85   o 
   5     8     7        101.85         77.66         13.87   o 
  -3     8    15         51.96         34.30         13.46   o 
  -1     8    17         10.07          0.00         26.31   o 
  -3     7    17        118.54        121.55         14.40   o 
   6     7     4          1.66          9.28         11.22   o 
   5     7    10         62.12         71.13         13.30   o 
   6     6     8          9.33         15.07         11.93   o 
  -6     6    11        218.06        231.71         16.83   o 
  -1     6    20         83.79         88.32         13.24   o 
   0     6    20          8.87         13.96         12.82   o 
  -3     5    20        101.95        103.04         14.08   o 
  -6     5    13         14.68         11.41         11.96   o 
   6     5    10          4.56         14.18         11.89   o 
   0     4    22        168.03        184.49         18.12   o 
   5     4    15         68.99         61.86         13.87   o 
   7     4     6          0.30          9.15         21.47   o 
  -7     4     9         69.82         77.04         13.25   o 
  -1     4    22          2.45          6.83         26.43   o 
  -7     3    11          9.84         16.34         12.66   o 
   5     3    16        111.71        108.63         14.69   o 
   3     3    20         18.92         36.10         11.85   o 
   0     2    23          5.05          4.15         12.20   o 
  -5     2    19        185.48        182.44         17.15   o 
  -3     2    22         29.28         27.94         12.22   o 
  -2     1    23         16.22          8.95         23.04   o 
  -4     1    21         26.87         28.37         13.20   o 
   5     1    17         38.90         54.24         12.21   o 
   2     1    22         22.75         23.71         12.67   o 
   1     1    23        121.62        117.79         14.76   o 
   1     0    23         32.65         11.23         27.42   o 
   3     0    21        471.28        470.60         20.44   o 
   5     0    17          1.78          2.25         25.92   o 
   6     0    14         20.37         28.12         12.03   o 
   1    11     7          4.14          0.52         12.20   o 
   0    10    12         30.23         46.59         13.12   o 
   2    10    10         45.97         38.17         13.01   o 
   4    10     1          1.28          2.07         11.61   o 
  -4    10     3        192.51        153.46         14.99   o 
  -3    10     9         26.94         32.79         12.78   o 
  -2    10    11          2.39         14.55         11.64   o 
  -1    10    12        220.08        237.84         16.63   o 
   0     9    15         34.62          8.76         21.88   o 
  -5     8    10          0.23         10.42         11.65   o 
  -5     7    13         35.50         27.79         13.15   o 
  -6     7     8         13.89         16.77         11.86   o 
   6     7     5         10.06         14.66         12.00   o 
   3     7    16          1.45         19.44         12.08   o 
  -5     6    15         54.43         54.36         12.57   o 
  -3     6    19          8.64          7.36         12.76   o 
  -2     5    21         24.03         39.85         11.96   o 
  -7     5     7         17.53          4.61         25.47   o 
   2     5    20        125.53        105.26         15.79   o 
  -3     4    21         51.99         52.48         13.65   o 
   7     3     8          2.85         19.69         11.89   o 
   6     3    13         87.06         89.04         14.65   o 
   4     2    19          2.54          0.00         24.16   o 
   7     2     9        101.72        120.63         14.44   o 
  -4     2    21         26.49         34.06         13.33   o 
  -2     2    23         36.92         49.85         13.35   o 
  -7     1    13          0.62          1.05         12.30   o 
   6     1    14         35.34         55.50         13.31   o 
  -8     0     2         60.73         76.04         14.82   o 
  -7     0    13         27.59         11.32         30.29   o 
   0    11     8        103.41        104.73         15.25   o 
  -2    11     6          9.63         18.18         12.19   o 
   2    11     5          5.71          9.00         26.24   o 
  -3     9    13         10.35          2.25         25.93   o 
  -1     7    19         51.09         67.04         13.07   o 
   0     7    19          3.79         28.01         12.61   o 
   2     6    19         28.01         33.30         12.78   o 
   7     5     4         77.95         88.01         13.89   o 
   1     5    21         23.22         37.44         12.17   o 
   2     4    21         29.74         51.11         12.85   o 
  -7     4    10         58.63         60.04         13.59   o 
  -6     4    15          0.20          6.86         23.42   o 
  -6     3    16         47.53         48.15         13.68   o 
  -8     1     2         54.05         56.67         13.14   o 
  -8     1     1         12.37         32.11         12.37   o 
   8     0     0          3.00         11.32         25.92   o 
  -8     0     4         52.70         60.67         13.76   o 
  -1    11     8          0.95          2.26         26.65   o 
   1    10    12         10.03         30.92         12.03   o 
   3    10     8         35.19         52.15         12.62   o 
  -4    10     5         10.11          7.83         11.40   o 
  -5     9     5          2.71          5.21         11.32   o 
   5     9     3         17.76         30.36         11.80   o 
   4     9     9          1.03         27.28         11.75   o 
   1     8    17         34.89         11.55         28.19   o 
   4     8    12        124.34        128.72         15.15   o 
  -4     8    14        248.37        260.57         17.64   o 
  -2     8    17        252.39        294.67         17.20   o 
  -4     7    16         17.52         23.38         12.97   o 
  -6     7     9          0.15          6.95         27.53   o 
   6     7     6         28.23         24.57         12.46   o 
   5     7    11          3.90          1.60         12.95   o 
   4     7    14        200.34        200.41         16.83   o 
   1     6    20         89.73         88.70         14.00   o 
   5     6    13        295.36        324.57         18.46   o 
  -6     6    12          0.01          0.00         28.35   o 
  -2     6    20          1.97          9.15         23.55   o 
  -5     5    17         36.55         55.34         12.32   o 
  -7     5     8          7.83         19.15         11.80   o 
   6     5    11         43.13         47.99         12.80   o 
   4     5    17        106.22         89.38         13.96   o 
   3     5    19         44.06         60.69         13.62   o 
   1     4    22         38.18         31.90         13.53   o 
   4     4    18          6.32         21.15         11.99   o 
   7     4     7          1.57          2.30         22.67   o 
  -5     4    18         35.61         29.10         13.97   o 
  -4     4    20         34.25         24.40         13.29   o 
  -2     4    22         71.06         73.35         14.05   o 
  -1     3    23         42.73         55.94         12.97   o 
   0     3    23          9.47         13.58         20.38   o 
  -3     3    22          0.41          7.54         12.89   o 
  -5     3    19         23.85         27.60         13.22   o 
  -7     3    12        105.54        126.99         14.33   o 
   1     2    23         48.38         46.72         13.05   o 
   3     2    21         20.98         36.59         12.87   o 
   5     2    17         34.32         46.21         12.72   o 
  -7     2    13         44.11         16.77         14.22   o 
  -6     2    17        128.23        146.75         15.59   o 
  -8     1     5          0.31          4.87         12.25   o 
  -8     1     4         13.01         25.26         12.41   o 
   8     1     0         35.51         60.95         12.10   o 
   7     1    10          3.74         10.54         12.06   o 
   0    11     9        527.10        532.60         21.69   o 
  -2    11     7        234.30        216.18         17.00   o 
  -3    11     3          7.11          9.21         26.86   o 
  -3    11     1         42.17         40.67         12.99   o 
   3    11     1         15.14         10.07         12.93   o 
   2    11     6        120.11        108.07         13.98   o 
   1    11     8          5.62         15.81         12.25   o 
  -3    10    10         61.06         76.53         13.57   o 
  -2    10    12         54.06         66.22         13.29   o 
   0    10    13         11.78         23.88         12.36   o 
  -2     9    15          0.14          6.89         11.69   o 
  -4     9    11         13.34          0.00         23.70   o 
   5     9     4          5.50          9.18         26.17   o 
   3     9    12         77.00         66.45         13.30   o 
   2     9    14          0.06          4.67         29.34   o 
   1     9    15         70.09         71.33         13.85   o 
   6     8     0         20.13         27.52         11.64   o 
  -6     8     1         17.60          9.33         24.69   o 
  -6     8     2        169.24        150.76         15.97   o 
  -6     8     3         71.44         67.48         14.35   o 
  -5     8    11        105.60        129.14         14.20   o 
  -3     8    16         18.09         27.37         11.50   o 
  -2     7    19         30.92         31.83         13.72   o 
   2     7    18        133.85        156.83         15.54   o 
   1     7    19         31.15         35.14         12.76   o 
   3     6    18          0.03          7.00         27.70   o 
   7     6     0          4.30         22.58         11.85   o 
  -7     6     1         67.48         52.52         14.46   o 
  -7     6     2         19.37         36.43         12.95   o 
  -7     6     3        112.65        114.33         15.30   o 
  -7     6     4         82.09         72.79         14.50   o 
  -6     5    14         22.48         19.79         12.30   o 
   3     4    20         21.15         17.11         12.38   o 
  -4     3    21          6.28          4.73         23.40   o 
   7     3     9         29.05         34.39         13.73   o 
   4     3    19          4.14         12.50         12.34   o 
   7     2    10         16.83         59.08         12.13   o 
   8     2     0          8.01         16.91         12.33   o 
  -8     2     1         22.25         52.73         12.85   o 
  -8     2     3         18.58         17.95         13.35   o 
  -8     2     4         29.31         45.31         12.24   o 
   0     1    24         79.61         97.02         14.85   o 
  -1     1    24         33.20         25.62         14.18   o 
  -3     1    23        169.39        203.12         16.33   o 
  -8     1     6          0.14          0.00         24.58   o 
   8     1     2          0.33          2.31         24.78   o 
   0     0    24        111.92        130.42         15.58   o 
   4     0    20          2.39          5.34         12.53   o 
   8     0     2          2.05          0.00         24.54   o 
  -8     0     6         21.36          2.30         27.14   o 
  -4     0    22        116.83        124.95         15.70   o 
  -3     0    23         51.07         57.92         13.16   o 
  -1    11     9        365.48        367.45         18.95   o 
  -2    11     8        100.96        115.35         14.39   o 
  -3    11     4         24.59         12.84         12.37   o 
   3    11     2         94.91        106.09         13.64   o 
   3    11     3        148.44        177.33         15.74   o 
   2    11     7          9.73         17.16         12.21   o 
   3    10     9         35.21         48.03         12.61   o 
   4    10     5         15.91         28.89         12.22   o 
  -4    10     7          9.23         31.05         12.89   o 
  -1    10    13        138.15        124.03         14.91   o 
   0     9    16         72.04         78.16         36.10   o 
  -1     9    16         71.06         78.97         13.96   o 
  -3     9    14          8.61         10.18         12.73   o 
   5     9     5         20.61         36.53         11.72   o 
   0     8    18         46.87         61.85         13.83   o 
   5     8     9         55.75         85.93         13.48   o 
   6     8     1         57.27         61.28         12.80   o 
  -6     8     4         65.86         59.14         13.37   o 
  -5     7    14         17.71         23.85         12.20   o 
   6     7     7         30.99         34.32         12.83   o 
   0     6    21        101.33        105.81         14.63   o 
  -7     6     5         86.27        110.76         14.01   o 
  -5     6    16          4.96          0.00         23.01   o 
  -1     6    21          8.56         21.75         12.40   o 
   0     5    22         35.28         21.36         21.96   o 
  -1     5    22        160.71        195.09         16.31   o 
  -7     5     9         11.40         14.07         12.17   o 
   7     5     6        124.79        123.70         15.38   o 
   5     5    15          0.03          9.38         26.11   o 
   6     3    14        156.25        167.68         14.94   o 
   5     3    17          1.31         11.95         26.06   o 
   3     3    21         68.01         61.28         14.47   o 
   1     3    23        120.94        117.36         15.00   o 
   8     2     1          4.60          2.38         24.83   o 
  -8     2     5         20.09         32.42         13.11   o 
  -5     2    20         53.11         66.79         13.53   o 
  -3     2    23          4.37         23.84         12.23   o 
  -4     1    22        222.45        238.56         18.31   o 
  -7     1    14         19.57         35.67         13.02   o 
  -8     1     7          7.82         20.43         13.40   o 
   8     1     3          1.45         15.64         12.45   o 
   6     1    15         40.44         41.09         13.68   o 
   5     1    18         12.98          2.35         28.30   o 
   4     1    20        231.72        250.83         17.64   o 
  -6     0    18         47.73         66.97         13.66   o 
  -2     0    24        160.17        173.42         16.07   o 
   0    12     2        139.25        135.81         15.24   o 
   0    12     0        277.76        301.08         17.57   o 
   0    12     1          0.47          0.00         27.28   o 
   0    11    10         44.47         32.53         14.27   o 
  -3    11     5        372.09        375.39         18.89   o 
   1    11     9        388.74        405.49         19.68   o 
   4    10     6         50.64         46.74         13.20   o 
  -4    10     8         34.59         42.43         13.06   o 
  -4     9    12          7.33          7.02         25.32   o 
  -5     9     8        159.43        162.07         15.59   o 
   4     9    10          8.87         24.15         11.82   o 
   3     9    13         15.64          0.00         28.79   o 
   4     8    13         20.20         44.73         13.01   o 
  -6     8     6         22.60          0.00         28.71   o 
  -5     8    12         25.78         31.46         12.50   o 
  -4     8    15        150.91        175.92         17.30   o 
  -4     7    17         53.22         65.71         14.17   o 
   5     7    12        372.91        363.83         19.52   o 
   4     7    15         19.78         11.94         25.38   o 
   5     6    14          7.03         23.18         13.17   o 
   6     6    10         46.38         32.94         12.90   o 
  -7     6     6          6.68         10.41         12.24   o 
  -6     6    13        415.30        413.38         20.85   o 
  -3     6    20         20.96          4.77         28.83   o 
  -3     5    21          0.24          7.11         24.97   o 
  -7     5    10         92.61         83.82         15.48   o 
   6     5    12          9.43         11.56         12.62   o 
   2     5    21          4.07         11.03         12.77   o 
   0     4    23         30.96         33.74         13.69   o 
  -7     4    12          7.95          9.38         12.07   o 
  -5     4    19         47.33         33.14         14.32   o 
  -3     4    22        134.87        136.39         15.50   o 
  -1     4    23          1.54          0.55         12.00   o 
  -6     3    17          3.51         12.78         12.53   o 
  -8     3     4         13.27         10.64         12.20   o 
   8     3     0         23.76         24.62         13.03   o 
   0     2    24         36.28         40.26         13.88   o 
  -2     1    24        113.55        153.75         15.33   o 
  -8     1     8         56.13         52.04         14.54   o 
   8     1     4         21.58         30.60         12.86   o 
   7     1    11         30.81         24.44         13.14   o 
   3     1    22         30.77         24.64         13.04   o 
   8     0     4         44.90         52.73         14.16   o 
  -8     0     8         99.63        107.85         16.40   o 
   1    12     2         86.81        111.89         14.84   o 
   1    12     0        157.53        209.71         16.99   o 
  -1    12     1         40.00         50.38         13.91   o 
   0    12     3          6.47          4.72         23.36   o 
  -1    12     3          0.52          8.79         12.81   o 
   0    12     4          0.04          4.76         26.92   o 
  -2    11     9         42.90         41.57         13.51   o 
  -3    11     6         50.95         53.00         14.11   o 
   3    11     5         38.70         37.39         12.29   o 
   2    11     8        249.52        255.94         18.07   o 
   0    10    14         55.97         71.86         13.43   o 
   2    10    12          2.83         14.72         11.98   o 
  -2    10    13         32.84         49.65         12.69   o 
  -1    10    14        128.76        129.19         14.58   o 
  -2     9    16         54.52         73.63         13.41   o 
   5     9     6         55.21         85.72         13.58   o 
   2     9    15        123.44        125.18         16.27   o 
   1     8    18        136.17        163.14         14.49   o 
   5     8    10         25.35         27.91         13.14   o 
   6     8     4          6.85         16.74         11.92   o 
  -3     8    17         75.14         73.62         14.39   o 
  -2     8    18         77.41        117.45         14.38   o 
   0     7    20         52.44         57.10         14.40   o 
  -1     7    20          6.05         19.93         12.58   o 
  -6     7    11         17.50         25.11         13.84   o 
   6     7     8          0.01          2.41         22.24   o 
   1     6    21          6.07          4.47         13.37   o 
   7     6     4         93.25         71.51         14.95   o 
  -2     6    21        213.83        224.04         16.43   o 
  -2     5    22         22.24         32.59         12.75   o 
  -4     5    20        110.38        112.13         15.24   o 
  -5     5    18         31.23         26.59         13.77   o 
   7     5     7          6.79          5.56         12.82   o 
   4     5    18          0.80          2.77         12.49   o 
   1     5    22         30.91         20.59         13.01   o 
   4     4    19         19.23          4.81         23.06   o 
   7     4     9         11.54         13.93         12.14   o 
  -2     4    23          4.52         10.03         12.66   o 
   8     3     1         37.73         56.85         14.18   o 
   7     3    10         50.41         46.01         14.39   o 
   2     2    23         99.75        105.17         15.53   o 
   5     2    18         50.48         28.70         13.47   o 
   6     2    15        106.27        129.04         14.95   o 
   8     2     4         14.58          9.83         26.69   o 
  -6     2    18         46.17         58.02         14.08   o 
  -2     2    24        102.10        107.60         16.55   o 
   1     1    24         95.08         93.26         14.18   o 
  -7     0    15          1.00         18.18         12.77   o 
  -5     0    21         85.43         88.74         13.77   o 
   1    12     3          6.75         25.77         12.25   o 
  -4     6    19         44.96         44.28         14.08   o 
   3     5    20        404.09        405.59         20.68   o 
  -1     3    24          2.33         14.53         12.19   o 
  -3     3    23         25.83          2.43         28.60   o 
  -8     3     6         39.71         61.94         13.07   o 
   3     2    22          0.84         11.93         12.33   o 
  -8     2     8          1.56         12.31         28.81   o 
  -8     1     9        152.97        180.21         16.93   o 
   0    12     5          0.05          6.06         28.74   o 
  -3    11     7        251.54        209.99         17.82   o 
   4    10     7         55.84         43.34         13.78   o 
  -4    10     9         10.63          0.00         12.87   o 
  -3    10    12         48.98         38.94         13.30   o 
  -3     9    15         49.73         55.21         13.82   o 
   1    12     4         19.12         25.80         12.71   o 
   2    12     0         50.08         57.20         13.44   o 
  -2    12     1        116.97        117.24         15.60   o 
  -1    11    11         66.47         78.78         14.67   o 
   2    11     9         31.51         40.92         14.13   o 
   0    11    11          2.77         26.02         12.37   o 
   1    10    14         91.38        111.44         15.11   o 
   3    10    11         89.45         84.58         14.59   o 
   0     9    17         22.00         43.16         13.46   o 
   0     8    19        189.39        169.54         16.43   o 
   3     8    16        184.59        153.83         16.46   o 
   4     8    14         59.43         10.12         30.79   o 
  -6     8     8         16.34          2.51         26.21   o 
  -5     8    13         54.14         64.31         13.57   o 
  -1     8    19         16.22         10.08         30.03   o 
   0    12     6        384.22        378.64         46.53   o 
   1    12     5         18.64         11.91         12.92   o 
   2    12     2        140.87        118.62         16.15   o 
   2    12     1         76.17         89.69         13.93   o 
  -2    12     2         20.45         31.79         12.77   o 
  -2    12     3         18.67         19.96         13.60   o 
  -1    12     6         89.67        109.57         15.38   o 
   3    11     7          2.41          8.66         12.45   o 
   1    11    11        129.53        104.67         16.02   o 
   2    10    13        111.39        102.95         15.79   o 
   4    10     8          0.14          4.98         31.27   o 
   5    10     1          4.63         21.89         12.49   o 
  -5    10     1          0.55          2.48         25.19   o 
  -5    10     3         31.61         27.59         13.21   o 
  -4    10    10         24.85         17.82         13.59   o 
  -2    10    14        128.51        128.76         14.80   o 
  -5     9    10        217.92        193.95         16.73   o 
   5     9     8        101.79        107.95         14.57   o 
   3     9    14        272.69        286.74         17.98   o 
   5     8    11         14.90          5.08         27.37   o 
   6     8     6          8.80         17.64         12.96   o 
  -6     8     9         58.81         40.63         14.32   o 
  -4     8    16         34.14         31.01         14.03   o 
   2    12     3         48.24         41.92         14.15   o 
  -2    12     4         86.49         83.84         15.81   o 
   0    12     7          0.67         15.53         13.33   o 
  -1    11    12          7.53          5.01         27.64   o 
  -2    11    11        131.53        123.97         15.13   o 
  -3    11     9        120.17        114.95         16.02   o 
  -4    11     3         16.73         15.68         13.46   o 
   4    11     0         65.71         79.85         14.32   o 
   4    11     1          0.26          0.00         12.96   o 
   2    11    10        280.99        266.94         18.87   o 
  -5    10     5         64.90         52.40         14.19   o 
  -3    10    13          7.46         17.40         12.22   o 
  -2     9    17          3.13         12.76         13.00   o 
  -3     9    16         92.78         86.28         15.56   o 
  -4     9    14        115.98        114.54         16.04   o 
   4     9    12          8.82          5.03         29.12   o 
   1     8    19         68.99         68.03         14.97   o 
   2     8    18          2.42         19.13         12.66   o 
  -5     8    14        134.77         97.75         15.88   o 
  -3     8    18        183.33        155.30         16.85   o 
   1    12     7         20.33         54.85         15.31   o 
   2    12     4         53.58         57.95         13.44   o 
  -1    12     7          0.71         12.54         29.36   o 
  -4    11     5         86.55         85.19         15.87   o 
  -4    11     4        184.24        178.30         16.43   o 
   4    11     2        151.57        167.58         15.79   o 
   4    11     3          3.62          6.47         13.59   o 
   3    11     8          6.81         17.05         13.11   o 
   1    10    15        145.75        137.03         16.42   o 
   4    10     9         18.66         14.67         13.65   o 
  -5    10     6          6.09         42.92         12.65   o 
  -4    10    11        159.70        152.71         15.58   o 
  -5     9    11         10.34         36.23         12.83   o 
  -6     9     3         26.55          5.08         30.05   o 
  -6     9     1          0.01         18.13         11.83   o 
   6     8     7         40.98         38.32         14.27   o 
  -6     8    10         10.83         14.99         11.77   o 
   0    12     8        445.30        430.44         22.05   o 
  -2    12     6        693.87        638.29         25.18   o 
  -1    12     8         26.18         25.30         14.28   o 
  -3    11    10          2.92          5.11         25.27   o 
  -4    11     6        173.30        167.99         16.87   o 
   4    11     4        257.85        221.71         18.94   o 
   2    10    14         13.95          5.12         28.27   o 
   5    10     4         24.03          0.00         13.81   o 
  -5    10     7         17.34          8.33         13.46   o 
   0     9    18         94.30         97.53         15.79   o 
  -1     9    18        145.84        171.39         16.59   o 
  -6     9     5         55.03         56.32         14.29   o 
   3     9    15         58.48         74.07         14.06   o 
   3     8    17         76.54         54.92         15.61   o 
   5     8    12         15.75         11.47         13.48   o 
  -4     8    17          0.13          0.00         26.53   o 
  -1     8    20         84.58         82.65         15.08   o 
