# Supplementary material for: Charge density studies of multicentre two-electron bonding of an anion radical at non-ambient temperature and pressure
Source: IUCrJ. 2021 Jun 12;8(Pt 4):644–54. doi: 10.1107/S2052252521005273 (PMC8256703; doi:10.1107/S2052252521005273)
Supplement: Supplementary file 13 [file m-08-00644-sup13.hkl]

 
# fcf, LIST 4 option, 
# notice sigma(Iobs) is replaced by sigmaw(Iobs)
# where in the weighting scheme, Weight(hkl) = 1/sigmaw^2 )
# Weight(hkl) =   1/sigma^2
# Input diffraction data were   Ihkl
# Structure was refined vs Ihkl
# written by  MoPro v20.01 

data_0.25GPa
_shelx_title ' written by MoPro v20.01'
_shelx_refln_list_code        4
_shelx_F_calc_maximum      156.76
_exptl_crystal_F_000       700.00
_reflns_d_resolution_high  0.7499

loop_
 _symmetry_equiv_pos_as_xyz
'x, y, z'
'-x+1/2, y+1/2, -z+1/2'
'-x, -y, -z'
'x-1/2, -y-1/2, z-1/2'

_cell_length_a     6.8312
_cell_length_b    10.0839
_cell_length_c    20.5232
_cell_angle_alpha  90.000
_cell_angle_beta   94.635
_cell_angle_gamma  90.000


loop_ 
 _refln_index_h 
 _refln_index_k 
 _refln_index_l 
 _refln_F_squared_calc 
 _refln_F_squared_meas 
 _refln_F_squared_sigma
 _refln_observed_status
   2     1     2       6384.37       6567.83        242.13   o 
   2     1     1       6467.67       6535.28        114.66   o 
   2     1     0       6874.37       6804.40        128.35   o 
  -2     1     1       1010.02        976.41         29.37   o 
  -2     1     2        184.33        179.61         10.75   o 
  -2     1     3       1521.76       1526.32         84.88   o 
   2     0     0      24203.68      23165.84        508.91   o 
  -2     0     2        179.15        172.63         13.97   o 
  -2     0     4       1805.26       1716.43         78.04   o 
   1     2     4        546.06        519.20         38.73   o 
   1     2     3       7856.63       7634.69        524.36   o 
   1     2     2       5304.67       5416.12        351.09   o 
   1     1     5       1780.49       1685.59         68.92   o 
   1     1     4       1039.01       1008.99         45.13   o 
   1     1     3       1784.99       1743.60         62.69   o 
   1     1     2          1.67          0.60          2.52   o 
   1     1     1       7056.77       7307.46        280.40   o 
   1     1     0       3151.18       3249.10         93.42   o 
   1     0     5        209.91        191.65         38.26   o 
   1     0     3       1944.32       1970.15         63.84   o 
   1     0     1       1115.46       1178.33         32.21   o 
  -1     0     1        688.86        693.87         22.18   o 
  -1     0     3       1861.60       2018.23         82.15   o 
  -1     0     5       3732.09       3825.76        163.42   o 
  -1     1     1       1017.08       1098.92         69.21   o 
  -1     1     2       1841.39       1865.74         79.22   o 
  -1     1     3        123.24        122.76         10.08   o 
  -1     1     4        586.25        591.97         28.18   o 
  -1     1     5       5468.35       5553.71        265.76   o 
  -1     1     6        305.09        313.73         22.57   o 
  -1     2     2       5068.55       5286.86        203.13   o 
  -1     2     3       2009.76       2032.95        202.98   o 
  -1     2     4       2757.88       2711.20        121.20   o 
  -1     2     5       3123.07       3078.65        147.39   o 
   0     2     5       6108.72       6067.26        179.77   o 
   0     2     4         19.13          9.90          5.04   o 
   0     1     6        131.94        120.51          8.91   o 
   0     1     5      10253.80      10206.74        246.43   o 
   0     1     4         70.29         76.19          5.50   o 
   0     1     3       1870.60       1935.20         60.42   o 
   0     1     2        323.39        314.88         16.46   o 
   0     0     2       5378.17       5960.01        192.73   o 
   0     0     4       2998.56       3125.49        112.82   o 
   0     0     6       1680.25       1614.51        164.67   o 
   0     1     1       2152.80       2444.08        163.97   o 
   0     2     2       2281.14       2556.78        137.04   o 
   0     2     3       3217.29       3261.06        160.39   o 
   2     2     4        654.37        621.60         56.59   o 
   2     2     3        195.58        193.37         20.27   o 
   2     2     2       1287.26       1339.12         63.13   o 
   2     2     1        149.13        132.16         37.84   o 
   2     2     0         48.16         73.31         17.90   o 
   2     1     5        698.86        688.78         37.01   o 
   2     1     4         56.37         60.08         12.99   o 
   2     1     3       4583.64       4506.15        184.79   o 
  -2     1     4        119.70        103.00         13.32   o 
  -2     1     5       6837.36       6731.34        170.26   o 
   2     0     6        108.82         94.47         36.33   o 
   2     0     4      11090.88      11345.18        329.68   o 
  -2     0     6      16059.17      16057.19        421.69   o 
  -2     1     6       4399.77       4291.79        126.93   o 
  -2     2     1        146.71        153.62         42.57   o 
  -2     2     3       4220.62       4137.92        166.42   o 
  -2     2     4         56.32         51.12         13.20   o 
  -2     2     5         48.32         46.01          9.89   o 
   1     3     5       4543.59       4408.78        207.56   o 
   1     3     4        717.79        691.22         51.29   o 
   1     3     3       9844.38       9648.33        517.57   o 
   1     2     7       1252.08       1213.08         56.13   o 
   1     2     6       2149.71       2150.57         89.57   o 
   1     2     5        180.92        178.31         31.13   o 
   1     1     7       1540.79       1542.06         67.84   o 
   1     1     6       2099.53       2079.44         85.05   o 
  -1     0     7       1849.04       1846.45         91.38   o 
  -1     1     7       6101.17       5986.52        183.02   o 
  -1     1     8          8.42          7.73          5.87   o 
  -1     2     6       2411.21       2452.19        100.99   o 
  -1     2     7        599.58        579.13         33.89   o 
  -1     3     4        788.38        588.04        185.93   o 
  -1     3     5       2090.88       1899.63        323.66   o 
   0     3     6        131.33        150.41         27.36   o 
   0     3     5       2312.59       2450.58        124.08   o 
   0     2     7       6579.53       6406.74        213.32   o 
   0     2     6          7.50          4.95          3.64   o 
   0     1     8          5.74          4.46          8.79   o 
   0     1     7       3816.28       3913.82        179.49   o 
   0     0     8      25229.81      25139.27        602.97   o 
   0     3     4        826.15        848.76         95.90   o 
   3     2     1        821.47        922.41         51.99   o 
   3     2     0        423.21        413.35         24.65   o 
  -3     2     1        619.87        601.04         28.35   o 
  -3     2     2       1096.04       1118.75         48.31   o 
   3     1     3        514.80        524.89         34.22   o 
   3     1     2        176.03        160.82         10.87   o 
   3     1     1        457.44        454.11         18.20   o 
   3     1     0        184.63        194.76         17.78   o 
  -3     1     1         12.28         13.89          3.61   o 
  -3     1     2        473.91        455.25         19.35   o 
  -3     1     3        548.33        528.87         31.50   o 
  -3     1     4        719.30        683.26         29.79   o 
  -3     1     5        565.85        670.74         64.21   o 
   3     0     3      12957.21      12580.30        358.21   o 
   3     0     1       3942.80       3710.13        113.45   o 
  -3     0     1        328.34        294.68         25.15   o 
  -3     0     3       1384.11       1348.95         66.62   o 
  -3     0     5        714.82        729.46         61.30   o 
  -3     2     3       3768.93       3841.08        129.05   o 
   2     3     5        456.37        584.28        136.01   o 
   2     3     4       1037.43        973.66         99.02   o 
   2     3     3         34.25         52.01         15.06   o 
   2     3     2       1438.95       1403.69        141.35   o 
   2     2     5       1382.33       1402.72         59.34   o 
   2     1     7        965.90        910.56         45.38   o 
   2     1     6        257.60        242.17         21.52   o 
  -2     0     8        937.78        958.38         94.89   o 
  -2     1     7          5.37          7.11          6.04   o 
  -2     1     8       1984.04       1890.77         68.42   o 
  -2     2     6       3978.39       4030.13        133.14   o 
  -2     2     7        325.03        245.29         32.30   o 
  -2     3     3        641.79        670.47         51.54   o 
  -2     3     4       1208.31       1206.44         71.31   o 
  -2     3     5         33.75         21.83          9.47   o 
   1     4     5       1654.65       1693.36        163.35   o 
   1     3     7       1979.90       1855.93        125.93   o 
   1     3     6         86.72         95.47         19.36   o 
   1     2     8        562.72        547.71         36.92   o 
   1     1     9       2599.47       2720.30        122.43   o 
   1     1     8        357.04        368.68         30.44   o 
   1     0     9       6301.43       6443.66        319.92   o 
  -1     1     9         71.36         66.69         21.06   o 
  -1     2     8       3180.47       3119.82        105.82   o 
  -1     3     6        125.92        136.91         17.44   o 
  -1     3     7       1864.91       1951.15         73.66   o 
   0     4     6       2561.95       2320.62        341.03   o 
   0     3     7        237.06        228.13         22.28   o 
   0     2     9        666.09        667.15         43.63   o 
   0     2     8       5434.15       5374.62        166.93   o 
   0     1     9        435.99        450.31         36.33   o 
   0     4     5          4.34          4.15         22.86   o 
   3     3     1        657.22        700.54        111.64   o 
   3     3     0        190.14        240.18         70.16   o 
   3     2     4        596.88        585.32         37.57   o 
   3     2     3        248.14        280.47         29.02   o 
   3     1     5         13.85         10.96         10.57   o 
   3     1     4        479.89        398.23         32.50   o 
  -3     1     6        405.59        408.72         34.95   o 
  -3     1     7        260.59        260.51         29.65   o 
   3     0     5          5.41         20.87         12.25   o 
  -3     0     7       3800.39       3780.54        147.39   o 
   3     2     2         49.89         19.66         41.83   o 
  -3     2     4       1088.83       1010.50         48.22   o 
  -3     2     5        870.99        845.96         47.73   o 
  -3     2     6       1939.10       1878.66        119.00   o 
  -3     3     1       3994.96       3920.83        510.94   o 
  -3     3     2         29.91         36.71         24.63   o 
  -3     3     3        748.83        753.51         65.20   o 
   2     4     4         20.27         10.10         20.38   o 
   2     3     6       3005.72       2847.47        105.98   o 
   2     2     8        522.87        498.20         43.55   o 
   2     2     7        130.08         99.85         11.54   o 
   2     1     8       1487.14       1438.66         64.06   o 
   2     0     8        278.34        284.93         62.29   o 
  -2     1     9       1357.20       1360.72         63.67   o 
  -2     2     8       1775.53       1699.05         72.61   o 
  -2     2     9          2.52         16.98         17.25   o 
  -2     3     6        686.15        761.28         66.94   o 
  -2     3     7         70.24         65.04         12.38   o 
  -2     4     5        138.87        157.29         46.02   o 
   1     4     6       1276.73       1278.14         91.02   o 
   1     3     8          7.11          7.54         14.43   o 
   1     2     9         82.32         89.27         17.31   o 
   1     1    10       1801.60       1836.01         87.68   o 
  -1     1    10        706.34        667.71         44.19   o 
  -1     2    10       4059.67       3868.85        125.33   o 
  -1     3     8        282.25        239.29         29.11   o 
  -1     3     9         15.36         11.19          6.73   o 
  -1     4     6        674.89        652.78        126.11   o 
  -1     4     7        221.26        207.51         31.66   o 
   0     4     7        984.22        928.42         88.45   o 
   0     3     9        237.90        207.81         23.58   o 
   0     2    10       2120.57       2164.29         74.72   o 
   0     1    11        224.57        208.35         49.53   o 
   0     1    10       1913.01       1973.17         93.36   o 
   4     0     0        213.37        217.00         26.36   o 
  -4     0     2        357.07        362.93         44.29   o 
   3     3     4         16.26         15.46         13.99   o 
   3     3     3       3960.29       3886.95        179.96   o 
   3     3     2        804.08        813.06         85.61   o 
   3     2     6        117.92        123.08         17.96   o 
   3     2     5        426.37        429.29         30.74   o 
   3     1     7        605.41        528.94         89.19   o 
   3     1     6        122.79        140.89         30.10   o 
   3     0     7          0.56         16.20         27.83   o 
  -3     1     8        198.92        182.63         23.82   o 
  -3     2     7          7.14         19.33         20.20   o 
  -3     3     4        630.41        634.32         60.70   o 
  -3     3     5       1756.07       1777.43        100.28   o 
   2     4     6       1386.01       1377.74        127.18   o 
   2     4     5          0.40         11.33         19.18   o 
   2     3     8         71.85         47.64         28.97   o 
   2     3     7       1179.52       1158.81         75.32   o 
   2     2     9       2136.20       2037.36        185.19   o 
   2     1     9        314.54        333.05         33.52   o 
  -2     1    10       1330.79       1279.18         65.95   o 
  -2     2    10        331.72        317.09         70.59   o 
  -2     3     8       1118.83       1090.18         62.42   o 
  -2     4     6        154.03        158.53         39.94   o 
  -2     4     7         41.38         45.71         25.15   o 
   1     4     8       1755.14       1779.73        129.12   o 
   1     4     7          0.31         65.01         34.02   o 
   1     3     9       1358.62       1299.38         74.62   o 
   1     2    10       1027.79       1069.04         62.85   o 
   1     1    11         49.76         56.34         28.44   o 
  -1     1    11        558.69        576.52         44.12   o 
  -1     2    11        144.77        142.45         19.16   o 
  -1     3    10       2981.78       3036.52        151.84   o 
  -1     4     8       5020.32       5161.11        152.35   o 
   0     4     8        788.59        840.89         62.89   o 
   0     2    11       1225.81       1225.11         59.00   o 
   4     2     1        140.59        157.00         18.35   o 
   4     2     0        144.73        127.33         14.61   o 
  -4     2     1       2114.16       2117.00         60.24   o 
   4     1     3        110.94        106.75         13.60   o 
   4     1     2       5539.13       5600.81         97.74   o 
   4     1     1        121.39        111.49         22.91   o 
   4     1     0        308.81        289.15         21.42   o 
  -4     1     1        447.24        435.15         25.66   o 
  -4     1     3        188.39        185.35         18.15   o 
  -4     1     4       2143.29       2177.64         66.53   o 
  -4     1     5         72.82         95.12         26.34   o 
   4     0     2       3922.44       4002.26        140.76   o 
  -4     0     4       1878.47       1826.09        104.47   o 
  -4     2     2          0.65          8.11          9.13   o 
   3     3     6       1041.22       1050.79         60.33   o 
   3     3     5        429.78        451.83         43.75   o 
   3     2     7        316.55        345.25         48.39   o 
   3     1     8       1788.07       1813.01        106.79   o 
  -3     0     9         66.30         83.84         53.60   o 
  -3     1     9        317.98        315.38         31.14   o 
  -3     2     8       3869.52       3715.97        135.62   o 
  -3     3     6         93.73        109.09         26.94   o 
  -3     3     7         31.59         31.97         12.49   o 
   2     2    10       1511.39       1574.08        103.58   o 
   2     1    10        406.54        430.00         37.76   o 
   2     0    10       5496.00       5620.79        331.26   o 
  -2     1    11       1098.78       1104.38         63.96   o 
  -2     2    11        411.91        367.70         35.84   o 
  -2     3     9        590.47        582.57         45.22   o 
  -2     3    10        144.30        126.28         26.82   o 
  -2     4     8         84.25         76.30         13.95   o 
   1     4     9         64.10         74.10         40.28   o 
   1     3    10          3.09         11.26         36.35   o 
   1     2    11        459.65        499.46         41.80   o 
   1     1    12        144.74        180.86         58.09   o 
  -1     1    12         28.29         28.93         22.45   o 
  -1     2    12       1864.81       1820.65         84.59   o 
  -1     3    11        490.74        461.66         49.92   o 
  -1     4     9        346.37        331.71         32.37   o 
  -1     5     7         84.11         75.87         39.66   o 
   0     5     7        896.82        833.50        126.63   o 
   0     4     9        306.22        316.77         32.63   o 
   0     3    11        224.19        224.06         27.38   o 
   0     2    12        514.74        516.89         41.57   o 
   0     1    12          1.35         16.94         12.13   o 
   2     3     9         15.33         15.61         17.47   o 
   2     4     7          2.98          4.42         17.92   o 
   3     4     3          0.19         16.48         36.28   o 
  -4     1     2          2.56          7.21         25.63   o 
   4     3     0        157.88        138.59         39.60   o 
   4     2     3          1.53          7.26          8.59   o 
   4     2     2        160.85        172.39         24.72   o 
  -4     2     3        253.51        257.99         21.03   o 
  -4     2     4       1192.61       1161.21         47.08   o 
  -4     2     5        303.93        286.25         36.37   o 
   4     1     4       3204.00       3258.78         74.89   o 
  -4     1     6       3052.47       3182.55        110.72   o 
   4     0     4      10755.68      10896.63        366.28   o 
  -4     0     6        436.04        422.56         50.38   o 
  -4     3     2        935.99       1046.84         65.27   o 
   3     4     5       1357.48       1331.61        136.85   o 
   3     4     4       1992.76       1953.11        158.86   o 
   3     3     7       1779.58       1823.98         79.95   o 
   3     2     8        370.60        392.32         39.51   o 
   3     1     9        507.83        505.71         56.13   o 
   3     0     9        491.93        488.92         54.17   o 
  -3     1    10         30.11         55.00         30.17   o 
  -3     2     9         33.64         37.76         26.86   o 
  -3     3     8        423.48        407.07         46.30   o 
  -3     4     5        108.06        102.23         85.48   o 
  -3     4     6       2343.52       2237.62        344.83   o 
   2     5     6         53.56         68.36         33.33   o 
   2     4     8        957.62        887.24         70.81   o 
   2     1    11        259.11        262.38         30.40   o 
  -2     1    12        768.59        781.22         53.77   o 
  -2     4     9        291.75        313.99         36.87   o 
  -2     5     7       2956.16       2210.08        564.79   o 
   1     5     8         59.84         55.21         22.27   o 
   1     5     7         20.00         20.92         13.56   o 
   1     4    10       1502.17       1554.75        100.07   o 
   1     3    11          2.61         10.72         16.87   o 
   1     2    12        951.13        930.33         79.48   o 
  -1     1    13        555.16        537.61         46.55   o 
  -1     4    10        307.78        309.45         29.98   o 
  -1     5     8        670.76        646.42         69.24   o 
   0     5     8        205.02        229.03         66.59   o 
   0     4    10        222.85        204.19         29.27   o 
   0     3    12        857.35        901.71         71.31   o 
   0     1    13       1155.98       1137.66        120.63   o 
  -4     3     1          7.45         19.28         23.66   o 
   4     3     2         74.23         65.72         41.09   o 
   4     3     1        174.02         98.56         55.11   o 
   4     2     5        874.58       1008.56         77.76   o 
   4     1     6        173.92        159.61         14.92   o 
   4     1     5       3301.77       3314.08        100.57   o 
  -4     1     7        542.48        583.32         33.59   o 
  -4     1     8        679.93        668.77         42.97   o 
   4     0     6        389.34        379.96         40.79   o 
  -4     0     8        127.31        194.20         57.29   o 
   4     2     4          0.73         15.60         25.31   o 
  -4     2     6         16.79         28.80         14.31   o 
  -4     2     7         86.03         86.73         20.33   o 
  -4     3     3          0.03          5.26         13.63   o 
  -4     3     4        356.54        370.19         37.18   o 
  -4     3     5          5.32         13.15         17.54   o 
   3     3     8         22.51         21.13         14.50   o 
   3     2     9        208.93        241.96         34.47   o 
  -3     0    11       1540.48       1618.01        180.03   o 
  -3     1    11          6.94          9.09         15.78   o 
  -3     2    10       1525.40       1429.68         93.14   o 
  -3     3     9        183.21        180.59         32.47   o 
  -3     4     7         93.27        113.03         26.76   o 
   2     5     7        167.90        179.96         40.44   o 
   2     4     9        457.69        435.10         63.60   o 
   2     3    10       1918.69       1887.81         90.92   o 
   2     2    11       1491.95       1631.26        108.29   o 
   2     1    12         48.36         51.54         25.78   o 
  -2     1    13        886.94        853.41         69.53   o 
  -2     2    12        727.58        711.25         53.67   o 
  -2     3    11        327.85        311.35         47.28   o 
  -2     4    10       1659.56       1693.93        131.03   o 
  -2     5     8        265.92        273.98         74.37   o 
   1     5     9        102.02        125.64         73.13   o 
   1     3    12       1356.35       1395.69         77.92   o 
   1     1    13       1392.28       1502.84        104.31   o 
  -1     2    13       1295.69       1328.02         72.39   o 
  -1     3    12        609.13        576.31         69.35   o 
  -1     4    11        139.57        122.73         18.99   o 
  -1     5     9        270.88        296.53         33.46   o 
   0     5     9       2650.45       2713.09        135.75   o 
   0     4    11         58.90         81.77         35.74   o 
   0     2    13        192.89        222.59         37.32   o 
   3     4     6         42.19         42.09         17.45   o 
   4     3     3          1.45         12.05         12.60   o 
   4     3     4        174.97        128.60         29.41   o 
   4     1     7         12.06         21.62         15.75   o 
  -4     1     9        228.80        223.00         33.34   o 
  -4     2     8         89.40         77.94         41.15   o 
  -4     3     6        461.27        419.65         42.39   o 
  -4     4     3        344.54        317.60         64.48   o 
   3     4     7       1019.54       1010.48         93.83   o 
   3     3     9         60.61         47.79         21.30   o 
   3     2    10          8.87         14.99         21.51   o 
   3     1    10        212.95        258.71         33.79   o 
  -3     1    12        102.70        108.67         27.65   o 
  -3     2    11       1644.51       1646.53         97.22   o 
  -3     3    10        608.10        597.63         57.39   o 
  -3     4     8        128.84        162.43         35.68   o 
   2     5     8         89.79        102.19         33.14   o 
   2     4    10        470.26        416.89         50.37   o 
   2     3    11        190.58        205.07         33.22   o 
   2     2    12        497.31        473.82         47.72   o 
  -2     2    13          3.68          2.34         10.37   o 
  -2     4    11        174.78        180.78         27.34   o 
   1     4    11        120.90        156.98         32.99   o 
   1     2    13         65.89         88.88         33.82   o 
  -1     1    14        119.08        131.10         30.13   o 
  -1     2    14          0.14         17.54         16.28   o 
  -1     3    13       2701.32       2692.34        125.72   o 
  -1     4    12        185.63        166.46         26.23   o 
  -1     5    10         17.53         28.71         14.61   o 
   0     5    10         93.93        115.86         42.38   o 
   0     4    12       1705.09       1777.63         98.36   o 
   0     3    13        982.23       1023.41         62.20   o 
   0     2    14        219.16        193.64         31.96   o 
   0     1    14        208.38        232.61         45.24   o 
  -2     5     9          5.02         11.75          9.89   o 
  -2     3    12          2.42         36.24         30.51   o 
   5     1     0         79.79        100.27         24.02   o 
  -5     1     1         32.38         38.80         18.91   o 
  -5     1     2       1297.26       1325.15         75.62   o 
   5     0     1        346.22        344.33         42.32   o 
  -5     0     1        397.19        408.57         53.43   o 
  -5     0     3         27.99         23.99         21.61   o 
   4     4     3        770.28        715.13        105.22   o 
   4     3     6       1055.89       1108.94         75.39   o 
   4     3     5         19.12         40.81         16.55   o 
   4     2     7        336.89        320.87         59.38   o 
   4     0     8          0.18          8.99         18.89   o 
  -4     0    10         10.28          1.55         34.15   o 
  -4     1    10         48.63         55.52         26.06   o 
  -4     2     9        723.32        694.74         96.02   o 
  -4     3     7         10.49         51.99         18.44   o 
  -4     3     8          2.33          8.17         19.63   o 
  -4     4     4          2.22          5.46         19.14   o 
  -4     4     5        815.85        779.73        113.08   o 
   3     5     6         68.02         47.09         48.05   o 
   3     5     5        482.54        439.95        107.76   o 
   3     4     8          4.52          9.13         20.89   o 
   3     1    11        227.68        213.24         34.90   o 
   3     0    11       2023.44       1861.57        243.66   o 
  -3     3    11       1962.04       1892.41        102.46   o 
  -3     4     9         54.65         85.23         32.65   o 
   2     5     9        988.61        890.82        115.72   o 
   2     3    12        273.36        285.09         39.31   o 
  -2     1    14         37.77         54.56         22.52   o 
  -2     3    13        110.74        118.94         28.79   o 
  -2     5    10          4.01          9.59         20.24   o 
   1     5    10        154.83        162.73         53.37   o 
   1     4    12        285.46        329.30         70.08   o 
   1     3    13        244.68        251.46         34.14   o 
   1     2    14        800.75        803.93         93.80   o 
   1     1    14        301.14        304.43         46.09   o 
  -1     5    11        918.16        940.24         60.15   o 
   0     5    11         15.57         44.01         18.09   o 
   0     1    15        150.69        192.84         37.65   o 
   0     6     9         78.40         60.78         45.52   o 
   2     1    13          1.33          4.29         21.32   o 
  -3     5     7         17.34         21.69         39.44   o 
  -3     2    12          6.78         16.15         19.51   o 
   4     1     8          0.46         43.19         36.94   o 
   4     4     2          2.21          9.80         50.61   o 
   5     2     1        212.38        246.16         44.85   o 
   5     2     0        242.54        234.43         23.79   o 
  -5     2     1        651.79        655.51         47.50   o 
  -5     2     2          2.74         20.72         26.87   o 
  -5     2     3         63.18         57.35         17.08   o 
   5     1     2          1.19          9.61         26.96   o 
  -5     1     3         43.40         25.86         29.87   o 
  -5     1     4        202.55        204.06         30.20   o 
  -5     1     5          0.18         18.99         25.16   o 
   5     0     3       2389.45       2524.67        107.18   o 
  -5     0     5        651.12        651.43         71.96   o 
   5     1     1          2.66         21.75         20.15   o 
   4     4     5        638.83        652.95         66.14   o 
   4     4     4        183.83        202.25         46.93   o 
   4     3     7        150.70        138.87         35.77   o 
  -4     3     9        281.17        244.56         38.16   o 
   3     5     7         44.84         40.19         26.20   o 
   3     4     9         17.38         32.57         19.59   o 
   3     3    10        231.87        227.74         57.00   o 
   3     2    11        282.26        261.36         38.41   o 
  -3     0    13        201.53        171.90         63.26   o 
  -3     1    13       2200.02       2186.61        190.29   o 
  -3     3    12        315.63        332.69         50.07   o 
  -3     5     8        744.90        863.39        110.37   o 
   2     4    11        311.81        319.82         84.86   o 
   2     2    13       1757.02       1863.12        155.84   o 
  -2     2    14       1217.02       1179.91        115.08   o 
  -2     4    12        921.72        918.71         78.49   o 
   1     6     9       1634.22       1730.26        228.70   o 
   1     1    15        199.34        264.79         73.54   o 
  -1     1    15       3670.54       3845.58        145.85   o 
  -1     2    15         47.85         48.02         21.98   o 
  -1     3    14          0.03         19.23         34.41   o 
  -1     4    13         72.93         90.31         31.52   o 
  -1     6     9         40.70         90.19         58.55   o 
   0     4    13        212.03        256.60         52.78   o 
   0     3    14         35.90         46.02         21.86   o 
   0     2    15         37.65         63.07         26.85   o 
  -4     4     6         31.22         70.14         26.58   o 
   4     2     8          1.20          1.14         39.12   o 
   5     2     3        421.52        396.46         42.27   o 
   5     2     2         32.53         37.47         26.80   o 
  -5     2     4        759.38        781.58         47.39   o 
  -5     2     5        973.37       1049.78         78.85   o 
   5     1     4         87.67         95.39         15.84   o 
   5     1     3        217.17        222.39         31.17   o 
  -5     1     6         88.95         70.27         21.12   o 
  -5     0     7         73.28         65.32         50.54   o 
   4     2     9        199.75        190.23         61.71   o 
   4     1     9         60.38         70.76         29.09   o 
  -4     1    11        112.57        103.58         44.46   o 
  -4     4     7         19.61         38.98         39.92   o 
  -4     4     8        864.45        845.93         71.02   o 
   3     5     8       1343.85       1478.07        150.03   o 
   3     3    11        463.51        436.08        142.70   o 
   3     2    12         63.99         67.27         30.20   o 
   3     1    12         62.78         53.16         37.86   o 
  -3     4    11        733.82        727.10         74.53   o 
  -3     5     9         10.53         15.95         30.95   o 
   2     5    10        134.73        147.55         51.12   o 
   2     4    12          2.44         30.15         44.14   o 
   2     3    13        175.66        171.60         44.49   o 
   2     1    14         22.65         14.07         44.26   o 
  -2     1    15       1382.50       1471.14         92.57   o 
  -2     3    14         40.93         46.89         26.96   o 
  -2     4    13        112.96        140.91         41.90   o 
  -2     5    11         32.85         45.79         47.95   o 
  -2     6     9       1396.45        699.15        654.20   o 
   1     4    13        870.40        899.81         82.68   o 
   1     3    14          7.28         10.42         18.35   o 
   1     2    15         39.33         42.58         50.24   o 
  -1     5    12         81.87         84.01         42.23   o 
  -1     6    10        389.20        398.67         69.33   o 
   0     6    10       2114.24       2290.20        132.08   o 
   0     5    12         43.74         52.23         27.06   o 
   0     1    16        718.90        556.52        160.56   o 
  -3     2    13         10.09          6.07         12.24   o 
   5     3     2         32.59         36.18         32.29   o 
   5     3     1        518.95        423.77         74.78   o 
   5     3     0        386.46        416.83         48.32   o 
  -5     3     1          0.34          6.47         16.85   o 
  -5     3     2         23.60         46.22         36.94   o 
   5     2     4          0.42         32.55         37.75   o 
  -5     2     6        927.78        960.07         54.00   o 
   5     1     5         61.16         46.74         21.02   o 
  -5     1     7        295.44        333.08         42.32   o 
  -5     1     8        266.53        269.94         54.61   o 
   5     0     5       3029.68       2891.19        190.20   o 
  -5     2     7        126.44        142.07         36.55   o 
  -5     3     3       1235.23       1325.17        104.36   o 
  -5     3     4          8.18         56.24         28.66   o 
   4     4     7        287.48        313.93         50.23   o 
   4     3     8        319.10        350.07         67.02   o 
   4     1    10       1532.63       1544.22        192.48   o 
   4     0    10        128.24        119.42         39.58   o 
  -4     0    12       3141.99       3260.56        287.29   o 
  -4     1    12        213.73        213.26         79.33   o 
  -4     2    11        319.68        326.63         46.51   o 
  -4     3    10        764.32        757.07         72.54   o 
  -4     4     9         57.22         41.48         45.00   o 
   3     4    10         64.37         68.25         68.83   o 
   3     1    13          5.24         22.83         53.15   o 
  -3     1    14        477.73        557.31         98.50   o 
  -3     2    14        133.92        112.21         38.83   o 
  -3     3    13          0.00         11.28         21.27   o 
  -3     4    12        139.30        138.71         31.69   o 
  -3     5    10         93.19         97.00         56.46   o 
   2     6     9       2341.72       2187.21        255.53   o 
   2     5    11        263.97        239.93         80.09   o 
   2     2    14         43.16         48.44         28.76   o 
  -2     2    15        155.21        135.31         33.65   o 
  -2     5    12        395.95        443.28         64.79   o 
  -2     6    10        175.25        263.42         72.44   o 
   1     6    10        992.11       1006.97        108.23   o 
   1     5    12          0.07          7.49         23.37   o 
  -1     1    16        116.02        116.42         39.07   o 
  -1     2    16        102.90        100.65         53.70   o 
  -1     3    15         79.01        117.20         33.71   o 
  -1     4    14         41.65         63.18         48.82   o 
  -1     5    13         61.78         31.92         36.17   o 
  -1     6    11         14.78         18.31         28.27   o 
   0     6    11        620.67        612.96         74.25   o 
   0     5    13        161.18        131.76         31.46   o 
   0     4    14        977.05       1046.99         90.30   o 
   0     3    15         12.42         25.53         25.32   o 
   0     2    16        653.55        692.99         70.25   o 
   5     3     4         10.40         39.24         50.12   o 
   5     3     3          0.31         68.34         81.13   o 
   5     2     5         75.86         62.25         38.03   o 
   5     1     6        120.96        101.74         21.96   o 
  -5     0     9        160.06        167.47         41.69   o 
  -5     2     8        218.22        179.63         66.16   o 
  -5     3     5         46.29         41.78         36.16   o 
  -5     3     6          1.93         17.89         39.10   o 
   4     5     5        344.21        283.35         94.74   o 
   4     2    10        110.58         97.27         34.32   o 
  -4     2    12         58.97         35.69         32.48   o 
  -4     3    11         37.18         62.65         29.81   o 
  -4     5     7          0.39         26.65         26.89   o 
   3     5     9         63.12         90.65         63.93   o 
   3     4    11         36.33         22.99         30.02   o 
   3     3    12        391.18        391.79        105.96   o 
   3     2    13         14.77         28.24         41.22   o 
  -3     1    15       1524.32       1408.46        146.06   o 
   2     4    13         45.74         51.32         24.83   o 
   2     3    14        536.23        532.18         63.59   o 
   2     1    15        150.95        130.81         83.85   o 
  -2     1    16        433.29        453.49         63.78   o 
  -2     3    15         31.86         34.52         26.39   o 
  -2     4    14          9.81          5.35         47.39   o 
   1     6    11        316.06        282.59         75.65   o 
   1     5    13        145.27        131.38         42.60   o 
   1     4    14        218.69        217.29         41.28   o 
   1     3    15       1045.50       1039.63         94.38   o 
   1     1    16         31.00         32.45         46.26   o 
   4     3     9          0.13         62.42         31.16   o 
   5     4     2         36.96        136.24         59.00   o 
   5     4     1        390.13        358.68         88.05   o 
   5     3     5        514.90        523.96        102.73   o 
   5     2     6         99.79        108.11         85.14   o 
   5     1     7         52.15         49.06         23.05   o 
  -5     1     9         55.46         46.93         23.47   o 
   5     0     7        300.44        286.44         57.76   o 
  -5     2     9        971.41       1092.46        174.75   o 
  -5     3     7        121.05        107.58         36.52   o 
  -5     4     2         70.05         57.02         72.40   o 
  -5     4     3         16.52         42.77         27.78   o 
  -5     4     4        571.76        544.64         85.53   o 
   4     5     6        436.64        302.45        156.13   o 
   4     4     8         44.28         36.40         38.67   o 
   4     3    10        146.31        122.63         92.73   o 
   4     1    11         67.40         24.09         37.92   o 
  -4     1    13        274.34        242.75         65.71   o 
  -4     4    10        302.55        349.31         73.39   o 
  -4     5     8        120.94         87.77         34.67   o 
   3     5    10        171.62        132.46         42.17   o 
   3     1    14        479.88        497.29        128.26   o 
  -3     2    15        284.09        267.48         46.66   o 
  -3     3    14        451.66        378.41         54.20   o 
  -3     4    13        237.99        274.75         48.87   o 
  -3     5    11        222.75        203.76         36.90   o 
  -3     6     9         35.63         57.58         45.79   o 
   2     6    10        989.30       1055.34        136.22   o 
   2     2    15        282.80        233.81         84.54   o 
  -2     2    16        100.37        105.76         32.24   o 
  -2     5    13       1617.21       1642.52        110.85   o 
  -2     6    11        333.45        364.59         88.84   o 
   1     2    16         17.30         18.71         42.97   o 
  -1     3    16          0.67         37.55         87.71   o 
  -1     4    15         35.93         32.53         44.39   o 
  -1     5    14        404.57        447.24         98.48   o 
  -1     6    12         24.00         12.54         38.62   o 
   0     6    12         10.20         25.26         26.00   o 
   0     5    14         38.71         75.34         44.82   o 
   0     4    15          1.11          0.89         42.29   o 
   0     3    16          0.74         25.79         27.28   o 
   5     4     3        134.44        131.33         47.63   o 
   5     2     7        554.54        809.04        133.13   o 
   5     1     8        240.41        259.67         42.71   o 
  -5     1    10        281.26        310.85         46.93   o 
  -5     3     8        169.07        206.83        101.36   o 
  -5     4     5        191.63        234.99         65.08   o 
   4     5     7         17.09         33.47         73.93   o 
   4     2    11        980.52        966.97        156.92   o 
   4     0    12         48.30         13.94         59.57   o 
  -4     2    13         24.44         82.54         35.73   o 
  -4     3    12        153.66        149.19         59.51   o 
  -4     4    11         13.04         18.53         27.31   o 
  -4     5     9          0.03         73.90         38.40   o 
   3     4    12       1081.37       1169.52        239.68   o 
   3     3    13         52.55         81.78         42.25   o 
   3     2    14         34.04         24.09         55.12   o 
  -3     5    12         26.05         32.29         47.97   o 
   2     4    14        805.59        762.73        100.04   o 
   2     3    15         74.84         46.67         40.25   o 
   2     1    16        419.82        251.86        117.49   o 
  -2     1    17        485.42        348.75        192.70   o 
  -2     3    16        192.63        202.40         42.02   o 
   1     6    12         92.55        150.77         58.41   o 
   1     5    14        276.65        248.88         48.61   o 
   1     4    15         38.12         26.52         42.94   o 
  -1     2    17         70.73         86.56         39.48   o 
   0     2    17         61.22        156.22         53.61   o 
   1     3    16         31.32         58.43         33.44   o 
  -2     4    15         24.40         17.69         48.43   o 
   3     6     8        177.01        270.30         65.89   o 
   4     4     9          2.54         15.75         22.98   o 
   5     3     6         16.45          3.79         47.55   o 
  -6     1     1          3.70         40.02         23.55   o 
  -6     1     2        433.42        441.75         44.24   o 
   6     0     0        208.96        188.10         52.16   o 
  -6     0     2       1495.81       1569.53        121.30   o 
   5     4     4         50.75        135.81         91.64   o 
   5     2     8         21.66         10.60         50.25   o 
  -5     1    11        955.37        930.31        155.13   o 
  -5     3     9        521.53        509.71         71.78   o 
   4     3    11         71.92         26.34         34.53   o 
   4     2    12        993.64        888.12        174.00   o 
   4     1    12        177.28         96.67         64.08   o 
  -4     1    14       1492.36       1496.02        178.77   o 
  -4     3    13         27.64         40.07         32.24   o 
  -4     5    10        307.36        298.19         56.91   o 
   3     6     9        176.32        213.36         86.77   o 
  -3     1    16        519.79        493.70        110.88   o 
  -3     3    15         52.59         38.78         46.01   o 
  -3     4    14       2080.11       2217.08        141.53   o 
   2     6    11        202.68        159.07         60.94   o 
   2     5    13          1.76         25.74         31.50   o 
   2     2    16         89.64        147.36        117.04   o 
  -2     2    17        796.96        785.46         87.89   o 
  -2     5    14         27.57         52.98         34.76   o 
  -2     6    12         31.28         16.60         39.27   o 
   1     2    17        321.28        297.82        168.81   o 
  -1     3    17        173.05        177.27         43.42   o 
  -1     4    16       1238.81       1267.39        124.07   o 
   0     6    13        525.70        552.48        125.35   o 
   0     5    15        878.51        821.12        126.74   o 
   0     4    16        364.21        391.68         89.39   o 
   0     3    17          2.57         15.18         18.67   o 
   4     5     8         93.66        102.30         58.39   o 
  -6     2     1         89.40         89.00         19.63   o 
  -6     2     2          0.73         29.90         34.19   o 
   6     1     2        216.57        224.19         33.14   o 
   6     1     1         23.33         19.27         59.77   o 
   6     1     0         18.92         42.77         23.41   o 
  -6     1     3        104.04        104.62         33.44   o 
  -6     1     4       1012.61       1002.23         59.39   o 
  -6     1     5        230.26        222.02         36.81   o 
   6     0     2         29.78         42.73         33.28   o 
  -6     0     4        707.65        778.93        123.22   o 
   5     4     5         53.08         22.98         51.16   o 
   5     3     7         17.43         18.56         71.88   o 
   5     1     9        130.07        100.72         59.03   o 
   5     0     9         19.58         36.02         30.41   o 
  -5     2    11         51.24         65.25         48.95   o 
  -5     3    10        269.47        325.68         84.66   o 
  -5     4     8        345.35        312.67         57.71   o 
   4     4    10          4.34         19.45         31.68   o 
  -4     2    14         16.64         13.12         29.36   o 
   3     4    13        463.25        519.58        100.63   o 
   3     3    14        154.09         86.36         44.20   o 
   3     1    15        658.91        511.42        152.20   o 
  -3     2    16        159.26        134.50         52.46   o 
  -3     5    13         54.54         54.11         23.61   o 
  -3     6    11         10.52         35.04         28.51   o 
  -2     6    13         47.66         67.85         54.17   o 
   1     6    13         15.77         12.47         37.06   o 
   1     4    16         19.62          3.99         20.26   o 
  -1     5    15          0.87         15.10         61.75   o 
   0     2    18        407.49        457.98         87.88   o 
  -4     4    12          9.84          1.81         16.72   o 
   6     2     1        685.57        692.22         60.57   o 
   6     2     0        154.10        182.19         33.40   o 
  -6     2     3        368.01        402.81         47.53   o 
  -6     2     4         37.10         41.96         21.66   o 
  -6     2     5         25.09         90.50         32.24   o 
  -6     1     6        268.95        309.69         51.20   o 
   6     0     4          5.08         26.00         34.49   o 
  -6     0     6         14.90         66.94         93.94   o 
   6     1     3         11.05         51.99         42.74   o 
   6     2     2          0.05         18.82         26.08   o 
   5     4     6        490.92        467.12        123.58   o 
   5     3     8        595.21        516.53        163.60   o 
   5     2     9        114.05        108.49         70.89   o 
  -5     1    12         29.38         72.94         62.47   o 
  -5     4     9        668.59        614.71         83.86   o 
  -5     5     5         22.49          6.98         35.29   o 
  -5     5     6       1114.25        914.66        179.55   o 
   4     5     9        177.27        161.97         66.99   o 
   4     4    11        381.44        295.17        173.20   o 
   4     3    12        930.76        759.10        230.81   o 
   4     1    13        546.36        359.22        141.53   o 
  -4     1    15         97.97         67.42         50.80   o 
  -4     3    14        126.08        106.78         34.85   o 
  -4     5    11       1168.15       1116.42        140.70   o 
   3     6    10        536.23        381.02        156.16   o 
   3     5    12        731.73        666.68        136.28   o 
   3     2    15        332.55        337.23         96.60   o 
  -3     1    17         45.27         65.98         38.80   o 
  -3     3    16        178.08        204.39         49.67   o 
  -3     4    15        298.06        340.06         78.49   o 
   2     5    14        258.39        291.19         54.12   o 
   2     4    15         15.96         24.09         37.96   o 
   2     3    16         92.74         84.35         45.01   o 
  -2     3    17         13.15         14.93         57.47   o 
  -2     5    15       2173.11       2222.90        145.64   o 
   1     5    15        243.04        267.60         52.22   o 
   1     3    17          0.04         14.50         27.67   o 
  -1     6    14        332.50        307.37         93.75   o 
  -1     7    12        141.55        164.50         75.22   o 
   0     7    12        154.34        112.71         64.76   o 
   0     6    14         21.16         42.42         30.19   o 
  -2     4    16          8.68         18.31         32.94   o 
   6     3     1         37.86         66.76         65.47   o 
   6     3     0        512.58        506.64         60.93   o 
  -6     3     1        148.75        143.61         44.86   o 
  -6     3     3         45.68         58.19         31.28   o 
   6     2     3         29.80         37.06         31.94   o 
  -6     2     6         42.59        356.68        356.56   o 
   6     1     4       1557.76       1591.54         79.72   o 
  -6     1     7        370.81        431.94         70.13   o 
  -6     0     8          7.06          1.84         65.30   o 
  -6     3     2          3.86         24.76         23.94   o 
   5     5     5         91.44         79.66         70.30   o 
   5     5     4       1305.86       1020.78        346.33   o 
   5     4     7        670.67        526.52        152.94   o 
   5     3     9         36.34          8.92         37.69   o 
   5     1    10         36.84         79.67         42.38   o 
  -5     0    13         70.93         90.33         57.58   o 
  -5     2    12         36.21         89.96         59.93   o 
  -5     5     7        192.33        205.78         94.29   o 
   4     2    13        326.58        335.83         65.16   o 
  -4     2    15        257.59        212.19         70.42   o 
  -4     4    13         51.67         54.49         48.14   o 
  -4     6     9          0.10         32.13         40.47   o 
   3     4    14          0.28         28.21         28.50   o 
   3     3    15         25.06         20.53         27.23   o 
   3     1    16        111.26         58.62         79.83   o 
  -3     2    17        692.16        763.69         93.19   o 
  -3     5    14         29.82         32.96         30.32   o 
  -3     6    12        822.08        780.81        125.45   o 
   2     6    13        285.07        256.09         52.21   o 
   2     2    17          5.88         31.27         81.67   o 
  -2     2    18        446.02        444.60        100.58   o 
   1     2    18          2.32         43.82        103.11   o 
  -1     3    18       1115.96       1023.93        107.48   o 
  -1     4    17        173.72        165.35         59.21   o 
  -1     5    16        173.58        187.59         63.77   o 
   0     5    16        129.16        101.09         60.79   o 
   0     4    17        792.72        837.89        153.31   o 
   0     3    18        320.29        308.82         60.06   o 
   1     6    14         24.55         21.83         23.53   o 
  -5     3    11         20.14         62.68         38.41   o 
   6     2     4        150.64        104.51         25.58   o 
  -6     2     7        775.58        769.04         79.09   o 
   6     1     5        210.02        207.80         50.35   o 
  -6     1     8         19.24         73.20         44.18   o 
   6     3     2          2.35          4.56         35.39   o 
  -6     3     4        165.37        124.09         53.47   o 
  -6     3     5         79.60        118.73        101.06   o 
   5     4     8         85.14         64.83         46.71   o 
   5     2    10          0.85         11.23         54.66   o 
   5     1    11        440.06        339.17         79.38   o 
   5     0    11          4.02         43.59         52.25   o 
  -5     1    13        435.18        458.09        121.12   o 
  -5     4    10         99.35         48.75         28.72   o 
  -5     5     8         51.31         31.85         33.66   o 
   4     5    10        152.18        130.99         52.09   o 
   4     3    13          4.43         19.27         37.10   o 
  -4     1    16        593.57        557.97        125.33   o 
  -4     3    15         54.01         68.69         35.58   o 
  -4     5    12         20.53          8.42         26.56   o 
  -4     6    10        247.22        194.63         74.51   o 
   3     6    11       1985.82       2052.58        206.40   o 
   3     5    13        108.89         91.92         53.33   o 
   2     4    16         65.18         50.98         36.59   o 
  -2     4    17         86.63        103.52         64.25   o 
  -2     6    14          7.09         31.76         45.44   o 
  -2     7    12         35.88         57.51         49.02   o 
   1     5    16       1110.33       1128.65        170.00   o 
   1     4    17          6.51         67.08         43.33   o 
  -1     2    19        260.65        245.99         78.19   o 
  -1     6    15          6.00         53.64         60.06   o 
  -1     7    13         87.69         83.11         63.04   o 
   0     6    15        491.29        412.67         95.19   o 
   0     2    19        410.54        605.69        262.73   o 
   0     7    13         14.02         85.89         72.80   o 
  -5     3    12         30.25         95.15         41.21   o 
   6     3     3         58.56         96.74         46.59   o 
   6     1     6        938.44        978.68         73.51   o 
  -6     1     9         22.67         42.18         64.11   o 
   6     0     6        953.03        983.73         95.74   o 
   6     2     5         33.15         43.35         42.59   o 
  -6     2     8         16.72         43.33         56.40   o 
  -6     3     6          0.13         78.02        100.04   o 
  -6     4     2         72.45         42.99         57.09   o 
   5     5     6        197.87         83.02         72.96   o 
   5     3    10          0.23         56.48         57.54   o 
   5     2    11        373.55        295.52        111.64   o 
  -5     2    13        837.17        764.58        122.73   o 
  -5     4    11        297.19        317.72         63.09   o 
  -5     5     9          5.71          3.58         30.00   o 
   4     2    14         92.11         63.93         39.79   o 
  -4     2    16         81.82        105.85         52.34   o 
  -4     4    14          3.58         45.27         32.34   o 
  -3     3    17         14.14         12.28         28.28   o 
  -3     4    16         99.12        110.53         37.68   o 
  -3     5    15         28.93         42.48         52.73   o 
  -3     6    13          0.49         15.64         58.90   o 
   2     5    15        188.98        215.78         74.95   o 
   2     3    17         12.04         72.42         40.07   o 
  -2     3    18          0.67         33.56         33.36   o 
  -2     5    16        523.28        522.49         78.47   o 
   1     7    13         28.33         96.58         37.98   o 
   1     3    18         70.37         21.35         41.68   o 
   0     4    18         22.92         12.04         45.97   o 
   6     4     2          8.06         65.25         54.64   o 
   6     4     1          2.51         43.48         58.92   o 
   6     3     5          6.33         56.84         56.73   o 
   6     1     7        520.96        528.89         45.11   o 
  -6     1    10         79.82        110.40         46.18   o 
  -6     0    10       1145.68       1155.25        192.79   o 
  -6     2     9         46.32        121.69         74.52   o 
  -6     3     7          8.72         23.09         52.54   o 
  -6     4     3        140.41         67.24        108.61   o 
  -6     4     5         98.22        152.51         56.78   o 
   5     4     9        192.04        168.27         76.62   o 
  -5     1    14        645.49        607.05        139.21   o 
   4     6     9        476.35        415.62        131.06   o 
  -4     5    13       1017.15       1004.87         92.25   o 
  -4     6    11         54.76         30.18         34.79   o 
   3     6    12          0.25         31.78         40.64   o 
   3     5    14         33.06         44.58         38.89   o 
   3     4    15        243.61        284.40         78.34   o 
   3     3    16          0.04         10.95         23.37   o 
  -3     2    18        128.68        153.93         53.94   o 
   2     7    12        316.08        320.55        116.56   o 
   2     6    14        106.57         82.03         32.73   o 
   2     2    18        517.28        444.91        137.08   o 
  -2     2    19         64.16         41.79         87.79   o 
  -2     6    15        173.62        181.42         92.60   o 
   1     2    19        279.26        514.21        303.72   o 
  -1     3    19        334.61        365.42         76.51   o 
  -1     4    18         13.77         45.69         70.84   o 
  -1     7    14         35.74         74.38         60.87   o 
   0     7    14        261.78        274.25        102.65   o 
   0     5    17        998.89       1060.08        152.80   o 
   0     3    19         33.46         26.96         61.84   o 
   6     2     6         20.45         25.27         88.85   o 
   6     4     3        247.56        188.09         76.40   o 
   6     2     7         23.23         92.69         95.25   o 
   6     0     8          5.58         27.85         26.42   o 
  -6     3     8        643.58        705.17        117.40   o 
  -6     4     6        187.70        178.98         65.10   o 
   5     5     8        119.05        239.93        113.46   o 
   5     3    11          1.70         76.74         61.43   o 
   5     1    12        301.56        297.24         71.79   o 
  -5     2    14         38.43         50.63         35.58   o 
  -5     4    12        370.60        406.47         90.56   o 
  -5     5    10        118.34        118.23         49.79   o 
   4     4    13        135.58        155.19         68.87   o 
   4     3    14         58.68         66.50         54.41   o 
   4     1    15        193.22        112.75         90.55   o 
  -4     1    17         48.11         99.13         62.15   o 
  -4     3    16          9.95         14.63         25.62   o 
  -4     4    15         77.29         96.43         39.16   o 
   3     2    17        125.33         32.75         96.23   o 
  -3     4    17         22.98         24.68         32.97   o 
  -3     6    14        416.47        426.27         64.53   o 
  -3     7    12        135.83        109.81         43.48   o 
   2     5    16         15.27         46.03         37.77   o 
   2     4    17        179.51        233.72         60.19   o 
  -2     4    18        216.40        226.52         84.24   o 
  -2     5    17        336.94        367.49         71.05   o 
   1     5    17        188.35        195.76         98.96   o 
   1     4    18        562.79        665.88        127.85   o 
  -1     6    16       1330.24       1437.16        185.23   o 
   0     6    16         79.80         56.90         52.01   o 
  -6     2    10         13.37         32.19         41.56   o 
   6     3     6         39.61         25.53         46.52   o 
   6     1     8          0.50         42.23         41.98   o 
  -6     1    11        337.85        286.87         94.39   o 
   5     4    10         70.31         95.25         47.85   o 
   5     2    12         10.61         39.70         38.89   o 
   4     2    15        836.18        805.89        116.42   o 
  -4     2    17        199.98        163.36         68.89   o 
  -4     5    14         79.54         83.78         39.70   o 
  -4     6    12         72.02         92.09         43.58   o 
   3     6    13        206.64        221.01         61.24   o 
  -3     3    18        108.07        156.29         54.43   o 
  -3     5    16        682.01        551.02        173.69   o 
   2     7    13        165.04        182.18         56.26   o 
   2     6    15        415.72        440.29         69.69   o 
  -2     3    19        419.28        395.76        100.33   o 
  -2     7    14        141.22        149.66         79.82   o 
   1     7    14         29.64          4.01         28.12   o 
   1     6    16        256.78        258.71         86.38   o 
   1     3    19        111.11         92.07         42.90   o 
  -1     2    20        875.47        810.30        147.28   o 
   0     2    20        111.97         92.51         61.66   o 
   4     5    12          5.47         17.03         31.02   o 
  -5     5    11          0.02          3.64         29.67   o 
  -5     1    15         36.61         90.56         77.03   o 
  -6     4     7          1.72         52.77         41.92   o 
  -6     3     9         10.77          9.75         53.49   o 
   6     4     4         17.90         24.64         43.27   o 
   6     4     5        375.81        248.38        109.81   o 
   6     3     7          0.06         17.82         79.50   o 
  -6     0    12        495.71        681.65        154.45   o 
  -6     3    10         14.50        112.94         92.01   o 
  -6     4     8          4.52         51.26         65.93   o 
   5     5     9         18.07         12.46         60.11   o 
   5     3    12         23.17         14.75         58.76   o 
   5     1    13         45.12         45.11         58.68   o 
  -5     2    15         42.05         41.23         66.91   o 
  -5     3    14        177.24        167.98         46.19   o 
  -5     6     9          2.79         32.84         56.73   o 
   4     6    11        688.83        584.67        168.40   o 
   4     3    15         89.14         64.82         45.18   o 
   4     1    16         20.50         27.46         78.28   o 
  -4     4    16        379.47        351.82         75.06   o 
   3     5    15         96.52         51.44         35.36   o 
   3     4    16        120.03        167.17         88.92   o 
   3     3    17        195.05        214.96         77.28   o 
  -3     2    19        883.06        948.77        167.93   o 
  -3     6    15        109.94        142.65         51.35   o 
  -3     7    13        271.82        275.63         86.40   o 
  -2     2    20        107.78        184.10         65.28   o 
  -2     6    16         87.39        122.67         58.13   o 
   1     2    20          4.40         38.67         54.13   o 
  -1     4    19        299.52        354.20        100.24   o 
  -1     7    15        308.62        330.53         86.41   o 
   0     5    18         52.21         51.52         48.23   o 
   0     4    19         72.19         92.61         72.24   o 
   0     7    15         39.43         30.97         56.84   o 
   2     2    19         30.57         76.01         66.65   o 
   4     4    14         46.88         70.89         47.08   o 
  -5     4    13          5.37         56.57         49.17   o 
  -6     2    11         30.57         22.82         39.00   o 
   7     1     0        260.56        251.96         37.59   o 
  -7     1     2          5.58        199.48         83.21   o 
  -7     1     3        142.69        188.48         41.41   o 
   7     0     1         69.03        137.54        151.02   o 
  -7     0     3         59.74         27.57        109.17   o 
   6     4     6        202.59        163.55         96.10   o 
   6     1     9         24.71         12.05         27.10   o 
  -6     1    12       1498.40       1545.61        222.14   o 
  -6     5     5        103.68         71.63         52.86   o 
  -6     5     6         24.94         53.97         65.11   o 
   5     4    11          0.33         22.81         33.19   o 
   5     2    13          0.72         42.73         45.37   o 
  -5     1    16        128.95         85.08         52.74   o 
  -5     5    12        140.71        127.57         48.10   o 
   4     5    13         49.80         48.94         43.65   o 
  -4     3    17        127.71        127.75         43.12   o 
  -4     5    15        260.17        275.24         62.93   o 
  -4     6    13        696.38        732.74         91.88   o 
   3     7    12        798.30        732.37        148.55   o 
   3     6    14          4.61         41.82         38.47   o 
  -3     4    18         34.77         14.19         43.62   o 
   2     5    17        146.27        180.82         64.86   o 
   2     4    18        147.10        188.02         65.00   o 
  -2     4    19        146.82        186.83         78.81   o 
  -2     5    18        233.45        223.94         89.69   o 
   1     7    15         48.03        101.93         79.88   o 
   1     5    18        627.28        688.34        142.82   o 
   1     4    19         12.77         46.47         86.57   o 
  -1     3    20        127.97        141.27        103.69   o 
  -1     6    17         50.04         73.03         65.77   o 
   0     6    17         20.26         72.90         43.10   o 
   0     3    20          2.98         30.58         44.12   o 
  -7     1     1          7.74         16.44         29.38   o 
  -7     0     1          0.17         21.76         39.60   o 
  -7     2     1         30.46         84.54         31.93   o 
  -7     2     3        141.75         99.27         36.32   o 
   7     1     2         42.85         31.64         50.04   o 
  -7     1     4        361.01        396.42         57.92   o 
  -7     1     5         64.65         78.01         31.14   o 
  -7     0     5        178.98        205.39         58.43   o 
  -7     2     2         15.17         26.46         40.37   o 
   6     3     8         60.87         59.23         76.84   o 
   6     2     9        151.88        139.13        102.50   o 
  -6     2    12         46.89         52.71         59.23   o 
  -6     3    11          5.52         33.32         70.11   o 
  -6     5     7          6.15         22.83         42.96   o 
   5     6     8         26.70         61.89         63.17   o 
   5     5    10        232.44        180.01         83.61   o 
  -5     3    15         24.11         38.38         49.34   o 
  -5     4    14        101.16        155.33         74.50   o 
  -4     2    18        191.88        194.43         59.98   o 
   3     2    18          0.25          6.91         37.29   o 
  -3     3    19        786.78        759.99        102.07   o 
  -3     5    17        474.66        445.55        124.83   o 
   2     7    14        238.27        244.58         80.22   o 
   2     6    16         99.08         98.04         54.36   o 
   2     3    19         24.13         30.34         39.40   o 
  -2     3    20         17.11         91.94         54.40   o 
  -2     6    17        426.70        384.84         96.80   o 
  -2     7    15        351.10        308.51         87.32   o 
   1     6    17          0.12         53.01         35.65   o 
   1     3    20        111.69         91.16         41.42   o 
   0     7    16        223.10        217.44         84.88   o 
   4     2    16         25.34         34.03         41.02   o 
   6     0    10         12.43         51.90         99.93   o 
   6     5     4          0.17          7.99         50.40   o 
   7     1     1          0.11         32.66         30.23   o 
   7     2     1        216.27        243.39         44.22   o 
  -7     2     4        314.36        350.59         58.90   o 
  -7     2     5         38.43         80.36         42.06   o 
   7     1     3         78.99         82.57         26.71   o 
  -7     1     6         81.20         98.86         41.83   o 
   7     0     3        254.90        262.95         70.43   o 
  -7     0     7        195.69        193.99         93.58   o 
   7     2     0         30.99         34.19         42.42   o 
   6     4     7        143.97        108.83         98.13   o 
   6     1    10         58.44         22.99         30.93   o 
  -6     1    13        368.04        316.50         97.94   o 
  -6     4    10        126.57        107.89         53.92   o 
  -6     5     8        173.05        243.90        106.02   o 
   5     4    12          2.16         31.83         45.96   o 
   5     3    13          4.29          2.07         31.79   o 
   5     1    14         56.46         78.64         49.70   o 
  -5     5    13        133.27        177.98         97.92   o 
  -5     6    11          8.45         20.30         69.95   o 
   4     6    12          6.58         52.79         51.99   o 
   4     4    15          7.70         22.92         83.15   o 
   4     3    16        152.56        163.19         68.56   o 
  -4     4    17          5.00         24.01         35.39   o 
  -4     6    14         60.28         27.09         41.41   o 
   3     5    16        201.27        330.19        141.45   o 
   3     4    17        116.85        130.75         71.04   o 
   3     3    18         38.06         36.26         45.45   o 
  -3     2    20        479.27        521.26        119.59   o 
  -3     6    16        205.06        212.85         61.38   o 
  -1     5    19        113.24        111.40         76.25   o 
   0     5    19        376.25        426.06        138.40   o 
   0     4    20         29.25          3.81         63.01   o 
  -1     7    16          0.61         58.20        121.23   o 
  -3     7    14        146.12        138.03         97.15   o 
  -5     2    16         49.19         65.51         33.42   o 
   6     5     5          0.03          9.40         65.61   o 
   7     3     0          0.06         56.98         39.14   o 
  -7     3     1        540.15        533.74         55.59   o 
  -7     3     2        112.18        160.09         70.73   o 
  -7     3     3         32.27         69.37         40.34   o 
   7     2     3         13.85         54.53         42.71   o 
   7     2     2         15.31         22.38         35.92   o 
  -7     1     7          0.05         45.05         46.92   o 
   7     1     4          0.40         18.41         56.94   o 
   6     4     8         97.01         26.70         68.98   o 
   6     2    10          1.17         55.55         72.53   o 
  -6     2    13         73.94         68.54         75.86   o 
  -6     3    12         16.49         32.12         51.42   o 
   5     6     9         16.30         16.32         71.15   o 
   5     5    11          0.44         29.01         50.63   o 
   5     2    14         20.77         40.98         49.44   o 
   4     5    14        147.10        208.20         72.10   o 
  -4     3    18        131.15        117.14         76.00   o 
  -4     5    16        169.44        196.77         63.38   o 
   3     6    15         50.13         47.78         33.12   o 
   2     7    15         97.50        145.63        122.29   o 
   2     2    20         14.98         30.10         79.77   o 
  -2     7    16        113.59        188.31         77.24   o 
   1     7    16          7.10         27.07         53.18   o 
  -1     3    21        754.09        710.46        134.10   o 
  -1     6    18        237.95        298.01        153.45   o 
   0     6    18        184.77        253.83        136.53   o 
   0     3    21        191.15        208.81         60.26   o 
   3     7    13         20.23         38.95         63.31   o 
   6     3     9         12.38        149.44         90.84   o 
  -7     2     6          0.40         62.74         60.86   o 
   7     3     2         58.75         31.37         59.25   o 
   7     3     1          8.46         90.79         88.72   o 
  -7     2     7        133.71        171.06         62.28   o 
   7     1     5        197.47        272.63         68.05   o 
  -7     1     8         38.03         82.56         57.26   o 
   7     0     5        293.95        239.88         83.24   o 
  -7     3     4         68.51        122.72         82.11   o 
  -7     3     5          0.06          7.22        101.14   o 
   6     5     6        188.08        145.71        104.04   o 
   6     1    11         24.77          6.17         45.23   o 
  -6     0    14        347.39        241.60        103.87   o 
  -6     1    14        468.58        469.65        126.63   o 
  -6     5     9        279.92        274.14        116.42   o 
  -5     2    17        218.32         91.15         63.84   o 
  -5     6    12        121.95        174.19         65.81   o 
   4     6    13        160.43        162.38         80.23   o 
   4     2    17         72.61         23.55         41.02   o 
  -4     2    19        180.61        104.33         43.38   o 
  -4     6    15       1386.91       1458.52        444.10   o 
  -4     7    13        104.97         66.86         48.91   o 
   3     2    19        119.74         92.05         78.69   o 
  -3     3    20         37.60         28.71         33.50   o 
  -3     4    19         65.52         51.58         35.03   o 
  -3     5    18        151.90        179.61         63.35   o 
  -3     7    15        140.05        214.39         85.49   o 
   2     6    17        383.25        471.89        123.26   o 
   2     5    18          0.71         14.69         35.06   o 
   2     4    19        355.23        404.75        105.24   o 
  -2     4    20        566.07        628.25        124.90   o 
   1     6    18        207.60        200.36         73.55   o 
   1     5    19         31.64         36.68         65.69   o 
   1     4    20         12.01         47.94         61.82   o 
  -2     5    19          0.78         25.24         35.05   o 
  -5     3    16         30.57          4.39         47.22   o 
  -6     4    11         79.09        122.46         81.29   o 
   7     2     4          0.00          8.97         36.27   o 
  -7     1     9        319.16        409.93         72.44   o 
  -7     0     9        121.38         68.46         61.12   o 
  -7     2     8         51.90        372.86        263.50   o 
  -7     3     6        301.16        363.54         86.56   o 
   6     5     7         11.61         22.24         57.22   o 
   6     3    10        171.04         49.85         84.78   o 
   6     2    11         62.97         32.07         81.91   o 
  -6     2    14        265.83        226.46         98.04   o 
  -6     3    13         26.84         33.44         74.77   o 
  -6     4    12         13.03         81.78         68.91   o 
   5     6    10        217.89         91.06         87.66   o 
   5     4    13          7.27         52.23         74.09   o 
   5     1    15         47.51        104.38        112.05   o 
  -5     5    14        805.16        770.88        140.42   o 
  -4     4    18        271.21        241.35         77.79   o 
   3     7    14         70.13         57.25         76.48   o 
   3     5    17         19.35         38.60         56.59   o 
   3     4    18          3.29         71.93         40.35   o 
  -3     6    17         47.32         38.97         46.51   o 
  -2     3    21         66.58         99.17         91.76   o 
   1     3    21        105.27        166.24         86.00   o 
  -1     7    17        485.67        512.22        116.77   o 
   0     7    17        630.05        791.49        157.39   o 
   4     4    16         28.79         60.30         38.87   o 
   5     3    14          6.01          6.23         46.29   o 
   6     4     9         43.65          7.05         45.21   o 
   7     3     3          0.55         17.25         63.69   o 
   7     3     4         15.98         45.36         53.87   o 
   7     2     5         43.08         76.75         72.22   o 
   7     1     6        159.34        167.15         44.60   o 
  -7     2     9         13.27        892.74        553.12   o 
  -7     4     4          0.93         95.25         96.90   o 
   6     1    12        157.51        100.04         71.77   o 
   6     0    12         56.28         50.91         63.98   o 
  -6     1    15         54.69         57.23         68.17   o 
   5     5    12        166.43        100.40         67.51   o 
  -5     3    17        228.04        214.39         82.76   o 
  -5     4    16          5.74         52.98         60.48   o 
   4     5    15         23.07         81.85         47.59   o 
  -4     3    19          6.25          4.56         33.16   o 
  -4     5    17         75.07        125.67         84.56   o 
   3     6    16         22.50          6.79         30.05   o 
   2     7    16         91.94        148.24         62.35   o 
  -2     7    17          4.95         63.08         64.01   o 
   1     7    17        122.06         96.88         73.67   o 
  -1     5    20        117.16        101.72         87.12   o 
   0     6    19        119.14         99.57         81.46   o 
   0     5    20        932.59        937.04        154.23   o 
   0     4    21         12.68         29.29         90.77   o 
  -1     4    21         75.37         49.17         37.60   o 
   3     3    19          9.86         28.85         41.93   o 
   4     3    17          2.71         19.64         37.39   o 
   5     2    15          5.30          8.92         39.02   o 
  -7     4     3          0.18         38.01         69.95   o 
  -7     3     7          0.02          9.89         49.87   o 
   7     4     1         61.80         51.56         54.51   o 
   7     2     6          0.38          9.27         86.18   o 
   7     1     7         15.53         42.33         50.30   o 
  -7     1    10         23.28         63.17         36.68   o 
   7     0     7        848.70        914.31        113.56   o 
  -7     3     8         35.34         77.87         83.31   o 
  -7     4     5          6.61         39.32        144.31   o 
   6     5     8         86.97         68.07         82.27   o 
   6     4    10          1.21          7.27        101.34   o 
   6     2    12         29.75         36.57         79.82   o 
  -6     3    14          2.89         24.05         50.66   o 
  -6     5    11        267.85        308.96         89.29   o 
  -5     5    15        196.32        196.63         76.02   o 
  -5     6    13         65.46         78.53         86.75   o 
   4     7    12        291.48        209.24         99.24   o 
  -4     6    16         70.54         48.66         51.13   o 
  -4     7    14         61.70        121.02         69.01   o 
  -3     4    20         53.22        114.51         69.89   o 
  -3     5    19        164.98        162.20         92.63   o 
  -3     7    16         29.42         92.30         67.91   o 
   2     5    19        175.99        179.80         80.00   o 
  -2     5    20        101.19        113.24         74.47   o 
  -1     8    16         42.31         77.09         68.50   o 
   0     3    22        212.97        129.99        121.46   o 
   0     8    16         26.59         58.20         87.23   o 
   4     2    18          4.55         88.95         78.29   o 
   4     6    14          0.38         76.17         99.06   o 
   7     4     2         34.00         46.37         53.91   o 
   7     4     3        173.16        172.91         96.45   o 
  -7     0    11        257.20        184.01         81.74   o 
  -7     3     9        116.29        153.92         95.13   o 
  -7     4     6         55.03         53.29         62.67   o 
  -6     2    15         72.84        125.00         75.64   o 
  -6     4    13         43.03          4.76         40.80   o 
   5     6    11        156.97        196.33        115.14   o 
   5     4    14         63.65         70.12         57.36   o 
   5     3    15        110.19        182.22         91.67   o 
   5     1    16          8.19          6.97         55.16   o 
  -5     2    18        112.32        115.40         68.59   o 
  -4     2    20        103.74        152.91         96.86   o 
   3     7    15          5.15         22.42         68.94   o 
   2     4    20         72.61         30.85         35.36   o 
  -2     6    19         28.61         35.98         38.18   o 
   1     6    19         20.81          6.90         30.58   o 
   1     5    20         32.04         28.54         72.86   o 
   1     4    21        283.00        324.07         94.76   o 
  -1     7    18         38.58         91.50        108.02   o 
   0     7    18        128.42         49.42        113.50   o 
  -2     4    21          1.11          9.82         43.99   o 
  -3     3    21          3.28         22.36         40.37   o 
  -6     6     9         50.00         37.84         64.69   o 
   7     2     7         14.73         20.00         74.32   o 
  -7     4     7        126.52        134.00         69.24   o 
   6     5     9          0.26          4.43         45.37   o 
   6     3    12         10.67         34.04        111.69   o 
   6     1    13          9.41         36.74         51.93   o 
  -6     1    16          7.90         75.67         88.22   o 
   5     2    16         94.05         93.43         73.80   o 
  -5     4    17        447.28        491.96        111.30   o 
   4     7    13        243.49        183.89         98.66   o 
   4     5    16         87.27         86.41         59.33   o 
   4     4    17         24.49         48.29         80.55   o 
   4     3    18         42.47         45.60         58.09   o 
  -4     4    19         22.82         92.57         74.80   o 
  -4     5    18         61.39        108.07         95.96   o 
   3     5    18        549.63        600.87        260.05   o 
   3     4    19         27.12         24.57         36.69   o 
  -2     8    16        232.32        136.11        110.26   o 
   1     8    16          1.63        106.99         81.46   o 
   1     3    22         83.39         54.57         67.33   o 
  -2     3    22         25.57         14.91         29.11   o 
  -5     6    14         27.98         32.51         44.74   o 
  -6     5    12         52.31        154.00         84.82   o 
   7     1     8         22.87        106.09         92.22   o 
   7     4     4        127.40         67.05         53.74   o 
   7     4     5          1.09         50.87         61.37   o 
   7     2     8         10.44         73.74         82.95   o 
  -7     1    12        201.77        253.65        114.05   o 
  -7     2    11        176.84        184.33        101.44   o 
  -7     3    10         14.39        134.33         96.63   o 
  -7     4     8          1.04          0.91         47.13   o 
   6     4    11          4.78         47.76         82.36   o 
   6     2    13         36.64         31.69         55.93   o 
  -6     2    16         14.01         50.47         48.87   o 
  -6     4    14         31.31         74.86         62.81   o 
   5     6    12         42.68        116.61         92.76   o 
  -5     3    18        241.40        288.89         86.20   o 
   4     6    15         34.02         36.66        115.25   o 
  -4     3    20         25.15         28.22         41.73   o 
  -4     6    17         93.11         90.82         59.68   o 
  -4     7    15          2.75         30.96         54.95   o 
   3     6    17          9.01         51.26         54.72   o 
   3     3    20         25.05         64.02         79.03   o 
  -3     7    17        196.06        187.16         96.46   o 
   2     7    17          0.07         12.63         38.76   o 
   1     7    18        156.60        226.51         77.47   o 
  -1     5    21        130.27        134.95        103.49   o 
  -1     6    20        105.75        223.71        104.75   o 
   0     6    20         22.38          9.41         33.59   o 
   0     5    21        243.00        235.06         78.86   o 
   0     4    22        303.51        268.85         82.54   o 
  -1     4    22          0.00        118.39         53.89   o 
  -5     5    16         20.75         10.27        121.54   o 
  -6     6    10         21.66        181.45        101.03   o 
  -6     3    15          3.18          5.21         54.90   o 
   7     3     7        206.92        137.03        109.54   o 
   7     1     9          9.29         50.47         61.10   o 
  -7     4     9        157.67        195.59         68.57   o 
  -7     5     6          5.05         56.27         97.31   o 
   6     6     8         16.33         46.47         61.51   o 
   5     4    15        136.88        134.28        102.83   o 
   5     3    16        204.81        211.06        121.18   o 
  -5     2    19        317.37        376.45        145.78   o 
  -3     4    21         65.62        138.23         75.43   o 
  -3     5    20        137.02        131.11         45.25   o 
   2     5    20        191.78        171.61         84.94   o 
  -2     5    21         33.88         17.99         39.79   o 
   0     8    17          9.68          7.12         47.60   o 
  -6     5    13         60.43        189.76         89.67   o 
   6     5    10          2.43         37.67         70.24   o 
   7     0     9         45.50         28.02         55.91   o 
   7     4     6          0.20         66.97        114.15   o 
   7     3     8          1.85        102.45         96.72   o 
  -7     0    13         58.70        244.64        123.98   o 
  -7     5     7         36.22        104.02         80.00   o 
   6     4    12         10.93         81.92         88.56   o 
   6     3    13        129.43         48.95         77.77   o 
   6     1    14         76.50         48.82         65.84   o 
  -6     6    11        386.91        349.98        115.03   o 
  -5     6    15         75.79        108.69         60.59   o 
   4     7    14        301.31        178.79        130.37   o 
   4     5    17        191.70        153.56         81.63   o 
   4     4    18          3.40         41.12         99.43   o 
  -4     7    16          8.60         46.11         54.20   o 
   3     7    16          0.84         16.37         46.24   o 
   2     8    16         22.73         43.71         67.35   o 
   2     6    19         38.55         33.07         45.23   o 
   2     4    21         45.31         98.74         87.73   o 
  -2     4    22        116.60        198.93        136.72   o 
   1     8    17         38.51         68.35         81.50   o 
   1     6    20        152.22         77.59         56.34   o 
   1     4    22         72.77         50.41         88.14   o 
  -1     7    19         57.67         31.22         67.85   o 
   0     7    19         19.97         65.83         70.26   o 
   0     3    23         10.31         52.47         37.37   o 
   1     5    21         34.42         41.62         47.59   o 
  -3     6    19          5.80         53.60         49.19   o 
  -3     3    22          2.21         30.13         71.62   o 
   7     2     9        193.07        401.20        144.89   o 
  -8     1     1         23.37         64.33         63.70   o 
  -8     1     2        144.14        116.19         51.03   o 
  -8     0     2        145.09        107.80         88.30   o 
  -8     0     4         93.10        129.53         98.18   o 
  -7     4    10        118.70        215.47        107.95   o 
   6     5    11         67.25        196.05        115.85   o 
   6     2    14         24.23         17.92         44.69   o 
  -6     2    17        235.67        250.65        106.26   o 
  -6     3    16        112.90         54.51         66.66   o 
  -6     4    15          1.82         64.73         75.26   o 
   5     6    13        548.11        512.47        134.72   o 
   5     2    17         50.69         62.60         83.24   o 
  -5     3    19         27.69         74.63         59.52   o 
  -5     5    17         65.94         29.87         41.34   o 
   4     6    16          0.01         47.31         45.72   o 
   4     3    19          8.13         25.56         86.13   o 
  -4     4    20         65.77        132.90         80.18   o 
  -4     5    19         34.55         29.17         57.84   o 
   3     5    19        107.22         79.09         35.73   o 
   3     4    20         41.11        121.44         57.86   o 
   2     7    18        250.71        241.97         80.06   o 
   2     3    22         82.71         32.05         61.98   o 
  -2     7    19         91.94        145.63         88.80   o 
  -2     8    17        355.25        308.06        119.59   o 
   1     7    19         37.53         16.07         37.88   o 
  -3     7    18          0.58         14.49         44.08   o 
   3     6    18          0.33         22.51         63.29   o 
  -5     4    18         73.13         50.14         34.26   o 
   6     6     9         28.33         23.90         43.43   o 
  -7     1    13          5.11        100.59         75.26   o 
  -8     1     3          3.66         37.73         52.15   o 
   8     0     0         17.41          5.43         45.35   o 
  -8     1     4         40.44        121.75         58.97   o 
  -8     1     5          0.16          7.63         53.41   o 
  -8     0     6         50.64         65.39         62.52   o 
   8     1     1         33.24         62.93         57.84   o 
   8     1     0         83.89         98.52         61.30   o 
   7     5     5          1.18          8.61         52.47   o 
   7     4     7          2.32         14.62         43.49   o 
  -7     2    13         70.02        131.87         92.15   o 
  -7     3    12        253.36        238.42        119.80   o 
  -6     5    14         51.71         58.48         92.07   o 
  -6     6    12          2.33         52.40         59.55   o 
   5     5    15          2.36         33.30         43.69   o 
  -5     7    14         33.28         28.80         50.28   o 
  -4     3    21         13.74         60.21         78.49   o 
  -4     6    18         18.14         75.08        100.94   o 
   3     3    21         81.26         51.43         97.55   o 
  -1     5    22        239.93        268.89         95.45   o 
  -1     6    21         10.83         48.90         74.46   o 
   0     8    18         83.20        192.87         94.28   o 
   0     6    21        203.39        238.33         96.79   o 
   0     5    22         57.34         91.19         74.62   o 
  -1     8    18         10.14         21.65         46.02   o 
   5     4    16         23.53         44.30         66.96   o 
  -7     5     8         24.01        116.39         81.22   o 
   8     0     2          9.98          2.04         40.42   o 
   8     2     1          9.48         32.05         35.18   o 
   8     2     0         24.75         25.16         60.81   o 
  -8     2     1         69.57        109.39         43.25   o 
  -8     2     3         33.36         75.84         50.11   o 
  -8     2     4         54.40         79.67         37.92   o 
  -8     2     5         55.92         49.63         39.33   o 
   8     1     2          1.84         51.84         40.38   o 
  -8     1     6          0.88         57.01         56.80   o 
   7     3     9         39.61         53.18        104.38   o 
  -7     4    11          5.21         44.14         58.05   o 
  -7     5     9         13.41         14.42         98.68   o 
   6     3    14        252.28        174.69        117.94   o 
   6     1    15         66.93         59.86         65.13   o 
  -5     2    20         94.70        161.01         79.85   o 
  -5     6    16          6.88         37.60         71.96   o 
   3     7    17         13.34         39.68         44.74   o 
  -3     4    22        263.66        210.11         87.33   o 
  -3     5    21          0.38         71.25         49.75   o 
  -1     4    23         16.30         88.35         57.24   o 
   6     4    13          3.71        135.06        118.07   o 
  -7     1    14         44.69        120.21         50.70   o 
   7     2    10         31.05        105.55         67.21   o 
   8     2     2         11.38         82.33         65.24   o 
  -8     2     6          3.26         37.10         34.65   o 
   8     1     3          1.45         33.82         40.11   o 
   8     0     4        100.52         95.98        105.27   o 
  -8     1     7         10.17        137.55        107.14   o 
   7     5     6        231.22        123.95         75.71   o 
   7     1    11         60.15         53.51         77.98   o 
  -7     2    14          0.30         50.58         65.19   o 
  -7     3    13          7.27        174.46         86.62   o 
   6     6    10         91.64         52.64         93.31   o 
  -6     3    17          9.17         48.38         72.45   o 
  -6     6    13        864.94        792.33        159.39   o 
   5     7    12        584.81        500.83        188.26   o 
   5     6    14          6.73         28.67         65.02   o 
  -5     4    19         75.48         84.21         79.29   o 
  -5     5    18         44.71         46.08         45.32   o 
   4     7    15         22.57         19.29         50.36   o 
   4     4    19         27.77         40.94         73.95   o 
  -4     5    20        229.35        165.38         68.84   o 
  -4     7    17        127.84         81.86         69.85   o 
  -3     6    20         48.20         86.90         78.71   o 
  -3     8    17        116.24         74.82         78.37   o 
   2     8    17         11.67         70.71        107.06   o 
   2     5    21          2.59         58.86        130.65   o 
   2     4    22          2.59         91.70         98.82   o 
  -2     6    21        348.31        314.22        106.83   o 
  -2     8    18         74.05         55.77         60.66   o 
   1     8    18        259.38        336.22        117.22   o 
   1     6    21         10.95         70.80         57.54   o 
   1     5    22         66.03         65.61         51.10   o 
  -1     7    20         10.04         19.71         99.17   o 
   0     7    20        112.81         62.60         59.82   o 
  -2     5    22         39.96         27.12         88.87   o 
   2     6    20          1.91          8.93         60.72   o 
  -6     5    15          0.67         10.14         46.14   o 
  -6     4    16         97.11        200.37        128.70   o 
   6     5    12         26.99         39.71         42.23   o 
   7     0    11         19.14         37.61         97.40   o 
   8     3     0         37.92         64.15         71.48   o 
  -8     3     1          4.27         49.58         46.92   o 
   8     2     3         25.99         20.23         44.03   o 
   8     1     4         52.00         21.55         42.82   o 
  -8     1     8        113.28        139.41         53.95   o 
  -8     0     8        241.22        355.94        173.78   o 
  -8     3     2          8.26         30.35         62.17   o 
  -8     3     4         21.73         99.78         78.47   o 
   7     5     7          6.06         31.35         58.41   o 
   7     3    10        100.06         66.54        101.75   o 
  -7     5    10        242.02        169.63        125.07   o 
  -6     2    18         79.11         23.72         59.73   o 
   5     2    18         64.18          7.83         55.78   o 
  -5     3    20          2.32         38.38         60.57   o 
   4     6    17         19.97         68.89         47.06   o 
  -4     4    21          1.17         40.06         50.42   o 
  -4     6    19         91.58         59.10         95.79   o 
   3     6    19          9.54         92.22         65.97   o 
   3     5    20        709.24        784.58        180.09   o 
   3     4    21         35.84         62.62         76.17   o 
  -3     7    19        111.75        108.74         69.15   o 
   2     7    19        221.06        276.89        108.70   o 
  -2     7    20         36.70         52.40         63.15   o 
   1     4    23         30.04         78.12         64.36   o 
  -5     7    15         44.10        102.21         54.66   o 
  -7     4    12         19.57         94.49         80.26   o 
  -8     3     3          1.58         14.07         61.50   o 
   8     3     1         79.87         56.24         59.93   o 
   8     2     4         15.42         67.70         58.74   o 
   8     1     5         14.98        105.81         79.40   o 
  -8     1     9        338.90        324.17         70.24   o 
  -8     3     6        115.00         78.42         80.59   o 
   6     6    11        118.20        117.93        112.18   o 
   6     4    14         78.11         83.00         79.59   o 
  -6     6    14         29.22         77.38         79.92   o 
   5     7    13          1.19        140.37        129.07   o 
   5     4    17        136.82        188.39         99.75   o 
  -5     6    17          4.24          9.77         48.95   o 
   4     3    20         48.56         73.86         92.37   o 
  -4     3    22          4.94         40.25         68.79   o 
   1     7    20         64.74        143.15         75.21   o 
  -1     8    19         26.63         13.66         75.46   o 
   0     8    19        284.69        280.83         76.10   o 
   5     5    16          0.34          3.07         63.83   o 
  -7     3    14         90.62        149.36        101.78   o 
  -7     1    15          7.42         29.60         48.90   o 
   7     4     9         40.28        148.24         97.68   o 
  -8     3     5         15.56        117.59         61.31   o 
  -8     2     8          0.13         94.00        107.64   o 
   8     3     2         37.26         20.08         91.90   o 
   8     3     3         33.62         91.36        112.40   o 
   8     0     6        108.26        176.04        112.42   o 
   7     5     8         48.33        165.82        132.25   o 
   7     1    12         41.78         42.13         64.12   o 
  -7     2    15         77.29         31.74         69.17   o 
  -7     5    11         10.76         74.56         77.51   o 
   6     5    13         20.05         91.71        111.44   o 
   6     3    15         14.58        152.24        117.29   o 
  -6     3    18         87.54        186.73        105.01   o 
  -6     5    16        126.85        120.11         79.65   o 
   5     6    15         82.17        124.73         78.94   o 
   5     3    18         36.00         89.16        114.87   o 
  -4     7    18          3.18         76.60         90.68   o 
   3     7    18         82.64         50.84         59.53   o 
  -3     5    22          0.74         51.59         68.88   o 
  -1     5    23         36.76        113.68         83.08   o 
  -1     6    22         20.19         52.90         72.23   o 
   0     5    23         23.81         56.72         53.75   o 
   0     6    22          5.27         49.82         77.46   o 
   3     3    22         73.56         66.14        106.32   o 
   4     7    16         16.98          4.26         45.72   o 
  -6     4    17          8.83         25.27         72.18   o 
  -7     4    13          0.02         12.84         83.20   o 
  -8     3     7          5.34         76.24         79.92   o 
   8     3     4          0.96        104.84         85.28   o 
   8     2     5          7.10         20.53         93.41   o 
   8     1     6        247.34        124.41         69.93   o 
  -8     0    10         37.35        103.99         95.48   o 
  -8     1    10        329.62        322.02        136.00   o 
  -8     2     9          0.02         78.39         88.42   o 
  -8     4     3         41.77         51.21         79.64   o 
  -8     4     4          3.09        106.01        100.81   o 
   7     2    12          1.00         52.78         88.75   o 
   6     2    16         74.83         49.42         67.25   o 
  -5     4    20        130.56        145.66         83.49   o 
  -5     5    19          5.00         14.58         49.16   o 
  -3     4    23        118.59        134.32         61.91   o 
  -3     6    21         45.30         89.71        127.96   o 
  -3     8    18        420.68        309.27        158.09   o 
   2     6    21         48.34        135.81        107.66   o 
   2     5    22        177.60        145.35         76.96   o 
  -2     5    23        349.60        431.34        125.01   o 
  -2     8    19          0.08        135.31        125.61   o 
   1     8    19        111.67        181.45         88.32   o 
  -1     4    24        213.34        197.61         98.51   o 
  -1     7    21         46.19         65.77         57.98   o 
   0     7    21         27.77         78.66         72.13   o 
   0     4    24          0.31        128.45         96.86   o 
   4     5    19          0.01         59.81         59.48   o 
  -5     7    16          0.17         49.39         61.06   o 
   7     3    11          0.37         17.41         55.89   o 
   7     4    10          1.07        138.69        100.66   o 
   8     4     2         24.36         73.71         94.42   o 
  -8     2    10         72.02         55.46         75.97   o 
  -8     3     8         14.33        115.57         97.43   o 
  -7     1    16          7.35          0.17         80.58   o 
  -7     5    12        204.39        244.93        132.46   o 
   6     6    12          0.81         26.83         64.77   o 
  -6     2    19          2.75         17.58         79.24   o 
  -6     6    15          0.66         50.81         81.26   o 
  -5     3    21         17.07         18.69         46.85   o 
  -5     6    18         76.33        100.37         97.14   o 
   4     4    20         14.87         47.18         53.41   o 
  -4     5    21        246.76        164.17         88.31   o 
  -4     6    20        143.49        181.99         97.93   o 
   3     5    21         36.47         75.95         83.38   o 
  -3     7    20        203.05        194.67         95.54   o 
  -2     4    24         70.41         53.89         57.75   o 
  -2     6    22         62.47         50.83         58.55   o 
   1     6    22         87.73        135.84         81.50   o 
   1     5    23         86.07        148.42         90.68   o 
  -4     4    22          8.46          4.22         48.63   o 
  -7     3    15          8.93          1.33         60.06   o 
  -8     4     5         28.22         64.58         55.54   o 
   8     4     3          9.73         23.52         72.10   o 
   8     3     5         24.85         38.92         74.20   o 
   8     1     7         56.38         56.45         94.35   o 
  -8     1    11        106.11         73.23        103.22   o 
  -8     3     9          2.18        149.10         95.78   o 
  -8     4     6          4.63         83.80         65.74   o 
   7     5     9          6.58          0.19         73.81   o 
   7     1    13        123.89         77.27         76.46   o 
  -7     2    16          0.64         95.65         97.64   o 
   6     5    14          0.33         32.89         69.03   o 
   6     4    15        182.00        115.55        113.88   o 
  -6     4    18          0.95         61.94         99.56   o 
   5     7    14        416.45        327.68        157.42   o 
   5     5    17          0.78         39.67         83.78   o 
   5     4    18          8.49         17.84         45.67   o 
   4     3    21          0.44         71.10         74.65   o 
   3     8    17        106.30        112.04         96.89   o 
   3     6    20          8.89         27.44         48.98   o 
   2     7    20         93.66         90.40         90.43   o 
  -2     7    21          0.81         30.76         54.21   o 
   1     7    21        144.67        220.44        118.99   o 
  -1     8    20        182.54        251.57        123.00   o 
   0     8    20         32.14         33.12        130.74   o 
   1     4    24         23.68         95.00         86.60   o 
   3     4    22         25.34         29.73         68.11   o 
   6     3    16         18.70         25.25         46.02   o 
   8     0     8         27.16        164.30        151.10   o 
  -8     4     7         10.40         59.49         99.43   o 
  -6     5    17         83.18         26.00         53.48   o 
   5     3    19         14.95         22.34         64.92   o 
  -4     7    19         22.47         60.37         84.94   o 
   3     7    19          0.09         72.74         89.03   o 
   5     6    16          9.11         31.56         43.55   o 
  -6     3    19          9.34         20.85         68.90   o 
  -7     6    11          2.11        173.29         98.42   o 
  -7     5    13        175.85        153.99        122.83   o 
   8     2     7          4.93         11.69         51.12   o 
   6     6    13        279.04        221.59        148.99   o 
  -6     6    16          0.15         25.73         55.20   o 
  -5     4    21          2.88         28.35         49.40   o 
  -5     5    20         59.46         37.71         45.84   o 
  -3     5    23         28.05         77.74         88.62   o 
  -3     6    22        231.38        252.38        111.04   o 
   1     8    20          6.06        112.38        103.73   o 
  -1     6    23         84.76        142.05        126.65   o 
  -1     5    24         43.53        107.52         74.56   o 
   2     8    19          0.60         13.71         83.94   o 
  -7     4    15        308.78        271.80        122.78   o 
  -7     3    16         26.72         82.94        113.48   o 
   8     4     4          1.95         50.19         77.44   o 
   5     7    15          3.20         36.43         64.19   o 
  -5     6    19          8.66         24.26         62.41   o 
   4     6    19        225.19        224.37        117.36   o 
   4     5    20          1.79         57.24         75.80   o 
  -4     5    22         15.11         93.26        106.56   o 
   2     6    22          2.91         85.48         60.50   o 
   2     5    23         71.04        115.43         97.65   o 
  -2     6    23         12.53         14.74         59.84   o 
  -2     5    24          0.65         96.82        103.75   o 
  -3     4    24          2.19         29.99         48.37   o 
   7     1    14         13.97         17.05        122.35   o 
  -6     4    19          0.11         38.50         69.56   o 
  -5     3    22         15.03         87.98         87.42   o 
   4     4    21        144.74         95.52         77.12   o 
   2     7    21          0.83        135.53         88.41   o 
   1     6    23          8.80          4.49         76.06   o 
   1     5    24        296.34        287.10        129.92   o 
  -2     7    22         98.68         62.73         86.92   o 
  -3     7    21         19.61          0.52         53.50   o 
   3     5    22          0.87         34.25         47.38   o 
   3     8    18         19.46         44.07         67.91   o 
   5     4    19          0.01         44.34         83.79   o 
   5     5    18         12.78         80.13         91.31   o 
  -6     5    18         55.38         40.73         87.35   o 
  -4     7    20          4.21          3.05         77.76   o 
   3     6    21          0.83         32.89         92.49   o 
   4     7    18         14.82         32.59         58.25   o 
  -5     7    18         46.48         23.81         49.73   o 
  -6     3    20          1.83         23.35         53.58   o 
   3     7    20         12.06         97.00         79.89   o 
  -7     4    16         35.65         23.53         70.38   o 
  -7     3    17         76.91        109.62         83.54   o 
  -5     4    22         11.87         76.14         67.59   o 
  -5     6    20        136.68        248.21        135.43   o 
   2     8    20          5.13         70.44         68.23   o 
  -3     6    23         72.06        154.28         93.66   o 
  -3     5    24        227.19         96.36         90.27   o 
   5     7    16         11.48        100.99         96.23   o 
   9     1     0         38.67         81.00        115.90   o 
  -9     1     2         17.71        178.18        131.83   o 
  -9     1     3         46.80        179.87        130.50   o 
  -4     6    22         70.39        102.75         88.98   o 
   2     6    23          7.71        195.93        124.28   o 
  -9     2     1         22.36        122.93        121.47   o 
   9     0     1          2.25        126.32        121.82   o 
   5     6    18         76.79         54.76         56.00   o 
   5     5    19          1.10         19.30         60.28   o 
   5     4    20         60.91         89.87         80.25   o 
   9     1     1          0.01         53.53         79.41   o 
