# Supplementary material for: Charge density studies of multicentre two-electron bonding of an anion radical at non-ambient temperature and pressure
Source: IUCrJ. 2021 Jun 12;8(Pt 4):644–54. doi: 10.1107/S2052252521005273 (PMC8256703; doi:10.1107/S2052252521005273)
Supplement: Supplementary file 14 [file m-08-00644-sup14.hkl]

 
# fcf, LIST 4 option, 
# notice sigma(Iobs) is replaced by sigmaw(Iobs)
# where in the weighting scheme, Weight(hkl) = 1/sigmaw^2 )
# Weight(hkl) =   1/sigma^2
# Input diffraction data were   Ihkl
# Structure was refined vs Ihkl
# written by  MoPro v20.01 

data_0.49GPa
_shelx_title ' written by MoPro v20.01'
_shelx_refln_list_code        4
_shelx_F_calc_maximum      157.20
_exptl_crystal_F_000       700.00
_reflns_d_resolution_high  0.7512

loop_
 _symmetry_equiv_pos_as_xyz
'x, y, z'
'-x+1/2, y+1/2, -z+1/2'
'-x, -y, -z'
'x-1/2, -y-1/2, z-1/2'

_cell_length_a     6.7445
_cell_length_b    10.0486
_cell_length_c    20.4539
_cell_angle_alpha  90.000
_cell_angle_beta   94.589
_cell_angle_gamma  90.000


loop_ 
 _refln_index_h 
 _refln_index_k 
 _refln_index_l 
 _refln_F_squared_calc 
 _refln_F_squared_meas 
 _refln_F_squared_sigma
 _refln_observed_status
   0     0     2       5195.21       5289.38         61.20   o 
   0     0     4       2938.38       2677.39         88.52   o 
   0     0     6       1732.04       1508.72        232.73   o 
   0     1     1       1927.19       2053.71         84.93   o 
   0     1     2        317.58        308.13         11.27   o 
   0     1     3       1657.05       1859.19         22.31   o 
   0     1     4         79.47         81.76          4.33   o 
   0     1     5      10139.74      10182.78         78.39   o 
   0     2     2       2023.40       2125.47         88.40   o 
   0     2     3       3309.51       3102.36        109.45   o 
   0     2     4         17.71          6.81          3.51   o 
  -1     0     5       3969.29       3696.42         85.11   o 
  -1     0     3       1767.77       1838.90         30.22   o 
  -1     0     1        644.46        653.54         12.55   o 
   1     0     1       1001.25       1023.56         13.16   o 
   1     0     3       1818.10       1762.46         30.39   o 
   1     0     5        163.10        157.51         15.60   o 
  -1     1     5       5721.91       5784.06         56.20   o 
  -1     1     4        615.92        642.64         18.52   o 
  -1     1     3        115.79        117.21          8.21   o 
  -1     1     2       1630.45       1770.47         21.09   o 
  -1     1     1       1126.48       1062.80         28.57   o 
   1     1     0       2976.26       2885.76         76.48   o 
   1     1     1       6949.85       6875.15        101.54   o 
   1     1     2          2.94          3.82          2.94   o 
   1     1     3       1540.02       1723.46         35.00   o 
   1     1     4       1069.00       1104.55         31.75   o 
  -1     2     3       2072.26       1962.47         50.73   o 
  -1     2     2       4936.47       4665.48        134.91   o 
   1     2     2       4874.31       4865.87         90.31   o 
   1     2     3       7912.84       7206.12        198.16   o 
   2     0     0      25385.78      25344.31        127.65   o 
   0     1     6        116.30         93.68          5.78   o 
   0     1     7       4187.41       4250.30         43.91   o 
   0     2     5       5981.89       6152.10         72.89   o 
   0     2     6          6.36         13.89          3.46   o 
   0     3     4        986.52        861.92         71.43   o 
  -1     0     7       1983.44       1816.25         69.80   o 
  -1     1     7       6412.72       6361.50         57.29   o 
  -1     1     6        364.18        357.69         14.11   o 
   1     1     5       1689.64       1697.97         41.97   o 
   1     1     6       2196.67       2096.94         45.25   o 
  -1     2     6       2314.15       2405.14         48.55   o 
  -1     2     5       3258.78       3224.44         88.83   o 
  -1     2     4       2764.27       2793.01         46.91   o 
   1     2     4        566.12        565.92         29.41   o 
   1     2     5        185.96        205.37         19.25   o 
  -1     3     4        678.49        450.84        239.89   o 
   1     3     3      10248.13       9800.06        140.51   o 
  -2     0     4       1858.18       1835.47         43.15   o 
  -2     0     2        182.99        184.24         10.72   o 
   2     0     4      11212.38      11105.16         91.96   o 
  -2     1     5       7216.12       7180.11         59.19   o 
  -2     1     4         83.44         97.07          6.17   o 
  -2     1     3       1562.64       1593.24         23.99   o 
  -2     1     2        167.29        167.07          7.42   o 
  -2     1     1       1096.68       1014.76         21.28   o 
   2     1     0       6729.58       6600.60         49.37   o 
   2     1     1       6504.01       6342.15         49.04   o 
   2     1     2       5653.08       5872.00         43.34   o 
   2     1     3       4256.05       4370.47         39.33   o 
   2     1     4         92.65         63.60          5.10   o 
  -2     2     3       3995.54       4057.75         74.53   o 
  -2     2     2          0.35          2.20          9.51   o 
  -2     2     1        153.13        124.08         26.61   o 
   2     2     0         26.61         34.99          8.52   o 
   2     2     1        114.15        103.46         26.10   o 
   2     2     2       1555.79       1467.87         36.97   o 
   0     0     8      25461.50      23580.95        384.46   o 
   0     1     8          0.83          8.80          8.28   o 
   0     2     7       6841.85       6832.15         62.65   o 
   0     2     8       5669.34       5743.02         60.96   o 
   0     3     5       1947.85       2215.13         72.82   o 
   0     3     6        170.33        139.91         18.72   o 
  -1     1     8          1.53          5.84          6.26   o 
   1     1     7       1551.99       1637.05         42.80   o 
  -1     2     7        582.03        556.39         23.36   o 
   1     2     6       2363.92       2284.63         50.54   o 
   1     2     7       1391.14       1363.48         36.87   o 
  -1     3     6        136.19        127.88         12.46   o 
  -1     3     5       2067.95       1911.23         98.18   o 
   1     3     4        542.43        564.50         33.85   o 
   1     3     5       4761.59       4568.52         95.82   o 
  -2     0     6      15890.16      15913.32        217.34   o 
   2     0     6         53.33         68.72         24.72   o 
  -2     1     6       4361.85       4486.91         63.51   o 
   2     1     5        775.71        827.77         24.60   o 
  -2     2     5         79.89         78.75          7.90   o 
  -2     2     4         97.23         89.55          8.07   o 
   2     2     3        228.84        215.45         14.29   o 
   2     2     4        902.40        752.82         28.38   o 
  -2     3     3        607.03        664.73         34.27   o 
   2     3     2       1392.41       1281.09        100.58   o 
   0     1     9        445.51        480.98         26.76   o 
   0     2     9        610.08        765.88         28.21   o 
   0     3     7        185.47        209.22         12.68   o 
   1     0     9       6111.02       5677.63        208.86   o 
  -1     1     9         33.58         58.05          6.42   o 
   1     1     8        410.65        385.35         22.19   o 
  -1     2     8       3233.75       3198.06         57.76   o 
   1     2     8        458.77        515.30         22.72   o 
  -1     3     7       2073.48       1984.63         36.37   o 
   1     3     6         91.21         83.79         11.77   o 
  -2     0     8       1043.25        958.85         57.75   o 
  -2     1     8       1989.68       1901.13         46.39   o 
  -2     1     7          3.61          8.41          9.57   o 
   2     1     6        265.23        231.78         15.62   o 
   2     1     7        988.44       1007.95         31.58   o 
  -2     2     7        326.51        263.12         14.88   o 
  -2     2     6       4244.28       4307.44         64.60   o 
   2     2     5       1522.93       1387.52         36.72   o 
  -2     3     4       1104.22       1169.52         45.56   o 
   2     3     3         64.08         66.10         15.02   o 
   2     3     4        944.96        966.75         47.16   o 
  -3     0     3       1477.28       1343.33         42.45   o 
  -3     0     1        298.52        270.16         17.40   o 
   3     0     1       3812.69       3738.85         52.02   o 
   3     0     3      12873.37      13150.21        146.32   o 
  -3     1     4        748.79        703.18         27.63   o 
  -3     1     3        686.33        630.71         34.59   o 
  -3     1     2        479.89        386.21         12.36   o 
  -3     1     1         22.12         28.01          5.16   o 
   3     1     0        255.80        224.80         12.90   o 
   3     1     1        588.66        556.49         17.38   o 
   3     1     2        233.62        179.47         13.30   o 
  -2     3     5         68.97         16.67         11.29   o 
   0     1    10       1901.21       1967.11         57.08   o 
   0     4     6       2734.15       2523.02        301.68   o 
  -1     1    10        710.28        687.45         30.97   o 
   1     1     9       2554.95       2932.02         65.65   o 
  -1     2     9         77.71        189.93         47.00   o 
   1     2     9         99.47         78.94         11.13   o 
  -1     3     8        303.35        263.25         13.57   o 
   1     3     7       1697.73       2114.11         80.32   o 
  -1     4     6        686.01        686.81         75.76   o 
   1     4     5       1453.51       1467.12         63.93   o 
   2     0     8        403.44        428.40         44.01   o 
  -2     1     9       1451.99       1337.22         34.20   o 
   2     1     8       1393.97       1473.75         38.96   o 
  -2     2     8       1639.67       1723.02         43.98   o 
   2     2     7         88.00        102.87         11.33   o 
  -2     3     6        766.88        675.01         21.68   o 
   2     3     5        457.09        446.10         34.72   o 
  -3     0     5        886.58        994.52         69.52   o 
  -3     1     5        601.39        490.28         34.15   o 
   3     1     4        475.76        395.12         13.70   o 
  -3     2     4       1191.46       1126.93         31.22   o 
  -3     2     3       3824.35       3641.84         82.43   o 
  -3     2     2       1165.40       1316.33         47.73   o 
  -3     2     1        753.15        803.92         31.64   o 
   3     2     1        904.33        932.12         34.02   o 
   3     2     2         51.63         17.93          9.44   o 
   3     2     3        336.17        346.01         20.98   o 
   0     3     8        490.54        767.01         46.80   o 
   3     1     3        514.57       1013.03         79.77   o 
   3     2     0        330.26        542.68         34.08   o 
   0     1    11        239.95        231.40         21.93   o 
   0     2    10       1975.10       2033.61         33.57   o 
   0     3     9        250.02        239.00         17.44   o 
   0     4     7       1025.38       1013.00         49.04   o 
   1     1    10       1795.39       1879.79         47.56   o 
  -1     2    10       4175.68       4196.03         54.65   o 
  -1     3     9          0.76          8.86          6.77   o 
   1     3     8         19.71          4.09          8.72   o 
  -1     4     7        232.35        196.95         22.80   o 
   1     4     6       1206.47       1088.51         54.39   o 
   1     4     7          5.66          2.37         18.47   o 
  -2     2     9         12.89         25.64         13.91   o 
   2     2     8        586.43        534.79         29.45   o 
  -2     3     7         84.65         65.50          9.82   o 
   2     3     6       3050.66       2878.39         63.64   o 
  -2     4     5        146.08        170.34         27.54   o 
   2     4     4         10.15         36.93         23.14   o 
  -3     0     7       3290.64       3648.93         90.90   o 
   3     0     5          2.90         17.13          9.53   o 
  -3     1     7        299.54        287.37         14.26   o 
  -3     1     6        348.95        355.48         15.37   o 
   3     1     5          1.02         11.13          5.05   o 
  -3     2     6       1923.45       1989.43         53.37   o 
  -3     2     5        881.17        805.72         29.94   o 
   3     2     4        573.29        631.82         24.32   o 
  -3     3     3       1029.49        905.18         50.72   o 
  -3     3     2         11.76         42.06         23.96   o 
  -3     3     1       4003.96       3974.56        432.99   o 
   3     3     0        215.63        193.13         61.15   o 
   3     3     1        638.65        657.18         80.07   o 
   3     3     2        709.85        792.73         39.76   o 
  -2     0    10       2252.53       1701.66        118.83   o 
   0     2    11       1326.45       1253.25         40.71   o 
   0     3    10          0.85         12.33         14.38   o 
   0     4     8        915.51        990.17         34.61   o 
  -1     1    11        654.85        587.14         31.29   o 
   1     1    11         10.50         23.88         12.48   o 
  -1     2    11        150.91        162.19         12.58   o 
   1     2    10       1184.85       1166.61         37.35   o 
  -1     3    10       3046.90       3014.82         73.21   o 
   1     3     9       1487.77       1413.76         52.72   o 
  -1     4     8       5109.70       5363.70         75.97   o 
  -2     1    10       1350.21       1387.43         56.35   o 
   2     1     9        454.75        389.24         21.53   o 
  -2     3     8       1214.73       1083.09         39.93   o 
   2     3     7        951.53       1185.37         46.15   o 
  -2     4     6        160.31        186.11         24.74   o 
   2     4     5          2.80         11.70         12.16   o 
  -3     1     8        194.56        164.90         13.19   o 
   3     1     6        117.94        154.99         11.82   o 
  -3     2     7          4.64         15.31         13.11   o 
   3     2     5        433.57        383.41         19.40   o 
  -3     3     5       1820.84       1797.26         58.16   o 
  -3     3     4        717.64        672.20         44.55   o 
   3     3     3       3915.80       3893.28         84.80   o 
   3     3     4         30.37         17.34          8.52   o 
   0     1    12          0.30         23.57         13.06   o 
   0     4     9        306.93        337.08         22.98   o 
   0     5     7        950.63        961.13        102.64   o 
  -1     1    12         32.06         28.98          9.39   o 
   1     2    11        569.00        519.72         28.09   o 
   1     3    10          5.57          2.54         19.00   o 
  -1     4     9        325.87        329.81         21.60   o 
   1     4     8       1873.93       1887.66         64.54   o 
  -2     1    11       1082.84       1202.86         44.74   o 
   2     1    10        366.19        356.92         21.38   o 
  -2     2    10        362.28        347.33         30.48   o 
   2     2     9       2239.06       2326.79         70.12   o 
  -2     3     9        586.07        609.99         31.14   o 
   2     3     8         17.18         39.32         19.47   o 
  -2     4     7         47.90         55.51         10.67   o 
   2     4     6       1467.65       1606.92         90.90   o 
  -3     0     9         79.45         76.96         15.78   o 
   3     0     7          0.11         14.84         16.04   o 
  -3     1     9        354.13        306.82         20.61   o 
   3     1     7        584.79        588.88         47.38   o 
  -3     2     8       3991.69       3961.74         80.06   o 
   3     2     6        142.26        156.93         13.41   o 
  -3     3     6        115.81        105.11         16.21   o 
   3     3     5        534.86        558.74         30.88   o 
  -4     0     2        357.82        349.06         32.61   o 
   4     0     0        151.71        198.29         18.01   o 
  -4     1     3        233.37        259.26         17.19   o 
  -4     1     2          7.37         13.78          8.52   o 
  -4     1     1        507.38        524.90         21.61   o 
   4     1     0        350.52        325.31         17.57   o 
   4     1     1        130.92        122.12         11.04   o 
   2     0    10       5636.44       5721.82        242.38   o 
   0     2    12        639.06        599.18         30.00   o 
   0     3    11        242.22        251.90         18.65   o 
   0     4    10        251.98        286.80         19.94   o 
   0     5     8        224.95        247.39         29.43   o 
   1     1    12        145.97        166.66         21.44   o 
  -1     2    12       1651.27       1723.79         50.78   o 
  -1     3    11        438.32        527.09         37.51   o 
   1     4     9         84.59         78.00         17.35   o 
  -1     5     7          4.24         54.59         27.16   o 
   1     5     7         28.60         28.99         15.38   o 
  -2     2    11        359.53        372.55         24.61   o 
   2     2    10       1693.27       1781.87         57.92   o 
  -2     3    10        132.84        150.36         15.84   o 
   2     3     9          3.10         34.16         19.28   o 
  -2     4     8         83.92        105.19         13.08   o 
   2     4     7          0.58          4.49         12.70   o 
   3     1     8       1946.36       1918.63         52.51   o 
  -3     2     9         59.45         61.89         13.87   o 
   3     2     7        314.77        327.40         21.50   o 
  -3     3     7         43.06         45.75         13.81   o 
   3     3     6        902.44        973.88         37.93   o 
  -3     4     5         66.38         61.95         23.67   o 
  -3     4     4        365.76        273.41        103.27   o 
  -4     0     4       1891.95       1958.80         75.45   o 
   4     0     2       4739.83       4709.74         79.74   o 
  -4     1     5        118.51        110.57         10.86   o 
  -4     1     4       2079.25       2152.73         47.92   o 
   4     1     2       5606.32       5804.15         68.00   o 
   4     1     3        155.85         98.22          9.77   o 
  -4     2     3        211.03        224.34         12.77   o 
  -4     2     2          6.34         22.65         10.17   o 
  -4     2     1       2109.46       2207.95         40.68   o 
   4     2     0         98.79        107.88         10.01   o 
   4     2     1        190.96        177.24         12.80   o 
   0     1    13       1188.36       1197.78         59.82   o 
  -1     1    13        512.22        480.97         29.32   o 
   1     2    12       1080.64       1096.33         42.91   o 
   1     3    11         30.49         12.00          9.54   o 
  -1     4    10        251.37        312.28         19.56   o 
  -1     5     8        548.46        650.66         45.93   o 
  -2     1    12        840.12        813.29         35.92   o 
   2     1    11        328.59        289.25         19.15   o 
  -2     4     9        295.86        317.90         24.76   o 
   2     4     8       1113.31        999.99         68.99   o 
   3     0     9        708.75        656.04         36.62   o 
  -3     1    10         40.64         43.45         11.33   o 
   3     2     8        464.76        446.36         26.36   o 
  -3     3     8        424.96        455.15         33.18   o 
   3     3     7       1976.49       2002.02         52.55   o 
  -3     4     6       2279.90       2307.96         96.71   o 
   3     4     4       2103.72       2277.25         85.03   o 
  -4     0     6        562.30        555.21         40.76   o 
   4     0     4      12260.66      12579.19        123.64   o 
  -4     1     6       3345.72       3295.00         57.79   o 
   4     1     4       3006.22       3073.11         46.94   o 
  -4     2     5        286.08        278.11         17.85   o 
  -4     2     4       1210.33       1242.34         30.53   o 
   4     2     2        130.86        133.30         13.32   o 
   4     2     3         16.27         21.74          8.48   o 
   0     2    13        189.85        198.64         21.26   o 
   0     3    12        885.71        880.89         38.38   o 
   0     4    11         67.48         55.65         12.55   o 
   0     5     9       2545.57       2694.40         64.74   o 
   1     1    13       1576.30       1530.28         60.20   o 
  -1     2    13       1486.77       1491.05         49.25   o 
  -1     3    12        679.03        620.17         37.45   o 
  -1     4    11        160.53        146.10         12.87   o 
   1     4    10       1484.92       1661.92         72.23   o 
  -1     5     9        324.34        343.81         23.55   o 
   1     5     8         49.91         40.10         17.19   o 
  -2     2    12        779.71        799.82         37.40   o 
   2     2    11       1693.79       1686.88         53.82   o 
  -2     3    11        319.42        302.79         27.94   o 
   2     3    10       1756.66       1895.98         56.35   o 
  -2     5     7       3315.83       2588.86        544.58   o 
   2     5     6         60.40         82.08         25.29   o 
  -3     0    11       1661.16       1551.33        129.90   o 
   3     1     9        538.91        522.39         27.95   o 
  -3     2    10       1426.35       1399.98         64.86   o 
  -3     3     9        161.18        228.79         24.16   o 
  -3     4     7        127.15        105.21         16.99   o 
   3     4     5       1174.90       1279.27         52.41   o 
  -4     1     7        570.46        582.67         23.81   o 
   4     1     5       3248.89       3287.11         49.70   o 
  -4     2     6         13.68         35.42          9.28   o 
   4     2     4          3.71         13.05          9.81   o 
  -4     3     3         13.19          6.28         16.02   o 
  -4     3     2        812.95        911.63         37.79   o 
  -4     3     1          3.34         14.83          9.81   o 
   4     3     0        189.06        210.96         21.03   o 
   4     3     1        163.96        185.12         21.70   o 
   0     1    14        253.03        299.13         33.23   o 
  -1     1    14        121.71         92.58         15.58   o 
   1     2    13         81.54         88.08         14.41   o 
   1     3    12       1386.24       1414.44         49.12   o 
   1     4    11         58.44        109.83         18.97   o 
   1     5     9        213.52        194.64         29.58   o 
  -2     1    13        882.23        952.49         41.06   o 
   2     1    12         58.90         75.04         12.14   o 
  -2     4    10       1744.23       1781.71         56.95   o 
   2     4     9        510.60        518.93         43.09   o 
  -2     5     8        346.30        359.18         67.98   o 
   2     5     7        155.24        148.22         26.98   o 
  -3     1    11          2.26          8.49         11.09   o 
   3     1    10        228.63        294.05         24.21   o 
   3     2     9        278.21        267.08         24.72   o 
   3     3     8         35.29         49.66         15.03   o 
  -3     4     8        149.41        207.01         27.47   o 
   3     4     6         56.40         55.87         15.38   o 
  -4     0     8        172.77        144.34         29.41   o 
   4     0     6        425.62        379.73         27.26   o 
  -4     1     8        711.07        718.81         26.85   o 
   4     1     6        228.54        205.59         15.26   o 
  -4     2     7         72.52         88.95         14.22   o 
   4     2     5       1137.63       1195.63         39.50   o 
  -4     3     5          6.91         35.66         14.88   o 
  -4     3     4        449.92        471.51         26.76   o 
   4     3     2        100.76         98.67         19.19   o 
   2     0    12        570.13         19.72         24.55   o 
   4     3     3          0.01         48.78         17.71   o 
   0     2    14        212.11        200.58         22.26   o 
   0     3    13        995.58       1135.70         41.66   o 
   0     4    12       1892.34       1971.69         68.08   o 
   0     5    10        120.18        108.76         15.87   o 
  -1     3    13       2796.45       2988.23         74.23   o 
  -1     4    12        181.49        149.01         30.68   o 
  -1     5    10         21.51         11.72         11.27   o 
  -2     2    13          4.12          5.68         22.42   o 
   2     2    12        402.24        419.24         28.45   o 
  -2     3    12         12.55         80.37         33.82   o 
   2     3    11        218.02        210.86         21.26   o 
  -2     4    11        152.19        172.80         17.33   o 
   2     4    10        498.08        484.70         35.34   o 
   2     5     8        196.18        180.06         30.60   o 
  -3     1    12         87.10        100.45         14.71   o 
  -3     2    11       1727.68       1650.74         63.49   o 
   3     2    10         24.59         37.47         22.04   o 
  -3     3    10        571.16        576.04         31.57   o 
   3     3     9         27.35         50.61         15.11   o 
   3     4     7       1000.83       1073.97         51.11   o 
   4     1     7         10.73         38.16          9.77   o 
  -4     2     8         70.27         92.23         13.06   o 
   4     2     6          1.14         13.92         10.96   o 
  -4     3     6        471.66        477.54         28.21   o 
   4     3     4        167.57         92.13         24.37   o 
  -3     5     6        648.07         36.95         24.29   o 
   0     5    11         11.28         23.48          9.53   o 
   1     1    14        273.02        301.80         29.97   o 
  -1     2    14          2.99         15.90         16.93   o 
   1     3    13        267.76        341.65         25.67   o 
   1     5    10        132.42        168.44         34.21   o 
  -2     1    14         54.36         55.75         11.97   o 
   2     1    13          3.94          2.79         25.53   o 
   3     0    11       1847.09       2051.07        178.22   o 
   3     1    11        195.77        257.08         25.06   o 
  -3     3    11       2153.90       2200.32         67.26   o 
  -3     4     9         67.88         44.34         13.84   o 
   3     4     8          0.05         18.50         11.04   o 
  -3     5     7         11.70         11.91         19.52   o 
   3     5     5        600.89        498.73         84.94   o 
  -4     1     9        300.57        282.53         21.30   o 
  -4     3     7          9.13         15.56         14.64   o 
   4     3     5         50.27         33.61         10.55   o 
  -4     4     4          2.15         31.08         28.32   o 
  -4     4     3        446.02        363.07         63.58   o 
   4     4     2          1.56          8.37         29.92   o 
   0     1    15        109.90        163.22         23.64   o 
   0     3    14         49.22         52.65         15.45   o 
   0     4    13        231.93        278.06         28.45   o 
   0     6     9         82.81         21.20         35.47   o 
  -1     1    15       3801.77       4173.29        102.56   o 
   1     2    14        726.95        775.36         55.67   o 
  -1     3    14          0.66          4.55         18.73   o 
   1     4    12        230.45        260.05         27.87   o 
  -1     5    11        996.90        928.60         38.05   o 
  -1     6     9         38.99         61.17         37.13   o 
   2     2    13       1721.17       1877.41         61.42   o 
  -2     3    13        114.47        112.97         19.58   o 
   2     3    12        308.68        383.47         28.44   o 
  -2     4    12        965.88        959.54         45.24   o 
   2     4    11        324.73        329.03         31.89   o 
  -2     5    10         29.31         24.21         16.19   o 
   2     5     9       1123.13       1112.93         83.37   o 
  -3     0    13        312.40        207.19         57.70   o 
  -3     2    12          0.26         18.41         23.92   o 
   3     3    10        296.32        329.37         59.70   o 
  -3     4    10          0.50         19.30         12.03   o 
   3     5     6         36.30         59.52         27.70   o 
  -4     0    10         11.59         10.80         12.71   o 
   4     0     8         10.54         42.72         27.84   o 
  -4     1    10         45.19         53.09         12.56   o 
   4     1     8          0.52         16.49         14.88   o 
  -4     2     9        608.66        670.52         35.86   o 
   4     2     7        352.78        376.26         30.51   o 
  -4     3     8         10.58         21.99         20.21   o 
   4     3     6       1113.57       1248.08         45.46   o 
  -4     4     5        852.94        816.53         43.38   o 
   4     4     3        707.74        704.22         48.21   o 
  -5     0     3          8.39         42.06         20.80   o 
  -5     0     1        495.28        406.79         35.72   o 
   5     0     1        329.75        319.86         26.03   o 
  -5     1     2       1544.13       1583.28         46.24   o 
  -5     1     1         56.28         35.60         10.45   o 
   5     1     0         41.06         55.48         11.98   o 
   0     2    15         29.75         29.05         13.04   o 
   1     1    15        189.31        175.86         36.74   o 
  -1     2    15         37.88         59.73         14.75   o 
  -1     4    13         70.59         82.59         23.51   o 
   1     5    11          6.98         31.90         19.94   o 
   1     6     9       1883.49       1838.92        107.07   o 
  -2     2    14       1308.38       1374.35         66.47   o 
  -3     1    13       2302.79       2395.68        120.19   o 
   3     2    11        238.31        224.15         23.56   o 
   3     4     9         13.43         36.96         18.45   o 
  -3     5     8        777.11        779.96         57.69   o 
   3     5     7         45.53         62.78         19.41   o 
  -4     2    10         13.03         12.43         10.87   o 
   4     2     8          3.60         14.79         14.34   o 
  -4     4     6         28.32         22.07         17.18   o 
   4     4     4        177.68        220.16         27.26   o 
  -5     0     5        565.29        713.52         53.50   o 
  -5     1     4        200.47        202.20         17.51   o 
  -5     1     3         25.44         46.94         10.74   o 
   5     1     1         16.18         27.11         11.50   o 
   5     1     2          4.15         24.29         14.11   o 
  -5     2     2          6.84         17.37         12.33   o 
  -5     2     1        746.46        717.62         30.17   o 
   0     5    12         13.52         20.75         12.09   o 
   0     6    10       2288.15       2536.47        110.01   o 
   1     3    14          9.26         26.37         14.00   o 
   1     4    13       1123.56        967.89         52.91   o 
  -1     5    12        114.58        119.62         20.07   o 
  -1     6    10        375.37        387.56         45.49   o 
  -2     1    15       1326.92       1519.87         73.88   o 
   2     1    14         39.84         32.47         39.00   o 
   2     3    13        222.16        216.31         22.58   o 
  -2     5    11         16.08         32.20         25.28   o 
   2     5    10        173.97        220.49         32.34   o 
   3     1    12         45.83         81.16         23.78   o 
  -3     2    13         20.62         21.88         16.73   o 
  -3     3    12        339.15        308.64         30.17   o 
  -3     4    11        644.69        737.82         37.92   o 
  -3     5     9          4.06         25.49         19.01   o 
  -4     1    11        125.74        171.66         27.55   o 
   4     1     9         84.39         84.61         18.26   o 
  -4     3     9        302.42        305.22         28.09   o 
   4     3     7        148.22        188.39         21.80   o 
  -4     4     7         23.74         37.67         20.41   o 
   4     4     5        589.55        636.68         44.69   o 
   5     0     3       2880.52       2907.17         70.27   o 
  -5     1     6         86.61        105.95         17.17   o 
  -5     1     5          5.94         27.32         13.10   o 
   5     1     3        144.90        184.65         31.00   o 
  -5     2     4        857.48        948.75         36.12   o 
  -5     2     3         97.44         80.40         13.20   o 
   5     2     0        292.88        289.57         19.65   o 
   5     2     1        255.63        268.56         18.54   o 
   5     2     2         47.04         62.66         13.34   o 
   0     1    16        662.84        644.22        103.64   o 
   0     3    15         13.69         14.58         13.33   o 
   0     4    14        911.54        963.33         51.47   o 
  -1     1    16        101.40        134.49         27.55   o 
   1     2    15         58.04         78.73         23.14   o 
  -1     3    15         48.35         50.14         21.66   o 
  -1     4    14         63.42         59.77         19.77   o 
   1     5    12          0.34          4.55         28.87   o 
   1     6    10        911.51       1005.08         66.50   o 
  -2     2    15        139.22        128.68         19.82   o 
   2     2    14         45.83         62.37         18.79   o 
  -2     3    14         32.63         48.04         17.73   o 
  -2     4    13         97.56        138.35         35.72   o 
   2     4    12          1.35          2.63         17.57   o 
  -2     6     9       1447.67       1520.68        145.09   o 
  -3     1    14        476.60        573.54         62.71   o 
   3     2    12        147.20        119.48         17.95   o 
   3     3    11        501.60        525.96         36.90   o 
   3     4    10         43.70         46.51         16.18   o 
   3     5     8       1502.63       1571.40        101.90   o 
  -4     2    11        352.43        361.53         31.60   o 
   4     2     9        195.69        258.99         27.54   o 
  -4     3    10        690.75        702.54         36.85   o 
   4     3     8        318.59        359.77         28.73   o 
  -4     4     8        914.70        963.04         49.83   o 
   4     4     6          0.01          9.36         16.42   o 
  -5     0     7         76.34         93.29         23.17   o 
   5     1     4        106.76         94.53         11.40   o 
  -5     2     5       1084.72       1140.21         37.66   o 
   5     2     3        426.17        406.55         30.60   o 
  -5     3     1          6.20         36.90         18.61   o 
   0     2    16        653.00        746.51         46.51   o 
   0     5    13        142.06        137.78         23.14   o 
   0     6    11        715.39        662.37         51.84   o 
  -1     2    16        115.32        140.18         20.34   o 
  -1     5    13         45.61         40.36         23.83   o 
  -1     6    11          6.19         32.13         18.21   o 
  -2     5    12        381.84        413.22         37.17   o 
   2     5    11        183.22        257.38         28.87   o 
  -2     6    10        206.38        255.86         58.09   o 
   2     6     9       2317.61       2532.07        110.92   o 
   3     1    13          0.08         24.85         46.60   o 
  -3     2    14        113.74        150.42         25.02   o 
  -3     3    13          4.79         23.55         20.60   o 
  -3     4    12        109.90        118.36         16.92   o 
  -3     5    10        141.20        102.63         22.28   o 
  -4     0    12       3279.88       3216.54        209.44   o 
   4     0    10        283.49        250.07         31.16   o 
  -4     1    12        222.50        159.65         25.26   o 
   4     1    10       1616.25       1730.65         75.17   o 
   4     4     7        231.22        289.04         26.35   o 
  -4     5     6        475.14        370.96         63.87   o 
   5     0     5       2853.36       2814.12         89.22   o 
  -5     1     7        270.74        294.27         25.82   o 
   5     1     5         40.21         79.90         11.04   o 
  -5     2     6       1091.58       1071.00         36.58   o 
   5     2     4          0.14         13.22         18.30   o 
  -5     3     4         13.89         35.25         19.18   o 
  -5     3     3       1252.94       1352.55         66.89   o 
  -5     3     2         38.52         44.38         15.62   o 
   5     3     0        363.93        402.18         30.80   o 
   5     3     1        608.24        545.25         65.42   o 
   1     1    16         24.63         37.59         34.52   o 
   1     3    15       1069.03       1184.02         65.87   o 
   1     4    14        213.07        254.01         30.24   o 
   1     6    11        224.94        292.46         47.11   o 
  -2     1    16        438.84        394.14         39.06   o 
   2     1    15        195.67        182.20         53.28   o 
  -2     3    15         18.67         27.12         21.01   o 
   2     3    14        529.41        577.64         35.75   o 
  -2     4    14          5.09         26.84         28.92   o 
   2     4    13         42.83         36.59         15.26   o 
   3     3    12        512.91        523.14         34.74   o 
   3     5     9         52.58         86.54         23.19   o 
  -4     2    12         70.43         69.63         17.81   o 
   4     2    10         79.57         98.19         20.84   o 
  -4     3    11         37.37         48.86         19.91   o 
  -4     4     9         36.42         57.46         17.10   o 
   4     5     5        450.58        463.71         48.37   o 
  -5     1     8        249.48        269.46         24.96   o 
   5     1     6        127.51         75.04         10.67   o 
  -5     2     7        176.60        201.01         22.37   o 
   5     2     5        137.42         78.20         25.21   o 
  -5     3     5         34.56         89.17         26.52   o 
   5     3     2         26.14         38.38         25.71   o 
   5     3     3          0.80         15.85         28.09   o 
   0     3    16          1.82         24.62         23.05   o 
   0     4    15          0.38          8.88         39.94   o 
   0     6    12         12.30         41.46         20.10   o 
   1     2    16         14.28         20.00         27.55   o 
  -1     3    16          3.29         39.25         28.11   o 
  -1     4    15         39.47         30.37         20.02   o 
   1     5    13        131.34        119.86         21.66   o 
  -2     2    16         84.75         70.68         25.44   o 
   2     2    15        296.57        316.98         34.93   o 
  -3     1    15       1581.11       1595.67        103.50   o 
   3     2    13         25.91          9.98         20.23   o 
   3     4    11         48.86         43.50         21.83   o 
  -3     5    11        278.82        238.99         23.07   o 
   4     1    11        144.75         96.16         24.29   o 
  -4     4    10        391.50        367.75         33.66   o 
   4     4     8         46.60         63.53         21.95   o 
  -4     5     7          0.39          8.82         21.33   o 
  -5     0     9        170.91        140.78         26.68   o 
  -5     1     9         60.79         52.76         19.94   o 
  -5     2     8        236.51        242.70         41.75   o 
  -5     3     6          0.26         35.45         22.59   o 
   5     3     4          1.01         34.32         35.28   o 
   0     5    14         52.39        121.13         41.10   o 
  -1     5    14        452.12        476.85         61.82   o 
  -1     6    12          2.90          6.49         29.16   o 
  -2     5    13       1612.35       1820.56         76.67   o 
   2     5    12          0.83         15.35         33.76   o 
  -2     6    11        385.00        403.70        100.62   o 
   2     6    10       1158.90       1274.26        128.43   o 
   3     1    14        575.84        464.26        140.14   o 
  -3     2    15        225.86        344.37         49.25   o 
  -3     3    14        394.61        430.83         37.29   o 
  -3     4    13        224.50        242.42         32.97   o 
   3     5    10        128.31        185.47         30.18   o 
  -3     6     9         66.67         89.29         41.59   o 
  -4     1    13        223.52        228.10         41.89   o 
   4     3    10         76.06        143.00         34.69   o 
  -4     5     8        183.88        170.81         34.30   o 
   4     5     6        492.16        534.91         61.69   o 
   5     0     7        311.38        315.22         28.40   o 
   5     1     7         56.66         91.95         14.40   o 
   5     2     6        104.13        142.61         28.07   o 
  -5     3     7        139.64        139.63         34.13   o 
  -5     4     4        561.10        625.65         75.42   o 
  -5     4     3         21.05         80.85         25.87   o 
  -5     4     2         69.68         42.41         39.84   o 
   5     4     1        366.18        446.40         51.72   o 
   0     2    17         74.48        128.62         32.17   o 
  -1     2    17         51.65        133.48         38.74   o 
   1     3    16         34.75         29.75         23.86   o 
   1     4    15         10.38         47.16         19.19   o 
   1     6    12         58.71         85.71         22.76   o 
   2     1    16        526.06        487.62         89.49   o 
  -2     4    15         40.36         46.00         26.02   o 
   2     4    14       1053.24        973.96         57.37   o 
   3     3    13        114.46         77.90         17.70   o 
   3     4    12       1103.62       1225.27         64.26   o 
  -3     5    12          7.87         49.78         18.06   o 
   3     6     8        117.43        149.93         40.41   o 
  -4     2    13         12.80         52.03         19.29   o 
   4     2    11       1125.38       1254.49         61.26   o 
  -4     3    12        137.67        155.13         27.39   o 
  -4     4    11          7.59         23.86         25.31   o 
   4     4     9          0.02         26.81         28.22   o 
   4     5     7         10.48         85.65         35.47   o 
  -5     1    10        267.31        292.80         29.22   o 
  -5     2     9       1002.70       1185.26        135.63   o 
   5     2     7        671.34        657.54         69.55   o 
  -5     3     8        138.83        106.78         27.64   o 
   5     3     5        599.03        687.71         71.08   o 
  -5     4     5        146.52        165.83         34.25   o 
   5     4     2         33.18         66.87         33.93   o 
   5     4     3        113.84        114.75         26.14   o 
   0     4    16        451.25        466.35         65.31   o 
   0     6    13        553.73        597.53        113.00   o 
   1     5    14        346.61        325.10         38.15   o 
  -1     6    13          7.33         60.83         52.12   o 
  -2     1    17        615.59        441.33         95.55   o 
  -2     3    16        203.83        189.50         26.90   o 
   2     3    15         95.01         92.43         18.32   o 
   2     5    13          5.78         20.44         20.51   o 
  -2     6    12         31.15         21.52         20.47   o 
   2     6    11        171.38        191.95         35.46   o 
  -3     1    16        482.61        548.87         90.59   o 
   3     2    14         48.67         40.99         19.51   o 
   4     0    12         21.13         15.16         34.72   o 
  -4     1    14       1554.22       1542.71         98.54   o 
   4     1    12        152.47        154.04         28.53   o 
  -4     5     9          0.66        192.67         58.67   o 
   5     1     8        250.05        306.82         25.95   o 
   5     3     6         15.26         54.96         35.58   o 
   5     4     4         77.62         61.01         37.62   o 
  -5     4     6         70.11         30.15         32.49   o 
   0     3    17          2.40         26.39         29.10   o 
   0     5    15        924.42       1015.18        123.82   o 
   1     2    17        324.37        271.44         57.99   o 
  -1     3    17        117.95        183.17         27.06   o 
  -1     4    16       1174.24       1467.56         81.23   o 
  -1     5    15          0.27          8.36         34.55   o 
  -2     2    17        922.36        872.27         55.57   o 
   2     2    16        110.27        136.62         29.02   o 
  -2     5    14         22.83         32.46         24.73   o 
  -3     3    15         71.91         57.20         17.81   o 
  -3     4    14       2098.23       2293.06         86.07   o 
   3     5    11          2.18         60.14         44.72   o 
   3     6     9        259.27        265.78         70.07   o 
   4     2    12       1157.35       1186.91         61.33   o 
  -4     3    13         45.02         61.38         23.30   o 
   4     3    11         74.25         87.90         33.50   o 
  -4     5    10        334.76        343.27         33.57   o 
   4     5     8         72.75         68.02         25.87   o 
  -5     0    11         11.06         51.06         41.38   o 
  -5     1    11       1043.64       1017.17        126.37   o 
  -5     2    10          2.33         32.68         23.22   o 
   5     2     8          3.16         54.65         26.55   o 
  -5     3     9        595.87        683.09         51.51   o 
  -5     4     7          0.11         19.16         27.54   o 
  -6     0     2       1650.32       1956.99         95.93   o 
   1     4    16         23.38         40.84         18.26   o 
   1     6    13         17.88         67.20         20.87   o 
   3     1    15        889.31        757.25        116.78   o 
  -3     2    16        160.51        168.57         25.61   o 
   3     3    14        138.74        138.79         22.34   o 
   3     4    13        495.72        625.84         47.92   o 
  -3     5    13         23.88         45.38         18.39   o 
  -3     6    11         21.24         63.90         44.33   o 
  -4     2    14          9.34         23.25         19.23   o 
  -4     4    12          7.98         14.27         14.53   o 
   4     4    10         28.04         40.71         39.53   o 
   5     0     9         16.70         30.86         18.67   o 
   5     1     9        168.49        116.82         26.97   o 
   5     3     7          0.64         18.93         22.23   o 
   5     4     5         53.60         65.78         21.89   o 
  -6     0     4        713.01        767.20         59.30   o 
   6     0     0        222.73        199.27         29.31   o 
  -6     1     4       1237.89       1289.72         48.33   o 
  -6     1     3        147.38        148.65         18.87   o 
  -6     1     2        387.71        403.50         26.33   o 
  -6     1     1          0.00         29.65         22.90   o 
   6     1     0         41.82         44.24         12.86   o 
   6     1     1         34.36         49.30         14.37   o 
   0     2    18        373.31        433.62         48.81   o 
   0     6    14         21.70         42.12         41.45   o 
   0     7    12        171.65         69.09         67.64   o 
  -1     2    18          7.96        122.97         54.07   o 
   1     3    17          0.59         25.01         38.23   o 
   1     5    15        243.15        232.13         30.72   o 
  -1     6    14        266.66        346.48         54.85   o 
  -2     3    17          1.35         34.01         39.09   o 
   2     3    16        105.38         97.81         20.60   o 
  -2     4    16          9.99         32.08         37.54   o 
   2     4    15         17.61         22.23         20.41   o 
  -2     6    13         43.39         46.28         20.34   o 
   2     6    12          0.38         16.76         25.93   o 
   3     2    15        407.51        425.65         38.26   o 
   3     5    12        692.02        803.30         54.12   o 
   3     6    10        445.06        480.56         52.89   o 
  -4     1    15         65.40         51.67         28.30   o 
   4     1    13        636.40        621.59         60.49   o 
  -5     2    11         72.87         77.08         30.20   o 
  -5     4     8        334.86        361.89         39.69   o 
   5     4     6        577.11        546.95        103.22   o 
   6     0     2         18.16         35.54         20.95   o 
  -6     1     5        227.92        249.29         24.70   o 
   6     1     2        255.92        230.14         18.37   o 
  -6     2     3        357.96        381.75         29.69   o 
  -6     2     2          0.57         42.83         24.62   o 
  -6     2     1        113.29         95.01         14.16   o 
   6     2     0        141.06        162.66         18.69   o 
  -5     3    10        299.85        850.76         97.21   o 
   0     4    17        797.69        850.62         86.60   o 
  -1     4    17        236.90        210.70         43.79   o 
  -1     7    12        146.45        191.99         66.14   o 
  -2     5    15       2204.77       2290.90        104.86   o 
   2     5    14        227.98        230.34         32.24   o 
  -3     1    17         37.27         90.47         47.23   o 
  -3     3    16        126.69        162.98         26.91   o 
  -3     4    15        406.38        387.15         38.22   o 
  -4     3    14        124.62        133.41         24.96   o 
   4     3    12        872.50        886.00         58.84   o 
  -4     4    13         37.56         55.42         25.02   o 
   4     4    11        428.94        458.43         60.81   o 
  -4     5    11       1217.89       1281.13         61.32   o 
   4     5     9        144.79        170.99         31.49   o 
  -5     1    12         39.78         77.59         49.01   o 
   5     2     9        111.54        129.23         34.26   o 
   5     3     8        623.90        676.95         74.21   o 
  -5     4     9        667.18        699.27         54.24   o 
  -5     5     6       1101.87       1185.52        100.85   o 
  -6     0     6         12.39         29.66         35.53   o 
  -6     1     6        338.61        335.14         28.05   o 
   6     1     3         17.59         28.52         11.33   o 
  -6     2     4         46.84         58.50         16.02   o 
   6     2     1        767.73        847.64         35.84   o 
   0     3    18        343.40        346.56         38.90   o 
   0     5    16        135.05        139.85         49.78   o 
   1     2    18          9.75        104.71         68.29   o 
  -1     3    18       1197.74       1212.25         78.81   o 
  -1     5    16        206.62        201.28         43.12   o 
   1     6    14         38.96         43.39         18.10   o 
   1     7    12         50.45        316.74        153.62   o 
  -2     2    18        507.74        440.62         48.75   o 
   2     2    17          2.11         24.98         32.24   o 
  -3     2    17        554.82        609.04         42.68   o 
   3     4    14          1.96          9.64         27.19   o 
  -3     5    14         72.50         63.48         16.56   o 
  -3     6    12        723.57        787.10         75.80   o 
  -4     2    15        251.30        246.08         34.66   o 
   4     2    13        484.08        404.11         45.06   o 
  -4     6     9          0.63          6.22         27.44   o 
   5     1    10         68.69         46.83         23.00   o 
  -5     2    12         37.52         22.94         30.06   o 
  -5     3    11         26.95         44.75         29.18   o 
   5     4     7        667.01        773.77        117.61   o 
  -5     5     7        136.55        198.90         42.36   o 
   5     5     4       1482.45       1551.84        156.44   o 
   6     0     4         12.96         76.53         37.75   o 
  -6     1     7        494.09        443.47         37.03   o 
   6     1     4       1822.88       1880.16         53.75   o 
  -6     2     5         39.17         53.96         15.32   o 
   6     2     2          0.62         35.03         14.25   o 
   6     2     3         36.15         42.03         16.91   o 
   0     6    15        501.56        487.13         69.96   o 
   0     7    13          0.84        140.00         81.12   o 
   1     4    17         12.11         12.17         44.13   o 
  -1     7    13        117.00        160.05         64.03   o 
  -2     6    14          0.32         39.22         35.84   o 
   2     6    13        385.37        356.83         39.76   o 
  -2     7    12         39.52         45.70         29.49   o 
   3     1    16         82.91         77.90         51.25   o 
   3     3    15         26.60         38.38         21.68   o 
   3     5    13         78.52         75.69         25.61   o 
   3     6    11       2280.66       2524.34         97.84   o 
  -4     5    12         21.13         21.05         16.29   o 
   4     5    10        188.81        179.48         35.36   o 
  -5     0    13         29.08         88.86         49.97   o 
  -5     1    13        579.16        552.38         97.33   o 
   5     2    10          0.42         46.22         26.47   o 
   5     3     9         40.32          9.74         29.86   o 
  -5     4    10        129.88        117.49         25.95   o 
   5     5     5         80.66         20.10         40.53   o 
  -6     0     8          6.42         23.80         28.46   o 
  -6     2     6         30.04         63.67         36.74   o 
  -6     3     4        165.53        191.48         36.16   o 
  -6     3     3         29.46         74.36         23.39   o 
  -6     3     2         13.61         14.31         15.74   o 
  -6     3     1        143.77        134.54         18.88   o 
   6     3     0        593.36        737.58         63.97   o 
   6     3     1         21.16         45.71         22.09   o 
   0     2    19        526.42        515.14         56.31   o 
  -1     2    19        208.68        270.35         50.46   o 
   1     3    18         84.38         88.90         25.33   o 
   1     5    16       1145.73       1286.13        103.08   o 
  -1     6    15         11.21          3.15         37.96   o 
  -2     3    18          5.62         26.52         41.32   o 
   2     3    17          9.34         27.05         16.64   o 
  -2     4    17         63.79         56.75         21.65   o 
   2     4    16         37.84         39.89         23.60   o 
  -2     5    16        499.85        615.55         58.26   o 
   2     5    15        145.62        116.16         24.44   o 
   3     2    16         16.38         55.74         25.37   o 
  -3     4    16         67.79        100.23         21.45   o 
  -3     6    13          2.38         27.03         36.77   o 
  -4     1    16        572.08        487.70         89.16   o 
   4     1    14          3.40        174.87        163.24   o 
  -4     3    15         80.73         51.06         22.33   o 
   4     3    13          3.63         19.58         31.72   o 
  -4     4    14          2.27         42.46         27.89   o 
   4     4    12         33.38         97.90         34.02   o 
  -4     6    10        269.42        173.17         51.50   o 
   4     6     8        121.67        225.11         98.43   o 
   5     0    11          1.37         74.18         35.37   o 
   5     1    11        488.72        454.31         44.80   o 
  -5     3    12         23.69         66.77         30.53   o 
   5     4     8         92.48         74.56         36.82   o 
  -5     5     8         59.94         61.85         20.68   o 
  -6     1     8         34.46         31.23         24.02   o 
   6     1     5        274.38        228.57         23.59   o 
  -6     2     7        712.93        792.30         51.51   o 
   6     2     4        148.93        152.84         27.43   o 
  -6     3     5         67.01        105.00         30.41   o 
   6     3     2          1.81         26.29         17.11   o 
   0     4    18         41.60         27.37         24.92   o 
   1     6    15         18.33         84.20         57.78   o 
   1     7    13         13.50         35.30         46.64   o 
  -3     3    17         23.29         70.38         27.15   o 
  -3     5    15         30.87         35.27         17.81   o 
  -4     2    16         99.41         70.64         22.32   o 
   4     2    14         78.83         86.19         30.18   o 
  -5     2    13        797.66        965.81         87.84   o 
  -5     4    11        283.32        348.86         40.64   o 
   5     5     6        162.38        285.63         76.64   o 
   6     0     6       1328.18       1404.92         61.97   o 
  -6     1     9         13.57         45.57         25.28   o 
   6     1     6        958.48        918.73         44.25   o 
  -6     2     8         27.94         53.93         44.31   o 
   6     2     5         38.76         53.72         19.71   o 
  -6     3     6          3.55         39.55         32.22   o 
   6     3     3         41.99         77.59         31.97   o 
   0     3    19         69.53         65.93         34.65   o 
   0     5    17        967.76        916.77         92.55   o 
   0     7    14        309.65        375.16        116.43   o 
   1     2    19        340.22        324.85        128.93   o 
  -1     3    19        395.80        434.91         71.04   o 
  -1     4    18          3.24         91.10         54.34   o 
  -1     5    17         18.49         15.33         38.74   o 
  -2     2    19         67.91         58.25         28.91   o 
   2     2    18        564.56        565.59         59.57   o 
  -2     6    15        133.49        182.79         60.07   o 
   2     6    14        157.81        119.68         26.92   o 
  -2     7    13          0.11         28.64         35.68   o 
   2     7    12        481.32        356.76         48.13   o 
  -3     2    18        145.27        242.71         77.30   o 
   3     4    15        307.52        347.27         40.21   o 
   3     6    12          0.43         35.34         27.16   o 
  -4     5    13       1052.84       1079.76         57.80   o 
   4     5    11         26.70         22.29         22.75   o 
  -4     6    11         50.85         46.37         21.85   o 
   4     6     9        561.28        554.91         72.34   o 
  -5     1    14        689.39        755.81        111.95   o 
   5     2    11        493.99        430.66         45.60   o 
   5     3    10          0.18         28.15         33.13   o 
  -5     5     9          0.53         22.35         26.65   o 
  -6     3     7          2.42         19.94         27.22   o 
   6     3     4         15.58         16.24         27.46   o 
  -6     4     3        123.66        126.61         29.16   o 
  -6     4     2         67.01         56.84         51.41   o 
   0     6    16         41.36         82.35         35.57   o 
  -1     6    16       1292.31       1585.41        118.13   o 
  -1     7    14         29.51         51.32         48.17   o 
   3     3    16          0.92         44.21         21.80   o 
   3     5    14         63.89         58.97         26.28   o 
   4     1    15        301.46        326.83         85.38   o 
  -5     3    13          0.16         70.58         56.82   o 
   5     4     9        210.64        264.92         55.82   o 
   5     5     7          0.10         55.27         61.67   o 
  -6     0    10       1195.64       1448.95        158.13   o 
  -6     1    10         82.67         76.44         28.64   o 
   6     1     7        636.09        578.13         32.63   o 
  -6     2     9         59.16        137.50         63.13   o 
   6     2     6         45.80         79.75         37.81   o 
  -6     4     4         11.91         33.05         23.09   o 
   6     4     1          2.09         44.90         24.83   o 
   1     4    18        525.23        624.90         75.12   o 
   1     5    17        211.93        203.54         49.98   o 
   1     7    14         12.53         53.58         43.48   o 
  -2     4    18        251.37        234.28         35.32   o 
   2     4    17        202.98        214.22         37.23   o 
  -2     5    17        332.83        325.98         44.47   o 
   2     5    16          5.75         24.36         23.92   o 
   3     2    17        172.55        108.29         39.69   o 
  -3     4    17         35.70         36.57         30.82   o 
  -3     6    14        425.83        459.36         38.87   o 
  -3     7    12        123.59        107.86         46.46   o 
  -4     1    17         52.93         80.83         45.41   o 
  -4     3    16          2.72         38.03         33.42   o 
   4     3    14         73.50         83.11         25.83   o 
  -4     4    15         67.13         94.56         28.42   o 
   4     4    13        141.36        110.99         30.27   o 
   5     1    12        315.51        343.58         43.35   o 
  -5     2    14         29.98         48.61         31.39   o 
  -5     4    12        397.38        481.65         53.25   o 
  -5     5    10         64.59         82.89         24.90   o 
  -6     3     8        588.91        704.96         66.40   o 
   6     3     5          0.11         29.36         46.26   o 
  -6     4     5        151.99        198.35         40.69   o 
   6     4     2          3.39         57.90         52.28   o 
   0     2    20        159.65         98.76         41.30   o 
  -1     2    20        919.99        774.38        120.32   o 
   1     3    19         61.44        103.73         36.27   o 
   1     6    16        220.96        211.38         52.41   o 
  -2     3    19        438.84        434.93         49.62   o 
   2     3    18          0.08         22.69         35.05   o 
  -2     7    14        157.91        145.43         58.93   o 
   2     7    13        103.41        170.56         36.59   o 
  -3     3    18         92.74        116.69         35.37   o 
  -3     5    16        680.20        736.34         92.38   o 
   3     6    13        188.05        267.54         36.31   o 
  -4     2    17        177.79        219.28         47.10   o 
   4     2    15        830.36        910.24         67.29   o 
  -4     5    14         99.80        139.07         27.50   o 
   4     5    12          2.24         35.25         36.14   o 
  -4     6    12        123.60        138.48         27.91   o 
   4     6    10          0.10         69.16         58.62   o 
   5     2    12          3.10         11.55         42.44   o 
   5     4    10         65.86         79.56         49.15   o 
   5     5     8        146.35        103.61         56.68   o 
   6     0     8          1.90         39.82         24.79   o 
  -6     2    10         16.15         34.86         40.07   o 
   6     2     7         55.04         63.39         51.83   o 
   6     3     6         23.23         54.50         42.02   o 
  -6     4     6        193.93        181.08         35.91   o 
   6     4     3        292.63        269.09         53.53   o 
   0     4    19         55.84         53.07         28.86   o 
   0     5    18         25.14         60.25         40.81   o 
   0     7    15         16.23          2.41         39.60   o 
  -1     4    19        285.53        307.67         52.75   o 
  -1     5    18          1.77         52.88         55.79   o 
  -1     7    15        333.46        355.68         61.47   o 
  -2     6    16        108.49        147.53         41.04   o 
   2     6    15        486.13        533.89         47.75   o 
   3     4    16        111.21        133.01         30.07   o 
  -5     1    15         55.86        103.22         53.77   o 
  -5     3    14        127.83        158.24         66.89   o 
  -5     5    11          0.76         11.92         41.83   o 
  -6     1    11        331.88        457.54         92.63   o 
   6     1     8          0.00         50.50         20.34   o 
  -6     3     9         16.21         29.97         44.40   o 
  -6     4     7          0.29          6.39         42.99   o 
   6     4     4         12.84         36.17         57.28   o 
   0     6    17         15.16         24.87         47.46   o 
   1     2    20         13.56          4.57         27.23   o 
  -1     3    20        162.71        113.46         46.71   o 
  -2     2    20        152.53        121.83         34.81   o 
   2     2    19         51.67        121.55         56.43   o 
  -3     2    19       1004.25        981.61         88.69   o 
   3     3    17        242.22        241.00         29.80   o 
   3     5    15         77.96         86.64         35.78   o 
  -3     6    15        142.23        148.37         32.40   o 
  -3     7    13        275.90        254.32         47.26   o 
   4     4    14         21.90         51.04         30.68   o 
   5     1    13         47.52         60.19         25.32   o 
  -5     2    15         14.26          5.24         38.13   o 
  -5     4    13          0.00         14.51         45.95   o 
   5     5     9         27.89         62.01         52.48   o 
  -5     6     9          0.66         39.33         43.72   o 
  -6     2    11         28.89         61.26         50.10   o 
   6     2     8          2.49         83.45         55.97   o 
   6     4     5        431.34        371.93         89.24   o 
   5     0    13       1324.02         20.89         42.03   o 
   1     5    18        601.57        630.88         76.29   o 
  -1     6    17         45.29         66.05         39.06   o 
   1     7    15         63.94         70.26         41.07   o 
  -2     4    19        103.11        127.69         39.94   o 
   2     4    18        201.23        146.78         30.82   o 
   2     5    17        165.71        206.31         42.70   o 
   4     1    16         32.84         50.97         48.96   o 
  -4     3    17        152.42        101.76         38.28   o 
   4     3    15         90.59         48.17         18.18   o 
  -4     4    16        372.38        437.12         50.85   o 
   4     5    13         50.13        119.34         30.42   o 
  -4     6    13        628.67        677.06         53.76   o 
   4     6    11        669.82        704.95         70.87   o 
   5     3    12         36.31         25.63         27.36   o 
   5     4    11          5.59         48.18         39.51   o 
  -6     0    12        578.17        496.47         96.43   o 
  -6     1    12       1714.78       1665.52        169.58   o 
   6     1     9         26.49         42.42         27.96   o 
  -6     3    10         25.45        107.14         60.02   o 
  -6     4     8          0.02         58.64         57.70   o 
   1     4    19         13.51          8.62         28.81   o 
  -2     5    18        154.01        241.77         52.00   o 
  -2     7    15        297.02        300.60         93.41   o 
   2     7    14        252.44        266.60         38.41   o 
   3     2    18          2.90         36.33         40.73   o 
  -3     4    18         19.37         53.46         24.68   o 
  -3     5    17        445.66        457.67         50.36   o 
   3     6    14         10.95         37.05         22.40   o 
   3     7    12        740.90        872.08         91.76   o 
  -4     2    18        289.32        211.98         43.81   o 
   4     2    16         35.87         74.99         28.82   o 
  -4     5    15        336.59        353.38         44.99   o 
  -5     1    16         82.53         51.45         53.88   o 
   5     2    13         15.83         35.16         42.32   o 
  -5     5    12        100.91        124.82         27.77   o 
  -6     4     9          2.28         38.42         42.92   o 
   6     4     6        215.19        336.26         92.24   o 
  -6     5     6         19.13         82.12         58.99   o 
  -7     0     3         68.93        127.17         31.33   o 
  -7     0     1         23.55         31.54         28.43   o 
  -7     1     2         18.52         81.78         24.71   o 
  -7     1     1          3.37         59.20         25.51   o 
   0     7    16        236.07        269.79         53.40   o 
   1     3    20        120.62        117.79         27.35   o 
   1     6    17          0.35         18.42         46.28   o 
  -2     3    20         27.51         94.35         54.27   o 
   2     3    19         23.87         49.21         21.83   o 
  -2     6    17        384.59        370.99         59.19   o 
   2     6    16        130.69         77.24         34.78   o 
  -3     3    19        795.93        853.59         69.50   o 
  -3     7    14         93.83         91.95         57.81   o 
  -5     3    15         28.07         28.42         43.51   o 
  -5     4    14        133.84        138.28         51.96   o 
   5     5    10        277.27        235.66         49.75   o 
  -5     6    10         29.97         40.05         43.33   o 
   6     0    10          6.98         27.08         27.15   o 
  -6     2    12         44.07         13.87         40.18   o 
   6     2     9        169.37        218.66         83.94   o 
  -6     3    11          7.61         41.01         39.27   o 
   6     3     8         56.96         78.74         52.59   o 
  -7     0     5        169.72        263.68         39.02   o 
   7     0     1         74.99        126.60         45.98   o 
  -7     1     4        383.84        433.67         37.34   o 
  -7     1     3        142.83        173.84         30.48   o 
   7     1     0        318.31        325.57         28.27   o 
   7     1     1          0.06         28.64         19.48   o 
   0     4    20         37.26        165.74         63.98   o 
   0     5    19        416.48        441.55         64.91   o 
  -1     4    20          0.08         27.83         37.68   o 
  -1     5    19        166.75        121.00         34.45   o 
   3     4    17         92.15        104.20         26.22   o 
   3     5    16        271.02        360.88         66.18   o 
  -3     6    16        178.05        248.03         41.84   o 
   4     4    15          7.11         45.37         26.98   o 
  -4     6    14         66.83         31.45         22.18   o 
   4     6    12         22.79         40.96         45.08   o 
   5     1    14        105.22        123.90         28.82   o 
  -5     2    16         70.75        124.98         53.27   o 
   5     3    13          2.43          4.47         38.13   o 
   5     6     8         40.45         16.91         48.55   o 
  -6     1    13        329.36        388.44         86.48   o 
   6     1    10         67.60         89.83         33.41   o 
   6     4     7        117.60         80.39         57.45   o 
  -6     5     7          3.20         35.86         37.58   o 
   6     5     4          0.84         19.45         42.75   o 
  -7     1     5         49.25        102.47         26.53   o 
   7     1     2         45.37         89.68         18.02   o 
  -7     2     3        143.47        123.21         19.67   o 
  -7     2     2          6.72         26.58         17.93   o 
  -7     2     1         20.36         46.14         18.68   o 
   7     2     0         40.15         44.80         22.99   o 
   0     6    18        220.39        181.66         49.91   o 
  -1     6    18        135.73        278.23         58.39   o 
   2     2    20          6.36          3.20         32.65   o 
  -3     2    20        560.38        552.04         95.50   o 
   3     3    18         42.11         55.57         23.15   o 
   3     7    13         18.04         20.31         42.48   o 
  -4     3    18         89.44        108.55         28.79   o 
   4     3    16        162.10        221.22         33.73   o 
  -4     4    17         15.92         48.39         24.19   o 
  -4     5    16        110.83        109.92         27.01   o 
   4     5    14        171.30        160.29         35.43   o 
   5     4    12          0.29          5.77         38.54   o 
  -5     5    13        145.54        117.95         32.68   o 
  -5     6    11         22.15         71.82         30.23   o 
  -6     4    10        108.37         85.11         30.73   o 
  -6     5     8        242.12        227.16         68.31   o 
   6     5     5          2.96         40.56         43.41   o 
   7     0     3        304.00        329.67         47.74   o 
  -7     1     6         92.54         86.15         31.27   o 
   7     1     3         54.44         84.53         20.34   o 
  -7     2     5         35.69         95.35         30.87   o 
  -7     2     4        420.89        448.10         37.80   o 
   7     2     1        308.02        271.41         28.24   o 
   0     3    21        157.91        197.34         41.13   o 
  -1     3    21        733.78        661.70         84.38   o 
   1     5    19         28.33         26.88         31.95   o 
   2     4    19        326.80        394.58         64.75   o 
  -2     5    19          0.88          3.27         40.86   o 
   2     5    18          0.05         33.65         43.97   o 
  -2     7    16         84.99         99.40         39.11   o 
   2     7    15         46.37         52.25         44.51   o 
  -3     4    19         59.45         51.60         25.87   o 
   3     6    15         49.94         96.21         27.84   o 
  -5     1    17         41.10         32.80         33.28   o 
   5     2    14         11.52         53.46         34.38   o 
   5     5    11          0.01         69.46         37.42   o 
   5     6     9         10.47         14.24         36.49   o 
  -6     2    13         83.28        105.40         63.23   o 
   6     2    10          0.29         71.31         39.32   o 
  -6     3    12         17.40         24.79         46.54   o 
   6     3     9          8.19         14.08         43.78   o 
  -7     0     7        170.26        158.57         61.38   o 
  -7     1     7          0.15         13.18         52.47   o 
   7     2     2          9.24         42.07         24.70   o 
   1     4    20         19.29         31.76         37.33   o 
  -2     4    20        602.78        541.74         73.54   o 
   3     2    19         64.40        179.40         64.51   o 
  -3     5    18        264.31        237.36         39.19   o 
  -3     7    15        147.22        133.68         64.92   o 
  -4     2    19        142.08        162.12         62.17   o 
   4     2    17        109.07        110.06         41.72   o 
   4     6    13        134.02        124.17         36.51   o 
  -5     3    16         30.52         64.91         48.80   o 
  -5     4    15         10.35         10.52         39.52   o 
  -6     0    14        411.96        428.27         97.66   o 
   6     1    11         15.35         94.43         70.17   o 
  -6     4    11         67.74        161.02         50.34   o 
   6     4     8         70.70        111.77         66.19   o 
  -6     5     9        301.83        351.25         53.48   o 
   6     5     6        213.50        188.57         82.54   o 
   7     1     4          2.86         46.37         28.84   o 
  -7     2     6          3.55         17.14         28.16   o 
   7     2     3         19.77         16.55         23.99   o 
  -7     3     3         52.79         92.58         27.10   o 
  -7     3     2        164.59        154.00         25.67   o 
  -7     3     1        583.86        610.25         44.92   o 
   7     3     0          2.95         30.05         32.10   o 
   0     7    17        619.74        697.85         93.72   o 
   1     6    18        207.94        200.99         50.34   o 
  -1     7    17        495.69        523.89         75.59   o 
  -2     3    21         51.51        108.27         42.69   o 
   2     3    20         41.06         41.62         50.12   o 
  -2     6    18          2.24         23.56         29.36   o 
   2     6    17        376.18        350.00         71.72   o 
  -3     3    20         43.74         32.82         19.74   o 
  -3     6    17         50.04         65.42         35.11   o 
  -4     6    15       1272.21       1222.30         84.49   o 
  -4     7    13        118.59         82.43         31.74   o 
   5     1    15         90.19         77.01         42.17   o 
  -5     2    17        269.53        272.91         73.50   o 
   5     3    14          4.19         27.94         48.56   o 
   5     4    13          8.78         38.37         36.36   o 
  -5     5    14        772.69        733.98         83.30   o 
  -5     6    12        145.19        127.67         31.52   o 
  -6     1    14        444.45        428.93         93.40   o 
   7     0     5        451.51        378.35         49.92   o 
  -7     1     8         40.15         54.56         32.41   o 
   7     1     5        184.76        243.04         26.72   o 
  -7     2     7        161.66        141.36         64.98   o 
   7     2     4          3.21         44.91         26.21   o 
  -7     3     5          0.09         70.42         52.35   o 
   7     3     1          3.27         45.40         31.26   o 
  -7     3     4         90.20        286.94         76.87   o 
   0     5    20        879.27        919.43         98.32   o 
   1     3    21        150.46        138.31         35.74   o 
  -1     5    20        159.93        146.20         50.89   o 
   3     4    18          2.64         65.54         32.81   o 
   3     7    14         58.11         66.04         31.18   o 
  -4     4    18        318.19        300.45         53.55   o 
   4     4    16         44.65         62.44         34.19   o 
   4     5    15         50.95         70.04         34.60   o 
   5     6    10        193.93        265.55         87.93   o 
  -6     2    14        274.09        268.04         75.28   o 
   6     2    11         84.39        113.94         82.20   o 
  -6     3    13         17.17         65.34         65.25   o 
   6     3    10        195.44        228.79         83.01   o 
   6     4     9         19.00         49.78         47.49   o 
   6     5     7         16.32         37.97         47.61   o 
  -7     0     9         66.35         90.25         62.40   o 
  -7     2     8         50.18        209.45        107.32   o 
  -7     3     6        296.53        354.68         55.74   o 
   7     3     2         52.14         81.88         39.68   o 
   0     4    21          4.17          9.99         50.06   o 
   0     6    19        123.21         81.55         37.65   o 
  -1     4    21        109.98        116.24         37.18   o 
  -1     6    19          2.21          0.19         43.27   o 
   1     7    17        154.93        192.27         56.65   o 
  -2     7    17          7.62         32.10         47.84   o 
   2     7    16        109.71        117.44         46.38   o 
   3     3    19         14.33         58.46         49.01   o 
   3     6    16         26.15         36.60         28.26   o 
  -4     3    19         13.94         33.84         38.65   o 
   4     3    17          8.59         12.52         40.70   o 
  -4     5    17         68.09        109.26         38.80   o 
   5     2    15          3.62         34.85         28.69   o 
   5     5    12        154.24        149.93         50.18   o 
   6     0    12         53.63         39.38         51.32   o 
  -6     4    12         22.18        130.61         59.72   o 
  -6     5    10          4.87         75.54         53.44   o 
  -7     1     9        399.36        437.04         53.79   o 
   7     1     6        216.50        177.63         26.64   o 
   7     2     5         39.70         12.62         42.20   o 
   7     3     3          2.65         75.58         63.19   o 
  -3     7    16         10.49        108.14         42.47   o 
  -4     7    14         90.91        165.16         53.62   o 
   4     7    12        367.26        302.19         60.49   o 
  -5     3    17        222.40        215.37         48.52   o 
  -5     6    13         92.31         61.29         26.59   o 
  -6     1    15         53.15         23.30         56.32   o 
   6     1    12        208.54        206.18         44.48   o 
  -7     3     7          0.10         68.45         55.27   o 
   7     3     4          9.49         60.29         56.09   o 
  -7     4     3          1.12         30.32         40.97   o 
  -7     2     9         18.70       1147.39        182.88   o 
   0     3    22        206.91        149.60         38.18   o 
   0     8    16         52.23         25.83         33.99   o 
  -1     3    22          0.16         39.80         54.02   o 
   1     5    20         32.59         29.54         42.88   o 
  -1     8    16         23.63         27.25         50.39   o 
  -2     4    21          0.06         45.93         51.20   o 
   2     4    20         53.16         41.49         34.50   o 
  -2     5    20        108.81        116.65         39.86   o 
   2     5    19        171.83        189.69         47.53   o 
  -3     4    20         52.94         57.18         29.10   o 
  -3     5    19        192.76        263.69         53.39   o 
  -4     2    20        115.15         47.99         37.61   o 
   4     2    18          1.12         97.82         42.62   o 
  -4     6    16        113.24         95.54         37.18   o 
   4     6    14          0.24          5.75         39.06   o 
  -5     5    15        146.13        101.96         35.18   o 
  -6     3    14          0.13         12.14         38.24   o 
   6     3    11          4.27         26.99         54.06   o 
  -6     5    11        327.58        299.36         49.00   o 
   6     5     8        159.72        225.74         84.75   o 
   7     0     7        882.92        953.03         70.28   o 
  -7     1    10         44.32         74.60         34.22   o 
  -7     3     8         42.59         99.05         55.93   o 
  -7     4     5          6.22         38.21         46.14   o 
  -7     4     4          8.24          3.47         35.43   o 
   7     4     1         51.78        116.01         39.74   o 
   0     7    18        135.53         36.77         46.32   o 
   1     4    21        342.54        265.64         59.35   o 
   1     6    19         35.74         62.13         41.70   o 
  -1     7    18         40.80         45.28         33.65   o 
  -2     6    19         34.88         52.27         49.56   o 
   2     6    18          0.24         32.39         44.77   o 
  -3     3    21          9.80          9.99         40.00   o 
   3     7    15         12.50         38.49         26.14   o 
   5     1    16          3.41          0.82         43.27   o 
  -5     2    18        140.96        234.19         71.52   o 
   5     3    15        110.40        166.53         45.77   o 
   5     4    14         59.70        115.02         63.89   o 
   5     6    11        280.55        293.45         90.97   o 
  -6     2    15         89.29         82.74         47.82   o 
   6     2    12          6.74         87.49         61.06   o 
  -6     4    13         48.11         99.56         42.25   o 
   6     4    10          0.37         12.87         45.56   o 
   7     1     7         20.42         29.47         27.50   o 
   7     3     5          6.07         79.94         53.13   o 
  -7     4     6         51.39        117.77         38.34   o 
   7     4     2         47.53         92.67         37.15   o 
   1     8    16          3.34         71.11         56.48   o 
  -2     3    22         29.59         57.30         29.87   o 
   2     3    21          4.35         18.20         40.57   o 
   3     4    19         29.66         85.16         33.63   o 
  -4     4    19         15.41         33.32         33.32   o 
   4     4    17         22.48         23.75         41.41   o 
  -4     5    18         84.07        110.07         41.11   o 
   4     5    16         71.42         78.62         30.65   o 
   5     5    13          1.19         46.88         50.11   o 
  -7     0    11        220.02        209.77         71.41   o 
  -7     1    11         26.08         68.40         61.96   o 
  -7     2    10          1.01         71.77         44.60   o 
  -7     3     9        112.05         82.34         50.41   o 
   7     4     3        186.27        252.16         83.50   o 
   3     5    18        550.72        836.00         85.65   o 
   0     5    21        299.24        369.01         67.98   o 
   1     3    22         89.84         59.94         31.28   o 
  -1     5    21        144.95         77.17         32.92   o 
   1     7    18        188.77        162.68         51.38   o 
  -2     7    18          0.21         11.33         28.96   o 
  -2     8    16        323.90        122.39        122.08   o 
   3     6    17          2.36         43.26         27.87   o 
  -4     3    20         35.31         75.93         52.82   o 
   4     3    18         53.58         54.57         31.00   o 
  -4     7    15          1.66         95.32         66.87   o 
   4     7    13        247.94        267.03         56.60   o 
   5     2    16         88.23         77.51         30.17   o 
  -5     4    17        474.81        485.52         69.51   o 
  -5     6    14         37.92         59.71         49.06   o 
  -6     1    16          4.91        245.18        156.87   o 
   6     1    13          7.88         56.58         31.43   o 
  -6     5    12         51.92        100.16         40.26   o 
   7     1     8         27.69         72.04         37.87   o 
   7     2     7         60.99         69.02         55.68   o 
   7     3     6          2.03         22.02         45.96   o 
  -7     4     7        137.45        156.47         54.52   o 
   7     4     4        134.47         79.32         51.80   o 
   0     4    22        331.21        272.39         59.00   o 
   0     6    20         51.75         52.18         46.47   o 
   0     8    17         26.06          7.57         36.06   o 
  -1     4    22          2.71         63.75         58.01   o 
  -1     6    20        142.73        253.57         84.79   o 
   3     3    20         68.14         87.09         38.70   o 
  -3     7    17        191.00        170.69         63.16   o 
  -4     6    17         95.83         58.92         28.73   o 
   4     6    15         74.99         39.03         27.00   o 
  -5     3    18        287.25        215.62         47.61   o 
  -5     5    16         63.01         44.36         35.15   o 
   5     6    12         68.51         37.07         38.35   o 
  -6     3    15         19.63         71.75         58.35   o 
   6     3    12         36.22         83.79         64.72   o 
  -6     4    14         22.17         70.17         50.28   o 
   6     4    11         14.82         21.01         36.87   o 
  -6     6    10         20.56         57.91         46.25   o 
  -7     2    11        171.04        210.34         76.26   o 
  -1     8    17          2.21         15.45         46.17   o 
   2     5    20        181.54        182.34         54.90   o 
  -3     4    21         67.34        100.49         46.75   o 
  -3     5    20        144.78        205.97         50.64   o 
   5     4    15        240.59        189.93         51.88   o 
  -6     2    16         37.47         93.66         77.40   o 
   6     2    13         74.09         35.42         40.67   o 
  -7     1    12        214.07        252.50         72.66   o 
   7     2     8         11.98         65.15         57.30   o 
  -7     3    10         20.31         60.90         55.57   o 
  -7     4     8          1.61         37.90         52.18   o 
   7     4     5          2.83         49.10         50.47   o 
   0     3    23          2.74         14.26         41.45   o 
   0     7    19         55.63         98.72         44.68   o 
  -1     3    23        102.54         49.72         53.85   o 
   1     5    21         58.11         45.07         38.59   o 
  -1     7    19         50.41         82.92         41.36   o 
  -2     4    22        103.31        108.35         38.74   o 
   2     4    21         31.97         75.60         62.22   o 
  -2     5    21         25.77         49.45         35.64   o 
   2     6    19         38.22         57.40         38.01   o 
  -3     6    19          3.25         13.15         39.55   o 
   3     7    16          0.54          6.48         44.19   o 
   4     2    19          0.94         37.16         51.08   o 
  -5     2    19        339.33        303.08         81.74   o 
   5     3    16        294.72        282.13         65.69   o 
   5     5    14          7.51          3.78         41.46   o 
  -6     5    13        106.21         76.87         55.67   o 
   6     6     8         12.49         52.20         53.83   o 
   7     0     9         79.32         84.86         33.99   o 
   7     1     9         14.58         37.50         54.91   o 
   7     3     7        253.30        191.93         74.96   o 
   1     4    22         67.33        118.26         44.56   o 
   1     6    20         60.40         78.11         42.49   o 
   1     8    17         28.25         48.24         63.67   o 
  -2     8    17        476.89        475.83        106.36   o 
   2     8    16         20.82         38.77         47.00   o 
  -3     3    22          1.50        462.72        158.12   o 
   4     4    18          7.77         42.86         46.56   o 
   4     5    17        152.24        146.43         34.56   o 
   4     7    14        446.36        399.94         69.81   o 
  -5     6    15         97.37         63.04         30.34   o 
   6     1    14         51.62         56.65         34.26   o 
  -6     6    11        385.89        313.24         59.47   o 
  -7     2    12          2.23         79.66         57.73   o 
  -7     3    11         10.56         56.66         57.50   o 
  -7     4     9        199.06        234.76         58.07   o 
   7     4     6          1.73         67.97         63.78   o 
  -7     5     6          9.27         67.63         54.47   o 
   2     3    22        125.95        102.50         42.49   o 
   2     7    18        311.83        335.98         66.20   o 
   3     4    20         40.19         79.26         38.57   o 
   3     5    19        119.12        122.32         46.23   o 
  -4     4    20         57.34         55.07         35.15   o 
  -4     5    19         20.58         57.53         35.04   o 
  -4     7    16          5.66         37.22         37.18   o 
   5     2    17         76.48        119.91         66.50   o 
  -5     4    18         75.46        110.77         56.47   o 
   5     6    13        647.97        485.03        199.22   o 
  -6     3    16        100.46        130.28         59.05   o 
   6     3    13        143.78         89.62         57.51   o 
  -6     4    15          0.05         14.22         45.54   o 
   6     4    12         35.14         31.31         56.12   o 
  -7     0    13         50.96         61.87         48.52   o 
  -7     1    13         26.45         66.27         51.94   o 
   7     2     9        287.51        202.41         81.11   o 
   7     3     8          1.91         70.34         63.12   o 
  -7     5     7         17.32         76.05         66.00   o 
   1     3    23        166.96         75.68         55.36   o 
  -1     5    22        264.73        282.51         60.01   o 
   1     7    19         34.30         29.64         53.62   o 
  -2     3    23         10.98         15.13         51.94   o 
  -2     7    19        133.02        157.14         49.44   o 
   3     6    18          0.40         51.30         40.12   o 
  -3     7    18          5.05         27.00         61.01   o 
  -4     3    21         15.41          8.50         32.17   o 
   4     3    19          3.88         17.19         46.01   o 
  -4     6    18         15.09          8.19         36.54   o 
   4     6    16          0.10         28.43         39.73   o 
  -5     3    19         29.56         17.53         27.32   o 
  -5     5    17        112.05        153.84         47.40   o 
   6     2    14         20.50         50.66         50.40   o 
   6     6     9         37.90         22.76         42.72   o 
  -7     4    10        176.32        204.26         55.98   o 
  -8     0     2        149.20        163.42         37.99   o 
   0     5    22         76.24         65.53         36.13   o 
   0     6    21        213.18        237.09         55.88   o 
   0     8    18         94.27         88.18         44.59   o 
  -1     4    23         28.72         57.32         43.44   o 
  -1     6    21          5.85        104.56         65.23   o 
  -1     8    18         36.32         66.92         41.85   o 
   3     3    21         61.91         32.86         44.55   o 
   5     4    16         38.42         65.30         47.19   o 
  -6     2    17        235.50        371.91         95.73   o 
  -6     5    14         44.00         43.13         46.49   o 
   6     5    11         61.10         68.73         59.23   o 
  -6     6    12          4.14         39.68         60.54   o 
   7     1    10          1.50         31.14         40.53   o 
  -7     2    13         57.01        167.73         75.29   o 
  -7     3    12        238.21        225.79         79.50   o 
   7     4     7          1.29         55.13         59.27   o 
  -7     5     8         13.99         96.06         43.85   o 
  -8     0     4        144.66        184.25         71.07   o 
   8     0     0         16.17         74.15         48.26   o 
  -8     1     4         71.96         41.86         26.03   o 
  -8     1     3          0.49         19.11         45.28   o 
  -8     1     2        188.09        219.73         32.85   o 
  -8     1     1         24.75         48.04         19.89   o 
   8     1     0         73.19        110.10         23.14   o 
   0     4    23         47.60         27.01         52.51   o 
   3     7    17         17.62         27.37         40.18   o 
  -5     2    20         84.36         29.65         47.75   o 
   5     3    17          0.42         58.01         51.65   o 
   5     5    15          0.15         40.76         50.85   o 
  -5     6    16          9.45         53.66         46.06   o 
  -5     7    14         25.36         31.82         31.19   o 
   7     3     9         33.28         76.34         67.17   o 
   7     5     5          0.32         54.75         68.11   o 
  -8     1     5          0.12         29.69         43.55   o 
   8     1     1         29.60         84.31         24.41   o 
   0     7    20        110.62         68.43         34.92   o 
  -1     7    20         18.32         28.94         45.28   o 
   1     8    18        219.73        247.43         63.23   o 
  -2     5    22         55.24         67.68         36.52   o 
   2     5    21          5.79         44.27         30.71   o 
  -2     6    21        331.28        365.00         63.81   o 
   2     6    20          0.34         55.39         49.40   o 
   2     8    17         27.06         80.54         53.10   o 
  -3     4    22        282.18        220.26         57.80   o 
  -3     6    20         63.75         57.53         52.13   o 
  -4     7    17        155.11        126.59         67.68   o 
   4     7    15         44.54         63.90         50.54   o 
   5     7    12        552.20        569.78        121.78   o 
   6     1    15         60.98          6.74         58.93   o 
   6     3    14        257.18        148.22         67.68   o 
  -6     4    16        128.44        105.46         65.83   o 
   6     4    13          3.17        101.13         72.87   o 
  -7     1    14         42.35         42.82         50.19   o 
   7     2    10         18.19         72.58         64.69   o 
  -7     5     9         21.71         53.04         40.35   o 
  -8     0     6         60.93         28.70         42.88   o 
   8     0     2          6.25         57.89         48.59   o 
  -8     1     6          6.65        113.08         62.04   o 
   8     1     2          8.12         21.33         30.46   o 
  -8     2     4         43.72         55.22         22.98   o 
  -8     2     3         53.78         38.56         22.80   o 
  -8     2     2          6.83         32.16         24.44   o 
  -8     2     1         86.22         84.15         24.76   o 
   8     2     0         34.00        101.66         28.00   o 
   1     5    22        113.65         84.24         46.01   o 
   1     6    21         24.77         27.17         49.17   o 
  -2     4    23         23.86         48.80         58.10   o 
   2     4    22          9.25         52.11         57.04   o 
  -2     8    18         94.24        108.92         53.42   o 
  -3     8    17         85.15        552.46        174.44   o 
   4     4    19         29.34         58.07         58.93   o 
  -4     5    20        232.18        182.51         47.57   o 
   4     5    18          0.00         60.20         56.66   o 
  -5     4    19         63.14         50.95         46.48   o 
   5     6    14          3.96         44.55         33.76   o 
  -6     3    17          6.45         66.29         48.44   o 
   6     5    12         18.85          5.83         37.92   o 
  -6     6    13        890.46        766.51        133.31   o 
   6     6    10        110.90         64.22         63.41   o 
   7     0    11         38.94         35.79         49.08   o 
  -7     3    13          4.94         38.74         54.01   o 
   7     5     6        331.13        245.58         85.95   o 
  -8     2     5         58.36         71.12         24.23   o 
   8     2     1         17.03         60.98         26.23   o 
   1     4    23          9.84         22.42         41.96   o 
  -2     7    20         70.91         50.01         47.39   o 
   2     7    19        240.07        265.66         59.54   o 
   3     5    20        776.55        708.50        128.06   o 
  -3     7    19         91.38        138.88         43.74   o 
  -4     4    21          0.24         15.31         43.47   o 
   4     6    17         43.47         45.66         34.80   o 
   5     2    18         61.64         66.32         37.55   o 
  -5     3    20          5.14          1.80         49.34   o 
  -5     5    18         56.46         45.93         48.04   o 
  -6     2    18         59.79        100.93         72.01   o 
   6     2    15        247.44        194.93         47.16   o 
  -6     5    15          0.90         15.37         47.26   o 
  -8     1     7          2.94         64.41         30.13   o 
   8     1     3          3.76         57.75         29.84   o 
  -8     2     6          0.55         15.80         46.18   o 
   8     2     2          3.84         63.82         38.82   o 
   0     8    19        394.02        399.95         76.13   o 
   1     7    20         99.70         83.13         37.21   o 
  -1     8    19         23.21         39.98         37.58   o 
   3     4    21         61.85         27.65         36.95   o 
   3     6    19          5.93         46.91         39.00   o 
   4     3    20         45.78         38.23         30.60   o 
  -4     6    19         84.76         69.64         35.12   o 
  -5     7    15         45.47        102.39         64.02   o 
   7     3    10        153.02        114.75         65.40   o 
  -7     4    12         32.49          4.67         42.10   o 
  -7     5    10        210.79        246.07         47.31   o 
  -8     0     8        273.60        410.16         96.70   o 
   8     0     4        102.57        161.08         64.36   o 
  -8     1     8        131.86        146.86         39.93   o 
   8     1     4         86.45        105.39         34.41   o 
   8     2     3         35.72         98.96         44.00   o 
  -8     3     3          7.93         70.31         53.73   o 
  -8     3     2          9.48         56.60         26.45   o 
  -8     3     1          1.35         41.35         24.54   o 
   8     3     0         20.69         43.73         58.28   o 
   7     2    11          2.60        337.42        111.92   o 
   0     5    23         33.55         91.71         40.88   o 
   0     6    22          3.77         64.58         49.47   o 
  -1     5    23         29.60         37.53         64.03   o 
  -1     6    22         19.44          0.10         36.87   o 
   5     4    17        167.05        109.29         45.45   o 
  -5     6    17          5.92         28.06         46.85   o 
   7     4     9         37.80        114.28         76.42   o 
   7     5     7         10.29        116.82         65.07   o 
  -8     2     7         34.17         81.79         56.48   o 
  -8     3     5          7.28         80.72         44.41   o 
  -8     3     4         32.87         49.54         29.78   o 
   8     3     1        100.56         75.14         34.14   o 
   3     3    22         72.04         92.71         58.68   o 
  -3     5    22          6.18         44.26         58.70   o 
   3     7    18         71.77        108.36         64.20   o 
  -4     7    18         10.77         46.98         56.32   o 
   4     7    16         16.16         14.07         48.43   o 
   5     3    18         59.44         48.97         53.80   o 
   6     3    15         33.70         45.88         54.40   o 
  -6     4    17         17.32         22.62         43.47   o 
   6     4    14        129.98         56.53         43.53   o 
  -6     6    14         27.16         47.24         59.04   o 
   6     6    11        141.40        113.81         75.77   o 
  -7     3    14        118.53         75.64         46.68   o 
  -7     5    11         13.86         56.55         53.07   o 
   8     1     5         31.33         16.66         41.30   o 
  -8     2     8          0.67         58.01         51.20   o 
   8     2     4         16.84         21.63         49.39   o 
  -8     3     6         97.42         90.44         45.10   o 
   8     3     2         46.21         30.03         50.06   o 
   0     4    24          0.01         29.63         47.84   o 
   0     7    21         13.16         11.61         46.78   o 
  -1     4    24        202.08        256.91         64.17   o 
  -1     7    21         29.97         43.04         34.40   o 
   1     8    19        129.30         99.65         45.05   o 
  -2     8    19          0.23         32.18         42.92   o 
   2     8    18          0.04         59.30         62.55   o 
  -3     4    23        138.73        211.14         55.44   o 
  -3     6    21         64.96        115.81         44.65   o 
  -3     8    18        574.10        325.87        103.07   o 
   5     6    15        104.44         85.51         38.16   o 
  -6     3    18        103.00         87.31         53.59   o 
  -6     5    16        161.60        233.92        151.11   o 
   6     5    13         29.46         52.43         56.27   o 
   7     1    12         80.24         83.10         36.57   o 
  -7     2    15        118.34        213.36         95.18   o 
  -7     4    13          0.01         88.54         57.93   o 
   7     5     8         42.36        147.64         73.39   o 
  -8     1     9        403.09        378.63         54.80   o 
  -2     5    23        400.93        406.98         72.77   o 
   2     5    22        184.86        224.06         54.98   o 
  -2     6    22         82.75        114.03         58.32   o 
   2     6    21         63.58         88.01         53.50   o 
  -4     5    21        282.29        285.73         80.08   o 
   4     5    19          0.14         22.85         30.87   o 
  -5     4    20        136.84         96.29         42.39   o 
  -5     5    19         21.11         44.57         45.76   o 
   6     2    16        110.26        100.86         43.72   o 
   7     3    11          0.65          6.08         37.63   o 
   7     4    10          1.96         68.95         61.06   o 
  -8     0    10         54.43         29.96         46.47   o 
   8     0     6         69.16        193.53         91.16   o 
   8     2     5         12.70          1.28         46.42   o 
  -8     3     7          6.38         38.41         53.08   o 
   8     3     3         36.53         26.75         62.04   o 
   1     5    23        138.40         83.31         38.16   o 
   1     6    22        100.34        103.44         38.20   o 
  -2     4    24         76.81         97.82         69.42   o 
   2     4    23         22.69         27.51         49.65   o 
  -3     7    20        231.94        253.77         60.62   o 
   4     4    20         30.78         33.99         48.56   o 
  -4     6    20        225.76        173.17         70.00   o 
   4     6    18         27.99         59.52         48.73   o 
  -6     2    19          7.60         50.47         38.00   o 
   7     2    12          4.78         43.90         54.25   o 
  -7     5    12        217.29        251.50         79.05   o 
  -8     1    10        424.87        483.16        103.62   o 
   8     1     6        340.12        273.48         85.58   o 
   8     3     4          0.08         26.60         49.59   o 
  -8     4     4          5.05         47.55         37.84   o 
   0     8    20         46.69         48.95         45.71   o 
   1     4    24         32.37         95.31         64.92   o 
   1     7    21        135.08        144.96         70.70   o 
  -1     8    20        281.68        232.52         72.87   o 
  -2     7    21          7.57         64.04         50.66   o 
   2     7    20         94.00         81.11         54.35   o 
   3     6    20          6.40         25.25         45.87   o 
   3     8    17         97.51         19.18         54.60   o 
   5     4    18          4.16         58.67         46.16   o 
   5     5    17          4.02         22.08         52.81   o 
  -5     6    18        101.48         39.68         43.93   o 
   5     7    14        486.77        506.40        111.74   o 
   6     6    12          0.18         50.88         51.52   o 
  -7     3    15         10.44         45.52         64.37   o 
  -8     3     8         28.87         45.48         40.55   o 
   3     4    22         40.05        117.65         59.85   o 
   4     3    21          0.16         64.37         57.88   o 
  -6     4    18          0.85         45.35         47.32   o 
   6     4    15        219.60        178.99         78.23   o 
   7     1    13        152.53        165.32         64.80   o 
  -7     2    16          0.21         43.57         61.90   o 
   8     1     7         96.82         57.48         38.04   o 
   8     2     6         50.38         72.84         54.44   o 
  -8     4     6          2.01        164.71         73.85   o 
   8     4     2         16.50         47.26         49.52   o 
  -1     6    23         96.89        250.35         86.91   o 
  -4     7    19         39.67         31.78         50.80   o 
   4     7    17          7.82         71.46         58.13   o 
   5     3    19         18.34         27.18         46.04   o 
   5     6    16         10.17         33.44         33.23   o 
  -6     3    19          1.37         18.00         39.20   o 
   6     3    16         25.17         76.51         63.61   o 
  -6     5    17         66.31         32.51         48.22   o 
   8     3     5         25.38         96.72         58.25   o 
  -1     5    24         51.10         73.87         38.79   o 
   2     8    19          0.76          4.37         45.96   o 
  -3     5    23         45.47         52.87         47.98   o 
  -3     8    19         13.77         64.26         59.59   o 
  -5     7    17          2.42          8.56         39.08   o 
  -7     5    13        197.01        172.04         61.37   o 
  -3     6    22        257.79        215.37         65.10   o 
  -5     5    20         40.67         63.26         60.31   o 
  -2     5    24          0.03         12.30         38.54   o 
   2     5    23         79.72        101.51         53.42   o 
   2     6    22          2.91         60.35         48.39   o 
  -3     4    24          7.78         69.96         54.91   o 
  -4     5    22         25.45         25.10         35.26   o 
   4     5    20          0.49          9.44         39.56   o 
   4     6    19        234.69        104.52         56.49   o 
  -5     6    19         11.21        109.45         70.23   o 
   5     7    15          1.61        110.23         76.13   o 
  -6     6    16          2.27        113.54         64.08   o 
  -7     4    15        317.78        353.46         87.54   o 
   3     8    18         21.59         11.09         48.98   o 
   4     4    21        142.29         84.30         54.21   o 
  -4     6    21         15.75         39.95         51.77   o 
  -5     3    22         11.39          3.81         41.89   o 
   5     5    18         10.66         51.69         57.34   o 
  -2     4    25         13.61         51.54         44.14   o 
  -2     7    22        111.94        134.43         55.31   o 
   3     5    22          0.01         75.99         59.44   o 
   5     4    19          1.05          4.00         41.58   o 
  -6     4    19          0.31         65.31         45.97   o 
  -4     7    20         12.28         26.76         37.08   o 
   4     7    18         22.29         21.81         49.86   o 
   5     6    17         27.46         18.98         32.92   o 
  -5     7    18         62.42         79.95         65.57   o 
   3     7    20          5.20         47.31         53.13   o 
   2     8    20         20.10         39.11         39.55   o 
  -5     4    22         12.26         15.18         51.53   o 
   5     7    16          4.48        142.28         79.47   o 
  -4     5    23        121.44        126.58         48.02   o 
  -4     6    22         61.78         65.82         43.75   o 
  -4     8    19         34.90          8.27         33.54   o 
