# Supplementary material for: Charge density studies of multicentre two-electron bonding of an anion radical at non-ambient temperature and pressure
Source: IUCrJ. 2021 Jun 12;8(Pt 4):644–54. doi: 10.1107/S2052252521005273 (PMC8256703; doi:10.1107/S2052252521005273)
Supplement: Supplementary file 15 [file m-08-00644-sup15.hkl]

 
# fcf, LIST 4 option, 
# notice sigma(Iobs) is replaced by sigmaw(Iobs)
# where in the weighting scheme, Weight(hkl) = 1/sigmaw^2 )
# Weight(hkl) =   1/sigma^2
# Input diffraction data were   Ihkl
# Structure was refined vs Ihkl
# written by  MoPro v20.01 

data_0.86GPa
_shelx_title ' written by MoPro v20.01'
_shelx_refln_list_code        4
_shelx_F_calc_maximum      160.99
_exptl_crystal_F_000       700.00
_reflns_d_resolution_high  0.7580

loop_
 _symmetry_equiv_pos_as_xyz
'x, y, z'
'-x+1/2, y+1/2, -z+1/2'
'-x, -y, -z'
'x-1/2, -y-1/2, z-1/2'

_cell_length_a     6.6277
_cell_length_b    10.0050
_cell_length_c    20.3418
_cell_angle_alpha  90.000
_cell_angle_beta   94.609
_cell_angle_gamma  90.000


loop_ 
 _refln_index_h 
 _refln_index_k 
 _refln_index_l 
 _refln_F_squared_calc 
 _refln_F_squared_meas 
 _refln_F_squared_sigma
 _refln_observed_status
   0     0     2       5035.46       5018.32         70.79   o 
   0     0     4       2705.46       2424.40        143.24   o 
   0     0     6       1913.09       1699.12        123.43   o 
   0     1     1       1781.65       1825.68         76.87   o 
   0     1     2        350.60        322.92         10.38   o 
   0     1     3       1528.31       1655.13         20.26   o 
   0     1     4         87.61         92.96          5.20   o 
   0     1     5       9812.26       9785.79         61.31   o 
   0     2     2       1676.05       1760.30         88.99   o 
   0     2     3       3044.20       2986.68        120.69   o 
   0     2     4         12.88          7.90          3.17   o 
  -1     0     5       3925.39       3800.90         97.02   o 
  -1     0     3       1600.33       1672.47         32.81   o 
  -1     0     1        581.64        586.28         13.58   o 
   1     0     1        710.72        790.65         13.23   o 
   1     0     3       1636.96       1580.74         34.86   o 
   1     0     5        139.33        129.74         16.61   o 
  -1     1     5       5614.19       5690.94         74.87   o 
  -1     1     4        687.40        708.26         21.86   o 
  -1     1     3        105.81        104.92          8.70   o 
  -1     1     2       1565.73       1654.89         23.31   o 
  -1     1     1       1079.99       1137.19         28.51   o 
   1     1     0       2798.54       2756.70         59.11   o 
   1     1     1       7014.34       6875.23         85.65   o 
   1     1     2          0.40          2.82          1.81   o 
   1     1     3       1521.49       1566.33         31.78   o 
   1     1     4       1167.37       1154.17         23.71   o 
  -1     2     3       1953.45       1869.92         56.46   o 
  -1     2     2       4928.12       4607.95        151.29   o 
   1     2     2       4574.85       4513.47        110.02   o 
   1     2     3       7536.58       7287.24        114.59   o 
   0     1     6         85.53         69.94          5.37   o 
   0     1     7       4578.51       4604.94         56.67   o 
   0     2     5       5771.24       6005.15         79.65   o 
   0     2     6         26.27         21.91          3.82   o 
   0     3     4        998.80        898.44         80.40   o 
  -1     0     7       1793.47       1790.25         77.26   o 
  -1     1     7       6674.86       6580.11         65.94   o 
  -1     1     6        382.17        351.51         15.64   o 
   1     1     5       1615.41       1610.29         46.02   o 
   1     1     6       2070.21       2015.88         55.35   o 
  -1     2     6       2159.56       2202.03         43.37   o 
  -1     2     5       3362.87       3364.08         56.25   o 
  -1     2     4       2807.09       2844.61         53.69   o 
   1     2     4        652.58        672.16         36.27   o 
   1     2     5        169.98        205.18         21.54   o 
   1     3     3      10918.24      10499.91        160.11   o 
  -2     0     4       1861.52       1838.36         49.37   o 
  -2     0     2        176.44        181.03         11.99   o 
   2     0     0      26146.17      25727.23        145.15   o 
   2     0     4      10498.72      10618.97        126.91   o 
  -2     1     4         71.80         77.57          5.81   o 
  -2     1     3       1629.57       1640.93         27.41   o 
  -2     1     2        122.07        138.33          7.57   o 
  -2     1     1       1125.12       1062.95         22.96   o 
   2     1     0       6260.24       6349.62         57.57   o 
   2     1     1       6171.53       6174.49         52.95   o 
   2     1     2       4729.25       4755.54         42.68   o 
   2     1     3       4086.55       4123.97         43.01   o 
  -2     2     2          8.78          0.80          6.74   o 
  -2     2     1        124.06        152.15         34.71   o 
   2     2     0          6.04         17.26          8.84   o 
   2     2     1        142.22        116.57         30.93   o 
   0     0     8      25569.66      24183.66        426.76   o 
   0     1     8         19.22         12.20          5.99   o 
   0     2     7       6955.93       6819.16         70.42   o 
   0     3     5       1940.48       2169.39         80.55   o 
   0     3     6        216.31        196.62         24.95   o 
   1     0     7         55.65         51.17         19.60   o 
  -1     1     8          2.31          2.37          5.10   o 
   1     1     7       1540.72       1576.05         47.22   o 
  -1     2     7        550.75        561.27         25.57   o 
   1     2     6       2445.48       2366.53         57.60   o 
  -1     3     5       2113.51       1949.88         86.84   o 
  -1     3     4        672.52        515.61        207.74   o 
   1     3     4        405.19        458.20         34.16   o 
   1     3     5       4938.18       4871.79        111.98   o 
  -2     0     6      15829.78      15959.84        245.06   o 
  -2     1     6       4412.34       4331.64         63.62   o 
  -2     1     5       7475.70       7508.92         68.47   o 
   2     1     4         68.80         70.34          5.73   o 
   2     1     5       1031.86       1063.42         30.87   o 
  -2     2     5        112.85        123.82         11.63   o 
  -2     2     4        115.20        119.88         10.01   o 
  -2     2     3       3878.72       3913.71         82.77   o 
   2     2     2       1890.89       1810.43         46.63   o 
   2     2     3        229.76        228.85         16.45   o 
   2     2     4        829.64        868.47         34.78   o 
   0     1     9        450.57        518.64         31.30   o 
   0     2     8       5964.41       5859.91         68.96   o 
   0     3     7        172.57        194.73         14.28   o 
  -1     1     9         28.47         30.08          4.45   o 
   1     1     8        431.14        432.59         26.31   o 
  -1     2     8       3282.80       3162.14         73.03   o 
   1     2     7       1428.00       1424.65         42.19   o 
   1     2     8        431.67        390.85         20.74   o 
  -1     3     7       2156.94       2166.75         42.72   o 
  -1     3     6        129.35        111.96         11.18   o 
   1     3     6         60.85         75.09         12.06   o 
   2     0     6         78.91         73.53         19.99   o 
  -2     1     7          0.61          5.41          5.98   o 
   2     1     6        240.44        207.84         16.30   o 
  -2     2     6       4372.21       4394.11         73.75   o 
   2     2     5       1301.25       1287.54         39.85   o 
  -2     3     4       1096.48       1066.40         48.40   o 
  -2     3     3        602.47        706.83         39.37   o 
   2     3     2       1229.99       1196.97        107.64   o 
   2     3     3         47.14         48.63         12.69   o 
   2     3     4       1095.59        982.10         83.95   o 
  -3     0     3       1398.34       1270.29         45.69   o 
  -3     0     1        256.43        229.31         17.60   o 
   3     0     1       3417.89       3338.70         55.34   o 
  -3     1     3        607.04        550.47         32.53   o 
  -3     1     2        344.83        304.59         13.08   o 
  -3     1     1         20.96         15.46          4.90   o 
   3     1     0        245.70        231.13         13.54   o 
   3     1     1        662.53        665.14         22.29   o 
  -2     0     8       1109.70        856.00         60.27   o 
   0     1    10       2049.01       1821.38         59.92   o 
   0     2     9        679.67        818.94         34.66   o 
   0     4     6       2537.51       2440.19        200.07   o 
   1     0     9       5402.08       4890.47        222.70   o 
  -1     1    10        805.12        744.78         35.80   o 
   1     1     9       3034.73       3191.09         76.50   o 
  -1     2     9         83.89         80.84         12.52   o 
  -1     3     8        266.72        238.82         13.15   o 
   1     3     7       1578.29       1989.10         99.58   o 
  -1     4     6        659.93        760.10         89.48   o 
  -1     4     5         31.29         75.01         40.23   o 
   1     4     5       1171.76       1129.15         60.17   o 
   2     0     8        603.68        548.34         56.19   o 
  -2     1     8       1992.00       1954.83         45.16   o 
   2     1     7       1190.89       1292.34         45.84   o 
  -2     2     7        381.50        401.11         24.06   o 
   2     2     6         56.43         91.83         26.56   o 
  -2     3     6        762.28        676.57         22.75   o 
   2     3     5        404.06        365.43         21.21   o 
  -3     0     5        914.05        908.67         39.96   o 
   3     0     3      12080.32      12387.21        112.51   o 
  -3     1     5        741.50        695.40         24.47   o 
   3     1     2        269.33        255.09         17.65   o 
   3     1     3        709.98        753.80         28.05   o 
  -3     2     3       3594.20       3303.99         89.82   o 
  -3     2     2       1329.78       1286.51         33.21   o 
  -3     2     1        769.52        838.70         31.80   o 
   3     2     0        391.22        492.55         26.16   o 
   3     2     1        893.24        842.15         28.50   o 
   3     2     2         33.84         26.59          8.27   o 
   0     3     8        471.76        710.70         46.17   o 
  -3     1     4        674.81       1040.45         71.94   o 
   0     2    10       1731.14       1708.42         34.31   o 
   0     3     9        221.27        197.93         17.52   o 
   0     4     7       1016.42       1053.19         55.36   o 
   1     1    10       1830.06       1885.45         60.28   o 
  -1     2    10       4379.92       4431.80         63.21   o 
   1     2     9         73.33         55.07          9.62   o 
  -1     3     9          4.35         15.87          6.11   o 
   1     3     8         16.67         12.48          9.27   o 
  -1     4     7        185.55        160.77         18.66   o 
   1     4     6       1030.81        899.12         54.42   o 
  -2     1     9       1328.21       1219.84         35.65   o 
   2     1     8       1297.67       1354.08         41.68   o 
  -2     2     8       1564.50       1607.96         47.71   o 
   2     2     7         85.05         79.73         10.55   o 
  -2     3     7         63.35         54.12          9.05   o 
   2     3     6       2983.39       2968.92         89.12   o 
  -2     4     5        197.34        173.63         30.28   o 
   2     4     4         19.94         22.74         15.65   o 
  -3     0     7       3293.77       3424.71        125.51   o 
   3     0     5         18.30         24.66          8.65   o 
  -3     1     6        299.95        302.21         14.71   o 
   3     1     4        352.08        317.46         14.36   o 
   3     1     5         14.29         17.28          5.36   o 
  -3     2     5        747.25        683.98         39.21   o 
  -3     2     4       1119.33       1039.11         36.71   o 
   3     2     3        447.61        457.44         26.69   o 
   3     2     4        618.82        588.20         27.29   o 
  -3     3     2         10.06         12.76         18.31   o 
  -3     3     1       4331.70       4100.95        244.83   o 
   3     3     0        196.18        128.95         42.57   o 
   0     1    11        253.11        218.49         22.47   o 
   0     2    11       1300.37       1270.03         41.68   o 
   0     3    10          2.43          6.03         10.31   o 
   0     4     8       1022.62       1078.45         40.23   o 
  -1     1    11        644.63        558.08         33.84   o 
   1     2    10       1235.17       1188.00         53.39   o 
   1     3     9       1445.71       1435.94         66.75   o 
  -1     4     8       5325.98       5446.94        102.03   o 
   1     4     7          4.92         25.28         25.79   o 
  -2     0    10       2104.69       1665.33        131.79   o 
  -2     1    10       1374.17       1420.61         51.18   o 
   2     1     9        469.58        472.36         25.88   o 
  -2     2     9         27.13         33.97         14.53   o 
   2     2     8        529.06        560.48         33.21   o 
  -2     3     8       1093.16       1050.82         44.46   o 
   2     3     7        992.76       1147.08         49.66   o 
  -2     4     6        206.78        268.63         30.96   o 
   2     4     5          6.72         10.65         12.69   o 
  -3     1     7        330.15        329.51         18.34   o 
   3     1     6        135.70        126.81         11.73   o 
  -3     2     6       2036.38       2042.24         60.33   o 
   3     2     5        317.75        323.77         19.23   o 
  -3     3     4        677.00        641.61         48.82   o 
  -3     3     3       1200.88       1070.47         61.78   o 
   3     3     1        617.19        560.48         45.05   o 
   3     3     2        791.77        758.39         43.05   o 
   3     3     3       3909.31       3936.66         95.74   o 
   0     1    12          1.44          8.63         18.19   o 
   0     4     9        255.50        319.98         24.66   o 
   1     1    11          9.45         15.90          8.94   o 
  -1     2    11        162.38        174.82         15.57   o 
  -1     3    10       2935.15       3004.54         81.73   o 
   1     4     8       1800.01       1984.91        100.95   o 
   2     0    10       5989.51       6128.44        279.34   o 
  -2     2    10        427.88        402.74         36.41   o 
   2     2     9       2515.62       2520.01         80.97   o 
  -2     3     9        601.57        606.16         34.87   o 
   2     3     8          6.26         10.70          7.05   o 
  -2     4     7         41.94         68.07         12.43   o 
   2     4     6       1485.19       1566.50         94.21   o 
   3     0     7          3.60         24.02         22.21   o 
  -3     1     8        166.82        131.28         12.76   o 
   3     1     7        652.78        593.23         59.42   o 
  -3     2     7          3.09          5.44         11.73   o 
   3     2     6        175.50        201.96         15.84   o 
  -3     3     6        138.88        149.58         20.59   o 
  -3     3     5       1748.38       1710.20         63.82   o 
   3     3     4         23.42         18.85          8.99   o 
   0     2    12        726.33        653.33         34.13   o 
   0     3    11        233.40        252.10         20.02   o 
   0     5     7       1142.61       1049.17        119.76   o 
  -1     1    12         50.65         40.64         10.22   o 
   1     2    11        563.76        533.15         31.66   o 
  -1     3    11        518.28        621.39         39.70   o 
   1     3    10          0.44          9.80         11.34   o 
  -1     4     9        274.99        320.27         23.50   o 
   1     4     9         72.38         73.01         16.62   o 
  -1     5     7          5.97         12.56         19.46   o 
  -2     1    11       1171.01       1220.20         49.43   o 
   2     1    10        229.36        230.62         18.26   o 
  -2     4     8        155.76        143.61         14.68   o 
   2     4     7         12.70         21.87         13.35   o 
  -3     0     9        115.93        116.32         20.01   o 
  -3     1     9        342.86        318.79         23.64   o 
  -3     2     8       4018.48       3995.22         89.80   o 
   3     2     7        267.23        253.89         20.02   o 
  -3     3     7         27.86         43.14         13.18   o 
   3     3     5        741.87        759.89         39.83   o 
  -3     4     4        379.18        350.33         44.16   o 
  -4     0     4       2165.67       2133.06         88.43   o 
  -4     0     2        303.65        336.68         35.86   o 
   4     0     0        121.98        112.95         15.38   o 
   4     0     2       5475.06       5345.69        119.90   o 
  -4     1     3        278.27        320.95         20.01   o 
  -4     1     2          9.90         22.75         10.60   o 
  -4     1     1        604.73        626.46         26.10   o 
   4     1     0        271.49        270.83         17.79   o 
   4     1     1         97.05        117.07         12.32   o 
   0     1    13       1236.97       1205.19         66.29   o 
   0     4    10        341.03        385.77         25.55   o 
   0     5     8        229.15        238.55         30.95   o 
   1     1    12        192.62        193.20         26.75   o 
  -1     2    12       1381.64       1395.52         50.27   o 
   1     3    11         43.71         38.53         11.04   o 
  -1     4    10        286.81        285.84         19.56   o 
  -1     5     8        471.43        534.60         44.80   o 
   1     5     7         25.52         30.67         15.68   o 
  -2     1    12        833.19        817.58         39.09   o 
   2     1    11        321.83        336.83         22.91   o 
  -2     2    11        296.58        344.91         26.20   o 
   2     2    10       2053.35       1964.79         67.72   o 
  -2     3    10        168.15        166.10         17.41   o 
   2     3     9          0.17          7.93         14.14   o 
  -3     1    10         43.06         56.67         12.87   o 
   3     1     8       1848.51       1829.19         57.63   o 
  -3     2     9         80.50         72.34         17.84   o 
  -3     3     8        477.38        471.95         36.56   o 
   3     3     6        866.32        878.77         35.71   o 
  -3     4     5         36.95         51.07         17.30   o 
   3     4     3          3.37          7.39         17.02   o 
   3     4     4       2246.46       2315.58         95.27   o 
  -4     1     5        177.40        168.05         14.64   o 
  -4     1     4       2040.12       2095.78         53.53   o 
   4     1     2       5528.12       5646.48         78.78   o 
   4     1     3        110.48        115.53         10.41   o 
  -4     2     3        182.10        168.31         11.87   o 
  -4     2     2          1.94         11.25          7.59   o 
  -4     2     1       2039.03       2124.22         41.86   o 
   4     2     0         46.21         71.18          8.92   o 
   4     2     1        206.35        240.19         16.60   o 
   0     2    13        202.82        170.66         21.31   o 
   0     3    12        834.68        893.58         42.58   o 
   0     5     9       2363.20       2544.77         69.53   o 
  -1     1    13        339.78        347.36         26.58   o 
   1     2    12       1204.27       1251.41         46.73   o 
  -1     3    12        587.37        584.04         39.73   o 
   1     4    10       1757.73       1707.84         81.40   o 
   1     5     8         25.50         22.66         14.19   o 
   2     2    11       1719.33       1649.86         58.91   o 
  -2     3    11        281.78        298.62         29.74   o 
   2     3    10       1596.17       1678.26         58.77   o 
  -2     4     9        270.41        290.29         26.20   o 
   2     4     8       1088.11       1049.61         81.35   o 
  -2     5     7       3105.66       2445.44        467.66   o 
   2     5     6         59.98         86.62         28.23   o 
   3     0     9       1005.12        959.42         49.39   o 
   3     1     9        403.96        452.71         29.73   o 
   3     2     8        529.14        570.99         32.01   o 
   3     3     7       2131.13       2295.45         62.85   o 
  -3     4     6       2376.82       2241.11         85.71   o 
   3     4     5       1121.46       1136.48         54.60   o 
  -4     0     6        718.93        728.53         52.10   o 
   4     0     4      13267.00      13577.46        252.78   o 
  -4     1     6       3278.38       3282.01         64.29   o 
   4     1     4       2538.54       2525.98         46.34   o 
  -4     2     5        260.54        229.24         16.73   o 
  -4     2     4       1290.86       1287.87         34.09   o 
   4     2     2         90.32         72.97         11.05   o 
   4     2     3          7.46         19.36          8.81   o 
   0     4    11         75.55         83.60         17.18   o 
   1     1    13       1515.23       1437.76         64.30   o 
  -1     2    13       1580.68       1568.24         55.33   o 
   1     3    12       1307.28       1338.24         53.25   o 
  -1     4    11        192.83        179.11         15.18   o 
  -1     5     9        396.21        438.36         28.87   o 
  -2     2    12        910.84        925.32         44.25   o 
  -2     4    10       1796.75       1827.14         72.74   o 
   2     4     9        559.71        571.83         50.55   o 
  -2     5     8        349.05        350.10         71.01   o 
   2     5     7         86.66        105.62         25.21   o 
  -3     0    11       1671.28       1577.96        146.62   o 
  -3     1    11          2.93         13.36          9.02   o 
  -3     2    10       1478.36       1360.32         71.34   o 
   3     2     9        275.08        306.72         29.21   o 
  -3     3     9        251.46        277.88         28.61   o 
  -3     4     7        105.36         94.95         19.70   o 
   3     4     6         65.56         90.06         20.08   o 
  -4     1     7        637.15        603.73         26.31   o 
   4     1     5       2943.69       2898.65         52.25   o 
  -4     2     6         17.36         29.20          7.73   o 
   4     2     4          1.63         12.19         12.32   o 
  -4     3     4        537.84        563.61         32.32   o 
  -4     3     3         25.56         10.93          9.63   o 
  -4     3     2        766.68        811.51         39.19   o 
  -4     3     1          0.13         30.19         20.36   o 
   4     3     0        237.77        239.43         23.45   o 
   4     3     1        175.57        136.99         29.92   o 
   4     3     2        115.09        123.05         21.71   o 
   0     1    14        347.02        355.76         39.16   o 
   0     3    13        997.38       1117.05         44.70   o 
   0     5    10        107.30         91.99         15.56   o 
  -1     1    14         93.75         91.71         15.46   o 
   1     2    13         94.89        119.51         16.86   o 
   1     4    11         78.31        102.17         20.38   o 
  -1     5    10          6.72          4.34          9.11   o 
   1     5     9        351.61        306.97         37.09   o 
  -2     1    13        884.59        988.39         45.15   o 
   2     1    12         89.22        125.02         19.86   o 
  -2     3    12         16.73         39.09         22.45   o 
   2     3    11        204.19        187.99         20.58   o 
   3     1    10        238.90        273.09         24.40   o 
  -3     2    11       1635.58       1594.92         68.86   o 
  -3     3    10        489.74        477.45         30.88   o 
   3     3     8         33.19         65.42         17.62   o 
  -3     4     8        159.58        185.30         25.78   o 
  -4     0     8        212.56        214.73         40.88   o 
   4     0     6        396.65        387.63         34.30   o 
  -4     1     8        683.43        705.03         29.31   o 
   4     1     6        261.16        236.86         16.02   o 
  -4     2     7         45.04         78.94         13.74   o 
   4     2     5       1254.34       1428.72         54.52   o 
  -4     3     5          0.32         18.95         16.09   o 
   4     3     3          1.54         30.91         20.91   o 
   0     2    14        198.89        186.26         21.68   o 
   0     4    12       2054.18       2130.35         78.53   o 
   1     1    14        211.68        232.67         33.32   o 
  -1     2    14          0.49         10.45         14.39   o 
  -1     3    13       2937.64       2936.41         81.77   o 
  -1     4    12        166.12        144.93         18.28   o 
   1     5    10        135.60        107.76         32.34   o 
  -2     2    13          1.15         10.84         16.81   o 
   2     2    12        312.38        272.30         25.75   o 
  -2     4    11        169.08        166.76         19.24   o 
   2     4    10        529.68        514.21         41.95   o 
  -2     5     9          0.07         13.92         18.19   o 
   2     5     8        254.53        187.10         30.02   o 
  -3     1    12         77.02         76.26         18.07   o 
   3     2    10         16.94         22.15          9.87   o 
   3     3     9         46.08         48.78         10.77   o 
  -3     4     9         50.06         37.46         14.72   o 
   3     4     7        991.57       1030.26         55.87   o 
  -4     1     9        305.72        351.05         26.06   o 
   4     1     7         46.27         62.76         10.50   o 
  -4     2     8        113.47        130.98         18.18   o 
   4     2     6          3.18         19.48          9.88   o 
  -4     3     6        417.11        410.29         33.45   o 
   4     3     4        113.51         77.73         13.26   o 
  -3     5     6        533.61        107.58         30.55   o 
   0     5    11          6.95         28.76         15.47   o 
   1     3    13        359.37        402.88         30.30   o 
   1     4    12        246.95        235.79         28.60   o 
  -1     5    11        964.90        907.72         41.59   o 
  -2     1    14         64.14         62.04         14.24   o 
   2     1    13          1.08         24.63         20.48   o 
   3     0    11       1928.66       1873.37        125.76   o 
   3     1    11        348.81        384.51         31.55   o 
  -3     2    12          6.44         23.92         26.60   o 
  -3     3    11       2414.54       2263.45         85.13   o 
   3     4     8          0.98         35.71         17.26   o 
  -3     5     7          3.58         22.90         16.01   o 
   3     5     5        575.78        567.69         95.13   o 
  -4     3     7          7.69         20.47         16.41   o 
   4     3     5         14.79         31.97         10.87   o 
  -4     4     4          1.60         26.84         18.37   o 
  -4     4     3        503.50        420.83         48.42   o 
   4     4     2          0.16          9.21         26.89   o 
   0     1    15        109.49        124.58         21.69   o 
   0     3    14         65.63         39.56         12.35   o 
   0     4    13        345.95        346.39         33.86   o 
   0     6     9         79.60         39.29         31.66   o 
  -1     1    15       4319.37       4250.29        113.18   o 
   1     2    14        628.56        590.18         53.34   o 
  -1     3    14          3.38          4.76         15.86   o 
  -1     4    13        109.52        116.58         23.42   o 
  -1     6     9         34.21         38.98         27.75   o 
  -2     2    14       1421.92       1433.78         59.34   o 
   2     2    13       1747.63       1857.04         67.32   o 
  -2     3    13        120.80        110.49         21.62   o 
   2     3    12        371.58        444.88         32.88   o 
  -2     4    12        844.49        919.51         48.93   o 
   2     4    11        236.91        239.11         29.49   o 
  -2     5    10         37.47         38.68         16.12   o 
   2     5     9       1433.97       1377.95        101.34   o 
  -3     0    13        423.84        321.06         66.37   o 
  -3     1    13       2553.37       2518.21        134.88   o 
   3     2    11        145.92        109.71         17.98   o 
   3     3    10        364.14        350.63        135.20   o 
  -3     4    10          0.68         20.95         22.02   o 
   3     5     6         82.32        104.12         30.13   o 
  -4     0    10         14.49         11.84         22.48   o 
   4     0     8         10.47         18.36         25.99   o 
  -4     1    10         50.74         50.35         12.67   o 
   4     1     8          0.04         22.71         11.99   o 
  -4     2     9        568.97        610.60         43.92   o 
   4     2     7        328.42        358.81         33.04   o 
  -4     3     8          0.03         17.38         18.28   o 
   4     3     6       1293.19       1371.83         52.53   o 
  -4     4     5        897.44        829.73         47.75   o 
   4     4     3        752.13        724.83         48.04   o 
  -5     0     3         11.59         20.74         28.40   o 
  -5     0     1        336.82        337.84         36.61   o 
  -5     1     2       1722.76       1706.80         53.55   o 
  -5     1     1         35.24         18.97         10.42   o 
   0     2    15         78.51         58.66         15.50   o 
   0     5    12          4.39         18.70         16.20   o 
   0     6    10       2295.22       2581.77        110.05   o 
   1     1    15        111.72        111.50         29.74   o 
  -1     2    15         99.50        127.78         22.76   o 
   1     6     9       1874.71       1997.35        131.09   o 
  -3     3    12        267.91        275.64         30.72   o 
   3     4     9         49.92         53.63         16.87   o 
  -3     5     8        727.25        773.63         62.02   o 
   3     5     7         49.16         34.00         16.05   o 
  -4     2    10         16.80         42.99         14.84   o 
   4     2     8          1.61         15.02         16.67   o 
  -4     4     6         40.41         49.00         16.50   o 
   4     4     4        222.74        240.30         31.23   o 
  -5     0     5        637.43        735.66         59.62   o 
   5     0     1        259.39        221.08         23.88   o 
  -5     1     4        146.70        125.10         15.20   o 
  -5     1     3         51.42         59.55         12.52   o 
   5     1     0         21.44         33.02         11.50   o 
   5     1     1         17.03         16.91         13.70   o 
   5     1     2         14.54         36.73         10.84   o 
   1     2    15         76.12         74.05         23.08   o 
   1     3    14         29.43         31.73         13.73   o 
   1     4    13       1064.63       1070.99         61.74   o 
  -1     5    12        176.65        162.40         23.83   o 
  -1     6    10        382.60        389.26         38.89   o 
  -2     1    15       1359.07       1440.51         76.90   o 
   2     1    14         31.23         50.37         35.42   o 
  -2     3    14         10.68         42.84         29.25   o 
   2     3    13        215.19        256.65         27.37   o 
  -2     5    11          5.76         44.38         48.38   o 
   2     5    10        213.38        221.76         34.64   o 
  -2     6     9       1508.05       1417.56        152.11   o 
   3     1    12         55.29         47.73         18.80   o 
  -3     2    13          2.69         32.68         27.25   o 
  -3     4    11        786.85        806.62         44.39   o 
  -3     5     9          4.22         36.59         26.12   o 
  -4     1    11        136.47        160.00         28.85   o 
   4     1     9        111.82        118.15         22.59   o 
  -4     3     9        374.63        356.01         32.52   o 
   4     3     7        220.21        289.63         35.95   o 
  -4     4     7         13.59         24.24         18.88   o 
   4     4     5        494.36        499.82         44.18   o 
   5     0     3       3155.62       3264.40         83.94   o 
  -5     1     5         40.08         56.89         13.76   o 
   5     1     3         85.48         72.31         12.38   o 
  -5     2     4        935.85       1029.89         41.79   o 
  -5     2     3        150.89        168.56         18.45   o 
  -5     2     2          8.10         23.98          9.62   o 
  -5     2     1        742.39        722.81         33.44   o 
   5     2     0        409.16        397.85         25.41   o 
   5     2     1        293.33        276.48         21.49   o 
   0     1    16        576.88        460.61        153.08   o 
   0     3    15          5.79         36.78         22.27   o 
   0     4    14        881.44        931.30         56.09   o 
  -1     1    16        160.89         99.06         33.54   o 
  -1     3    15         39.74         27.57         15.80   o 
  -1     4    14        137.13        131.04         27.81   o 
   1     5    12          1.67         25.76         26.42   o 
   1     6    10        947.11       1029.10         73.47   o 
  -2     2    15        116.55         92.08         16.54   o 
   2     2    14         80.75         72.08         16.58   o 
  -2     4    13         93.17         91.50         18.52   o 
   2     4    12          0.02         34.28         17.50   o 
  -3     1    14        645.36        662.75         71.59   o 
   3     2    12        138.33        145.91         25.82   o 
   3     3    11        515.07        460.53         43.42   o 
   3     4    10         27.40         20.72         20.40   o 
   3     5     8       1518.95       1555.39        156.42   o 
  -4     2    11        361.89        342.03         34.83   o 
   4     2     9        232.59        220.60         37.37   o 
   4     3     8        434.63        414.68         42.07   o 
  -4     4     8       1035.43       1054.26         56.81   o 
  -5     0     7         56.99         41.45         16.34   o 
  -5     1     6         88.55         77.51         15.73   o 
   5     1     4         71.63         54.51         11.78   o 
  -5     2     5       1197.18       1219.96         42.99   o 
   5     2     2         38.67         44.51         11.80   o 
   0     2    16        799.75        771.93         50.63   o 
   0     5    13         59.13         55.06         16.00   o 
   0     6    11        831.89        750.31         76.62   o 
  -1     2    16        145.52        169.52         27.76   o 
  -1     5    13         58.75         66.88         36.08   o 
  -1     6    11         16.46         32.74         15.88   o 
  -2     5    12        385.60        387.16         38.74   o 
   2     5    11        249.23        266.69         33.10   o 
  -2     6    10        212.75        203.86         57.94   o 
   2     6     9       2322.91       2353.70        131.82   o 
  -3     2    14        158.83        197.04         28.34   o 
  -3     3    13          8.51         35.55         16.33   o 
  -3     4    12         71.35         63.92         13.27   o 
  -3     5    10        112.85        129.11         29.43   o 
  -4     0    12       3890.67       3479.01        247.06   o 
   4     0    10        441.65        419.53         46.31   o 
  -4     1    12        225.30        243.23         36.66   o 
   4     1    10       1782.62       1980.61         91.20   o 
  -4     3    10        584.83        564.51         35.99   o 
   5     0     5       2572.96       2484.95         82.32   o 
  -5     1     7        261.85        281.80         27.46   o 
   5     1     5        119.52        114.12         13.41   o 
  -5     2     6       1189.18       1176.84         42.44   o 
   5     2     3        502.52        492.04         31.71   o 
  -5     3     3       1246.26       1300.65         58.17   o 
  -5     3     2         24.87         33.39         10.42   o 
  -5     3     1         50.46         50.78         14.63   o 
   5     3     0        362.73        361.98         32.47   o 
   5     3     1        700.91        625.27         75.80   o 
   1     1    16         29.64         13.09         24.97   o 
   1     3    15       1177.55       1209.29         55.94   o 
   1     4    14        189.51        192.58         27.64   o 
   1     6    11        260.43        248.79         45.99   o 
  -2     1    16        495.26        417.16         43.37   o 
   2     1    15        254.41        296.06         83.83   o 
  -2     3    15         10.43         18.24         21.97   o 
   2     3    14        635.41        656.24         42.68   o 
   2     4    13         55.45         55.01         18.33   o 
   3     1    13          2.18         25.17         36.44   o 
   3     3    12        656.57        619.05         43.52   o 
   3     5     9         48.37         35.45         20.17   o 
  -4     4     9         31.03         43.65         15.92   o 
   4     4     7        197.13        192.55         33.98   o 
  -4     5     6        561.65        448.31         61.45   o 
  -5     1     8        214.29        219.63         22.95   o 
  -5     2     7        217.25        221.42         22.84   o 
   5     2     4          2.32         30.50         17.56   o 
  -5     3     5         67.73         37.58         18.74   o 
  -5     3     4          9.31         30.30         21.91   o 
   5     3     2         23.48         28.30         17.12   o 
   0     3    16          3.40         19.10         21.03   o 
   0     4    15          0.25          4.26         31.10   o 
   0     6    12         20.28         33.94         20.65   o 
   1     2    16         18.59         21.95         20.07   o 
  -1     3    16          0.65         24.83         46.55   o 
  -1     4    15         45.04         37.41         30.76   o 
   1     5    13        133.42        133.20         23.60   o 
  -2     2    16         99.98        106.95         25.32   o 
   2     2    15        290.21        297.07         40.38   o 
  -3     1    15       1774.58       1656.18        114.39   o 
   3     2    13         11.32          5.16         28.02   o 
   3     4    11         41.75         20.92         21.34   o 
  -3     5    11        298.35        267.99         27.90   o 
  -4     2    12         49.70         35.28         13.43   o 
   4     2    10         74.22         72.12         20.81   o 
  -4     3    11         49.43         44.48         10.75   o 
   4     3     9          3.50          5.88         21.94   o 
  -4     5     7          1.73         21.75         28.76   o 
   4     5     5        671.97        609.10         57.09   o 
  -5     0     9        128.13        177.82         31.71   o 
   5     1     6         62.75         45.54         11.18   o 
   5     2     5        153.24        101.48         25.48   o 
  -5     3     6          1.57         30.00         32.51   o 
   5     3     3          2.30         63.74         44.32   o 
   0     5    14         49.44         97.90         37.78   o 
  -1     5    14        551.16        584.65         76.05   o 
  -1     6    12         11.58         57.12         49.05   o 
  -2     5    13       1950.73       2056.04         90.32   o 
   2     5    12          0.52         43.58         23.83   o 
  -2     6    11        393.67        547.33         94.82   o 
   2     6    10       1343.48       1577.70        120.89   o 
  -3     2    15        337.02        327.91         37.12   o 
  -3     3    14        538.35        621.99         50.10   o 
  -3     4    13        181.31        281.63         35.59   o 
   3     5    10        123.70        158.99         32.10   o 
  -3     6     9         41.19         78.72         38.33   o 
  -4     1    13        202.90        284.23         51.25   o 
   4     1    11        207.97        146.95         35.79   o 
  -4     4    10        378.15        454.15         40.76   o 
   4     4     8         67.10         61.55         28.10   o 
  -4     5     8        221.37        233.92         35.33   o 
   4     5     6        410.99        455.46         65.60   o 
   5     0     7        306.66        389.55         38.04   o 
  -5     1     9        100.19        156.45         33.13   o 
  -5     2     8        283.70        368.32         68.73   o 
   5     2     6         82.25        118.11         29.66   o 
   5     3     4          2.80         59.52         32.63   o 
  -5     4     3         20.10         50.29         56.20   o 
  -5     4     2         97.40         76.58         49.18   o 
   0     2    17         82.68         81.55         25.21   o 
  -1     2    17        134.49        174.87         52.45   o 
   1     3    16         27.99         25.62         17.91   o 
   1     4    15          0.15         12.67         23.32   o 
   1     6    12         99.21         78.17         28.35   o 
   3     4    12       1261.58       1502.73        145.22   o 
   3     6     8        111.89         79.64         49.37   o 
  -4     2    13         28.96         46.41         25.03   o 
   4     2    11       1286.49       1134.34        178.43   o 
  -4     3    12        122.91        108.47         21.19   o 
   4     3    10         37.47          4.33         17.05   o 
   5     1     7         38.70         36.73         13.30   o 
  -5     2     9       1091.43       1164.29        148.87   o 
  -5     3     7        105.48        107.44         29.30   o 
   5     3     5        673.40        711.39         80.08   o 
  -5     4     4        606.26        636.20         88.92   o 
   5     4     1        404.71        371.75         57.04   o 
   5     4     2          2.68          5.25         41.71   o 
   3     1    14        560.29        173.33         92.97   o 
   3     3    13        122.40         58.52         19.82   o 
   0     6    13        597.59        701.81        136.52   o 
   1     5    14        432.58        402.67         39.21   o 
  -1     6    13         30.65          8.69         35.41   o 
  -2     1    17        764.96        563.56        285.36   o 
   2     1    16        692.01        458.07        105.62   o 
  -2     3    16        182.27        179.61         27.57   o 
   2     3    15        141.33        129.94         19.77   o 
  -2     4    15         68.31        129.94         31.06   o 
   2     4    14       1187.02       1265.56         72.11   o 
  -2     6    12         44.85         54.14         35.72   o 
   2     6    11        130.48        111.16         28.43   o 
  -3     1    16        666.13        556.81         94.35   o 
   3     2    14        104.91         67.68         21.81   o 
  -3     5    12          0.26         36.47         18.82   o 
  -3     6    10          4.94         23.67         18.63   o 
   4     0    12         99.65         39.42         35.61   o 
  -4     4    11          7.66         28.50         23.83   o 
   4     4     9          0.83         15.35         44.06   o 
  -4     5     9          8.40         19.88         52.29   o 
  -5     1    10        339.26        370.07         36.55   o 
   5     2     7        539.34        675.97         76.56   o 
  -5     3     8         96.57        111.18         24.84   o 
  -5     4     5        176.92        117.74         28.90   o 
   5     4     3        121.53        135.23         40.39   o 
   0     3    17          3.40         25.64         27.10   o 
   0     4    16        515.84        544.92         71.49   o 
   0     5    15       1134.02       1195.11        108.44   o 
   1     2    17        280.70        230.04         46.18   o 
  -1     3    17        117.90        110.63         20.55   o 
  -1     4    16       1450.51       1602.80        104.40   o 
  -1     5    15         21.84         45.91         40.39   o 
  -2     2    17        870.02        799.42         56.75   o 
   2     2    16        100.69         72.53         18.97   o 
  -2     5    14         43.70         37.14         22.37   o 
   2     5    13         12.07         10.37         30.30   o 
  -3     3    15         91.84         98.80         25.22   o 
  -3     4    14       2356.57       2573.06        102.51   o 
   3     5    11         21.43         36.63         21.75   o 
   3     6     9        345.01        317.46         84.26   o 
  -4     1    14       1607.03       1489.50        109.05   o 
   4     1    12        121.44         72.79         22.69   o 
  -5     0    11         19.51         73.04         58.86   o 
   5     1     8        364.98        369.04         28.21   o 
  -5     2    10          1.73          4.94         25.74   o 
   5     3     6         29.38         56.77         35.10   o 
  -5     4     6        101.05        126.79         28.90   o 
   5     4     4         92.60         57.47         22.88   o 
   1     6    13          8.02         60.14         20.12   o 
   3     1    15        961.60        746.02        146.25   o 
  -3     2    16        174.77        143.44         25.51   o 
   3     3    14        125.46        101.31         24.55   o 
  -3     5    13         19.28         39.78         14.77   o 
  -3     6    11         74.36         65.90         26.40   o 
  -4     2    14          2.89          3.75         17.72   o 
   4     2    12       1344.25       1631.65        149.08   o 
  -4     3    13         67.96         68.47         20.45   o 
   4     3    11         65.16         55.13         26.10   o 
  -4     4    12         10.69         14.60         19.81   o 
   4     4    10         29.16         34.41         16.91   o 
  -4     5    10        369.36        324.86         36.27   o 
  -5     1    11       1166.66       1133.70        148.19   o 
   5     2     8          1.29          2.66         20.33   o 
  -5     3     9        799.52        788.93         60.54   o 
  -5     4     7          4.12         18.09         22.98   o 
  -6     0     2       2073.12       2128.48        114.33   o 
   0     2    18        360.03        388.41         45.46   o 
   0     6    14         33.03         26.92         34.98   o 
   0     7    12        142.03        121.03         95.56   o 
   1     3    17          7.76         13.56         23.50   o 
   1     4    16         58.18         61.42         18.55   o 
   1     5    15        210.37        217.90         31.24   o 
  -1     6    14        288.61        283.27         53.03   o 
   2     3    16         95.90         72.99         18.01   o 
  -2     4    16          1.66         25.38         35.94   o 
   2     4    15          4.16         17.55         33.22   o 
  -2     6    13         26.90         76.74         54.39   o 
   2     6    12          0.04         22.93         23.36   o 
   3     4    13        579.20        542.14         64.72   o 
   5     0     9         22.74         23.26         15.08   o 
   5     1     9        165.56        139.49         35.49   o 
  -5     2    11         42.58         60.21         26.15   o 
   5     3     7         11.03         76.29         52.90   o 
  -5     4     8        353.63        387.00         44.52   o 
   5     4     5         37.18         18.60         22.71   o 
  -6     0     4        634.71        656.72         61.79   o 
   6     0     0        265.25        298.89         39.07   o 
  -6     1     3        182.56        197.51         23.09   o 
  -6     1     2        374.36        387.58         29.65   o 
  -6     1     1          4.83         25.51         14.43   o 
   6     1     0         68.13         65.66         13.62   o 
  -1     2    18          3.25        472.26        154.60   o 
   0     4    17        908.31       1059.34        102.78   o 
  -1     7    12        152.60        141.96         50.56   o 
  -2     3    17          0.62         43.75         23.55   o 
  -2     5    15       2216.99       2459.40        121.90   o 
   2     5    14        220.66        266.37         36.61   o 
  -3     1    17         41.17         48.66         38.51   o 
   3     2    15        419.18        415.48         47.56   o 
  -3     3    16        135.62        140.37         25.74   o 
  -3     4    15        401.36        475.71         45.82   o 
   3     5    12        749.45        708.88         72.29   o 
   3     6    10        479.42        343.76         63.40   o 
  -4     1    15         40.01         32.80         25.63   o 
   4     1    13        719.13        534.10         65.10   o 
  -4     5    11       1445.70       1463.93         73.82   o 
   4     5     9         95.70         94.23         33.81   o 
  -5     1    12         53.95         31.28         37.61   o 
  -5     3    10        234.67        233.14         43.16   o 
   5     4     6        694.72        559.50        138.86   o 
  -5     5     5         21.62         25.10         24.67   o 
   6     0     2          8.00         75.92         28.89   o 
  -6     1     5        230.07        213.17         24.79   o 
  -6     1     4       1452.99       1554.86         60.35   o 
   6     1     1         12.61         47.45         13.54   o 
   6     1     2        222.14        259.22         22.70   o 
  -6     2     2          0.28         14.60         25.32   o 
  -6     2     1         97.99        122.10         17.74   o 
   0     3    18        372.34        383.47         41.87   o 
   0     5    16        197.62        187.96         44.76   o 
   1     2    18         14.42         66.14         72.90   o 
  -1     3    18       1173.57       1294.66         89.43   o 
  -1     4    17        279.06        263.24         52.90   o 
  -1     5    16        239.43        220.61         47.15   o 
   1     6    14         38.43         61.83         19.90   o 
  -2     2    18        568.67        553.24         60.15   o 
   2     2    17         12.68         57.85         32.43   o 
  -3     5    14        105.61         62.97         16.86   o 
  -3     6    12        793.49        844.50         86.26   o 
  -4     2    15        273.57        290.28         46.78   o 
   4     2    13        570.49        408.89         73.07   o 
  -4     3    14        116.93        111.11         25.18   o 
   4     3    12        690.17        608.69         89.07   o 
  -4     4    13         44.88         51.03         21.63   o 
   4     4    11        482.14        433.88         57.77   o 
  -4     6     9          1.01         27.14         25.68   o 
   5     2     9        128.83         94.96         29.92   o 
   5     3     8        671.80        570.12         87.59   o 
  -5     4     9        633.81        705.59         59.51   o 
  -5     5     6       1183.47       1103.70        112.14   o 
  -6     0     6          0.80         43.57         30.11   o 
  -6     1     6        301.91        289.59         28.39   o 
   6     1     3         16.62         46.00         18.24   o 
  -6     2     4         81.86         92.69         16.50   o 
  -6     2     3        372.71        348.07         28.55   o 
   6     2     0        113.46        135.89         18.20   o 
   6     2     1        941.51        953.79         45.73   o 
   1     7    12         59.09        655.24        148.08   o 
   0     7    13         16.45         50.99         61.68   o 
  -2     6    14         11.45         24.35         33.70   o 
   2     6    13        384.26        384.88         42.29   o 
  -2     7    12         89.43         70.35         39.87   o 
   3     1    16         95.80         65.81         51.64   o 
  -3     2    17        501.28        541.48         60.79   o 
   3     3    15          7.33         27.80         28.14   o 
   3     4    14          0.91         36.48         36.84   o 
   3     6    11       2432.14       2600.08        209.48   o 
   5     1    10         93.09         53.89         28.61   o 
  -5     2    12         50.22        106.59         44.28   o 
  -5     3    11         19.56          8.42         19.00   o 
   5     4     7        716.61        529.66        134.87   o 
  -5     5     7        148.48        145.12         37.42   o 
   5     5     4       1434.41       1650.36        149.99   o 
   6     0     4         31.89         42.21         14.57   o 
   6     1     4       2031.05       2124.43         64.56   o 
  -6     2     5         31.33         40.23         13.58   o 
   6     2     2          0.11         29.56         16.61   o 
   0     2    19        650.72        624.92         62.59   o 
   0     6    15        447.46        500.09         72.71   o 
  -1     2    19        148.67        228.46         49.31   o 
   1     4    17         14.63         53.27         51.73   o 
   1     5    16       1505.88       1456.12        120.50   o 
  -1     6    15         34.11         46.58         51.51   o 
  -1     7    13        155.92        121.87         92.27   o 
  -2     4    17         92.01        103.17         30.72   o 
   2     4    16         36.54         43.15         21.48   o 
   3     5    13         75.20         54.39         18.21   o 
  -4     5    12         54.29         55.68         17.13   o 
   4     5    10        142.31        111.15         35.58   o 
  -4     6    10        256.60        209.96         45.87   o 
  -5     0    13          2.50         50.74         63.40   o 
  -5     1    13        724.31        791.53        131.47   o 
   5     2    10          2.40         12.67         16.91   o 
   5     3     9         69.34          8.75         28.24   o 
  -5     4    10        153.81        159.08         31.35   o 
   5     5     5         62.67         60.38         51.84   o 
  -6     1     7        553.19        590.95         48.40   o 
  -6     2     6         40.24         83.11         39.65   o 
   6     2     3         38.99         49.88         18.13   o 
  -6     3     3         13.20         40.64         18.89   o 
  -6     3     2         24.79         57.95         17.18   o 
  -6     3     1        182.78        192.17         25.68   o 
   6     3     0        714.64        974.21        133.61   o 
   1     3    18        139.05        109.56         27.47   o 
   1     7    13         22.85         19.12         23.50   o 
  -2     3    18          9.23         22.38         41.61   o 
   2     3    17          9.22         47.88         27.87   o 
  -2     5    16        574.73        692.45         92.68   o 
   2     5    15         70.90         85.71         22.88   o 
   3     2    16          9.15         34.06         31.36   o 
  -3     3    17         57.87         71.72         22.19   o 
  -3     4    16         80.09         63.11         19.81   o 
  -3     6    13          5.62         40.87         26.11   o 
  -4     1    16        463.12        440.62         63.99   o 
  -4     3    15         69.14         75.89         21.17   o 
   4     3    13          7.60         52.55         42.48   o 
  -4     4    14          0.36         21.55         26.82   o 
   4     4    12         78.01         91.42         35.12   o 
   5     0    11         28.13         43.92         29.28   o 
  -5     3    12         36.61         35.72         28.12   o 
   5     4     8        125.50         54.98         44.49   o 
  -5     5     8         66.13         63.65         25.85   o 
  -6     1     8         39.84         35.29         24.32   o 
   6     1     5        230.43        242.75         26.19   o 
  -6     2     7        768.86        726.27         51.17   o 
   6     2     4        110.45        100.07         18.59   o 
  -6     3     5         52.86         62.09         32.01   o 
  -6     3     4        138.08        134.76         32.69   o 
   6     3     1          1.32         12.01         26.43   o 
   6     3     2         10.85         31.44         24.60   o 
   0     4    18         54.99         74.69         35.55   o 
   0     5    17        985.94        947.03        100.38   o 
  -1     4    18          0.75         38.40         47.47   o 
  -1     5    17         16.04         49.93         40.48   o 
   1     6    15         12.33         59.90         45.06   o 
  -3     5    15         39.77         78.72         28.57   o 
   3     6    12         33.15         37.44         21.97   o 
  -4     2    16        112.65        105.66         38.82   o 
   4     2    14         95.72         34.44         27.42   o 
   5     1    11        466.82        319.20         61.48   o 
  -5     2    13        985.00       1047.00        101.43   o 
   5     5     6        143.60         74.39         64.23   o 
   6     0     6       1771.17       1967.13         82.08   o 
  -6     3     6          1.24         29.63         24.24   o 
   6     3     3         39.52         83.21         37.04   o 
   0     3    19        109.55        102.02         31.19   o 
   0     7    14        435.62        509.25        109.94   o 
   1     2    19        411.93        565.77        152.08   o 
  -1     3    19        479.76        552.89         80.41   o 
  -1     7    14         10.72         79.00         61.06   o 
  -2     2    19         81.67         59.64         26.63   o 
   2     2    18        788.51        729.55         90.63   o 
  -2     6    15        181.62        215.20         65.81   o 
   2     6    14        149.57        184.67         29.84   o 
  -2     7    13          8.47         40.29         29.69   o 
   2     7    12        405.77        385.46         50.95   o 
   3     3    16          1.47         20.59         15.34   o 
   3     4    15        311.15        342.27         67.84   o 
  -4     5    13       1078.79       1103.24         65.47   o 
   4     5    11         66.73         27.39         25.92   o 
  -4     6    11         66.66         84.50         25.75   o 
   4     6     9        674.41        488.79        128.72   o 
  -5     1    14        916.40        834.29        133.87   o 
   5     2    11        555.17        519.24         91.21   o 
   5     3    10          0.87         29.92         49.49   o 
  -5     4    11        379.41        399.53         47.09   o 
  -5     5     9          2.70         22.14         41.99   o 
  -6     1     9          3.55         36.00         25.15   o 
   6     1     6        943.59        905.02         50.00   o 
  -6     2     8         37.35        186.67         72.43   o 
   6     2     5         89.57         75.53         21.12   o 
   0     6    16         23.28         50.78         38.36   o 
   1     4    18        657.57        735.33         88.51   o 
   1     5    17        273.03        322.90         58.80   o 
  -1     6    16       1540.44       1624.72        132.49   o 
  -2     4    18        282.30        279.29         41.65   o 
   2     4    17        269.43        331.11         53.62   o 
   3     5    14         33.60         44.60         32.12   o 
  -3     6    14        589.93        612.39         47.60   o 
   4     1    15        286.69        310.41         98.16   o 
  -5     3    13          0.83         17.20         24.27   o 
   5     4     9        232.11        145.40         62.63   o 
   5     5     7          0.01         24.17         55.94   o 
  -6     0    10       1406.67       1555.16        189.36   o 
  -6     2     9         82.53        107.34         55.53   o 
   6     2     6          7.62          2.09         40.31   o 
  -6     3     7          1.96         18.64         34.37   o 
  -6     4     4         10.48         60.48         28.23   o 
  -6     4     3        124.98         87.11         30.56   o 
  -6     4     2         81.19         77.93         48.63   o 
   6     4     1          0.33         34.33         38.51   o 
   0     2    20        150.30        294.33         73.00   o 
  -1     2    20        985.15        928.66        140.96   o 
   1     3    19         56.50         67.88         25.58   o 
   1     7    14         16.06         49.42         37.50   o 
  -2     3    19        463.02        495.01         56.64   o 
   2     3    18          6.13         14.12         35.64   o 
  -2     5    17        361.77        419.08         65.63   o 
   2     5    16          5.36         23.63         24.21   o 
   3     2    17        243.82        157.96         56.86   o 
  -3     4    17         26.83         53.36         28.26   o 
  -3     7    12         65.41         63.89         31.60   o 
  -4     1    17        108.09        112.84         34.15   o 
  -4     3    16          2.66         27.75         43.45   o 
   4     3    14        112.32         65.38         23.95   o 
  -4     4    15        117.76        100.88         29.47   o 
   4     4    13        160.64         85.50         34.64   o 
   5     1    12        249.05        164.29         50.12   o 
  -5     2    14         46.98         49.79         22.06   o 
  -5     4    12        491.08        489.16         60.15   o 
  -5     5    10         49.96         61.39         25.66   o 
  -6     1    10         64.01         91.24         30.60   o 
   6     1     7        573.15        580.87         38.48   o 
  -6     3     8        599.96        712.29         91.20   o 
   6     3     5          2.32          5.68         33.93   o 
  -6     4     5        164.48        169.78         37.22   o 
   6     4     2          4.04         38.98         49.35   o 
   1     6    16        333.19        336.77         65.41   o 
  -2     7    14        155.40        195.03         66.22   o 
   2     7    13         81.48         95.71         28.50   o 
  -3     3    18         90.71         94.00         25.07   o 
  -3     5    16        722.15        743.59         78.85   o 
   3     6    13        218.36        216.01         56.79   o 
  -4     2    17        244.53        239.99         50.63   o 
   4     2    15        882.44        728.13         96.79   o 
  -4     5    14        123.76        135.51         25.97   o 
   4     5    12         12.53         43.77         26.69   o 
  -4     6    12        146.12        187.61         37.53   o 
   4     6    10          0.15         27.83         41.68   o 
   5     3    11          0.01         17.71         33.35   o 
   5     5     8        174.27         86.91         66.07   o 
  -6     4     6        197.93        266.78         49.15   o 
   6     4     3        379.45        367.77         62.13   o 
   0     4    19        111.68        100.39         36.03   o 
   0     5    18         42.14         70.97         35.46   o 
   0     7    15         10.94         26.85         38.28   o 
  -1     4    19        316.38        378.84         66.07   o 
  -1     5    18          0.04         24.31         35.90   o 
  -1     7    15        303.92        392.72         69.86   o 
  -2     6    16        119.11        199.47         48.42   o 
   2     6    15        570.91        633.47         56.45   o 
   3     4    16        117.72        104.92         34.88   o 
  -5     1    15         84.56         89.22         47.34   o 
   5     2    12          1.62          6.30         37.78   o 
   5     4    10         64.31         38.97         34.99   o 
  -5     5    11          0.33         38.60         23.18   o 
   6     0     8          1.32         26.11         25.71   o 
  -6     1    11        319.90        290.89         87.34   o 
   6     1     8          1.12          6.98         18.82   o 
  -6     2    10         11.16         50.71         51.13   o 
   6     2     7         77.08        122.83         57.90   o 
  -6     3     9         19.39         48.77         56.20   o 
   6     3     6          9.44         11.21         32.72   o 
   0     3    20          8.22          9.48         30.19   o 
   0     6    17         41.60         51.31         42.87   o 
  -1     3    20        138.82        157.37         46.02   o 
  -1     6    17         77.82         51.23         34.12   o 
  -2     2    20        210.60        156.61         37.77   o 
   2     2    19         85.11        105.81         38.81   o 
  -3     2    19       1108.17       1096.86        104.51   o 
   3     3    17        284.87        205.83         33.69   o 
   3     5    15         58.30         51.79         24.97   o 
  -3     6    15        227.91        209.05         41.30   o 
  -3     7    13        281.66        354.63         85.66   o 
  -5     3    14        165.93        132.76         46.81   o 
  -5     4    13          0.98         47.07         31.86   o 
  -6     4     7          0.53         16.09         30.81   o 
   6     4     4         12.41         36.15         40.32   o 
   1     4    19         36.10         53.27         34.19   o 
   1     5    18        665.84        646.25         84.66   o 
   1     7    15         91.54         79.09         35.18   o 
  -2     4    19        133.75        158.24         47.18   o 
   2     4    18        222.95        248.35         35.81   o 
  -2     5    18        151.17        111.89         39.50   o 
   2     5    17        241.39        266.96         38.70   o 
   4     1    16         29.65         45.47         57.17   o 
  -4     3    17        184.29        139.95         30.00   o 
   4     3    15         35.14         46.03         25.06   o 
  -4     4    16        433.84        466.31         57.62   o 
   4     4    14          8.89         33.33         45.07   o 
  -4     6    13        677.21        656.48         59.84   o 
   4     6    11        722.04        503.09        127.89   o 
   5     1    13        141.91         65.72         30.58   o 
  -5     2    15         10.25         36.70         49.73   o 
   5     3    12         13.79         29.08         35.08   o 
   5     5     9         34.34         52.06         49.17   o 
  -6     2    11         43.84         60.24         31.45   o 
   6     2     8          8.87         51.25         65.78   o 
  -6     3    10         26.45        159.86         70.51   o 
   6     3     7          7.32         25.78         42.35   o 
  -6     4     8          0.09         49.86         38.80   o 
   6     4     5        437.73        468.89        108.73   o 
   2     3    19         29.58         37.43         20.79   o 
  -2     7    15        312.35        207.42         64.87   o 
   2     7    14        218.12        315.40         41.19   o 
   3     2    18          7.00         13.53         24.49   o 
  -3     4    18         14.90         31.44         50.74   o 
  -3     5    17        439.93        491.49         58.71   o 
   3     6    14         16.59         32.10         32.09   o 
   3     7    12        713.59        603.26         85.03   o 
  -4     5    15        393.07        407.59         54.30   o 
   4     5    13        123.84         85.21         43.58   o 
   5     2    13         21.36         52.06         30.33   o 
   5     4    11          0.71         49.07         51.75   o 
  -5     5    12         99.77        136.96         30.03   o 
  -6     0    12        682.84        647.38        125.89   o 
  -6     1    12       1812.73       1861.13        205.72   o 
   6     1     9         13.62         43.49         26.71   o 
   0     7    16        270.05        305.24         61.60   o 
   1     3    20        107.82         93.69         28.03   o 
   1     6    17          4.00         33.51         40.60   o 
  -1     7    16          0.29         39.98         41.96   o 
  -2     3    20         22.32          9.34         30.85   o 
  -2     6    17        366.47        393.88         71.15   o 
   2     6    16        146.04        172.00         36.23   o 
  -3     3    19        754.36        794.57         74.97   o 
  -3     7    14        153.51         99.69         66.19   o 
  -4     2    18        342.72        352.83         84.39   o 
   4     2    16         77.06         93.82         32.76   o 
  -5     1    16         88.67        105.95         58.25   o 
  -5     3    15         59.27         56.90         43.91   o 
  -5     6    10         68.07         82.46         36.99   o 
  -6     4     9          4.71         61.63         38.55   o 
   6     4     6        235.34         98.75         91.56   o 
  -6     5     6         24.86        132.35         68.71   o 
  -7     0     3        177.19        181.53         44.63   o 
  -7     0     1          9.08         58.73         34.73   o 
   0     4    20         84.84        321.94         94.57   o 
   0     5    19        454.88        555.61         79.69   o 
  -1     4    20          1.55         15.41         39.38   o 
  -1     5    19        157.16        150.13         44.38   o 
   3     4    17         55.57         69.43         22.19   o 
   3     5    16        376.90        440.84         95.43   o 
  -3     6    16        182.95        186.61         45.25   o 
  -4     6    14         45.15         64.69         27.47   o 
   4     6    12         40.84         46.16         34.16   o 
  -5     2    16         99.10         85.37         55.27   o 
  -5     4    14        149.35        131.66         38.06   o 
   5     5    10        412.07        219.33        106.54   o 
   5     6     8         52.22         28.42         43.00   o 
   6     0    10          0.39         17.46         44.40   o 
  -6     2    12         22.98          2.43         29.12   o 
   6     2     9        205.42        112.61         92.23   o 
   6     3     8        118.75         41.47         53.94   o 
   7     0     1         63.01         35.58         28.85   o 
  -7     1     4        393.66        439.91         38.21   o 
  -7     1     3        110.70         88.23         18.83   o 
  -7     1     2         26.16         58.84         26.17   o 
  -7     1     1         17.08         76.03         29.34   o 
   7     1     0        313.96        378.13         34.52   o 
   0     6    18        265.02        329.75         66.11   o 
  -1     6    18        180.03        176.39         49.26   o 
   1     7    16          0.77          5.40         32.56   o 
   2     2    20         21.67         62.20         50.94   o 
  -3     2    20        734.25        727.87        142.21   o 
   3     3    18         52.77         93.83         31.61   o 
   3     7    13         24.88         18.29         26.27   o 
   4     3    16        246.78        189.59         43.36   o 
  -4     4    17         10.59         44.77         40.71   o 
   4     4    15         14.00         47.55         28.25   o 
   5     1    14        142.67         79.07         32.90   o 
   5     3    13          2.66         37.43         35.12   o 
   5     4    12          0.17         97.95         60.20   o 
  -5     5    13        125.94         81.93         29.21   o 
  -6     1    13        256.85        212.29         67.92   o 
   6     1    10         75.24         49.11         38.88   o 
  -6     4    10        118.85        139.15         44.04   o 
   6     4     7        159.36         69.96         81.34   o 
  -6     5     7          0.59         48.83         39.62   o 
  -7     0     5        201.20        155.37         28.27   o 
  -7     1     5         28.39         35.13         20.74   o 
   7     1     1          0.33         34.76         25.85   o 
  -7     2     2          7.66         38.43         29.06   o 
  -7     2     1         16.46         63.91         26.76   o 
   0     3    21        209.38        202.88         39.42   o 
  -1     3    21        737.76        734.29         90.48   o 
   1     5    19         74.18         72.97         28.11   o 
  -2     5    19          0.13         30.29         41.69   o 
   2     5    18          2.75         83.81         48.74   o 
  -2     7    16         84.43         21.83         23.71   o 
   2     7    15         74.23         37.85         25.81   o 
   3     6    15         47.51         93.67         33.49   o 
  -4     3    18         98.16         89.85         28.41   o 
  -4     5    16        111.23        135.17         30.81   o 
   4     5    14        182.88        123.11         54.81   o 
   5     2    14         14.38         15.79         43.97   o 
  -5     6    11         57.50         68.84         37.71   o 
  -6     5     8        293.61        309.42         53.19   o 
   6     5     5         22.23         29.39         56.53   o 
   7     0     3        383.14        370.52         55.90   o 
  -7     1     6         92.54        115.00         28.43   o 
   7     1     2         66.56         55.69         15.56   o 
  -7     2     4        460.91        431.97         42.44   o 
  -7     2     3        145.09        127.81         24.41   o 
   7     2     0         51.73         62.64         17.10   o 
   7     2     1        320.97        314.96         40.62   o 
   1     4    20         11.12         44.65         50.46   o 
  -2     4    20        631.83        649.96         85.88   o 
   2     4    19        398.53        533.64         78.26   o 
  -3     4    19         85.17         91.79         30.12   o 
  -3     5    18        284.11        250.16         48.15   o 
  -3     7    15        116.75        145.80         65.85   o 
   4     2    17        114.78         92.83         48.27   o 
  -5     1    17         40.12         56.82         42.97   o 
  -5     3    16         40.26         78.69         40.43   o 
  -5     4    15          2.80         15.11         32.53   o 
   5     5    11          0.03         60.52         61.55   o 
   5     6     9         51.27         19.53         41.20   o 
  -6     2    13         60.92         60.81         60.10   o 
   6     2    10          1.39          6.59         33.22   o 
   6     3     9          3.42         58.84         68.47   o 
  -7     0     7        129.86        131.99         79.51   o 
   7     1     3         38.06         68.86         20.69   o 
  -7     2     5         48.93         35.08         25.15   o 
   7     2     2          4.07         15.90         15.47   o 
   0     7    17        620.99        791.68        101.75   o 
   1     6    18        348.01        328.60         65.97   o 
  -1     7    17        523.74        655.71         93.13   o 
  -2     3    21         81.14         78.85         34.46   o 
   2     3    20         38.48         93.19         39.65   o 
  -2     6    18          0.29         64.69         35.56   o 
   2     6    17        341.30        403.78         70.45   o 
   3     2    19         58.31         28.91         55.94   o 
  -3     3    20         47.63         66.90         35.71   o 
  -3     6    17         60.28         78.12         27.77   o 
  -4     2    19        162.16        115.43         52.12   o 
  -4     6    15       1230.66       1117.11         93.74   o 
   4     6    13        115.54         98.55         36.81   o 
  -4     7    13        118.75         73.32         26.79   o 
  -6     4    11         93.09         60.77         31.99   o 
   6     4     8         74.51         20.17         52.08   o 
  -6     5     9        373.15        425.15         64.28   o 
   6     5     6        200.97        141.56         84.85   o 
  -7     1     7          0.22         75.77         43.84   o 
   7     1     4          0.70         23.11         18.92   o 
  -7     2     6          9.92         79.79         42.54   o 
  -7     3     2        169.72        176.02         27.32   o 
  -7     3     1        630.88        740.00         55.40   o 
   0     5    20        792.01        818.39         98.43   o 
   1     3    21        207.71        257.74         46.57   o 
  -1     5    20        238.76        243.12         57.82   o 
   3     4    18          0.07         41.96         26.31   o 
   3     5    17         30.89        461.72        445.98   o 
   3     7    14         31.71         55.05         34.01   o 
   5     1    15        109.36         42.98         65.19   o 
  -5     2    17        345.76        348.13         88.49   o 
   5     3    14          4.79         29.82         38.76   o 
   5     4    13         12.90         54.95         37.74   o 
  -5     5    14        742.99        669.50         87.11   o 
  -5     6    12        196.70        206.65         44.55   o 
  -6     1    14        397.23        480.93        120.44   o 
   6     1    11          6.11         60.64         36.37   o 
  -7     1     8         63.09        100.95         41.87   o 
  -7     2     7        194.40        180.47         79.97   o 
   7     2     3         28.24         70.60         27.56   o 
  -7     3     4        111.10        279.56         69.71   o 
  -7     3     3         35.44         52.99         31.98   o 
   7     3     0          4.36         63.65         30.02   o 
   7     3     1          1.56         33.56         52.22   o 
   0     4    21          5.93         46.21         37.11   o 
   0     6    19        154.15        131.22         43.63   o 
  -1     4    21        128.57        191.86         51.16   o 
  -1     6    19          0.72         55.86         65.53   o 
   1     7    17        200.95        316.33         63.26   o 
   4     3    17          7.82         36.92         34.37   o 
  -4     4    18        333.90        368.74         64.70   o 
   4     4    16         49.19         59.31         37.38   o 
  -4     5    17         91.31        109.15         43.95   o 
   4     5    15         65.38         54.58         39.12   o 
   5     6    10        174.93        176.41         98.07   o 
  -6     2    14        267.91        245.78        113.77   o 
   6     2    11         93.23         38.95         66.40   o 
  -6     3    13          6.58         46.01         34.89   o 
   6     3    10        256.52        117.01         92.83   o 
   7     0     5        563.88        683.97         79.24   o 
   7     1     5        175.74        195.33         28.82   o 
   7     2     4          2.28         42.16         26.55   o 
  -7     3     5          0.50         53.61         34.17   o 
   7     3     2         73.35         43.17         35.81   o 
   2     7    16        169.84        194.28         53.09   o 
   3     3    19         27.54         70.29         32.74   o 
   3     6    16         17.48         48.76         26.69   o 
  -4     3    19         20.37         31.14         42.27   o 
   5     2    15          0.04         39.68         23.62   o 
   5     5    12        200.93        123.57         52.28   o 
  -6     4    12         44.30         74.73         46.85   o 
   6     4     9         42.25        156.89         87.28   o 
  -6     5    10          0.80         29.98         51.34   o 
   6     5     7         29.72         21.43         56.03   o 
  -7     0     9         53.20         25.09         43.42   o 
  -7     1     9        491.74        517.11         68.39   o 
  -7     2     8         56.08         63.07         56.09   o 
  -7     3     6        334.68        393.48         71.22   o 
   0     3    22        156.30        229.38         43.00   o 
   0     8    16         51.22         69.63         68.05   o 
  -1     3    22          1.42         45.47         34.78   o 
   1     5    20         18.74         15.29         35.64   o 
  -2     4    21          0.80          7.67         40.21   o 
   2     4    20         40.17         59.50         47.96   o 
  -2     5    20        126.57         91.55         37.64   o 
   2     5    19        245.61        254.11         57.36   o 
  -3     4    20         99.26        125.37         40.62   o 
  -3     5    19        229.12        280.82         80.52   o 
  -3     7    16         20.20         31.27         38.56   o 
  -4     6    16        123.70        134.78         46.80   o 
   4     6    14          0.48         37.71         40.00   o 
  -4     7    14        120.56        157.51         40.26   o 
   4     7    12        409.93        282.60         91.00   o 
  -5     3    17        210.30        202.08         45.72   o 
  -5     4    16          1.57         51.00         50.38   o 
  -5     6    13        134.34        153.44         43.13   o 
   6     0    12         66.48         53.98         63.43   o 
  -6     1    15         66.85         68.56         59.42   o 
   6     1    12        313.28        157.22         56.90   o 
   7     1     6        157.11        149.85         25.88   o 
   7     2     5         60.89        185.65         78.74   o 
  -7     3     7          8.18         64.10         53.82   o 
   7     3     3          8.13         51.93         36.50   o 
   0     7    18        109.26        104.33         47.05   o 
   1     4    21        341.60        430.91         75.45   o 
   1     6    19         39.45         65.87         60.30   o 
  -1     7    18         77.59        138.54         56.94   o 
  -2     6    19         43.97         82.62         54.29   o 
   2     6    18          7.99         37.76         29.95   o 
  -3     6    18          0.08         41.78         36.60   o 
  -4     2    20        105.44        216.26         79.66   o 
   4     2    18          1.79        111.57         60.16   o 
  -5     5    15        173.79        158.61         49.21   o 
  -6     3    14          1.13         27.00         58.75   o 
   6     3    11          2.81         35.54         45.04   o 
  -6     5    11        385.17        329.74         55.11   o 
   6     5     8        118.29         28.48         71.17   o 
   7     3     4         19.82         76.27         49.72   o 
  -7     4     4         20.02         34.69         35.09   o 
  -7     4     3          2.37         40.31         38.30   o 
  -7     4     2          2.53         23.36         25.01   o 
  -7     2     9         17.19        594.26        150.98   o 
   1     8    16          4.30         44.25         26.52   o 
  -2     3    22         28.39         26.86         40.30   o 
   2     3    21          4.26         27.01         52.78   o 
  -3     3    21         10.19        115.37         67.84   o 
   3     7    15          4.80         33.92         56.98   o 
  -5     2    18        227.68        305.49         89.07   o 
   5     3    15        108.36        156.14         81.57   o 
   5     4    14        108.55         83.94         43.57   o 
   5     6    11        364.18        160.14        109.82   o 
  -6     2    15        113.56        144.96         79.20   o 
  -6     4    13         30.77         84.12         72.58   o 
   6     4    10          1.31         60.04         59.56   o 
   7     0     7        863.77        866.95         87.28   o 
  -7     1    10         78.32        123.52         47.13   o 
   7     2     6          4.25         38.49         53.60   o 
  -7     3     8         35.38         29.43         46.85   o 
  -7     4     5         19.99         19.94         28.20   o 
   7     4     1         64.15         61.98         30.79   o 
   0     5    21        282.87        350.60         71.02   o 
   1     3    22         64.62         49.96         39.76   o 
  -1     5    21        151.75        176.65         45.89   o 
   1     7    18        119.67        215.92         53.34   o 
  -2     8    16        370.69        157.86         98.12   o 
   3     4    19         34.65         55.93         25.89   o 
   3     5    18        835.23        798.13         66.69   o 
  -4     4    19         20.96         57.62         42.04   o 
   4     4    17         49.33          5.86         34.12   o 
  -4     5    18         89.06        102.98         41.90   o 
   4     5    16         70.65         61.67         63.35   o 
   5     5    13          1.27         44.23         39.60   o 
   7     1     7          0.81         24.07         42.74   o 
   7     3     5          3.24         50.44         33.71   o 
  -7     4     6         71.05        121.00         43.91   o 
   7     4     2         63.39         46.48         44.70   o 
   0     4    22        327.25        355.53         66.21   o 
   0     6    20         35.55         21.88         51.91   o 
  -1     4    22         25.57         48.78         31.10   o 
  -1     6    20        128.72        158.01         48.78   o 
  -2     7    18          1.21          7.56         30.35   o 
   2     7    17          0.64         96.29         43.18   o 
   3     6    17          5.17        100.00         51.08   o 
  -3     7    17        185.30        160.27         76.81   o 
  -4     3    20         36.80        113.48         64.45   o 
   4     3    18         52.51         38.83         41.93   o 
  -4     7    15          2.75         31.62         48.94   o 
   4     7    13        292.44        210.57         83.32   o 
   5     2    16         59.91         37.12         29.07   o 
  -5     4    17        480.92        470.75         74.90   o 
  -5     6    14         81.37         67.10         44.76   o 
  -6     5    12         82.25        100.12         41.25   o 
  -7     0    11        224.59        221.23         79.72   o 
  -7     3     9         98.23        201.08         88.46   o 
   7     4     3        232.93        146.47         73.34   o 
   0     8    17         51.13         89.67         54.33   o 
  -1     8    17          7.83         83.01         66.24   o 
   3     3    20         75.76         57.11         54.38   o 
  -4     6    17        101.31         99.89         45.72   o 
   4     6    15         46.23         37.37         30.79   o 
  -5     3    18        274.15        316.54         64.48   o 
  -5     5    16         43.19         61.20         48.40   o 
   5     6    12         49.41         60.44         61.04   o 
  -6     1    16         20.82        132.26         84.21   o 
   6     1    13         15.76         14.67         52.35   o 
  -6     3    15         30.69         70.66         55.70   o 
   6     3    12         35.03          2.15         40.04   o 
   7     2     7         24.84         81.07         54.05   o 
   7     3     6          0.78         69.11         60.22   o 
  -7     4     7        181.82        214.05         55.22   o 
   0     7    19         62.95        108.77         46.23   o 
   1     5    21         71.27         72.71         34.15   o 
  -1     7    19         59.46          9.68         42.59   o 
  -2     5    21         40.75         95.76         60.85   o 
   2     5    20        236.48        202.52         54.89   o 
  -3     4    21         32.48         55.88         40.73   o 
  -3     5    20        151.16        171.62         57.66   o 
   5     4    15        237.77        168.45         72.67   o 
   6     2    13        137.34         75.04         52.52   o 
  -6     4    14         27.66         40.29         51.77   o 
  -6     6    10          6.18         20.61         33.87   o 
   7     1     8          8.29         37.39         58.12   o 
  -7     2    11        246.98        298.70         86.01   o 
   7     4     4        117.50        140.05         74.69   o 
   0     3    23          7.01         79.87         48.75   o 
  -1     3    23        126.35        123.22         62.79   o 
   1     4    22         85.63         86.21         36.13   o 
   1     6    20         63.17        143.55         55.02   o 
   1     8    17         31.55         95.55         43.03   o 
  -2     4    22         68.44         95.85         46.65   o 
   2     4    21         52.76         65.26         33.00   o 
  -2     6    20          7.28         29.08         33.18   o 
   2     6    19         21.78         51.23         43.74   o 
  -3     6    19          1.98         61.47         53.38   o 
   3     7    16          0.36         52.17         26.60   o 
   4     2    19          2.08         16.97         39.29   o 
  -5     2    19        348.90        330.66         94.95   o 
   5     3    16        340.67        214.72         78.53   o 
   5     5    14         32.00         86.07         72.20   o 
  -6     2    16         45.95         48.29         52.72   o 
  -7     1    12        305.15        257.32         83.55   o 
   7     2     8         13.52          6.38         48.77   o 
  -7     3    10         13.84         78.58         67.62   o 
  -7     4     8          4.10         44.10         51.16   o 
   7     4     5          3.52         12.06         32.93   o 
  -2     8    17        663.59        449.75        164.69   o 
   2     8    16         37.71         67.13         55.32   o 
  -3     3    22          7.32         15.75         30.90   o 
   4     4    18         11.94         43.97         54.77   o 
   4     5    17        114.96         78.73         37.72   o 
  -4     7    16          1.15         49.52         54.84   o 
   4     7    14        397.82        234.89         67.82   o 
  -5     6    15        112.68         82.42         49.60   o 
  -6     5    13        150.62        226.77         98.65   o 
   6     5    10          0.03         26.31         62.12   o 
  -6     6    11        369.47        253.04         60.94   o 
   6     6     8         11.37          4.58         55.46   o 
   7     0     9         66.02         79.64         37.89   o 
   7     3     7        275.66         85.23         87.15   o 
   1     7    19         26.76         17.79         38.87   o 
  -2     3    23         13.54         90.18         67.08   o 
   2     3    22        184.11        146.97         58.83   o 
  -2     7    19        135.91        132.20         47.53   o 
   2     7    18        359.82        444.68         79.03   o 
   3     4    20         76.46        120.87         62.79   o 
   3     5    19        221.78        221.47         77.63   o 
  -4     4    20         42.43         35.35         31.21   o 
  -4     5    19         32.29         26.36         50.54   o 
  -5     4    18         93.15         99.07         38.63   o 
   6     1    14         71.83         25.96         36.00   o 
   7     1     9         13.72         37.43         45.02   o 
  -7     2    12          1.93         48.42         71.39   o 
  -7     3    11          3.90         44.20         59.72   o 
  -7     4     9        274.74        289.62         68.01   o 
  -7     5     6          7.96         47.90         58.01   o 
   0     5    22         69.92         97.35         40.50   o 
   0     6    21        292.25        328.71         67.23   o 
   0     8    18        101.21        139.38         52.89   o 
   1     3    23        155.36         52.46         61.75   o 
  -1     5    22        274.80        276.03         63.78   o 
  -1     6    21          1.43         34.40         46.95   o 
  -1     8    18         47.28        100.82         57.82   o 
   3     6    18          9.05         13.23         48.72   o 
  -3     7    18          5.73         30.36         44.28   o 
   4     3    19          9.57         27.31         34.34   o 
  -4     6    18          1.18         28.62         31.21   o 
   4     6    16          1.37          5.45         43.99   o 
   5     2    17         60.62         89.67         55.12   o 
  -5     3    19         21.13         13.15         44.07   o 
  -5     5    17        127.46         75.43         42.40   o 
   5     6    13        752.13        540.61        155.73   o 
  -6     3    16         89.45         94.28         59.50   o 
   6     3    13        144.42         87.42         90.93   o 
  -6     4    15          0.00         30.36         44.81   o 
   6     4    12         31.02         39.25         52.63   o 
  -7     0    13         25.17         34.03         43.75   o 
   7     4     6          3.88         14.20         38.83   o 
  -7     5     7         23.50        109.07         84.24   o 
   0     4    23         56.24         86.22         42.01   o 
  -1     4    23         35.22         60.23         51.88   o 
   3     3    21         75.89          3.11         29.58   o 
  -6     2    17        313.92        425.51        110.00   o 
   6     2    14         57.40         23.45         75.17   o 
   6     5    11         45.62         44.79         71.22   o 
  -6     6    12          6.23         46.95         57.58   o 
   6     6     9         33.94          0.11         63.22   o 
  -7     1    13         45.22        113.94         54.49   o 
   7     2     9        264.12         81.03         95.39   o 
   7     3     8          0.19          6.17         56.27   o 
  -7     4    10        182.48        170.60         78.31   o 
   0     7    20        114.82        120.67         47.05   o 
  -1     7    20         28.09         55.01         46.50   o 
  -3     5    21          8.15         34.97         53.72   o 
   3     7    17         31.74         20.31         35.07   o 
   5     4    16         59.89         61.22         49.35   o 
   5     5    15          1.63         47.60         29.55   o 
  -5     6    16         13.63         12.13         42.08   o 
  -5     7    14         30.44         26.22         39.35   o 
  -6     5    14         38.87         58.03         62.91   o 
  -7     3    12        259.83        305.06        103.57   o 
   7     4     7          2.36         10.53         35.36   o 
  -7     5     8         25.44         70.54         44.44   o 
  -8     0     2        120.10        127.99         44.11   o 
   1     5    22        185.11        135.70         48.32   o 
   1     8    18        244.26        246.95         64.28   o 
  -2     5    22         60.19         79.01         69.16   o 
   2     5    21          0.91        103.64         63.15   o 
  -2     6    21        357.04        330.34         72.13   o 
  -2     8    18         79.75        128.23         84.50   o 
   2     8    17         19.86         82.54         54.73   o 
  -3     4    22        278.62        334.52         73.24   o 
  -3     6    20         83.70        106.91         45.14   o 
  -4     7    17        165.00        133.52         71.01   o 
   4     7    15         37.34         49.34         51.82   o 
  -7     2    13         55.87         76.73         62.51   o 
   7     5     5          0.60        122.40        104.04   o 
  -8     0     4        107.29        109.55         61.68   o 
   8     0     0         26.97         79.41         60.45   o 
  -8     1     4         93.25        118.00         35.72   o 
  -8     1     3          0.18         54.57         29.24   o 
  -8     1     2        267.99        314.93         43.14   o 
  -8     1     1         20.43         39.65         22.27   o 
   8     1     0        106.14         62.98         21.75   o 
   1     6    21         13.71         20.64         30.96   o 
  -2     4    23         38.82         42.02         30.54   o 
   2     4    22         12.27         60.20         56.95   o 
  -3     8    17         75.80        435.17        275.82   o 
  -4     5    20        193.16        114.33         44.34   o 
   4     5    18          0.28         53.19         37.36   o 
   5     6    14          0.29         19.40         36.88   o 
   6     1    15         50.11         48.30         71.29   o 
   6     3    14        238.64        185.06        101.43   o 
  -6     4    16        150.90        110.63         73.06   o 
   6     4    13          9.01         49.78         65.86   o 
  -7     1    14         63.40         73.69         54.09   o 
   7     2    10         30.43          0.70         32.37   o 
   7     3     9         14.98         87.27         84.39   o 
  -7     4    11          1.26         59.66         53.85   o 
  -7     5     9         26.71         75.08         48.83   o 
  -8     1     5          0.83        105.57         69.41   o 
   8     1     1         31.76         94.80         40.27   o 
   1     4    23          6.70         20.95         50.30   o 
  -2     7    20        106.39        122.60         60.03   o 
   2     7    19        336.19        282.89         63.11   o 
   3     5    20        864.21        809.72        189.01   o 
  -3     7    19        137.68        201.53         60.23   o 
  -4     4    21          2.27         52.68         30.99   o 
   4     4    19         50.93         53.37         33.93   o 
   5     2    18         55.43         38.81         46.83   o 
  -5     4    19         45.66         16.37         47.17   o 
  -5     5    18         69.56         58.40         47.50   o 
  -6     3    17          3.96         54.56         60.17   o 
  -6     6    13        951.17        947.92        176.13   o 
   6     6    10        116.57         42.80         62.61   o 
   7     4     8         17.72         80.71         74.96   o 
  -8     0     6         70.42         21.87         37.07   o 
   8     0     2         15.80         43.47         54.59   o 
  -8     1     6          6.30         71.21         31.01   o 
   8     1     2         10.87        100.05         70.63   o 
  -8     2     4         39.44         58.15         40.67   o 
  -8     2     3         50.72         61.18         27.90   o 
  -8     2     2          6.79         56.69         42.36   o 
  -8     2     1         98.33        127.12         30.44   o 
   8     2     0         64.33        125.76         32.84   o 
   0     8    19        515.85        589.78         93.60   o 
   1     7    20         97.16        134.63         50.25   o 
  -1     8    19         23.90         24.05         25.09   o 
   3     4    21        109.83        223.62         84.70   o 
   3     6    19          6.86          8.75         39.30   o 
  -4     6    19         89.70         62.12         34.01   o 
   4     6    17         80.79        123.90         52.22   o 
  -5     3    20          2.81         19.81         37.06   o 
  -5     7    15         62.10        102.63         47.07   o 
  -6     2    18         43.30        151.52         89.54   o 
   6     2    15        233.10        177.33         60.38   o 
  -6     5    15          3.42         67.87         55.38   o 
   6     5    12         25.29         76.42         84.10   o 
   7     0    11         26.72         12.59         55.77   o 
   7     1    11         93.49         74.40         87.46   o 
  -7     2    14          3.73         59.62         56.17   o 
  -7     3    13          8.79         16.26         51.50   o 
  -8     2     5         96.62         91.30         42.71   o 
   8     2     1         21.99         62.79         28.14   o 
   7     5     6        332.87         76.76         92.51   o 
   0     5    23         34.24         44.18         44.94   o 
   0     6    22          0.85         32.34         34.07   o 
  -1     6    22         37.11         53.58         45.45   o 
  -4     3    22         13.39          1.78         31.64   o 
   4     3    20         31.34          9.28         37.30   o 
   5     4    17        200.39        167.61         71.62   o 
  -5     6    17          4.26         31.56         41.65   o 
  -7     4    12         46.36        128.79         86.13   o 
  -7     5    10        190.95        351.92        106.67   o 
  -8     1     7          0.83         39.75         30.23   o 
   8     1     3          0.68         71.16         61.28   o 
   8     2     2          3.33         57.87         44.65   o 
   3     7    18         50.57         93.67         81.96   o 
   5     5    16          9.43         44.42         70.96   o 
   7     2    11          1.10        148.81        102.91   o 
   7     3    10        157.63         82.59         88.04   o 
   7     5     7          7.22          9.37         66.36   o 
  -8     0     8        328.09        497.86        126.01   o 
   8     0     4         95.38        157.21         52.95   o 
   8     1     4        105.69        122.72         38.20   o 
  -8     3     3          7.85         47.79         40.06   o 
  -8     3     2          5.09        134.18         55.75   o 
  -8     3     1          0.79         32.26         29.49   o 
   0     4    24          0.64         38.39         56.09   o 
   0     7    21         30.23         18.00         41.10   o 
  -1     4    24        216.59        182.64         59.50   o 
  -1     7    21         54.64         44.63         51.59   o 
   1     8    19        153.90        146.12         53.65   o 
  -2     8    19          2.33         26.75         52.05   o 
   2     8    18          0.99         56.16         52.25   o 
  -3     6    21         97.10        123.96         49.68   o 
  -4     7    18         18.62         50.37         54.51   o 
   4     7    16         23.61         64.49         55.61   o 
   5     3    18         85.19         42.44         39.68   o 
  -6     4    17         15.04          4.33         53.98   o 
   6     4    14        198.95         84.23         93.89   o 
  -6     6    14         10.85          4.19         45.80   o 
   6     6    11        202.53        174.02        116.02   o 
  -7     1    15         16.19         46.82         51.87   o 
   7     4     9         59.68        107.19         82.42   o 
  -8     1     8        123.32        102.13         34.31   o 
  -8     2     7         47.88        121.98         70.70   o 
   8     2     3         59.98         89.45         37.31   o 
  -8     3     4         18.65         75.72         44.32   o 
   8     3     0         12.06         74.61         28.75   o 
   8     3     1         73.06         65.63         35.35   o 
  -2     5    23        507.80        625.08        149.73   o 
   2     5    22        183.34        142.78         49.84   o 
  -2     6    22        139.99         79.15         62.77   o 
   2     6    21         55.59         94.18         49.22   o 
  -3     4    23        165.22        189.62         53.84   o 
  -3     8    18        554.31        352.20        121.57   o 
   5     6    15        102.72        110.81         60.33   o 
  -6     3    18        158.76        189.62         84.88   o 
   6     3    15         52.23         87.31         70.43   o 
  -6     5    16        150.45        189.47         78.43   o 
   6     5    13          9.12         48.14         67.96   o 
  -7     3    14        113.39         96.02         59.48   o 
  -7     5    11         11.84          3.52         41.68   o 
  -8     3     5          4.66         66.16         47.87   o 
   1     5    23        150.28        228.24         90.81   o 
   1     6    22         71.41        118.42         74.35   o 
  -2     4    24         72.46         74.29         59.21   o 
  -3     7    20        248.49        208.12        102.51   o 
  -4     5    21        357.63        285.02         98.03   o 
   4     5    19          1.15         30.92         29.61   o 
  -5     4    20        155.52        126.60         72.28   o 
  -5     5    19         17.21         30.88         34.38   o 
  -5     7    16          3.92         95.82         67.17   o 
  -7     2    15        171.68        247.00         97.49   o 
  -7     4    13          0.80          7.19         43.83   o 
  -8     1     9        381.16        406.03         82.36   o 
   8     1     5         20.95         61.77         63.18   o 
  -8     2     8          0.68         58.58         65.46   o 
   8     2     4         14.30        120.38         76.14   o 
  -8     3     6        128.47        273.20         98.39   o 
   8     3     2         90.19        137.43         80.66   o 
   1     7    21        202.08        250.00         79.77   o 
  -1     8    20        247.52        403.97        115.44   o 
  -2     7    21          5.67        110.28         69.55   o 
   2     7    20        103.54         54.78         54.71   o 
   3     5    21         39.39         73.51         42.05   o 
   3     6    20         49.32         84.19         53.71   o 
   3     8    17         93.64        150.19         69.29   o 
  -4     6    20        277.69        198.64         81.77   o 
   4     6    18         31.19         54.09         38.11   o 
  -6     2    19         14.20         71.25         56.79   o 
   6     2    16         88.11         45.53         74.05   o 
   8     0     6         53.25        211.22        203.80   o 
  -8     3     7          3.65        166.03        103.47   o 
   8     3     3         37.36         79.59         68.04   o 
   3     4    22         67.43         24.58         44.70   o 
  -5     6    18        134.53         67.90         61.68   o 
  -6     6    15          0.04        148.03         83.55   o 
   6     6    12          0.16         83.97         93.15   o 
  -7     5    12        259.16        345.53        113.16   o 
  -8     0    10         64.86        116.66         70.99   o 
   8     1     6        429.58        327.03        167.41   o 
   8     2     5          8.30         70.82         35.40   o 
   5     7    14        511.90        175.32        109.89   o 
   4     3    21          4.92         22.11         49.20   o 
   4     7    17         19.57         31.27         38.77   o 
   5     4    18         12.04         65.45         49.23   o 
   8     3     4          0.03         72.31         58.81   o 
   2     8    19         11.69          4.51         33.25   o 
   3     7    19          2.86         48.68         50.65   o 
  -4     7    19         31.84         56.51         50.28   o 
   5     3    19         36.84         87.41         63.42   o 
   5     6    16         14.91         38.59         44.92   o 
  -6     4    18          2.29         62.90         55.46   o 
  -6     5    17         89.14         92.51         62.01   o 
   7     1    13        157.15        108.03         95.84   o 
  -7     4    14          2.21         82.23         85.82   o 
   1     8    20         31.91         14.20         32.85   o 
  -3     5    23         56.17         22.07         37.39   o 
  -3     6    22        343.11        297.63        103.11   o 
  -5     7    17          7.11         13.51         52.80   o 
  -6     3    19          1.26         52.62         64.47   o 
   2     5    23         80.36         86.17         74.72   o 
  -2     6    23          5.43          8.70         32.10   o 
   2     6    22          0.95         66.42         59.66   o 
  -3     4    24         12.21         23.35         49.16   o 
  -5     4    21         11.47         48.94         42.67   o 
  -5     5    20        103.37         30.05         42.74   o 
   3     8    18         33.36         91.45         61.91   o 
  -4     5    22         27.44         19.04         32.00   o 
   4     6    19        244.13        165.78         93.79   o 
  -5     6    19         20.40         84.37         54.58   o 
   5     7    15         12.76          9.67         62.94   o 
   3     6    21          0.30        163.49         65.18   o 
   5     4    19          5.76         60.43         72.37   o 
   5     5    18         58.14         25.27         47.62   o 
   3     7    20          6.04         58.35         69.09   o 
  -4     7    20         17.28          2.88         51.67   o 
   5     6    17         35.66         17.76         59.81   o 
