# Supplementary material for: Charge density studies of multicentre two-electron bonding of an anion radical at non-ambient temperature and pressure
Source: IUCrJ. 2021 Jun 12;8(Pt 4):644–54. doi: 10.1107/S2052252521005273 (PMC8256703; doi:10.1107/S2052252521005273)
Supplement: Supplementary file 16 [file m-08-00644-sup16.hkl]

 
# fcf, LIST 4 option, 
# notice sigma(Iobs) is replaced by sigmaw(Iobs)
# where in the weighting scheme, Weight(hkl) = 1/sigmaw^2 )
# Weight(hkl) =   1/sigma^2
# Input diffraction data were   Ihkl
# Structure was refined vs Ihkl
# written by  MoPro v20.01 

data_1.42GPa
_shelx_title ' written by MoPro v20.01'
_shelx_refln_list_code        4
_shelx_F_calc_maximum      163.65
_exptl_crystal_F_000       700.00
_reflns_d_resolution_high  0.7592

loop_
 _symmetry_equiv_pos_as_xyz
'x, y, z'
'-x+1/2, y+1/2, -z+1/2'
'-x, -y, -z'
'x-1/2, -y-1/2, z-1/2'

_cell_length_a     6.5155
_cell_length_b     9.9444
_cell_length_c    20.2293
_cell_angle_alpha  90.000
_cell_angle_beta   94.662
_cell_angle_gamma  90.000


loop_ 
 _refln_index_h 
 _refln_index_k 
 _refln_index_l 
 _refln_F_squared_calc 
 _refln_F_squared_meas 
 _refln_F_squared_sigma
 _refln_observed_status
   0     0     2       4906.14       4869.61         61.04   o 
   0     0     4       2484.64       2385.96        116.70   o 
   0     0     6       2082.53       1681.18        304.08   o 
   0     1     1       1577.07       1671.90         77.94   o 
   0     1     2        360.68        335.02          9.86   o 
   0     1     3       1363.31       1457.60         17.57   o 
   0     1     4         98.87         99.90          5.07   o 
   0     1     5       9275.03       9480.20         82.83   o 
   0     2     2       1448.32       1448.05         76.77   o 
   0     2     3       3025.25       3062.13        115.77   o 
   0     2     4         10.37          5.75          2.84   o 
  -1     0     5       3886.23       3788.20         90.19   o 
  -1     0     3       1535.97       1529.17         38.19   o 
  -1     0     1        524.65        534.54         11.17   o 
   1     0     1        514.05        575.87         10.55   o 
   1     0     3       1465.60       1365.11         34.36   o 
   1     0     5        112.51        110.75         14.07   o 
  -1     1     5       5476.15       5651.20         82.10   o 
  -1     1     4        719.56        734.08         20.65   o 
  -1     1     3        104.71         85.52          7.20   o 
  -1     1     2       1482.55       1524.95         26.44   o 
  -1     1     1       1014.62       1077.76         32.33   o 
   1     1     0       2494.21       2505.31         52.40   o 
   1     1     1       6900.86       7034.97         68.90   o 
   1     1     2          0.06          2.90          3.17   o 
   1     1     3       1367.25       1412.64         24.72   o 
   1     1     4       1155.74       1182.55         34.07   o 
  -1     2     3       1808.44       1787.83         62.94   o 
  -1     2     2       4720.97       4268.26        374.49   o 
   1     2     2       4225.46       4038.75        111.08   o 
   1     2     3       7018.47       6901.88        104.08   o 
   0     1     6         63.42         55.70          4.73   o 
   0     1     7       5116.97       5075.73         64.55   o 
   0     2     5       5762.80       5933.09         59.55   o 
   0     2     6         35.20         27.03          3.73   o 
   0     3     4       1050.02       1029.21         81.42   o 
  -1     0     7       1679.80       1775.08         71.47   o 
  -1     1     7       6896.80       6803.15         59.85   o 
  -1     1     6        399.48        380.27         16.94   o 
   1     1     5       1506.67       1541.19         41.79   o 
   1     1     6       2009.60       1952.89         45.92   o 
  -1     2     6       1901.99       1954.53         37.88   o 
  -1     2     5       3367.92       3330.83         88.45   o 
  -1     2     4       2839.86       2807.44         57.16   o 
   1     2     4        704.83        752.74         35.78   o 
   1     2     5        183.58        225.55         21.35   o 
   1     3     3      11928.72      10964.30        256.02   o 
  -2     0     4       1860.97       1822.79         45.79   o 
  -2     0     2        169.37        175.11         11.15   o 
   2     0     0      27071.82      26363.08        139.53   o 
   2     0     4       9973.84      10292.98         94.25   o 
  -2     1     4         52.48         62.73          5.24   o 
  -2     1     3       1676.01       1689.65         26.11   o 
  -2     1     2         89.59        102.30          6.39   o 
  -2     1     1       1195.30       1115.83         22.00   o 
   2     1     0       6048.64       6067.72         50.52   o 
   2     1     1       5975.22       5938.90         61.23   o 
   2     1     2       3671.10       3688.15         36.31   o 
   2     1     3       3925.03       3905.08         39.12   o 
  -2     2     2          9.84          4.74          6.61   o 
  -2     2     1        118.22        152.04         19.13   o 
   2     2     0          1.01          9.29          7.78   o 
   2     2     1        113.82         99.16         18.45   o 
   0     0     8      26019.49      24311.50        400.86   o 
   0     1     8         60.46         52.84          9.62   o 
   0     2     7       6950.87       6851.41         65.21   o 
   0     3     5       1767.22       1903.20         70.21   o 
   0     3     6        274.47        269.95         26.88   o 
   1     0     7        203.84        166.40         33.21   o 
  -1     1     8          7.98          9.97          3.65   o 
   1     1     7       1443.19       1499.80         42.83   o 
  -1     2     7        566.47        560.71         24.20   o 
   1     2     6       2489.49       2448.61         54.25   o 
  -1     3     5       2168.11       2036.20         54.96   o 
  -1     3     4        644.27        681.60         67.76   o 
   1     3     4        324.14        327.83         27.13   o 
   1     3     5       5205.31       5019.71        105.93   o 
  -2     0     6      16344.35      16119.30        175.94   o 
  -2     1     6       4323.73       4320.31         59.56   o 
  -2     1     5       7789.20       7805.22         79.31   o 
   2     1     4         72.84         85.00          5.98   o 
   2     1     5       1292.11       1324.88         28.89   o 
  -2     2     5        163.11        173.92         13.03   o 
  -2     2     4        147.63        157.75          9.74   o 
  -2     2     3       3630.37       3696.39         74.39   o 
   2     2     2       2161.31       2061.42         46.26   o 
   2     2     3        246.82        258.82         16.93   o 
   2     2     4        960.97        942.58         34.16   o 
   0     1     9        485.49        553.34         29.94   o 
   0     2     8       6019.01       6064.47         62.30   o 
   0     3     7        142.69        150.86         11.04   o 
   1     1     8        465.41        491.67         26.09   o 
  -1     2     8       3241.66       3136.46         59.34   o 
   1     2     7       1490.47       1532.31         40.63   o 
   1     2     8        376.80        343.92         25.02   o 
  -1     3     7       2411.16       2397.88         41.69   o 
  -1     3     6        133.20        118.55         12.46   o 
   1     3     6         44.67         59.64         10.98   o 
   2     0     6         80.00         86.04         19.49   o 
  -2     1     7          8.90         18.34          9.27   o 
   2     1     6        221.86        194.98         14.70   o 
  -2     2     6       4536.33       4476.00         68.76   o 
   2     2     5       1217.52       1162.36         35.31   o 
  -2     3     4        977.84        978.79         42.48   o 
  -2     3     3        641.14        769.35         38.02   o 
   2     3     2       1158.59       1045.19         92.76   o 
   2     3     3         61.69         62.67         19.73   o 
  -3     0     3       1204.52       1011.09         37.75   o 
  -3     0     1        207.41        145.97         13.45   o 
   3     0     1       3051.64       2959.55         48.47   o 
   3     1     0        216.54        200.85         11.35   o 
   3     1     1        726.68        688.14         22.75   o 
  -3     1     2        256.94        196.34         10.84   o 
  -3     1     1         18.08          7.94          8.92   o 
  -1     1     9         18.04          9.68          6.36   o 
   0     1    10       1950.55       1813.01         55.27   o 
   0     4     6       2578.59       2609.25        153.82   o 
   1     0     9       4603.60       4282.72        188.46   o 
  -1     1    10        829.55        734.37         33.52   o 
   1     1     9       3315.30       3431.56         74.27   o 
  -1     3     8        271.30        246.48         13.77   o 
   1     3     7       1412.68       1906.78        127.22   o 
  -1     4     6        669.55        722.78         80.16   o 
  -1     4     5         56.06        196.21         50.01   o 
   1     4     5        941.33        772.78         45.62   o 
  -2     1     8       1884.07       1926.61         50.14   o 
  -2     3     6        857.23        776.02         23.26   o 
  -2     3     5         54.13         27.05         13.14   o 
   2     3     4       1130.79       1117.10         92.30   o 
   2     3     5        445.41        400.87         24.46   o 
  -3     0     5        983.68        855.89         43.57   o 
   3     0     3      11177.07      11458.94        100.19   o 
  -3     1     5        856.94        871.47         23.43   o 
  -3     1     4        604.02        740.13         43.63   o 
  -3     2     3       3476.95       3332.90         47.16   o 
  -3     2     2       1413.03       1266.98         28.81   o 
  -3     2     1        716.95        662.59         30.97   o 
   3     2     0        386.16        371.53         20.29   o 
   3     2     1       1014.48        966.43         29.02   o 
  -1     2     9         73.75          7.69         22.82   o 
   3     1     2        406.90        798.73         82.31   o 
   2     2     6         85.84        342.25         57.51   o 
  -2     2     7        467.16        628.69         39.59   o 
   2     1     7       1228.47       1521.03         48.96   o 
   0     2     9        695.61        926.47         32.28   o 
  -3     1     3        717.06        695.66         32.39   o 
  -2     0     8       1006.38        870.85         57.01   o 
   3     1     3        804.68        709.86         26.47   o 
   0     3     8        425.94        575.18         45.34   o 
   0     2    10       1511.40       1468.45         29.73   o 
   0     3     9        217.61        202.61         17.08   o 
   0     4     7       1048.38       1018.55         51.08   o 
   1     1    10       1840.07       1950.44         50.18   o 
  -1     2    10       4649.33       4680.25         60.12   o 
   1     2     9         45.86         26.08          8.31   o 
  -1     3     9         33.77         29.86          6.44   o 
   1     3     8         20.55          6.76         12.37   o 
  -1     4     7        162.02        138.48         20.59   o 
   1     4     6        844.13        695.01         53.98   o 
   2     0     8        805.37        825.40         62.54   o 
  -2     1     9       1310.07       1215.51         33.15   o 
   2     1     8       1249.11       1283.05         37.70   o 
  -2     2     8       1455.41       1550.57         43.51   o 
   2     2     7         46.03         49.78          8.42   o 
  -2     3     7         67.18         58.17         10.16   o 
   2     3     6       3013.30       2874.66         81.68   o 
   3     0     5         53.99         73.21         12.63   o 
  -3     1     6        249.65        254.13         12.91   o 
   3     1     4        297.94        271.43         12.18   o 
  -3     2     5        640.44        585.84         26.11   o 
  -3     2     4       1045.86        979.17         31.61   o 
   3     2     2         25.83         21.48          9.44   o 
   3     2     3        561.72        576.48         28.67   o 
  -3     3     1       4794.92       4602.24        224.80   o 
   0     1    11        291.76        271.02         24.44   o 
   0     4     8       1115.56       1220.73         39.92   o 
  -1     1    11        629.78        542.10         30.59   o 
   1     2    10       1323.10       1355.93         44.42   o 
   1     3     9       1600.94       1510.41         63.04   o 
  -1     4     8       5584.39       5718.57         79.79   o 
   1     4     7          4.23         13.51         18.41   o 
  -2     0    10       1793.58       1485.58        114.93   o 
  -2     1    10       1294.25       1445.86         58.62   o 
   2     1     9        616.88        581.13         26.26   o 
  -2     2     9         38.27         38.33         11.83   o 
   2     2     8        551.28        640.82         32.93   o 
  -2     3     8       1076.54       1063.56         36.04   o 
   2     3     7        972.44       1069.17         50.52   o 
  -2     4     6        265.53        307.56         31.17   o 
  -2     4     5        208.08        220.29         31.41   o 
   2     4     4          9.67         19.28         15.94   o 
   2     4     5          0.95          5.00         15.93   o 
  -3     0     7       3345.94       3431.48         93.15   o 
  -3     1     7        319.91        345.30         17.99   o 
   3     1     5          9.50         16.14          5.13   o 
   3     1     6        118.45        133.81         10.59   o 
  -3     2     6       2019.11       2034.07         55.33   o 
   3     2     4        587.81        604.48         25.53   o 
   3     2     5        238.15        254.73         16.21   o 
  -3     3     4        661.39        676.59         37.17   o 
  -3     3     3       1391.86       1163.43         59.69   o 
  -3     3     2          2.98         33.00         25.23   o 
   3     3     0        159.15        100.18         37.22   o 
   3     3     1        582.37        542.63         42.17   o 
   3     3     2        788.51        716.15         38.61   o 
   0     1    12          3.36         23.96          9.67   o 
   0     2    11       1205.72       1220.24         41.41   o 
   0     3    10          7.53         19.57          7.31   o 
   0     4     9        231.91        279.67         22.41   o 
   1     1    11          3.48         13.52         13.64   o 
  -1     2    11        165.00        185.42         13.34   o 
  -1     3    10       2838.79       2852.27         87.52   o 
   1     4     8       1890.60       2123.56         97.31   o 
   2     0    10       6197.36       6092.07        255.73   o 
  -2     2    10        434.16        449.32         35.76   o 
   2     2     9       2615.08       2691.90         78.18   o 
  -2     3     9        622.61        637.94         33.12   o 
   2     3     8          0.22          4.55         15.08   o 
  -2     4     7         46.12         70.21         14.03   o 
   2     4     6       1547.72       1784.05         94.48   o 
   3     0     7          0.59         11.47         18.62   o 
  -3     1     8        132.48        107.75          9.71   o 
  -3     2     7          3.96         11.78         11.06   o 
   3     2     6        184.83        220.93         15.86   o 
  -3     3     5       1793.35       1753.69         70.31   o 
   3     3     3       3972.62       4065.63         90.66   o 
   3     3     4         25.41         27.65          8.71   o 
   0     2    12        831.72        739.44         33.48   o 
   0     3    11        250.63        259.98         19.19   o 
   0     5     7       1344.07       1252.68        119.62   o 
  -1     1    12         49.09         55.21         11.96   o 
   1     2    11        540.45        510.67         28.43   o 
   1     3    10          0.12         16.34         17.95   o 
  -1     4     9        259.17        295.68         21.43   o 
   1     4     9         96.69        119.78         23.10   o 
  -1     5     7         21.02          6.49         23.57   o 
  -2     1    11       1318.95       1379.68         48.62   o 
   2     1    10        127.84        131.78         11.66   o 
  -2     4     8        231.75        208.70         21.14   o 
   2     4     7         40.63         63.05         16.34   o 
  -3     0     9        123.92        141.03         20.59   o 
  -3     1     9        337.23        305.46         21.25   o 
   3     1     7        697.90        643.23         34.56   o 
  -3     2     8       4063.82       4141.91         84.65   o 
  -3     3     6        133.03        150.71         18.29   o 
   3     3     5       1032.55       1010.92         43.65   o 
  -4     0     2        290.87        304.69         32.54   o 
   4     0     0         88.79         66.84         13.77   o 
  -4     1     3        344.12        363.61         20.12   o 
  -4     1     2         11.09         22.71          6.87   o 
  -4     1     1        740.56        762.25         25.94   o 
   4     1     0        245.87        248.85         16.50   o 
   4     1     1         68.69         81.84         10.73   o 
   0     1    13       1457.09       1325.82         64.00   o 
   0     4    10        482.00        523.86         27.30   o 
   0     5     8        243.57        252.99         28.64   o 
   1     1    12        223.16        203.70         24.53   o 
  -1     2    12       1108.46       1131.99         42.35   o 
  -1     3    11        599.48        701.55         40.03   o 
   1     3    11        107.77         84.35         14.56   o 
  -1     4    10        270.50        290.86         18.29   o 
  -1     5     8        475.11        459.16         52.07   o 
   1     5     7         27.64         53.44         15.55   o 
  -2     2    11        290.85        336.55         24.14   o 
   2     2    10       2278.27       2243.85         61.59   o 
  -2     3    10        196.53        187.95         17.38   o 
   2     3     9          8.54         12.66         12.34   o 
   3     1     8       1864.18       1781.20         52.56   o 
  -3     2     9        106.19         81.54         13.96   o 
   3     2     7        229.29        216.33         17.61   o 
  -3     3     7         14.53         13.17         19.49   o 
   3     3     6        815.69        837.19         35.25   o 
  -3     4     5         19.29         25.75         12.06   o 
  -3     4     4        443.39        332.21         70.11   o 
   3     4     3         14.64         40.90         30.29   o 
  -4     0     4       2392.32       2350.01         69.29   o 
   4     0     2       6671.44       6549.06         98.16   o 
  -4     1     5        257.92        226.12         15.75   o 
  -4     1     4       1980.73       1965.72         48.71   o 
   4     1     2       5571.38       5668.26         73.90   o 
   4     1     3        158.75        146.56         10.68   o 
  -4     2     2          2.43         19.39          7.55   o 
  -4     2     1       2038.46       2116.21         41.98   o 
   4     2     0         17.90         29.94          7.15   o 
   0     3    12        760.35        814.50         37.94   o 
   0     5     9       2289.82       2420.41         62.84   o 
  -1     1    13        273.17        303.86         23.58   o 
   1     2    12       1427.72       1444.03         46.62   o 
  -1     3    12        593.76        628.22         39.42   o 
   1     4    10       1991.73       1895.26         80.64   o 
   1     5     8         10.26          9.91         14.74   o 
  -2     1    12        925.17        851.72         37.31   o 
   2     1    11        366.43        366.71         21.79   o 
  -2     4     9        269.45        276.51         23.69   o 
   2     4     8       1120.30        996.82         74.52   o 
  -2     5     7       3094.02       2311.24        438.96   o 
   2     5     6         71.67         99.86         27.23   o 
   3     0     9       1337.04       1328.55         53.41   o 
   3     2     8        666.90        697.27         34.23   o 
  -3     3     8        494.15        468.02         34.31   o 
   3     3     7       2485.58       2579.81         62.61   o 
  -3     4     6       2543.16       2546.62         84.03   o 
   3     4     4       2496.00       2492.28         92.11   o 
  -4     0     6        857.07        838.02         52.51   o 
   4     0     4      15014.36      15559.87        147.22   o 
  -4     1     6       3330.58       3286.29         60.49   o 
   4     1     4       2077.82       2092.04         41.13   o 
  -4     2     4       1438.61       1435.50         34.27   o 
  -4     2     3        138.19        132.59         10.28   o 
   4     2     1        231.25        271.41         16.30   o 
   4     2     2         54.34         38.96          8.47   o 
  -3     1    10         41.34         50.66         11.75   o 
   0     2    13        153.38        113.07         15.59   o 
   0     4    11         68.55         60.73         13.23   o 
   1     1    13       1509.78       1454.18         59.54   o 
  -1     2    13       1645.07       1650.80         53.42   o 
  -1     4    11        211.46        203.27         16.17   o 
  -1     5     9        470.13        513.76         28.76   o 
  -2     2    12       1038.74       1011.89         42.38   o 
   2     2    11       1681.72       1570.00         53.55   o 
  -2     3    11        278.44        264.29         25.84   o 
   2     3    10       1379.05       1433.05         55.46   o 
  -2     4    10       1909.89       1933.83         69.34   o 
   2     4     9        572.57        628.79         49.70   o 
  -3     0    11       1618.57       1628.66        137.83   o 
  -3     1    11          1.32         12.71         11.23   o 
   3     1     9        339.82        317.64         23.77   o 
  -3     2    10       1408.37       1373.96         66.47   o 
  -3     3     9        332.33        418.20         30.48   o 
  -3     4     7        106.96        139.03         21.83   o 
   3     4     5        993.29       1017.93         49.72   o 
  -4     1     7        719.69        679.11         26.97   o 
   4     1     5       2773.33       2741.74         47.91   o 
  -4     2     6         26.05         68.05         13.13   o 
  -4     2     5        195.86        190.19         13.56   o 
   4     2     3         16.94         22.86          8.19   o 
   4     2     4          3.16         29.08         10.39   o 
  -4     3     3         49.26         53.26         12.83   o 
  -4     3     2        672.64        714.91         34.92   o 
  -4     3     1          4.52         24.16         13.01   o 
   4     3     0        269.29        271.33         39.07   o 
   4     3     1        194.14        185.02         25.52   o 
   2     0    12        725.12         56.92         56.55   o 
   0     1    14        492.89        437.87         39.58   o 
   0     3    13        976.43       1066.44         45.07   o 
   0     5    10        112.73        108.92         17.15   o 
  -1     1    14         69.81         59.12         13.18   o 
   1     2    13        114.11        143.61         16.73   o 
   1     3    12       1241.37       1295.20         49.09   o 
   1     4    11         63.58         90.82         18.16   o 
   1     5     9        469.16        431.68         41.73   o 
  -2     1    13        992.53       1050.25         43.58   o 
   2     1    12         96.28        116.41         16.05   o 
  -2     5     8        390.29        323.58         62.62   o 
   2     5     7         79.77         81.32         21.68   o 
   3     1    10        243.57        247.11         22.14   o 
   3     2     9        318.94        356.82         29.53   o 
   3     3     8         29.95         63.12         14.66   o 
  -3     4     8        168.20        188.96         24.86   o 
   3     4     6         96.91        138.94         20.83   o 
  -4     0     8        207.87        153.96         31.48   o 
   4     0     6        414.95        393.74         31.88   o 
  -4     1     8        655.09        659.66         26.45   o 
   4     1     6        284.70        246.28         15.86   o 
  -4     2     7         26.35         25.70         10.33   o 
   4     2     5       1512.15       1585.08         56.97   o 
  -4     3     5          0.00          7.62         19.01   o 
  -4     3     4        657.98        719.87         34.45   o 
   4     3     2        127.57        155.61         25.24   o 
   4     3     3          0.08          6.32         28.64   o 
   0     2    14        193.74        172.32         19.91   o 
   0     4    12       2216.52       2267.16         75.74   o 
   1     1    14        184.69        183.24         23.87   o 
  -1     2    14          0.51         12.07         14.37   o 
  -1     3    13       2834.58       2963.90         87.15   o 
  -1     4    12        153.60        133.04         23.76   o 
  -1     5    10          1.97         11.14         15.09   o 
  -2     2    13          6.45         11.61         13.68   o 
   2     2    12        204.29        147.35         17.87   o 
  -2     3    12         31.27         26.77         13.70   o 
   2     3    11        200.35        215.74         21.95   o 
  -2     4    11        170.00        168.90         18.56   o 
   2     4    10        496.01        514.36         39.22   o 
   2     5     8        320.88        301.16         36.90   o 
  -3     1    12         58.21         58.85         18.08   o 
  -3     2    11       1515.68       1491.31         62.46   o 
  -3     3    10        428.23        412.71         27.58   o 
   3     4     7        950.44       1027.76         52.15   o 
  -4     3     6        373.88        391.44         30.94   o 
   4     3     4         80.33         58.98         11.84   o 
  -3     5     6        483.27         38.44         31.85   o 
   0     5    11          0.40          5.72         16.63   o 
   1     3    13        440.40        513.60         32.19   o 
   1     4    12        211.68        213.02         24.80   o 
   1     5    10        101.60        136.22         32.66   o 
  -2     1    14         55.72         58.16         14.12   o 
   2     1    13          4.11         30.47         26.11   o 
   3     0    11       1810.51       1587.96        107.96   o 
   3     2    10         27.67         37.21         12.96   o 
   3     3     9         20.48         26.97         13.50   o 
  -3     4     9         30.01         41.26         15.79   o 
   3     5     5        675.18        576.16        112.93   o 
  -4     1     9        381.75        410.46         26.17   o 
   4     1     7        100.99        102.08         11.49   o 
  -4     2     8        121.30        121.34         16.06   o 
   4     2     6          0.58         12.11          8.97   o 
  -4     3     7         11.52         23.25         16.66   o 
   4     3     5         27.13         43.86         12.76   o 
  -4     4     3        578.06        495.33         50.13   o 
   0     1    15        111.20        137.73         20.68   o 
   0     3    14         77.01         59.69         13.76   o 
   0     4    13        423.06        392.13         32.65   o 
   0     6     9         66.54        162.05         54.75   o 
  -1     1    15       4746.41       4571.12        109.31   o 
   1     2    14        469.37        474.09         45.77   o 
  -1     3    14          9.97         17.84         10.12   o 
  -1     5    11        933.24        883.22         54.96   o 
  -1     6     9         40.42        103.60         45.92   o 
  -2     2    14       1540.11       1552.83         57.24   o 
   2     2    13       1678.17       1666.66         60.07   o 
  -2     3    13        105.69        113.92         21.43   o 
   2     3    12        487.01        572.45         35.13   o 
  -2     4    12        858.27        850.96         43.95   o 
   2     4    11        210.86        182.28         24.11   o 
  -2     5    10         50.97         48.07         16.13   o 
   2     5     9       1800.93       1692.24        105.67   o 
  -3     0    13        506.32        416.76        136.88   o 
   3     1    11        450.43        456.97         33.34   o 
  -3     2    12         15.52         34.01         21.20   o 
  -3     3    11       2546.52       2502.41         75.30   o 
   3     4     8         18.00         36.62         15.80   o 
   3     5     6        122.87        150.46         35.74   o 
  -4     0    10         13.11         19.76         23.49   o 
   4     0     8         26.99         29.29         12.99   o 
  -4     2     9        516.77        570.07         39.55   o 
   4     2     7        297.56        300.06         28.88   o 
  -4     4     5        920.08        798.81         43.48   o 
  -4     4     4          4.04         26.28         17.46   o 
   4     4     2          1.10         18.14         21.37   o 
   4     4     3        699.58        696.15         45.28   o 
   0     2    15         98.92         69.53         15.34   o 
   0     5    12          0.38         23.74         23.61   o 
   1     1    15         59.47         97.35         29.52   o 
  -1     2    15        190.88        203.12         23.38   o 
  -1     4    13        105.88        108.02         20.05   o 
   1     5    11          1.70         18.95         25.75   o 
   1     6     9       2059.59       1943.42        132.44   o 
  -3     1    13       2781.38       2677.67        129.36   o 
   3     2    11         80.86         65.85         13.95   o 
   3     3    10        418.81        491.37         87.79   o 
  -3     4    10          1.11         11.65         13.76   o 
  -3     5     8        758.77        775.34         58.37   o 
  -4     1    10         61.65         50.63         14.04   o 
   4     1     8          0.48         16.03         11.50   o 
  -4     3     8          1.15         20.55         17.26   o 
   4     3     6       1455.53       1504.14         60.47   o 
  -4     4     6         48.98         24.55         13.17   o 
   4     4     4        203.21        207.17         27.02   o 
  -5     0     3          9.05         12.05         17.67   o 
  -5     0     1        271.25        275.22         31.04   o 
   5     0     1        171.88        131.17         18.29   o 
  -5     1     3         54.59         66.97         12.48   o 
  -5     1     2       1825.33       1939.81         53.38   o 
  -5     1     1         52.41         49.45         11.78   o 
   5     1     0          1.64         19.20         14.65   o 
   0     6    10       2347.58       2314.68        171.06   o 
   1     3    14         47.85         62.35         15.93   o 
   1     4    13       1150.56       1145.98         58.78   o 
  -1     5    12        210.15        209.35         26.93   o 
  -1     6    10        401.16        308.75        101.68   o 
  -2     1    15       1431.54       1466.66         71.83   o 
   2     1    14         31.84         40.75         37.37   o 
  -2     5    11          0.05         27.00         26.74   o 
   2     5    10        282.57        359.79         42.23   o 
   3     1    12         69.09         79.15         25.92   o 
  -3     2    13          0.82         41.83         21.45   o 
  -3     3    12        258.67        272.67         30.95   o 
   3     4     9         84.20         89.57         18.18   o 
   3     5     7         48.99         48.63         30.51   o 
  -4     2    10         36.03         65.28         16.84   o 
   4     2     8          0.83         27.37         22.08   o 
  -4     3     9        435.29        452.64         34.32   o 
   4     3     7        323.75        372.48         34.96   o 
  -4     4     7         12.16         60.85         18.44   o 
   4     4     5        423.80        395.14         41.03   o 
  -5     0     5        696.50        718.49         57.22   o 
  -5     1     4        124.02        121.69         16.49   o 
   5     1     1         11.59         28.73         15.76   o 
   5     1     2         44.32         90.36         13.53   o 
  -5     2     2         12.50         45.32         13.58   o 
  -5     2     1        758.38        738.90         32.19   o 
   0     1    16        486.30        315.55         81.18   o 
   0     3    15          1.29         15.71         20.91   o 
   0     4    14        920.75        964.49         53.22   o 
  -1     1    16        151.63        128.55         32.11   o 
   1     2    15         95.54        143.03         27.84   o 
  -1     3    15         24.02         40.27         21.97   o 
  -1     4    14        184.98        189.01         30.55   o 
   1     5    12          6.85         38.85         17.98   o 
   1     6    10        920.13       1024.29         68.73   o 
  -2     2    15         92.98         74.28         15.32   o 
   2     2    14        111.73         88.80         18.09   o 
  -2     3    14          8.12         21.68         18.64   o 
   2     3    13        246.82        267.32         26.39   o 
  -2     4    13         87.18         77.77         19.72   o 
   2     4    12          1.52          5.73         35.38   o 
  -2     6     9       1609.74       1476.43        146.33   o 
  -3     1    14        781.83        809.42         73.24   o 
   3     2    12        226.52        251.00         25.34   o 
   3     3    11        585.32        555.86         36.86   o 
  -3     4    11        793.51        851.14         42.03   o 
  -3     5     9          0.13         25.41         35.20   o 
   3     5     8       1633.50       1663.88        106.60   o 
  -4     1    11        148.77        134.53         24.99   o 
   4     1     9        136.74        146.86         19.78   o 
   5     0     3       3441.54       3670.25         82.82   o 
  -5     1     6         57.66         71.64         14.57   o 
  -5     1     5         78.52         93.95         14.15   o 
   5     1     3         29.50         46.97         18.76   o 
  -5     2     4        998.95       1135.84         44.83   o 
  -5     2     3        276.00        298.94         22.51   o 
   5     2     0        502.66        518.79         26.03   o 
   5     2     1        291.07        309.00         20.53   o 
   0     2    16        846.18        850.12         49.64   o 
   0     5    13         14.16         24.02         22.33   o 
   0     6    11        890.53        837.48         75.59   o 
  -1     2    16        192.64        230.60         26.81   o 
  -1     5    13         47.64         81.49         27.08   o 
  -1     6    11         39.05         97.52         26.23   o 
  -2     5    12        362.23        364.21         35.52   o 
   2     5    11        222.26        238.96         31.11   o 
  -3     3    13         19.01         14.68         14.73   o 
   3     4    10          9.85         17.62         18.99   o 
  -3     5    10        128.86        100.14         19.95   o 
  -4     0    12       4185.21       3669.75        231.78   o 
   4     0    10        709.27        791.72         48.11   o 
  -4     2    11        391.24        406.65         35.52   o 
   4     2     9        240.17        312.51         31.15   o 
  -4     3    10        516.61        502.93         31.29   o 
   4     3     8        490.09        534.64         64.78   o 
  -4     4     8       1192.65       1175.85         55.78   o 
   4     4     6         31.55         45.87         17.28   o 
  -5     0     7         44.72         43.18         18.16   o 
   5     1     4         34.59         37.61         13.04   o 
  -5     2     5       1337.08       1310.41         45.73   o 
   5     2     2         45.06         40.53         11.74   o 
   5     2     3        611.84        589.36         56.80   o 
   1     1    16         36.85         44.70         39.08   o 
   1     3    15       1121.37       1194.09         65.17   o 
   1     4    14        170.50        130.10         27.94   o 
   1     6    11        251.56        245.21         46.56   o 
  -2     1    16        455.67        426.49         39.22   o 
   2     1    15        366.40        259.93         78.41   o 
  -2     6    10        240.39        309.90         46.13   o 
   2     6     9       2421.46       2251.64        113.55   o 
   3     1    13          1.56         17.27         31.37   o 
  -3     2    14        196.13        254.46         29.43   o 
  -3     4    12         46.13         46.55         11.37   o 
   3     5     9         38.03         29.83         23.01   o 
  -4     1    12        182.26        141.65         24.50   o 
   4     1    10       1933.44       2048.74         71.07   o 
  -4     4     9         32.44         29.18         23.40   o 
   4     4     7        120.20        127.45         39.48   o 
  -4     5     6        749.54        590.70        122.29   o 
   5     0     5       2234.89       2294.42         73.89   o 
  -5     1     7        293.10        277.34         25.36   o 
   5     1     5        140.38        126.33         13.81   o 
  -5     2     6       1317.79       1343.68         44.91   o 
   5     2     4          6.81         51.55         30.36   o 
  -5     3     4          1.70         10.44         37.22   o 
  -5     3     3       1277.23       1266.44         74.56   o 
  -5     3     2         29.37         37.56         15.19   o 
  -5     3     1        117.62        103.32         16.49   o 
   5     3     0        323.73        340.96         27.43   o 
   5     3     1        886.29        764.31         81.34   o 
   0     3    16          5.33         33.14         21.12   o 
   0     4    15          0.46         32.76         28.29   o 
   0     6    12         20.31         48.81         35.23   o 
   1     2    16          9.21         37.91         42.27   o 
  -1     4    15         49.43        112.64         32.45   o 
   1     5    13        134.63        124.85         23.33   o 
  -2     3    15         15.19         29.76         21.69   o 
   2     3    14        620.19        643.61         39.61   o 
  -2     4    14          0.06         90.24         44.04   o 
   2     4    13         89.28         62.44         18.03   o 
  -3     1    15       1797.37       1678.52        272.33   o 
   3     2    13          2.85         43.79         20.89   o 
   3     3    12        805.17        789.41         44.00   o 
   3     4    11         65.61         93.08         22.11   o 
  -4     2    12         75.96        104.82         24.51   o 
   4     2    10         42.46         60.07         21.74   o 
  -4     3    11         78.71         85.29         20.58   o 
   4     3     9          0.24         29.64         19.87   o 
  -4     5     7          1.09         59.95         26.24   o 
   4     5     5        906.66        973.29         69.00   o 
  -5     1     8        200.18        192.60         23.80   o 
  -5     2     7        241.72        215.83         22.62   o 
  -5     3     5         82.91         75.91         28.33   o 
   5     3     2         26.46         53.64         29.03   o 
   0     5    14         51.30         77.28         35.21   o 
  -1     3    16          0.05         39.32         24.05   o 
  -1     5    14        602.95        595.71         70.45   o 
  -1     6    12         14.28        118.94         59.46   o 
  -2     2    16        103.27        141.71         26.01   o 
   2     2    15        223.59        287.02         33.17   o 
  -2     5    13       2094.90       2289.66         87.46   o 
   2     5    12          3.22         59.09         20.72   o 
  -2     6    11        446.43        610.37         67.08   o 
   2     6    10       1735.66       1987.02        124.73   o 
  -3     3    14        590.66        720.03         51.44   o 
  -3     4    13        163.59        193.93         29.18   o 
  -3     5    11        332.69        398.33         36.83   o 
  -3     6     9         18.72         36.68         43.52   o 
  -4     1    13        152.98        187.95         40.67   o 
   4     1    11        337.13        310.67         39.67   o 
  -4     4    10        457.19        509.52         41.19   o 
   4     4     8         72.96         77.48         27.16   o 
  -5     0     9        119.49        182.62         35.74   o 
   5     1     6         59.68        104.32         17.10   o 
  -5     2     8        315.67        372.79         60.03   o 
   5     2     5        230.04        247.10         63.29   o 
  -5     3     6          4.82         46.60         30.19   o 
   5     3     3          3.67         57.45         34.82   o 
   0     2    17        100.04        128.98         25.62   o 
  -1     2    17        164.89        149.68         38.56   o 
   1     3    16         18.80         34.80         20.48   o 
   1     4    15          4.18         21.17         30.99   o 
   1     6    12        132.78         98.80         23.23   o 
   3     1    14        605.25        635.08        106.27   o 
  -3     2    15        343.23        259.23         30.40   o 
   3     5    10         98.25        100.42         24.39   o 
   3     6     8         61.52         58.35         41.01   o 
  -4     5     8        274.43        251.96         39.40   o 
   4     5     6        375.24        303.37        101.39   o 
   5     0     7        306.02        294.92         31.50   o 
  -5     1     9         83.70         72.04         21.21   o 
   5     2     6         56.33         71.74         29.39   o 
  -5     3     7         69.05         22.37         22.37   o 
   5     3     4          9.17         46.30         22.35   o 
  -5     4     3         29.52         16.00         37.96   o 
   5     4     1        443.44        359.82         52.93   o 
  -5     4     2        156.74         34.55         33.14   o 
   0     6    13        669.25        690.19        112.09   o 
   1     5    14        493.82        464.39         42.27   o 
  -2     1    17        970.89        708.59        314.76   o 
   2     1    16        872.44        687.10        104.39   o 
  -2     3    16        160.52        150.25         24.91   o 
   2     3    15        210.33        209.21         24.45   o 
  -2     4    15         95.31        155.74         26.86   o 
   2     4    14       1530.93       1611.78        116.60   o 
  -2     6    12         56.26         31.46         18.10   o 
   2     6    11         76.81         50.53         25.95   o 
   3     3    13        205.38        147.79         23.08   o 
   3     4    12       1516.54       1662.55         88.36   o 
  -3     5    12          0.34         37.56         18.78   o 
  -4     2    13         30.28         40.83         19.66   o 
   4     2    11       1378.61       1266.97         81.91   o 
  -4     3    12        119.40        141.84         25.83   o 
   4     3    10         10.78         31.92         37.85   o 
  -4     4    11          2.87         12.16         44.50   o 
   4     4     9          0.74         28.06         24.77   o 
   5     1     7         32.61         28.70         14.82   o 
  -5     2     9       1128.57       1100.58        137.76   o 
   5     3     5        802.24        842.55         81.06   o 
  -5     4     5        164.67        130.08         32.53   o 
  -5     4     4        666.20        651.24         82.30   o 
   5     4     2          5.91         24.51         32.17   o 
   0     3    17         11.41          6.13         24.15   o 
   0     4    16        642.32        631.28         73.78   o 
   0     5    15       1299.49       1416.40        110.64   o 
   1     2    17        185.44        133.99         34.96   o 
  -1     3    17         68.22         70.39         19.35   o 
  -1     4    16       1616.90       1871.80         95.28   o 
  -1     6    13         36.02         11.70         32.54   o 
  -2     2    17        794.94        831.07         54.07   o 
   2     2    16        101.11         97.06         22.95   o 
  -2     5    14         80.95         44.18         21.29   o 
   2     5    13         40.78         44.25         21.19   o 
  -3     1    16        648.35        617.09         94.83   o 
   3     2    14        141.46        144.46         25.06   o 
  -3     3    15        151.36        176.57         26.71   o 
  -3     4    14       2514.47       2827.53        123.26   o 
   3     5    11         38.71         46.52         18.60   o 
  -3     6    10          4.89         32.42         37.21   o 
   4     0    12        124.03         90.10         48.10   o 
  -4     1    14       1539.75       1453.36         99.38   o 
   4     1    12         72.87         73.17         28.54   o 
  -5     1    10        377.77        393.24         36.56   o 
   5     2     7        502.50        635.61         72.21   o 
  -5     3     8         60.79         52.28         19.73   o 
  -5     4     6        149.71        110.59         29.93   o 
   5     4     3         91.86        123.16         64.68   o 
  -1     5    15         57.59         57.11         20.44   o 
   1     6    13         20.18         65.26         19.80   o 
  -3     2    16        155.01        168.18         27.28   o 
   3     6     9        451.10        416.25         90.19   o 
  -4     3    13         95.74        116.60         36.50   o 
   4     3    11         33.99         14.01         23.14   o 
  -5     0    11         39.43         29.87         40.13   o 
   5     1     8        382.83        360.06         26.59   o 
  -5     2    10          1.88         16.89         30.93   o 
  -5     3     9        962.07        931.09         62.05   o 
   5     3     6         22.59         42.48         30.72   o 
   5     4     4        156.17        140.15         36.84   o 
   0     2    18        260.60        304.80         39.27   o 
   0     6    14         18.55         29.93         28.29   o 
  -1     2    18          9.20       1989.52       1581.12   o 
   1     3    17         14.09         76.21         40.33   o 
   1     4    16         97.83        103.40         23.14   o 
  -2     4    16          1.71         49.75         39.55   o 
   2     4    15          0.17         11.74         35.53   o 
  -2     6    13          8.11          7.34         26.06   o 
   2     6    12          2.16         32.30         31.05   o 
   3     1    15       1098.40        974.65        136.61   o 
   3     3    14        110.12        101.01         19.46   o 
   3     4    13        636.53        611.63         50.20   o 
  -3     5    13          6.20         40.64         35.39   o 
  -3     6    11        112.74         95.22         30.68   o 
  -4     2    14          3.26         19.31         31.12   o 
   4     2    12       1447.22       1546.03         93.49   o 
  -4     4    12         11.27         97.79         55.56   o 
   4     4    10         63.60         78.85         27.27   o 
  -4     5    10        355.70        322.40         33.36   o 
   4     5     8         41.33         49.21         33.74   o 
  -5     1    11       1277.11       1120.24        138.30   o 
   5     2     8         17.08         24.70         29.50   o 
  -5     4     7          6.57         20.44         22.93   o 
   5     4     5         19.75         27.64         31.57   o 
   0     7    12        117.88         85.98         27.44   o 
   1     5    15        168.04        166.32         29.78   o 
  -1     6    14        293.04        361.90         59.59   o 
  -1     7    12        181.67        197.37         63.38   o 
  -2     3    17          0.55         31.29         20.61   o 
   2     3    16         83.96         68.86         19.63   o 
  -2     5    15       2228.89       2448.06        112.89   o 
   2     5    14        211.64        174.37         32.58   o 
   3     2    15        460.44        440.07         45.76   o 
   3     5    12        682.79        667.70         54.16   o 
   3     6    10        460.75        437.07         58.19   o 
   5     0     9         18.00         70.68         22.99   o 
  -5     2    11         39.55         31.82         28.50   o 
   5     3     7         77.01         96.52         35.79   o 
  -5     4     8        418.81        409.86         44.85   o 
  -6     0     4        525.56        528.96         54.63   o 
  -6     0     2       2340.64       2309.27        111.98   o 
   6     0     0        286.60        267.51         42.00   o 
  -6     1     3        292.98        299.48         27.61   o 
  -6     1     2        323.73        300.20         25.80   o 
  -6     1     1         16.06         34.63         14.08   o 
   6     1     0         97.69         98.92         17.90   o 
   5     1     9        213.14        188.67         38.33   o 
   0     4    17        995.50       1139.06        100.76   o 
   0     5    16        280.72        305.95         55.69   o 
   1     2    18         25.31        173.65         73.13   o 
  -1     4    17        335.23        361.21         60.00   o 
  -1     5    16        159.42        166.64         40.21   o 
   1     6    14         39.97         33.45         28.16   o 
  -3     1    17         30.60         40.68         39.20   o 
  -3     3    16        125.33        170.57         29.27   o 
  -3     4    15        508.66        515.43         44.80   o 
  -3     6    12        825.01        823.90         78.73   o 
   4     1    13        721.22        798.80         62.60   o 
  -4     3    14        100.42        118.20         28.67   o 
   4     3    12        531.55        546.97         50.43   o 
  -4     5    11       1651.10       1729.47         73.72   o 
   4     5     9         81.36         44.47         25.19   o 
  -5     1    12         78.60         94.82         56.63   o 
  -5     3    10        191.27        187.01         34.14   o 
   5     4     6        874.99       1135.20        146.52   o 
   6     0     2          2.67         32.97         38.22   o 
  -6     1     4       1790.78       1812.06         60.80   o 
   6     1     1          2.04         55.90         18.15   o 
   0     3    18        378.22        372.76         39.75   o 
  -1     3    18       1229.60       1242.98         80.54   o 
  -2     2    18        730.70        725.36         61.94   o 
   2     2    17         13.43         17.18         20.77   o 
  -2     6    14         34.92         37.69         27.69   o 
   2     6    13        399.05        340.72         40.07   o 
  -3     2    17        437.97        450.35         49.94   o 
  -3     5    14        138.78        116.86         20.88   o 
  -4     2    15        270.37        266.10         49.61   o 
   4     2    13        721.96        683.53         77.00   o 
  -4     4    13         28.30         46.71         25.38   o 
   4     4    11        548.99        551.18         72.01   o 
  -4     6     9          5.55          4.15         43.80   o 
   5     2     9        156.77        143.96         30.73   o 
   5     3     8        699.71        752.88         82.05   o 
  -5     4     9        578.70        648.66         52.98   o 
  -5     5     6       1288.02       1023.85        179.79   o 
  -6     0     6          1.85         35.13         34.51   o 
  -6     1     5        196.37        192.31         22.99   o 
   6     1     2        204.88        219.91         19.84   o 
  -6     2     4        120.26        122.30         18.38   o 
  -6     2     3        330.06        340.22         27.31   o 
  -6     2     2          3.29         15.57         14.89   o 
  -6     2     1        106.96        120.18         15.42   o 
   6     2     0        107.77        133.88         20.71   o 
   6     2     1       1168.84       1151.24         47.58   o 
   0     6    15        393.32        448.66         66.07   o 
   0     7    13         20.13         10.14         46.52   o 
   1     4    17         21.20         37.14         27.66   o 
   1     5    16       1542.05       1697.79        172.97   o 
  -1     6    15         31.82         29.12         38.72   o 
  -1     7    13        181.68        233.30         64.58   o 
  -2     4    17        102.96        105.12         29.32   o 
   2     4    16         27.23         16.10         19.39   o 
  -2     7    12         91.84         62.87         38.70   o 
   3     1    16        124.48        116.30         98.81   o 
   3     3    15          0.84         10.70         34.05   o 
   3     4    14          4.83         27.90         26.37   o 
   3     6    11       2659.58       2703.52        141.87   o 
   5     1    10        153.84        106.27         27.27   o 
  -5     2    12         55.64         92.67         37.08   o 
  -5     3    11         13.61         42.32         44.33   o 
   5     4     7        752.67        679.15        145.22   o 
  -5     5     7        106.04        110.45         32.55   o 
   5     5     4       1576.78       1569.90        157.57   o 
   6     0     4        168.03        143.86         20.74   o 
  -6     1     6        306.95        289.78         26.71   o 
   6     1     3         22.78         19.55         15.03   o 
  -6     2     5         33.23         55.21         15.06   o 
   6     2     2          0.23         30.62         23.18   o 
   0     2    19        609.55        646.91         58.20   o 
  -1     2    19         89.50         97.89         35.76   o 
   1     3    18        200.65        156.94         29.80   o 
  -2     3    18          9.53         31.04         34.63   o 
  -2     5    16        625.53        725.13         63.35   o 
   2     5    15         20.41         65.54         36.56   o 
   3     2    16          2.20         43.76         46.87   o 
  -3     4    16         67.69         55.77         26.86   o 
   3     5    13         49.10         24.64         16.01   o 
  -3     6    13          7.64         18.40         24.71   o 
  -4     1    16        342.10        307.15         68.23   o 
  -4     5    12         99.79        104.36         22.23   o 
   4     5    10        164.47        159.39         37.75   o 
  -4     6    10        295.66        275.17         61.45   o 
  -5     0    13          8.49        119.50         61.98   o 
  -5     1    13        819.64        827.44        125.69   o 
   5     2    10          2.78         29.09         45.17   o 
   5     3     9        129.24        115.19         55.87   o 
  -5     4    10        198.13        187.36         40.16   o 
   5     5     5         65.36         33.35         48.69   o 
  -6     1     7        642.34        643.50         47.63   o 
   6     1     4       2420.48       2499.84         70.19   o 
  -6     2     6         35.74         48.35         27.75   o 
   6     2     3         42.39         47.94         22.94   o 
  -6     3     3          5.79         32.52         19.50   o 
  -6     3     2         54.68         87.47         19.97   o 
  -6     3     1        200.44        205.72         26.47   o 
   6     3     0        763.01        894.03         62.22   o 
   0     4    18         99.38         62.63         29.97   o 
   0     5    17        893.31        927.38         97.03   o 
  -1     4    18          5.29         30.99         40.10   o 
   1     6    15         17.45         46.85         33.05   o 
   1     7    13         19.82         10.99         41.60   o 
  -3     3    17         77.20        107.17         26.11   o 
  -3     5    15         63.50        105.46         27.30   o 
  -4     3    15         85.19        116.35         30.67   o 
   4     3    13          8.09         20.06         19.22   o 
  -4     4    14          1.42         27.65         29.04   o 
   4     4    12        123.60         79.93         28.99   o 
   5     0    11        119.25        129.69         31.36   o 
  -5     3    12         44.56        101.35         42.52   o 
   5     4     8        192.31        157.01         51.22   o 
  -5     5     8         53.57         78.00         30.73   o 
  -6     0     8          2.93         23.71         40.82   o 
  -6     1     8         49.58         42.74         24.82   o 
   6     1     5        285.31        276.56         27.65   o 
  -6     2     7        734.66        743.34         61.49   o 
   6     2     4        105.52        118.73         24.75   o 
  -6     3     4        132.37        135.41         41.74   o 
   6     3     1          5.86         48.53         33.08   o 
   0     3    19        194.16        141.95         36.79   o 
   0     7    14        479.35        475.39        112.65   o 
   1     2    19        450.00        541.70        107.25   o 
  -1     3    19        536.15        647.59         79.50   o 
  -1     5    17         17.98         36.65         31.99   o 
  -2     2    19        101.89        105.17         30.89   o 
   2     2    18        876.38        769.45         85.96   o 
  -2     6    15        178.75        203.75         48.40   o 
   2     6    14        173.94        214.60         34.23   o 
   2     7    12        441.20        375.94         89.07   o 
   3     6    12         85.21         77.30         28.20   o 
  -4     2    16         92.62         71.50         30.78   o 
   4     2    14         95.93        125.00         35.70   o 
  -4     5    13       1060.52       1155.78         62.98   o 
   5     1    11        455.02        334.56         96.00   o 
  -5     2    13       1195.44       1160.06        100.95   o 
   5     5     6        112.68         96.49         58.65   o 
  -6     3     5         43.19        146.04         47.30   o 
   6     3     2         22.59         45.43         23.67   o 
   0     6    16         12.58         12.56         42.17   o 
  -1     6    16       1608.31       1792.66        130.98   o 
  -1     7    14          2.48         42.69         43.08   o 
  -3     2    18        187.80        222.00        106.17   o 
   3     3    16          5.55         43.28         33.71   o 
   3     4    15        388.78        394.32         46.74   o 
   3     5    14         30.19         21.33         18.49   o 
   4     5    11        111.25         79.97         29.03   o 
  -4     6    11         76.00        103.17         34.12   o 
   4     6     9        820.48        723.11         85.13   o 
  -5     1    14        944.84        952.96        134.98   o 
   5     2    11        665.92        565.85         57.83   o 
   5     3    10          3.14         29.33         44.13   o 
  -5     4    11        399.41        362.39         42.73   o 
  -5     5     9         14.77         16.88         40.54   o 
   6     0     6       2506.60       2535.29         87.66   o 
  -6     1     9          0.04          3.74         54.23   o 
   6     1     6        838.73        829.62         45.17   o 
  -6     2     8         62.41         59.11         58.00   o 
   6     2     5        109.97         64.22         20.79   o 
  -6     3     6          9.84         43.69         34.87   o 
   6     3     3         27.79         22.53         43.16   o 
   1     4    18        780.26        720.34         86.49   o 
   1     5    17        316.66        217.76         57.23   o 
   1     7    14         20.10         29.90         32.81   o 
  -2     4    18        300.28        316.76         40.01   o 
   2     4    17        315.51        350.05         48.06   o 
  -2     5    17        392.09        461.44         54.01   o 
   2     5    16          3.92          4.73         34.64   o 
  -3     6    14        690.17        794.83         57.33   o 
  -3     7    12         62.28         43.15         38.77   o 
  -4     1    17        143.78        146.70         52.09   o 
   4     1    15        429.31        296.82         66.30   o 
  -4     4    15        148.85        145.65         32.98   o 
  -5     3    13          3.31         18.54         51.94   o 
   5     4     9        239.28        178.43         61.01   o 
   5     5     7          2.97         22.78         57.47   o 
  -6     3     7         28.93         12.89         42.48   o 
   6     3     4         40.02         54.46         37.49   o 
  -6     4     3        117.69        156.15         39.62   o 
  -6     4     2         72.45         11.58         41.14   o 
   0     2    20        209.01        171.37         56.56   o 
  -1     2    20        967.89        926.01        127.77   o 
   1     3    19         34.53         35.63         25.46   o 
   1     6    16        392.52        384.90         67.65   o 
  -2     3    19        416.08        394.51         48.76   o 
   2     3    18         22.63         41.66         25.01   o 
  -2     7    14        152.00        175.08         55.45   o 
   2     7    13         41.27         58.76         29.20   o 
   3     2    17        320.45        296.64         56.32   o 
  -3     3    18        100.60        127.20         28.61   o 
  -3     4    17         28.61         79.65         30.12   o 
  -3     5    16        775.81        772.63         68.24   o 
  -4     3    16          0.73         45.60         24.47   o 
   4     3    14        193.66        158.20         33.42   o 
   4     4    13        164.11         67.51         30.57   o 
  -4     6    12        193.30        245.29         34.71   o 
   5     1    12        223.27        154.65         36.96   o 
  -5     2    14         47.53         55.33         28.99   o 
  -5     4    12        580.58        569.39         61.23   o 
  -5     5    10         23.69         20.84         22.21   o 
  -6     0    10       1665.41       1739.76        185.00   o 
  -6     1    10         36.94         94.08         38.61   o 
   6     1     7        627.32        624.69         39.83   o 
  -6     2     9        118.25        113.45         52.95   o 
   6     2     6          5.59         19.66         36.82   o 
  -6     4     4          9.35         56.32         33.47   o 
   0     4    19        137.13        133.84         38.04   o 
   0     5    18         31.78         33.36         35.88   o 
   0     7    15          6.72         12.47         34.44   o 
  -1     4    19        348.59        376.09         61.45   o 
  -1     5    18          0.07         72.56         61.42   o 
  -1     7    15        410.38        502.56         83.67   o 
  -2     6    16        146.41        228.02         50.34   o 
   2     6    15        682.40        687.31         57.09   o 
   3     6    13        227.21        255.21         37.43   o 
  -4     2    17        283.18        252.21         45.41   o 
   4     2    15        808.65        686.37         64.40   o 
  -4     5    14        171.66        189.50         32.38   o 
   4     5    12          6.48         11.62         24.73   o 
   4     6    10          5.17         31.73         51.62   o 
   5     5     8        251.88        198.57         73.22   o 
  -6     3     8        575.44        666.83         84.77   o 
   6     3     5          1.34         41.72         50.92   o 
  -6     4     5        176.28        161.46         37.05   o 
   6     4     2          6.42         22.53         48.58   o 
   0     3    20         11.98         29.63         23.64   o 
   0     6    17         57.38         40.49         26.91   o 
   1     2    20          8.19         37.33         37.45   o 
  -1     3    20        162.80        164.08         45.62   o 
  -2     2    20        229.69        258.79         60.23   o 
   2     2    19        109.73        114.38         39.85   o 
  -3     2    19       1090.09       1144.46         97.31   o 
   3     4    16        110.48        118.54         30.62   o 
  -3     6    15        218.86        237.86         41.31   o 
  -5     1    15         93.00         41.86         43.39   o 
   5     2    12          0.42         39.48         51.88   o 
   5     4    10         27.29         34.62         36.07   o 
  -5     5    11          3.55         31.89         39.81   o 
   6     0     8          8.60         24.44         25.44   o 
  -6     2    10          7.51         23.31         38.30   o 
   6     2     7        155.05        119.65         60.49   o 
  -6     4     6        258.51        257.79         46.40   o 
   6     4     3        372.11        362.33         61.05   o 
  -1     6    17         83.54         62.24         49.91   o 
   1     7    15        119.55        129.09         43.40   o 
   3     3    17        280.82        221.74         37.88   o 
   3     5    15         45.77         49.67         20.56   o 
  -3     7    13        378.19        332.81         63.53   o 
  -4     4    16        534.77        544.03         57.36   o 
   4     4    14          0.26         15.12         25.80   o 
  -5     3    14        155.58        104.41         33.25   o 
  -5     4    13          4.08         20.97         39.32   o 
  -6     1    11        299.37        257.14         78.14   o 
   6     1     8          4.38         26.10         28.66   o 
  -6     3     9         17.28         42.73         33.62   o 
   6     3     6          0.10          4.40         41.71   o 
  -6     4     7          0.53         19.77         30.91   o 
   6     4     4         14.97         51.98         44.03   o 
   1     4    19         74.28         81.46         49.18   o 
   1     5    18        564.83        548.80         79.21   o 
  -2     4    19        136.69        117.75         42.01   o 
   2     4    18        261.59        280.91         78.84   o 
  -2     5    18         97.30        137.35         66.85   o 
   2     5    17        285.80        221.17         49.80   o 
  -2     7    15        280.94        381.42         88.83   o 
   2     7    14        188.20        230.93         34.44   o 
  -3     4    18         16.28         99.50         58.75   o 
   3     7    12        638.54        598.31         76.28   o 
   4     1    16         40.61          1.42         33.48   o 
  -4     3    17        215.76        205.89         38.22   o 
   4     3    15          7.50         41.18         22.15   o 
  -4     6    13        711.48        703.88         57.84   o 
   4     6    11        780.65        648.27        119.54   o 
   5     1    13        218.66        197.82         56.94   o 
   5     5     9         38.81         54.58         58.10   o 
  -5     6     9          0.82         42.58         28.43   o 
  -6     2    11         45.50         96.75         49.44   o 
   0     7    16        317.57        305.75         73.61   o 
   1     3    20        110.79         88.25         24.57   o 
   1     6    17          0.65         56.41         45.33   o 
  -2     3    20         18.55         53.74         33.86   o 
   2     3    19         18.85         39.37         31.29   o 
  -2     6    17        342.04        387.66         81.90   o 
   3     2    18          9.46         48.39         50.53   o 
  -3     3    19        756.15        769.22         68.20   o 
  -3     5    17        403.45        422.82         51.98   o 
   3     6    14         20.27         78.18         57.15   o 
  -4     2    18        439.64        406.39         87.69   o 
  -4     5    15        431.87        490.17         56.63   o 
   4     5    13        117.13        141.57         44.28   o 
   5     3    12         14.04         31.80         32.99   o 
   5     4    11          0.01         35.08         52.95   o 
  -5     5    12        109.53        157.54         33.12   o 
  -6     0    12        799.12        768.45        130.71   o 
   6     2     8          3.83         44.81         41.72   o 
  -6     3    10         36.69         82.69         51.78   o 
   6     3     7          6.01         17.72         47.12   o 
  -6     4     8          8.78         50.35         34.00   o 
   6     4     5        415.68        489.57        106.85   o 
   0     5    19        546.59        583.59         81.47   o 
  -1     4    20         11.42         49.91         33.52   o 
  -1     5    19        191.02        187.65         49.98   o 
  -1     7    16          0.17         33.20         41.21   o 
   2     6    16        142.59        126.51         39.39   o 
  -3     7    14        148.69         54.11         52.72   o 
   4     2    16        135.64         84.35         31.25   o 
  -5     1    16         87.09         32.81         38.34   o 
   5     2    13         36.83         54.19         32.93   o 
  -5     3    15         96.39        124.79         53.40   o 
  -5     6    10         84.92         83.24         40.22   o 
  -6     1    12       1924.24       2332.08        213.93   o 
   6     1     9          2.12         45.83         44.49   o 
   0     4    20        149.68        563.59        352.31   o 
   0     6    18        286.75        346.82         67.39   o 
  -1     6    18        145.52        170.00         47.84   o 
   3     4    17         23.88         39.04         27.40   o 
   3     5    16        422.45        443.59         49.73   o 
  -3     6    16        134.72        104.52         28.42   o 
  -4     6    14         50.39         48.53         23.58   o 
   4     6    12         98.36         47.13         30.57   o 
  -5     4    14        149.39        203.57         45.07   o 
   5     5    10        514.02        424.23        102.73   o 
   6     2     9        239.29        267.95         95.05   o 
  -6     3    11          9.60        168.06         73.47   o 
   6     3     8        176.14        179.83         72.60   o 
  -6     4     9          6.31         35.92         42.06   o 
   6     4     6        212.64        173.75         74.56   o 
  -6     5     6         37.84         72.10         54.21   o 
  -7     0     3        284.46        315.42         48.96   o 
  -7     0     1         20.34         62.85         32.21   o 
   0     3    21        193.17        160.94         51.05   o 
  -1     3    21        763.61        800.50         92.53   o 
   1     7    16          8.61         23.15         39.30   o 
   2     2    20          4.40         33.58         28.11   o 
  -3     2    20        772.17        689.40        111.96   o 
   3     3    18         42.04         39.15         62.77   o 
   3     7    13         25.98         14.57         26.97   o 
  -4     3    18        120.19         90.14         35.19   o 
   4     3    16        245.00        242.28         45.82   o 
  -4     4    17          8.92         45.20         32.42   o 
   4     4    15          8.86         39.05         37.80   o 
   5     1    14        194.72        152.88         43.37   o 
  -5     2    16         96.51         42.98         42.81   o 
   5     6     8         59.12         16.10         38.61   o 
   6     0    10          0.58         43.11         43.36   o 
   6     5     4          0.60         57.90         60.04   o 
  -7     0     5        168.49        128.00         38.07   o 
   7     0     1         51.00         31.88         41.88   o 
  -7     1     4        356.28        363.35         32.73   o 
  -7     1     3         95.96         98.18         18.95   o 
  -7     1     2         38.61         56.09         23.49   o 
  -7     1     1         26.95         54.56         17.91   o 
   7     1     0        332.31        355.52         31.73   o 
   1     4    20         28.49          8.48         40.53   o 
   1     5    19         71.02         49.32         29.19   o 
  -2     4    20        697.23        702.25         88.30   o 
   2     4    19        491.57        536.42         77.85   o 
  -2     5    19          0.01         20.39         34.10   o 
   2     5    18         11.78         23.38         52.88   o 
  -2     7    16         71.83         28.62         25.37   o 
   2     7    15         71.13         50.25         28.79   o 
  -3     4    19         95.18        117.28         43.06   o 
  -3     5    18        338.26        388.14         49.52   o 
   3     6    15         76.03        123.96         31.75   o 
  -4     5    16         76.43         62.16         33.47   o 
   4     5    14        195.83        199.38         43.77   o 
   5     3    13          4.70         53.61         37.96   o 
   5     4    12          2.21          4.56         40.04   o 
  -5     5    13        117.14        150.49         51.97   o 
  -5     6    11         64.28         33.34         24.87   o 
  -6     1    13        227.05        158.49         89.52   o 
   6     1    10         65.43         52.52         32.18   o 
  -6     4    10        153.04        118.07         43.44   o 
   6     4     7        169.59        146.61         78.19   o 
  -7     1     5         28.59         61.47         24.36   o 
   7     1     1          4.80         43.12         26.49   o 
  -7     2     2          1.23         30.12         27.90   o 
  -7     2     1          0.62         41.04         37.34   o 
   0     7    17        689.06        798.07         98.91   o 
   1     6    18        411.14        423.15         71.14   o 
  -1     7    17        573.70        720.33         88.72   o 
   2     6    17        346.82        380.75         65.92   o 
   3     2    19         24.34         52.61         32.05   o 
  -3     3    20         42.24         53.20         43.86   o 
  -3     7    15        133.71        162.81         83.13   o 
  -4     2    19        144.97        155.48         60.90   o 
  -5     1    17         21.25         40.73         50.88   o 
   5     2    14          5.03         32.72         31.52   o 
   5     5    11          0.00         36.40         36.51   o 
   5     6     9         90.28         77.04         68.13   o 
  -6     2    13         44.77        113.37         56.27   o 
  -6     3    12         18.91          3.63         43.29   o 
  -6     5     8        362.64        327.56         55.14   o 
   6     5     5         44.66         87.96         66.33   o 
   7     0     3        377.38        408.12         75.23   o 
  -7     1     6        108.45        137.03         29.17   o 
   7     1     2         60.32         59.73         18.49   o 
  -7     2     4        535.84        571.50         47.09   o 
  -7     2     3        189.39        220.33         30.76   o 
   7     2     0         61.09        101.83         26.24   o 
   7     2     1        376.36        471.56         47.12   o 
   1     3    21        294.53        367.15         87.03   o 
  -2     3    21         76.32         87.77         41.68   o 
   2     3    20         38.61         65.77         29.59   o 
  -3     6    17         65.32         96.65         31.65   o 
  -4     6    15       1222.62       1212.53         88.59   o 
   4     6    13         82.77         32.25         31.15   o 
  -4     7    13        139.23         80.06         32.19   o 
  -5     3    16         31.66         36.89         31.21   o 
  -5     4    15          7.60         27.13         45.57   o 
   6     2    10          0.09         43.01         48.37   o 
  -7     0     7         94.85        107.44         54.53   o 
   7     1     3         25.03         80.37         23.34   o 
  -7     2     5         57.07         99.64         43.54   o 
   7     2     2          0.15         40.01         31.63   o 
   4     2    17        138.62         27.16         52.15   o 
   0     4    21          6.75         40.06         39.52   o 
   0     5    20        704.07        681.82        106.20   o 
  -1     4    21        170.09        212.82         52.26   o 
  -1     5    20        298.38        418.68         67.18   o 
   3     4    18          4.36         19.84         35.16   o 
   3     5    17         39.79        134.75        119.23   o 
   3     7    14         33.19         15.75         25.93   o 
  -5     2    17        370.15        354.17         91.82   o 
  -5     5    14        768.20        695.00         84.98   o 
  -5     6    12        252.86        201.75         43.03   o 
  -6     1    14        339.76        323.44        104.76   o 
  -6     4    11         87.42         98.83         46.35   o 
   6     4     8         69.80         38.38         44.66   o 
  -6     5     9        464.86        505.92         74.93   o 
   6     5     6        227.51        165.66         87.11   o 
   7     1     4          7.09         58.47         34.54   o 
  -7     2     6         35.51        106.79         32.15   o 
  -7     3     2        173.91        172.55         27.65   o 
  -7     3     1        703.36        759.50         55.02   o 
  -7     1     7          0.58        103.96         33.60   o 
   0     6    19        162.36        194.04         57.01   o 
   1     7    17        323.06        278.34         86.72   o 
  -2     7    17          7.27         37.27         48.29   o 
   2     7    16        242.77        288.57         61.14   o 
   3     3    19         38.62         38.40         28.70   o 
  -4     3    19         15.28         61.04         50.64   o 
  -4     4    18        377.36        381.87         64.04   o 
   4     4    16         90.72         86.23         37.41   o 
  -4     5    17        117.03         86.27         38.86   o 
   4     5    15        123.96         51.48         28.92   o 
   5     1    15        132.54         87.26         48.76   o 
   5     3    14          0.76         19.29         36.04   o 
   5     4    13          4.27          4.53         43.45   o 
  -6     3    13          7.41         50.04         54.23   o 
  -7     1     8         77.86        123.04         38.03   o 
  -7     2     7        245.92        263.30         83.86   o 
   7     2     3         33.17         64.69         26.25   o 
  -7     3     4        136.04        161.95         39.29   o 
  -7     3     3         36.62         81.22         27.11   o 
   7     3     1         14.15         78.10         45.72   o 
   0     8    16         86.51         75.24         55.33   o 
  -1     3    22          1.08         80.44         57.77   o 
   3     6    16          8.64         24.58         29.07   o 
   4     3    17         16.63         35.78         32.26   o 
   5     2    15          0.30         61.91         39.74   o 
   5     5    12        227.01        179.88         55.24   o 
   5     6    10        125.08        105.31         70.02   o 
  -6     2    14        241.36        217.49         78.34   o 
   6     2    11        112.44        113.46         57.60   o 
   6     3    10        304.55        364.05        144.45   o 
  -6     4    12         73.33        115.46         63.83   o 
  -6     5    10          0.21          1.03         48.19   o 
   6     5     7         68.12        113.19         74.20   o 
   7     0     5        741.39        753.82         90.95   o 
   7     1     5        151.54        126.32         21.37   o 
   7     2     4          6.58         21.42         18.93   o 
  -7     3     5          2.93         19.08         45.30   o 
   7     3     2         76.78         34.83         37.58   o 
   0     3    22        130.17         81.07         41.04   o 
   0     7    18         70.18         40.84         53.79   o 
   1     4    21        319.63        354.32         64.80   o 
   1     5    20         15.83          3.47         38.16   o 
  -1     7    18         84.92         85.00         37.57   o 
  -1     8    16          0.16         71.74         55.60   o 
  -2     4    21          0.99         59.12         50.26   o 
   2     4    20         14.67         31.32         33.71   o 
  -2     5    20        135.36        115.12         54.80   o 
   2     5    19        271.84        248.85         56.34   o 
  -3     4    20        160.11        121.91         38.82   o 
  -3     5    19        288.43        344.03         76.53   o 
  -4     6    16        149.95        195.58         49.12   o 
   4     6    14          0.04         70.51         58.45   o 
  -4     7    14        181.84        216.32         42.23   o 
   4     7    12        475.90        390.93         81.23   o 
  -5     3    17        226.19        185.51         44.60   o 
  -5     4    16          2.29         14.78         32.51   o 
  -5     6    13        201.67        155.46         36.65   o 
   6     4     9         46.92         95.99         66.81   o 
  -7     0     9         13.82         66.17         62.49   o 
  -7     1     9        586.29        502.59         65.44   o 
  -7     2     8         69.35         88.68         53.53   o 
  -7     3     6        330.81        322.09         72.87   o 
   1     6    19         36.53         96.35         55.96   o 
  -2     6    19         77.43         84.07         37.11   o 
   2     6    18         22.34         83.02         41.08   o 
  -3     3    21          5.44         95.12         69.56   o 
  -3     6    18          0.46         16.23         46.29   o 
  -4     2    20        159.18        216.33         66.42   o 
   4     2    18          0.13         44.49         36.91   o 
  -5     5    15        144.08        110.70         39.37   o 
   6     0    12         33.27         19.50         50.29   o 
  -6     1    15        107.40         85.21         49.11   o 
   6     1    12        452.43        485.95         72.62   o 
   7     1     6        124.93        127.08         26.65   o 
   7     2     5        100.60        164.44         75.68   o 
  -7     3     7         29.53          8.22         45.81   o 
   7     3     3         28.07          2.59         45.97   o 
   1     8    16          3.78        101.48         64.26   o 
  -2     3    22         34.96         65.74         50.37   o 
   2     3    21         14.13          5.23         27.28   o 
   3     7    15          6.84         26.43         22.59   o 
  -5     2    18        277.81        292.52         84.98   o 
   5     4    14        221.48        199.99         57.68   o 
   5     6    11        486.42        472.88        161.63   o 
   6     3    11          3.87         84.71         63.19   o 
  -6     5    11        391.22        338.36         75.34   o 
   6     5     8        143.99        212.09        139.28   o 
  -7     2     9         22.71        178.44        129.71   o 
   7     3     4         31.89         44.54         42.07   o 
  -7     4     4         40.68        123.21         55.52   o 
  -7     4     3          4.68         10.90         51.06   o 
   0     5    21        264.48        251.13         72.69   o 
   1     3    22         35.72         38.31         29.29   o 
  -1     5    21        139.59        203.85         51.24   o 
   1     7    18        102.66        121.88         42.55   o 
  -2     7    18          0.02         20.61         51.14   o 
   2     7    17          0.65         12.19         45.68   o 
   3     4    19         22.03         53.00         53.69   o 
   3     5    18        902.65        824.18         96.42   o 
  -4     4    19          8.74         41.94         47.19   o 
   4     4    17         67.98         57.71         32.59   o 
  -4     5    18         81.71         82.31         37.81   o 
   4     5    16         84.02        102.70         48.89   o 
   5     3    15         84.59         34.30         52.79   o 
   5     5    13          3.40         48.35         55.66   o 
  -6     2    15        128.39         64.16         42.42   o 
  -6     4    13         18.08         39.22         33.31   o 
   6     4    10          3.89         31.78         57.36   o 
   7     0     7        838.92        848.90        103.25   o 
  -7     1    10        110.73        140.34         38.04   o 
   7     2     6          4.52        156.15        124.53   o 
  -7     3     8         27.16        100.30         66.17   o 
  -7     4     5         27.29         71.08         38.12   o 
   7     4     1         77.68        162.45         77.44   o 
   0     4    22        345.70        440.11         79.00   o 
   0     6    20         49.11         40.44         42.99   o 
   0     8    17        116.61        155.33         49.62   o 
  -1     4    22         56.03         44.13         45.55   o 
  -1     6    20        133.90        135.23         54.60   o 
  -1     8    17         16.88          1.93         42.87   o 
   3     6    17          0.78         36.02         31.88   o 
  -3     7    17        186.58         82.09         55.79   o 
  -4     3    20         37.19         52.94         42.44   o 
   4     3    18         68.62         23.55         24.52   o 
  -4     7    15         10.74         27.91         43.64   o 
   4     7    13        431.02        359.19         63.86   o 
  -5     4    17        480.50        642.50         84.75   o 
  -5     6    14        115.45         80.64         41.30   o 
   7     1     7          0.67         47.22         34.12   o 
   7     3     5          1.68         60.39         73.26   o 
  -7     4     6        108.69        149.30         42.44   o 
   7     4     2         99.37         97.43         94.35   o 
   3     3    20        146.52         91.16         47.86   o 
  -3     5    20        120.02        118.08         41.99   o 
  -4     6    17        131.17        162.32         52.95   o 
   4     6    15         51.23         41.22         30.05   o 
   5     2    16         52.19         73.04         34.46   o 
  -5     3    18        264.22        330.52         84.90   o 
  -5     5    16         56.14         94.00         57.23   o 
  -6     1    16         33.44         64.15         37.56   o 
   6     1    13         11.19         49.63         66.10   o 
  -6     5    12        138.88        113.26         43.77   o 
   6     5     9         18.15         92.70         77.68   o 
  -7     0    11        193.20        274.48         94.01   o 
  -7     1    11         80.91        114.43         69.34   o 
  -7     2    10         12.78        191.51         99.29   o 
  -7     3     9         88.28         95.59         66.02   o 
   7     4     3        307.03        242.13         82.91   o 
   0     7    19        156.06        155.72         52.94   o 
  -1     3    23        139.14        120.67         60.74   o 
   1     5    21        113.84         31.34         30.18   o 
  -1     7    19         70.63        158.74         52.26   o 
  -2     4    22         50.56         98.33         66.97   o 
  -2     5    21         62.74         48.45         33.46   o 
   2     5    20        225.91        252.29         62.41   o 
  -3     4    21         18.58         31.55         39.12   o 
   5     6    12         46.52         46.33         50.37   o 
  -6     3    15         43.88         36.86         41.77   o 
   6     3    12         54.66         60.01         56.80   o 
   7     2     7         56.25         52.17         56.43   o 
  -7     4     7        187.26        175.49         61.41   o 
   1     4    22         64.33         86.60         43.36   o 
   1     6    20         31.82         55.64         49.39   o 
   1     8    17         16.55         75.90         39.36   o 
   2     4    21         55.95         83.65         40.50   o 
  -2     6    20          4.97         60.43         45.58   o 
   2     6    19          4.02         28.76         25.59   o 
  -3     6    19          0.04         35.75         48.30   o 
   3     7    16          0.82         31.05         53.99   o 
   4     2    19          2.98         34.24         51.07   o 
  -5     2    19        326.11        246.84         78.35   o 
   5     4    15        311.91        107.71         94.77   o 
  -6     2    16         72.64         75.21         47.24   o 
   6     2    13        233.72        218.02        102.93   o 
  -6     4    14         34.62          5.50         54.05   o 
   6     4    11         42.42         10.33         38.80   o 
   7     1     8         14.26         10.03         45.77   o 
  -7     2    11        354.25        327.52         92.64   o 
   7     3     6          0.13        100.01         77.59   o 
   7     4     4         69.98         86.30         63.31   o 
  -2     8    17        870.77        582.61        129.66   o 
   2     8    16         35.95         87.43         47.08   o 
  -3     3    22         27.97          7.89         36.54   o 
   5     3    16        359.08        428.14         77.15   o 
   5     5    14         18.59         28.39         33.20   o 
  -5     6    15        113.97         74.34         45.37   o 
  -7     1    12        389.06        463.02        111.90   o 
  -7     3    10         11.21        101.94         67.37   o 
  -7     4     8          8.09        122.06         63.45   o 
  -1     5    22        244.37        316.61         78.28   o 
   1     7    19         21.59         29.97         50.74   o 
  -2     3    23         14.51         38.10         40.18   o 
   2     3    22        243.36        143.89         50.89   o 
  -2     7    19        163.47        166.36         53.80   o 
   2     7    18        431.01        477.81         76.76   o 
   3     4    20        143.05         83.08         75.30   o 
   3     5    19        292.48        162.08         83.55   o 
  -3     7    18         13.66         60.28         64.73   o 
  -4     4    20         32.82         61.99         33.69   o 
   4     4    18         13.79         45.81         48.08   o 
  -4     5    19         33.32         19.01         27.39   o 
   4     5    17         76.68         81.11         38.54   o 
   4     7    14        435.06        323.45         78.95   o 
  -6     5    13        243.28        266.32         95.68   o 
   6     5    10          0.81         57.05         66.58   o 
  -6     6    11        403.82        192.33        138.77   o 
   7     0     9         79.44         97.56         61.28   o 
   7     2     8         10.59         18.28         51.67   o 
   7     3     7        369.02        291.93        101.84   o 
   7     4     5          7.02         28.88         56.17   o 
   0     5    22         70.80         74.89         43.52   o 
   0     6    21        489.01        491.49         81.37   o 
   0     8    18        122.65        124.88         51.49   o 
   1     3    23        136.44         44.37         51.87   o 
  -1     6    21          0.51         59.44         45.79   o 
  -1     8    18         71.12        133.11         68.60   o 
   3     6    18         22.91         14.29         43.14   o 
  -4     3    21          6.41          2.31         37.53   o 
   4     3    19         19.84         74.60         62.94   o 
  -4     6    18          1.86         17.68         36.64   o 
   4     6    16          1.24         33.19         45.23   o 
   5     2    17         75.34        111.07         64.86   o 
  -5     3    19          8.80         27.68         40.40   o 
  -5     4    18        124.59        105.73         35.67   o 
  -5     5    17        159.87        188.80         50.71   o 
   5     6    13        951.58        930.86        323.17   o 
  -6     3    16         83.57        149.58         95.16   o 
   7     1     9         16.29         92.41         68.27   o 
  -7     4     9        370.43        338.81         70.17   o 
   0     4    23         77.11        135.08         51.30   o 
  -1     4    23         51.67         58.42         71.85   o 
   3     3    21         66.30         73.80         41.18   o 
   6     3    13         96.41        100.05         68.94   o 
   7     4     6         16.01         47.23         54.68   o 
   0     7    20         94.64         69.68         39.18   o 
  -1     7    20         28.53         39.97         61.47   o 
  -2     5    22         58.90         39.42         37.77   o 
   2     5    21          0.29         20.78         47.69   o 
  -3     4    22        282.96        257.58         59.77   o 
  -3     5    21         35.32         55.35         53.38   o 
   3     7    17         55.67         37.97         57.11   o 
   5     4    16        111.66         45.11         47.00   o 
  -5     7    14         19.17         33.86         51.96   o 
  -6     2    17        343.38        274.98         90.65   o 
   6     2    14        107.56         67.07         61.57   o 
  -6     5    14         40.14         39.12         50.37   o 
  -6     6    12         10.98         30.45         36.56   o 
   6     6     9         40.36         62.55         61.30   o 
   7     2     9        305.44        360.58        121.98   o 
  -7     4    10        216.74        271.32         91.10   o 
  -7     5     7         17.71         31.44         62.14   o 
   1     5    22        225.24        171.06         54.93   o 
   1     6    21         18.36        103.90         45.81   o 
   1     8    18        217.18        221.51         58.28   o 
  -2     4    23         47.76        111.21         45.63   o 
  -2     6    21        393.72        346.76        127.54   o 
   2     6    20          1.11         40.60         49.39   o 
  -2     8    18         80.07         95.03         80.15   o 
   2     8    17         33.49         60.82         35.73   o 
  -3     6    20        110.16         60.31         37.29   o 
   5     3    17          0.74         61.56         46.22   o 
   5     5    15          0.32         19.96         35.94   o 
  -5     6    16         16.21         64.48         42.20   o 
   6     5    11         37.84        152.38         90.11   o 
   1     4    23          2.15         49.57         39.13   o 
   2     4    22         31.11         32.60         51.32   o 
  -3     8    17         39.63         44.45        156.00   o 
  -4     7    17        215.22        193.85         73.64   o 
   4     7    15         20.59         43.94         51.20   o 
   7     1    10         25.01        173.03         74.85   o 
  -7     2    13         44.30        113.40         77.67   o 
  -7     3    12        297.89        271.79         93.87   o 
   7     4     7          8.80         16.82         53.33   o 
  -8     0     2        121.24        117.68         37.84   o 
   1     7    20        103.62        115.53         44.12   o 
  -2     7    20        105.81        124.29         53.71   o 
   2     7    19        409.54        417.20         75.10   o 
   3     5    20        829.65        633.04        135.80   o 
  -3     7    19        181.25        134.87         45.52   o 
  -4     4    21          8.31         65.32         45.13   o 
   4     4    19         93.26        115.90         41.95   o 
  -4     5    20        186.21        166.21         52.88   o 
   4     5    18          0.06         23.01         28.69   o 
  -5     4    19         33.76         97.28         60.26   o 
  -5     5    18         65.00         60.25         54.72   o 
   5     6    14         12.26         23.45         48.09   o 
   6     1    15         44.01          9.48         59.79   o 
  -6     3    17          3.24         36.18         47.17   o 
   6     3    14        181.78         78.14         68.01   o 
  -6     4    16        212.68        247.91         89.19   o 
   6     4    13         14.11         79.95         91.23   o 
   7     3     9          0.36         42.25         58.67   o 
  -7     4    11          0.13         15.76         40.81   o 
  -8     0     4        123.50        145.91         74.28   o 
   8     0     0         42.39         77.28         42.08   o 
  -8     1     4        127.52        123.73         32.03   o 
  -8     1     3          0.96         27.56         31.22   o 
  -8     1     2        396.09        427.93         48.68   o 
  -8     1     1          7.45         26.39         26.92   o 
   8     1     0        104.89         79.37         24.25   o 
   0     8    19        586.17        596.55         93.06   o 
  -1     8    19         21.13         37.96         50.35   o 
   3     4    21        177.38        135.52        133.95   o 
   3     6    19          9.45         60.15         67.51   o 
  -4     6    19        117.61        188.69         55.30   o 
   4     6    17        141.44        111.82         43.66   o 
   5     2    18         33.04        129.86         73.70   o 
  -5     3    20          8.52         94.48         70.35   o 
  -6     6    13       1006.27        932.85        162.13   o 
   6     6    10        144.93        126.57         71.15   o 
  -7     1    14         74.27         64.20         51.80   o 
   7     2    10         22.58         54.16         61.32   o 
  -7     5     9         34.61         57.50         53.00   o 
  -8     1     5          4.28         73.26         73.20   o 
   8     1     1         25.73         60.71         27.26   o 
   0     5    23         50.16         59.01         38.32   o 
   0     6    22          0.84         54.65         45.25   o 
  -1     5    23          0.32         23.46         34.57   o 
  -1     6    22         52.97         72.25         39.94   o 
  -4     3    22         17.98         76.83         53.51   o 
   4     3    20         22.14         45.66         52.77   o 
  -5     7    15         96.28         22.43         42.27   o 
  -6     2    18         44.71         20.50         46.97   o 
   6     2    15        302.43        348.37         77.61   o 
  -6     5    15          2.04         53.01         49.02   o 
   6     5    12         32.34        109.35         75.18   o 
   7     0    11         26.23          0.45         51.96   o 
  -7     3    13         22.97         72.44         50.41   o 
   7     4     8         36.52         65.06         70.11   o 
   7     5     6        399.23        380.58        115.54   o 
  -8     0     6         86.48        135.71         79.09   o 
   8     0     2         25.11         36.84         55.29   o 
  -8     1     6         10.82         34.40         33.09   o 
   8     1     2         16.65         22.58         30.14   o 
  -8     2     4         29.99         23.66         24.06   o 
  -8     2     3         57.62         55.86         26.57   o 
  -8     2     2          5.29         80.01         69.98   o 
  -8     2     1        108.43         82.41         30.76   o 
   8     2     0        115.59        192.12         43.29   o 
  -1     4    24        202.60        217.73         59.89   o 
  -3     5    22          1.10         18.33         39.02   o 
   3     7    18         30.10         65.64         71.85   o 
   5     4    17        282.30        214.72         76.07   o 
   5     5    16         19.94         64.39         73.79   o 
  -5     6    17          3.68         27.15         46.13   o 
   7     1    11        118.41         89.88         47.37   o 
  -7     2    14          8.56         32.37         59.07   o 
  -7     4    12         63.70         77.76         66.71   o 
  -7     5    10        211.31        277.51         74.28   o 
  -8     2     5        120.54        211.15         63.35   o 
   8     2     1         40.13         78.19         67.67   o 
   0     4    24          6.28         30.47         51.91   o 
   0     7    21         32.92         28.38         47.27   o 
  -1     7    21         45.62         52.58         66.25   o 
   1     8    19        226.25        200.83         89.74   o 
   2     8    18          8.78         28.89         52.31   o 
  -3     6    21        114.79        103.35         43.93   o 
  -3     8    18        687.60        386.03        121.85   o 
  -4     7    18         24.65         72.32         56.41   o 
   4     7    16         25.95         31.68         31.70   o 
   5     7    13         46.31        132.60         71.56   o 
  -8     1     7          0.04         53.07         65.13   o 
   8     1     3          0.03         42.13         51.92   o 
  -8     2     6          1.61          1.39         49.49   o 
   8     2     2          1.03         51.64         50.39   o 
  -2     5    23        671.34        722.24        140.85   o 
   2     5    22        208.19        198.80         87.17   o 
  -2     6    22        157.00         92.27         88.29   o 
   2     6    21         28.18         13.14         44.27   o 
  -3     4    23        202.88        165.03         45.70   o 
   5     3    18        110.57         35.18         69.95   o 
   5     6    15         88.12         96.66         57.57   o 
  -6     4    17         20.48         29.20         52.71   o 
   6     4    14        275.00        237.51         99.94   o 
  -6     6    14          7.43         49.71         55.95   o 
   6     6    11        288.33        214.97         80.73   o 
  -8     0     8        450.51        578.90        136.06   o 
   8     0     4         84.79         82.75         43.00   o 
  -8     3     3         14.86        120.09         94.99   o 
  -8     3     2          5.32         81.91         54.73   o 
  -8     3     1          0.04         43.59         36.06   o 
   1     5    23        158.57        251.91         78.10   o 
   1     6    22         61.35        104.47         67.75   o 
  -2     4    24         60.39         79.00         54.79   o 
   2     4    23         41.64         91.41         53.46   o 
  -3     7    20        246.05        266.44         96.73   o 
  -4     5    21        477.99        448.27        108.34   o 
   4     5    19          2.57         39.67         33.85   o 
  -5     4    20        171.99        153.24         69.28   o 
  -5     5    19         28.15         44.01         52.48   o 
  -6     3    18        202.29        351.31         99.64   o 
   6     3    15         75.03         62.19         63.43   o 
  -6     5    16        160.96        161.59         78.37   o 
   6     5    13          4.94         39.05         54.69   o 
  -7     3    14        112.80        121.59         53.05   o 
  -7     5    11         13.28         53.56         70.35   o 
  -8     1     8         99.52        122.96         66.60   o 
   8     1     4        126.43        194.98         87.66   o 
  -8     2     7         70.52        195.76         83.27   o 
   8     2     3        121.72         94.15         42.39   o 
   8     3     0          2.37         51.52         45.95   o 
   1     7    21        239.65        352.46         96.52   o 
  -1     8    20        295.75        327.57        108.05   o 
  -2     7    21         10.04          4.08         39.15   o 
   2     7    20         71.09        104.79         65.78   o 
  -4     4    22          8.11         15.23         52.71   o 
   4     4    20         84.50         17.20         51.00   o 
  -4     6    20        268.52        197.71         72.54   o 
   4     6    18         36.20          0.38         41.90   o 
  -7     2    15        217.02        138.26         69.92   o 
  -7     4    13          0.01          7.78         54.50   o 
  -8     3     5          0.02         58.55         37.26   o 
   8     3     1         85.91        155.96         52.69   o 
   3     6    20         79.37        139.81         79.68   o 
   3     8    17         96.97         34.26         49.23   o 
  -5     3    21          0.63        121.98         61.03   o 
  -5     6    18        167.02        101.62         65.68   o 
   8     1     5         38.72         89.09         70.04   o 
   8     2     4         13.80         53.28         80.48   o 
  -8     3     6        140.54        193.19         86.38   o 
   8     3     2        130.12        130.54         66.30   o 
   4     3    21          5.54          1.35         32.03   o 
   5     4    18          4.84         20.14         40.07   o 
   5     7    14        576.39        503.51        126.36   o 
   2     8    19         36.97         57.38         64.09   o 
   3     7    19         13.87         82.86         67.61   o 
  -4     7    19         28.26         29.05         56.21   o 
  -3     5    23         56.07         50.88         57.01   o 
  -3     6    22        336.67        352.81        153.14   o 
   5     3    19         42.26          2.20         36.40   o 
   5     6    16         15.52         40.04         65.02   o 
  -6     3    19          1.18         77.58         50.37   o 
  -6     4    18          6.31         51.77         48.84   o 
  -6     5    17         97.61         53.37         60.47   o 
   2     5    23         70.32        121.77         68.19   o 
  -2     6    23          3.29         62.06         51.32   o 
   2     6    22          5.30         33.87         35.54   o 
  -3     4    24         25.12         31.96         46.34   o 
  -5     5    20        146.58        208.52         82.42   o 
  -4     5    22         19.63          3.95         38.25   o 
  -5     4    21         16.48         29.81         45.27   o 
   3     8    18         45.13         41.08         53.47   o 
  -5     6    19         41.76         61.09         53.12   o 
   5     7    15         13.50        123.38         73.66   o 
