# Supplementary material for: Charge density studies of multicentre two-electron bonding of an anion radical at non-ambient temperature and pressure
Source: IUCrJ. 2021 Jun 12;8(Pt 4):644–54. doi: 10.1107/S2052252521005273 (PMC8256703; doi:10.1107/S2052252521005273)
Supplement: Supplementary file 17 [file m-08-00644-sup17.hkl]

 
# fcf, LIST 4 option, 
# notice sigma(Iobs) is replaced by sigmaw(Iobs)
# where in the weighting scheme, Weight(hkl) = 1/sigmaw^2 )
# Weight(hkl) =   1/sigma^2
# Input diffraction data were   Ihkl
# Structure was refined vs Ihkl
# written by  MoPro v20.01 

data_1.85GPa
_shelx_title ' written by MoPro v20.01'
_shelx_refln_list_code        4
_shelx_F_calc_maximum      163.57
_exptl_crystal_F_000       700.00
_reflns_d_resolution_high  0.7563

loop_
 _symmetry_equiv_pos_as_xyz
'x, y, z'
'-x+1/2, y+1/2, -z+1/2'
'-x, -y, -z'
'x-1/2, -y-1/2, z-1/2'

_cell_length_a     6.4387
_cell_length_b     9.9135
_cell_length_c    20.1349
_cell_angle_alpha  90.000
_cell_angle_beta   94.729
_cell_angle_gamma  90.000


loop_ 
 _refln_index_h 
 _refln_index_k 
 _refln_index_l 
 _refln_F_squared_calc 
 _refln_F_squared_meas 
 _refln_F_squared_sigma
 _refln_observed_status
   0     0     2       4750.64       4803.91         61.95   o 
   0     0     4       2316.36       2392.61         91.41   o 
   0     0     6       2221.45       1989.37        114.86   o 
   0     1     1       1498.22       1645.81         60.45   o 
   0     1     2        352.41        332.37          9.78   o 
   0     1     3       1203.35       1306.94         16.83   o 
   0     1     4        105.43        106.67          5.30   o 
   0     1     5       8798.86       8973.83         68.31   o 
   0     2     2       1257.84       1251.45         71.18   o 
   0     2     3       2876.65       2830.32        113.28   o 
   0     2     4         10.59          4.27          2.78   o 
  -1     0     5       4053.23       3726.08        125.11   o 
  -1     0     3       1498.58       1442.93         28.56   o 
  -1     0     1        449.02        491.64         10.89   o 
   1     0     1        393.80        449.49          9.43   o 
   1     0     3       1360.41       1311.10         27.98   o 
  -1     1     5       5183.36       5452.50         61.74   o 
  -1     1     4        737.01        737.16         20.89   o 
  -1     1     3         65.57         72.35          6.72   o 
  -1     1     2       1435.45       1392.83         21.41   o 
  -1     1     1       1018.15       1072.55         26.46   o 
   1     1     0       2231.84       2290.18         49.94   o 
   1     1     1       6879.65       6738.15         67.86   o 
   1     1     2          0.05          4.09          2.00   o 
   1     1     3       1272.81       1314.16         24.40   o 
   1     1     4       1149.81       1224.84         35.11   o 
  -1     2     3       1695.02       1664.56         45.57   o 
  -1     2     2       4537.08       4442.31        107.34   o 
   1     2     2       3906.66       3647.81         75.70   o 
   1     2     3       6680.23       6532.16        102.00   o 
   0     1     6         53.14         44.17          4.34   o 
   0     1     7       5352.61       5312.87         56.09   o 
   0     2     5       5556.71       5689.21         61.09   o 
   0     2     6         32.38         32.47          3.71   o 
   0     3     4       1009.54       1095.02         88.11   o 
  -1     0     7       1785.78       1658.87         70.67   o 
   1     0     5         91.01         83.53         11.37   o 
  -1     1     6        348.00        396.72         17.39   o 
   1     1     5       1489.57       1502.18         41.95   o 
   1     1     6       1861.78       1768.60         44.26   o 
  -1     2     6       1699.72       1823.97         37.22   o 
  -1     2     5       3303.49       3358.62         58.23   o 
  -1     2     4       3087.60       2875.88         50.29   o 
   1     2     4        822.13        828.66         37.69   o 
   1     2     5        215.93        243.53         22.10   o 
   1     3     3      11922.98      11206.59        155.22   o 
  -2     0     4       1903.93       1851.08         46.90   o 
  -2     0     2        155.68        167.69         10.95   o 
   2     0     0      27295.54      26742.57        176.36   o 
  -2     1     4         48.96         49.07          4.76   o 
  -2     1     3       1675.14       1703.49         26.59   o 
  -2     1     2         73.44         86.52          5.75   o 
  -2     1     1       1147.50       1114.18         22.07   o 
   2     1     0       5803.58       5691.58         54.81   o 
   2     1     1       5881.68       5731.17         47.51   o 
   2     1     2       2864.98       2971.24         32.22   o 
   2     1     3       3655.62       3658.11         38.69   o 
  -2     2     2          4.26          8.37          7.36   o 
  -2     2     1        147.44        146.74         19.31   o 
   2     2     0          2.04          8.43          8.90   o 
   2     2     1         88.10         81.33         16.84   o 
   0     0     8      27136.17      25037.87        414.81   o 
   0     1     8         82.73         87.85         10.73   o 
   0     2     7       6970.81       6848.35         66.41   o 
   0     3     5       1709.74       1876.88         72.19   o 
   0     3     6        276.61        310.67         29.09   o 
   1     0     7        352.87        297.83         43.78   o 
  -1     1     8          3.40         14.13          4.52   o 
  -1     1     7       6710.28       6732.37         60.05   o 
   1     1     7       1377.24       1405.50         41.88   o 
  -1     2     7        580.52        585.09         25.24   o 
   1     2     6       2552.68       2526.63         56.11   o 
  -1     3     5       2101.60       2085.88         56.03   o 
  -1     3     4        621.55        697.86         71.09   o 
   1     3     4        196.81        250.05         24.12   o 
   1     3     5       5176.38       5143.38        109.17   o 
  -2     0     6      17572.51      16835.83        183.29   o 
   2     0     4       9466.46       9606.49        104.28   o 
  -2     1     6       4274.36       4217.16         59.66   o 
  -2     1     5       8051.66       8032.85         67.23   o 
   2     1     4         78.61         89.19          6.09   o 
   2     1     5       1477.03       1511.10         36.89   o 
  -2     2     5        208.31        200.48         13.96   o 
  -2     2     4        207.18        167.75         10.34   o 
  -2     2     3       3496.41       3483.18         73.17   o 
   2     2     2       2243.70       2216.53         48.58   o 
   2     2     3        249.05        236.72         16.32   o 
   2     2     4       1050.62       1059.58         36.31   o 
   0     1     9        548.20        551.41         29.61   o 
   0     2     8       6135.47       6116.87         63.57   o 
   0     3     7        107.66        123.15         11.09   o 
   0     4     5          9.20         40.68         18.41   o 
   1     1     8        478.50        525.49         27.29   o 
  -1     2     8       3144.84       3098.86         60.04   o 
   1     2     7       1599.76       1612.56         42.53   o 
  -1     3     7       2508.33       2524.15         43.01   o 
  -1     3     6        110.01        101.73         11.54   o 
   1     3     6         48.57         42.93          8.65   o 
   2     0     6         75.88         56.81         16.88   o 
  -2     1     7         22.34         23.01          7.24   o 
   2     1     6        191.69        175.50         14.41   o 
   2     2     5       1114.16       1051.22         42.67   o 
  -2     3     4        879.81        929.81         41.62   o 
  -2     3     3        798.76        872.26         41.81   o 
   2     3     2        968.71        949.96         90.30   o 
   2     3     3         33.07         38.45          8.62   o 
  -3     0     3        992.97        839.78         38.43   o 
  -3     0     1        150.02        102.68          9.57   o 
  -2     2     6       4476.08       4607.77         70.39   o 
   3     0     1       2846.03       2662.20         46.71   o 
   3     1     0        194.34        139.56         12.27   o 
  -3     1     2        202.25        126.75         11.88   o 
   0     1    10       1827.05       1820.36         55.79   o 
   0     3     8        454.79        438.57         28.67   o 
   0     4     6       2206.01       2545.09        149.34   o 
   1     0     9       4269.36       4774.33        352.30   o 
  -1     1    10        753.05        736.50         34.40   o 
   1     1     9       3335.19       3365.56         90.13   o 
   1     2     8        382.60        374.05         25.65   o 
  -1     3     8        217.86        237.67         13.57   o 
   1     3     7       1318.64       1412.18         69.93   o 
  -1     4     6        748.44        697.62         83.79   o 
  -1     4     5         61.25        164.02         53.70   o 
   1     4     5        913.25        770.60         47.59   o 
  -2     0     8        899.04        974.37         62.79   o 
  -2     1     8       1606.93       1852.66         48.56   o 
   2     1     7       1185.95       1358.70         61.59   o 
  -2     3     6        817.02        845.34         24.75   o 
  -2     3     5         44.36        102.41         21.16   o 
   2     3     4       1145.12       1277.51         76.44   o 
   2     3     5        484.37        438.99         24.25   o 
  -3     0     5       1152.25       1107.01         72.16   o 
   3     0     3      10260.40      10206.82        107.89   o 
   3     1     1        875.84        898.93         23.42   o 
   3     1     3        951.47        909.18         20.67   o 
  -3     2     3       3166.18       3242.96         47.58   o 
  -3     2     2       1486.01       1455.43         31.75   o 
  -3     2     1        718.77        683.66         23.57   o 
   3     2     0        406.34        366.58         17.66   o 
   3     2     1        926.57       1012.61         28.82   o 
  -2     2     7        546.96        840.97         45.79   o 
   2     2     6        126.02        500.08         98.68   o 
   0     2     9        735.87        976.44         29.78   o 
   3     1     2        504.46        683.15         42.97   o 
  -3     1     3        709.56       1047.03         67.85   o 
  -3     1     4        533.64        426.34         44.92   o 
   0     2    10       1259.66       1262.39         27.68   o 
   0     3     9        174.25        175.97         15.36   o 
   0     4     7       1096.79       1066.30         54.26   o 
   1     1    10       1875.01       1929.05         50.66   o 
  -1     2    10       4890.04       4834.56         62.24   o 
   1     2     9          7.43         23.24         11.91   o 
  -1     3     9         45.66         59.23          7.68   o 
   1     3     8          8.48          7.55          9.15   o 
  -1     4     7         72.46        126.38         20.88   o 
   1     4     6        598.00        631.72         53.04   o 
   2     0     8        957.79       1017.40         68.99   o 
  -2     1     9       1172.76       1170.60         33.43   o 
   2     1     8       1251.41       1226.22         37.19   o 
  -2     2     8       1516.95       1444.68         42.20   o 
   2     2     7         50.84         43.40          8.38   o 
  -2     3     7         65.07         38.23          9.46   o 
   2     3     6       2948.33       2894.13         82.45   o 
   3     0     5         93.49        103.77         14.49   o 
  -3     1     6        232.97        235.00         12.92   o 
  -3     1     5        923.89        980.13         24.95   o 
   3     1     4        262.46        213.89         10.98   o 
  -3     2     5        521.31        530.74         28.80   o 
  -3     2     4       1013.66        943.99         31.55   o 
   3     2     2         15.22         12.29          8.70   o 
   3     2     3        597.32        656.76         30.37   o 
   0     1    11        286.20        265.92         23.13   o 
   0     4     8       1193.46       1293.40         42.09   o 
  -1     1    11        581.92        565.95         32.03   o 
   1     2    10       1350.77       1408.71         45.91   o 
   1     3     9       1630.49       1557.95         65.07   o 
  -1     4     8       5684.26       5880.46         85.51   o 
   1     4     7         10.47         50.99         22.21   o 
  -2     0    10       1487.58       1555.42        120.69   o 
  -2     1    10       1409.82       1450.90         60.14   o 
   2     1     9        655.46        654.60         28.62   o 
  -2     2     9         67.77         53.84         15.00   o 
   2     2     8        632.62        664.15         34.17   o 
  -2     3     8       1041.29       1083.81         36.24   o 
   2     3     7        927.13       1011.11         49.46   o 
  -2     4     6        300.11        389.24         34.66   o 
  -2     4     5        220.87        236.22         34.46   o 
   2     4     4          1.15         21.69         16.44   o 
   2     4     5          2.06         12.42         11.70   o 
  -3     0     7       3432.32       3270.29         91.83   o 
  -3     1     7        325.17        353.07         18.65   o 
   3     1     5         13.28         22.41          6.37   o 
  -3     2     6       1988.59       2077.39         50.80   o 
   3     2     4        540.22        562.18         24.75   o 
  -3     3     4        661.32        703.20         38.21   o 
  -3     3     3       1438.94       1326.20         63.67   o 
  -3     3     2          4.98         30.90         24.43   o 
  -3     3     1       4995.91       5370.62        246.42   o 
   3     3     0        111.81         99.32         37.52   o 
   3     3     1        436.50        429.29         37.51   o 
   3     3     2        802.57        739.00         41.09   o 
   0     1    12         15.39         15.52          8.14   o 
   0     2    11       1253.35       1208.72         41.40   o 
   0     3    10         15.20         28.40          9.33   o 
   0     4     9        200.19        222.94         20.01   o 
   1     1    11          0.87         11.44         10.87   o 
  -1     2    11        188.69        189.73         13.43   o 
  -1     3    10       2476.21       2772.15         74.39   o 
   1     4     8       2114.07       2096.58         72.91   o 
  -2     2    10        506.78        449.93         35.96   o 
   2     2     9       2681.08       2738.31         80.16   o 
  -2     3     9        610.59        660.72         34.04   o 
   2     3     8          2.88         24.50         20.92   o 
  -2     4     7         58.14         97.66         18.49   o 
   2     4     6       1695.98       1829.61         98.46   o 
   3     0     7          0.41         25.75         19.13   o 
  -3     1     8        127.63        114.86         10.90   o 
   3     1     6        125.46        142.27         10.88   o 
  -3     2     7          0.29          2.76         12.17   o 
   3     2     5        219.77        212.81         15.69   o 
  -3     3     5       1770.67       1758.64         56.00   o 
   3     3     3       3768.92       3855.39         90.41   o 
   3     3     4         29.74         31.35          9.86   o 
   0     2    12        867.09        778.00         34.32   o 
   0     3    11        236.28        267.99         19.34   o 
   0     5     7       1517.01       1474.57        133.55   o 
  -1     1    12         33.12         23.72          8.18   o 
   1     2    11        510.31        557.03         30.29   o 
   1     3    10          0.07         21.72         19.20   o 
  -1     4     9        222.73        252.47         19.52   o 
   1     4     9        118.52        114.23         20.62   o 
  -1     5     7         48.90         34.10         17.42   o 
   2     0    10       6347.49       5874.94        255.54   o 
  -2     1    11       1248.32       1392.70         50.10   o 
   2     1    10         81.96         61.51          9.07   o 
  -2     4     8        208.79        211.16         31.21   o 
   2     4     7         83.14        105.52         19.56   o 
  -3     0     9        200.63        175.38         22.51   o 
  -3     1     9        329.45        329.99         22.87   o 
   3     1     7        713.70        741.99         28.93   o 
  -3     2     8       4138.10       4208.53         85.91   o 
   3     2     6        226.51        253.05         17.34   o 
  -3     3     6        193.51        162.37         19.59   o 
   3     3     5       1189.44       1164.70         43.74   o 
  -4     0     2        271.68        289.67         27.98   o 
   4     0     0         49.50         62.01         13.29   o 
  -4     1     2          4.70         16.52          8.77   o 
  -4     1     1        839.24        813.61         26.98   o 
   4     1     0        243.76        252.92         15.88   o 
   0     1    13       1455.91       1498.00         71.36   o 
   0     4    10        576.18        610.60         29.57   o 
   0     5     8        226.91        301.44         33.99   o 
   1     1    12        162.19        224.17         27.07   o 
  -1     2    12       1028.27       1003.15         40.09   o 
  -1     3    11        765.11        777.57         42.64   o 
  -1     4    10        243.45        245.98         17.17   o 
  -1     5     8        472.54        540.37         44.47   o 
   1     5     7         76.67         59.17         39.77   o 
  -2     2    11        372.36        376.05         25.56   o 
   2     2    10       2376.68       2494.39         66.33   o 
  -2     3    10        223.72        198.58         18.19   o 
   2     3     9         25.26         49.60         14.48   o 
   3     1     8       1817.02       1735.58         53.21   o 
  -3     2     9        155.73        126.82         19.43   o 
   3     2     7        170.42        186.54         16.52   o 
  -3     3     7         17.31          9.14         10.37   o 
   3     3     6        663.26        757.39         33.96   o 
  -3     4     5          4.55         40.77         14.26   o 
  -3     4     4        509.52        413.79         92.59   o 
   3     4     3         47.70         32.19         23.58   o 
  -4     0     4       2609.60       2415.28         89.76   o 
   4     0     2       7394.62       7522.70        107.99   o 
  -4     1     4       1865.35       1790.95         44.65   o 
  -4     1     3        367.99        391.14         21.01   o 
   4     1     1         57.66         62.25          8.72   o 
   4     1     2       5480.31       5447.29         73.26   o 
  -4     2     2         12.37         17.63          6.43   o 
  -4     2     1       2000.19       2100.27         41.95   o 
   4     2     0         14.06         21.58          8.12   o 
   0     3    12        712.87        707.75         35.24   o 
   0     5     9       2193.21       2517.41         67.13   o 
  -1     1    13        317.66        273.75         22.56   o 
   1     2    12       1597.88       1553.74         48.69   o 
  -1     3    12        516.82        612.15         38.27   o 
   1     3    11        127.63        109.19         14.64   o 
   1     4    10       1956.79       1991.61         71.28   o 
   1     5     8          1.68         17.29         23.95   o 
  -2     1    12        981.34        940.25         40.66   o 
   2     1    11        415.19        411.04         23.43   o 
  -2     4     9        280.06        251.87         22.54   o 
   2     4     8        897.72        977.31         74.94   o 
  -2     5     7       2976.39       3052.46        202.86   o 
   2     5     6         86.97        161.62         37.73   o 
   3     0     9       1634.32       1520.73         57.63   o 
  -3     1    10         67.44         52.85         11.32   o 
   3     2     8        761.46        806.64         37.53   o 
  -3     3     8        393.24        469.75         30.95   o 
  -3     4     6       2437.61       2553.16         85.58   o 
   3     4     4       2597.83       2825.20        101.73   o 
  -4     0     6        953.86       1035.78         59.96   o 
   4     0     4      15600.32      15979.73        152.09   o 
  -4     1     6       3354.53       3340.40         61.83   o 
  -4     1     5        288.28        269.47         17.12   o 
   4     1     3        181.71        161.58         12.34   o 
  -4     2     4       1449.44       1475.20         35.14   o 
  -4     2     3         83.42        106.89          9.78   o 
   4     2     1        265.02        291.09         17.70   o 
   4     2     2         21.32         28.77          9.18   o 
   0     2    13         98.77         74.66         16.85   o 
   0     4    11         49.12         63.47         14.79   o 
   1     1    13       1515.79       1548.22         64.65   o 
  -1     2    13       1749.23       1754.05         55.59   o 
  -1     4    11        204.37        203.05         16.58   o 
  -1     5     9        539.31        575.51         31.93   o 
  -2     2    12       1069.04       1091.28         44.68   o 
   2     2    11       1681.84       1600.09         55.48   o 
  -2     3    11        271.94        259.74         25.40   o 
   2     3    10       1325.93       1285.27         52.95   o 
  -2     4    10       2046.11       1996.56         59.99   o 
   2     4     9        572.77        592.03         49.16   o 
  -3     0    11       1811.67       1758.98        149.32   o 
   3     1     9        292.03        271.68         21.65   o 
  -3     2    10       1424.57       1408.22         67.53   o 
  -3     3     9        441.73        505.35         30.23   o 
   3     3     7       2580.27       2707.57         64.56   o 
  -3     4     7        138.99        150.71         19.79   o 
   3     4     5        918.67        900.34         46.84   o 
  -4     1     7        741.94        727.94         28.55   o 
   4     1     4       1661.17       1713.69         38.99   o 
  -4     2     5        189.63        167.10         13.36   o 
   4     2     3         26.33         37.67          8.87   o 
  -4     3     2        592.98        652.04         34.28   o 
  -4     3     1         22.21         33.71         12.91   o 
   4     3     0        338.61        350.67         54.43   o 
   2     0    12        587.35         54.92         42.31   o 
   0     1    14        640.93        582.55         46.21   o 
   0     3    13        924.89       1074.61         52.82   o 
   0     5    10         36.78         78.02         15.49   o 
  -1     1    14         53.14         43.48         11.69   o 
   1     2    13        170.38        138.78         14.56   o 
   1     3    12       1142.24       1212.34         48.02   o 
   1     4    11         60.63         60.89         14.03   o 
   1     5     9        566.82        578.21         50.47   o 
  -2     1    13       1078.74       1117.33         46.30   o 
   2     1    12        119.46         98.25         13.91   o 
  -2     5     8        179.67        328.15         64.18   o 
   2     5     7         41.41         87.99         24.00   o 
  -3     1    11          0.01         16.11          8.66   o 
   3     2     9        331.82        399.97         32.08   o 
   3     3     8         34.87         20.46         10.32   o 
  -3     4     8        220.66        196.19         25.59   o 
   3     4     6        129.04        141.05         20.74   o 
  -4     0     8        209.64        175.93         33.32   o 
   4     0     6        382.54        386.37         31.39   o 
   4     1     5       2544.08       2489.19         46.63   o 
  -4     2     6         61.57         93.50         13.98   o 
   4     2     4         16.00         34.49          9.91   o 
  -4     3     4        610.25        746.18         35.00   o 
  -4     3     3         79.91         79.11         14.78   o 
   4     3     1        116.39        186.70         38.52   o 
   4     3     2        108.54        137.31         22.54   o 
   0     2    14        179.94        142.57         19.48   o 
   0     4    12       2242.59       2337.19         76.95   o 
  -1     2    14          9.41         17.16          9.60   o 
  -1     3    13       2703.33       2827.13         85.87   o 
  -1     4    12         80.25        120.16         23.50   o 
  -1     5    10          2.29         11.98         11.34   o 
  -2     2    13          2.97         44.05         31.38   o 
   2     2    12        136.40        104.72         16.18   o 
  -2     3    12         36.70         49.15         19.94   o 
   2     3    11        239.00        216.78         21.71   o 
  -2     4    11        107.95        153.20         20.16   o 
   2     4    10        481.24        445.70         36.18   o 
  -2     5     9          4.30         26.14         18.98   o 
   2     5     8        263.68        364.70         41.61   o 
   3     1    10        240.69        245.74         21.28   o 
  -3     2    11       1512.71       1498.83         62.76   o 
  -3     3    10        324.38        364.61         26.39   o 
   3     4     7        956.02        933.77         50.35   o 
  -4     1     8        594.49        664.81         27.74   o 
   4     1     6        303.03        290.14         17.60   o 
  -4     2     7         14.53         21.06         13.24   o 
   4     2     5       1568.47       1612.92         54.66   o 
  -4     3     5          0.22         21.57         13.23   o 
   4     3     3          1.95          0.39         14.91   o 
   0     5    11          6.62         15.96         26.35   o 
   1     1    14        160.60        153.67         21.35   o 
   1     3    13        578.42        602.80         34.38   o 
   1     4    12        167.69        172.48         23.55   o 
   1     5    10         96.18        119.25         30.79   o 
  -2     1    14         51.42         82.84         15.75   o 
   2     1    13         13.64         29.05         21.69   o 
   3     0    11       1563.15       1204.30        302.91   o 
  -3     1    12         58.32         64.09         20.76   o 
   3     2    10         31.56         42.26         13.75   o 
   3     3     9          6.24         17.93         18.99   o 
  -3     4     9         32.84         25.85         12.15   o 
   3     5     5        707.51        675.33        103.16   o 
  -4     1     9        389.53        466.27         29.29   o 
   4     1     7        126.07        125.18         12.66   o 
  -4     2     8        148.84        173.81         19.53   o 
   4     2     6          0.24          3.78         25.06   o 
  -4     3     6        314.22        350.45         29.60   o 
   4     3     4         47.46         36.07          9.36   o 
  -4     4     3        573.24        639.60         61.42   o 
  -3     5     6        612.23         63.86         33.90   o 
   0     1    15         94.54        129.41         21.43   o 
   0     3    14         67.84         47.23         12.15   o 
   0     4    13        396.43        457.01         34.40   o 
   0     6     9        100.28         53.40         28.46   o 
  -1     1    15       4869.80       5215.21        120.92   o 
   1     2    14        388.86        411.20         41.34   o 
  -1     3    14         16.98         36.32         22.07   o 
  -1     5    11        856.97        903.13         57.10   o 
  -1     6     9         61.60         74.09         38.89   o 
  -2     3    13         91.98         81.35         17.02   o 
   2     3    12        571.37        623.24         37.41   o 
  -2     4    12        843.24        786.79         42.94   o 
  -2     5    10         92.18         49.56         20.49   o 
   2     5     9       1901.09       1939.37        116.71   o 
   3     1    11        495.97        496.19         32.88   o 
  -3     2    12         42.36         39.21         19.28   o 
  -3     3    11       2510.94       2463.95         74.81   o 
   3     4     8         43.65         42.55         14.54   o 
  -3     5     7         13.52         16.96         20.07   o 
   3     5     6        177.71        185.20         38.19   o 
  -4     0    10          2.96         28.76         28.60   o 
  -4     2     9        535.34        564.77         39.76   o 
   4     2     7        274.06        267.10         26.82   o 
  -4     3     7         12.47         38.47         15.97   o 
   4     3     5         25.92         25.54          9.69   o 
  -4     4     5        876.53        809.69         44.66   o 
  -4     4     4          6.61         19.61         13.63   o 
   4     4     2          2.18         49.27         28.83   o 
   0     2    15         99.53         94.89         18.82   o 
   0     5    12         10.79          3.99         19.22   o 
  -1     2    15        226.18        268.66         27.83   o 
  -1     4    13        146.72        107.65         22.00   o 
   1     5    11          4.72         20.75         18.22   o 
   1     6     9       2238.69       2213.27        105.77   o 
  -2     2    14       1644.10       1648.59         60.13   o 
   2     2    13       1640.78       1719.34         61.60   o 
   2     4    11        184.19        142.02         22.83   o 
  -3     0    13        575.40        463.26         86.26   o 
  -3     1    13       2809.26       2906.94        137.77   o 
   3     2    11         37.65         19.38         11.50   o 
   3     3    10        496.99        568.07         97.15   o 
  -3     4    10          0.96         16.46         12.64   o 
  -3     5     8        655.47        715.35         56.80   o 
   4     0     8         50.72         38.51         15.24   o 
  -4     1    10         64.08         67.15         24.70   o 
   4     1     8          3.82         22.34         12.29   o 
  -4     3     8          3.02         48.20         28.39   o 
   4     3     6       1559.22       1551.85         76.09   o 
  -4     4     6         82.17         80.08         18.92   o 
   4     4     3        727.90        770.72         47.98   o 
   4     4     4        109.69        182.69         27.05   o 
  -5     0     3         18.36         25.41         30.99   o 
  -5     0     1        180.07        212.91         28.23   o 
   0     6    10       2487.76       2739.86        127.58   o 
   1     1    15         58.53         38.25         30.27   o 
   1     3    14         58.76         64.67         15.37   o 
   1     4    13       1110.04       1101.38         58.53   o 
  -1     5    12        251.69        249.70         28.80   o 
  -1     6    10        400.61        318.92        105.29   o 
  -2     1    15       1531.84       1597.09         78.80   o 
   2     1    14         28.87          5.47         25.39   o 
  -2     5    11          0.80         25.62         20.11   o 
   2     5    10        239.73        379.00         42.51   o 
   3     1    12         64.29         80.79         25.39   o 
  -3     2    13          1.14         16.51         16.48   o 
  -3     3    12        196.32        289.65         31.36   o 
   3     4     9         93.71        112.32         21.69   o 
   3     5     7         54.28         22.04         30.78   o 
  -4     2    10         60.92         57.70         16.23   o 
   4     2     8          9.07         22.95         13.55   o 
  -4     3     9        488.53        422.49         33.43   o 
   5     0     1        103.40        108.88         16.98   o 
  -5     1     4         97.97         80.86         13.75   o 
  -5     1     3         61.88         81.01         13.60   o 
  -5     1     2       1960.47       1958.74         54.33   o 
  -5     1     1         54.10         55.24         13.10   o 
   5     1     0          2.80         27.94         11.26   o 
   5     1     1          6.14         34.53         12.22   o 
   0     3    15          0.68         10.85         20.03   o 
   0     4    14        935.64        781.55         48.50   o 
  -1     1    16        178.33        156.22         33.35   o 
   1     2    15        113.73        159.22         30.48   o 
  -1     3    15          9.22         13.46         23.39   o 
  -1     4    14        193.19        251.75         33.32   o 
   1     5    12          3.08         10.18         15.31   o 
   1     6    10       1090.69       1126.07         78.71   o 
  -2     2    15         53.72         60.13         14.78   o 
  -2     3    14          4.27         21.30         16.56   o 
   2     3    13        252.06        282.52         26.57   o 
  -2     4    13         91.22         82.02         17.55   o 
   2     4    12          9.74         12.81         17.06   o 
   3     3    11        607.36        555.31         34.30   o 
  -3     4    11        859.31        874.20         42.97   o 
  -3     5     9          5.83         18.97         16.34   o 
  -4     1    11        156.14        129.44         25.84   o 
   4     1     9        162.28        145.98         19.57   o 
   4     3     7        373.66        363.85         32.61   o 
  -4     4     7         36.04         35.28         22.86   o 
   4     4     5        336.10        374.83         41.91   o 
  -5     0     5        638.32        688.05         53.45   o 
   5     0     3       3627.36       3821.51         85.85   o 
  -5     1     5        135.24        128.40         15.86   o 
   5     1     2         55.90         55.75         10.84   o 
   5     1     3          0.13         31.06         13.85   o 
  -5     2     3        376.64        354.96         23.84   o 
  -5     2     2         21.54         39.26         11.27   o 
  -5     2     1        761.99        720.84         31.55   o 
   5     2     0        522.21        547.48         26.57   o 
   5     2     1        252.98        306.58         20.28   o 
  -2     6     9        591.45         31.06         25.31   o 
   0     1    16        419.69        229.06         58.79   o 
   0     2    16        894.18        880.68         52.83   o 
   0     5    13         15.22          8.22         21.81   o 
   0     6    11        332.37        957.82        109.50   o 
  -1     2    16        261.65        280.25         28.73   o 
  -1     5    13         42.37         51.51         24.91   o 
  -1     6    11         69.80         79.77         22.88   o 
   2     2    14        122.10        110.33         17.62   o 
  -2     5    12        360.70        345.95         34.37   o 
   2     5    11        175.63        213.58         27.52   o 
  -3     1    14        817.36        900.97         78.30   o 
   3     2    12        317.09        330.18         28.94   o 
  -3     3    13         19.74         24.89         14.67   o 
   3     4    10          1.06         10.16         18.95   o 
   3     5     8       1416.05       1556.50        117.89   o 
  -4     2    11        345.84        416.89         35.67   o 
   4     2     9        264.01        289.91         30.48   o 
  -4     3    10        440.43        430.90         29.30   o 
   4     3     8        489.14        592.88         51.57   o 
  -4     4     8       1236.97       1222.96         62.85   o 
   4     4     6         72.45        140.93         27.95   o 
  -5     1     6         34.76         58.15         15.05   o 
  -5     2     5       1340.04       1419.91         51.22   o 
  -5     2     4       1041.96       1075.56         44.68   o 
   5     2     2         28.64         40.71         11.98   o 
   1     1    16         36.38         33.09         24.44   o 
   1     3    15       1058.36       1065.93         89.55   o 
   1     4    14        103.73         78.56         22.61   o 
  -2     1    16        494.61        485.97         43.95   o 
   2     1    15        428.90        329.03         77.61   o 
  -2     6    10        329.68        275.35         45.71   o 
   2     6     9       2333.67       2443.41        350.82   o 
   3     1    13          4.90          7.62         34.12   o 
  -3     2    14        189.87        262.74         28.18   o 
  -3     4    12         32.23         40.96         12.14   o 
  -3     5    10        133.79        111.16         20.00   o 
  -4     0    12       4495.82       4612.56        266.02   o 
   4     0    10       1049.68       1004.60         52.81   o 
  -4     1    12        151.91        146.47         29.57   o 
   4     1    10       2030.79       2031.06        101.92   o 
  -4     5     6        668.38        721.12         79.21   o 
  -5     0     7         33.16         36.30         25.32   o 
   5     0     5       2050.99       2062.29         70.65   o 
  -5     1     7        296.12        276.64         25.78   o 
   5     1     4         11.73         46.16         10.92   o 
  -5     2     6       1407.25       1400.57         50.72   o 
   5     2     3        672.98        650.61         61.93   o 
  -5     3     3       1281.82       1255.36         68.21   o 
  -5     3     2         39.55         46.81         15.57   o 
  -5     3     1        182.77        162.98         20.22   o 
   5     3     0        293.01        294.65         25.97   o 
   0     4    15          0.89         29.34         36.07   o 
   0     6    12         41.52         88.93         87.39   o 
   1     2    16         13.87         48.36         29.35   o 
  -1     4    15         34.28         85.66         24.35   o 
   1     5    13        156.15        112.89         26.23   o 
   1     6    11        276.74        144.16         40.99   o 
  -2     3    15          4.96         27.00         33.35   o 
   2     3    14        576.62        563.37         49.26   o 
  -2     4    14          2.75         34.05         24.83   o 
   2     4    13        116.02        117.85         24.30   o 
   3     3    12        925.52        946.91         49.23   o 
   3     5     9          9.96         69.76         29.50   o 
  -4     2    12        120.10        112.46         27.09   o 
  -4     3    11         70.14        118.64         26.71   o 
  -4     4     9         17.26         49.50         18.10   o 
   4     4     7         85.78        105.18         24.62   o 
  -5     1     8        167.79        180.28         26.62   o 
   5     1     5        176.11        155.60         15.11   o 
  -5     2     7        284.50        322.51         39.62   o 
   5     2     4          8.05         60.62         20.80   o 
  -5     3     4          1.77         37.85         29.80   o 
   5     3     1        869.93        755.25         84.79   o 
   5     3     2         25.81         86.07         29.30   o 
   3     4    11         91.18        207.70         31.82   o 
   0     3    16          4.31         50.61         22.42   o 
   0     5    14         62.10         45.90         28.81   o 
  -1     3    16          0.12         47.18         26.82   o 
  -1     5    14        575.16        656.52         72.11   o 
  -1     6    12         19.53         46.55         43.68   o 
  -2     2    16        107.08        190.85         30.18   o 
   2     2    15        176.87        205.60         29.86   o 
  -2     5    13       2111.01       2354.88         89.93   o 
   2     5    12         18.96         46.60         24.71   o 
  -2     6    11        559.17        613.08         67.61   o 
   2     6    10       1883.65       2210.83        193.88   o 
  -3     1    15       1900.58       1895.48        168.23   o 
   3     2    13          1.54         34.75         23.50   o 
  -3     3    14        615.34        641.33         47.33   o 
  -3     5    11        322.92        446.48         37.59   o 
   4     2    10         30.06         93.65         26.49   o 
   4     3     9          1.58         63.22         27.68   o 
  -4     4    10        513.45        501.25         38.55   o 
  -4     5     7          4.10         53.29         36.31   o 
   4     5     5        883.53       1114.72         87.33   o 
   5     1     6         34.38         40.08         12.04   o 
   5     2     5        283.56        191.81         64.02   o 
  -5     3     5         92.38         94.64         33.10   o 
   5     3     3          1.33         38.61         23.31   o 
   0     2    17        160.24        136.86         33.87   o 
  -1     2    17        150.14        133.87         32.62   o 
   1     4    15         19.81         36.38         23.68   o 
   1     6    12        112.13        123.46         25.45   o 
   3     1    14        569.54        615.57        102.91   o 
  -3     2    15        270.21        302.23         34.30   o 
  -3     4    13        139.39        167.61         24.40   o 
   3     5    10        108.03         92.56         21.44   o 
  -3     6     9         13.71         50.79         22.64   o 
  -4     1    13        124.63        142.63         30.36   o 
   4     1    11        412.79        378.69         40.59   o 
   4     4     8         77.92        103.19         26.40   o 
  -4     5     8        394.10        300.68         47.66   o 
   4     5     6        301.33        366.50         73.22   o 
  -5     0     9        133.39        106.26         25.76   o 
  -5     1     9         70.81         50.61         22.55   o 
  -5     2     8        343.95        343.30         76.11   o 
  -5     3     6         17.32          0.14         29.95   o 
   5     3     4         32.13         21.55         36.02   o 
  -5     4     2        164.06         13.21         49.58   o 
   0     6    13        773.61        705.37        121.81   o 
   1     3    16         24.77         17.68         13.80   o 
   1     5    14        543.22        546.98         63.60   o 
  -2     1    17       1256.41        899.85        227.65   o 
   2     1    16       1063.44       1031.46        146.43   o 
  -2     3    16        156.25        135.47         22.53   o 
   2     3    15        226.90        269.67         26.87   o 
  -2     4    15        106.80        152.95         22.82   o 
   2     4    14       1662.15       1971.72        187.11   o 
  -2     6    12         45.42         45.32         33.03   o 
   3     3    13        260.32        238.61         27.39   o 
   3     4    12       1507.86       1734.72         78.94   o 
  -3     5    12          0.05         40.36         30.61   o 
   3     6     8          1.45         55.12         49.58   o 
  -4     2    13         22.06         30.60         16.44   o 
   4     2    11       1414.23       1370.24         81.25   o 
  -4     3    12        113.70        120.19         26.12   o 
   4     3    10          1.20         11.01         39.64   o 
   5     0     7        263.54        192.92         23.51   o 
   5     1     7         16.41         28.16         11.71   o 
  -5     2     9       1193.31       1213.70        143.84   o 
   5     2     6         28.23         46.83         19.66   o 
  -5     3     7         55.86         59.39         31.54   o 
  -5     4     4        613.51        553.94         81.89   o 
  -5     4     3         35.03         41.95         26.41   o 
   5     4     1        430.25        391.65         65.48   o 
   0     3    17         26.30         43.29         21.25   o 
   0     4    16        618.95        589.87         77.31   o 
  -1     3    17         14.50         29.31         14.51   o 
  -1     4    16       1715.49       1957.37         96.73   o 
  -1     6    13         59.55         29.66         32.28   o 
  -2     2    17        816.63        808.08         54.59   o 
  -2     5    14        120.18        108.24         26.65   o 
   2     5    13         81.96         52.39         20.39   o 
   2     6    11         85.79         36.38         22.30   o 
  -3     1    16        573.60        603.73         94.53   o 
   3     2    14        195.59        146.06         28.65   o 
  -3     3    15        202.61        162.41         24.32   o 
  -3     6    10          6.81         21.80         31.12   o 
   4     0    12        109.24         57.89         54.50   o 
  -4     4    11          6.13         12.78         16.22   o 
   4     4     9          2.86         19.34         22.65   o 
  -4     5     9          9.91         92.80         49.53   o 
   4     5     7          1.08          2.00         40.54   o 
  -5     1    10        407.36        410.89         57.00   o 
  -5     3     8         36.18         48.73         23.69   o 
   5     3     5        879.56        860.69         82.04   o 
  -5     4     5         88.82         75.44         28.12   o 
   5     4     2         48.43         30.40         23.65   o 
   5     4     3         95.38        212.29         96.60   o 
   1     2    17        144.35         81.57         54.78   o 
   0     5    15       1432.21       1353.49        151.24   o 
  -1     5    15        112.57        104.68         24.24   o 
   1     6    13         40.71         37.27         21.34   o 
   2     2    16         99.60         56.11         18.57   o 
  -3     2    16        146.64        155.31         25.26   o 
  -3     4    14       2383.73       2864.36        132.53   o 
   3     5    11         79.80         61.76         18.26   o 
   3     6     9        528.80        664.45        114.52   o 
  -4     1    14       1573.56       1459.90        150.71   o 
   4     1    12         36.51         26.91         16.68   o 
  -4     3    13        124.09        121.43         25.40   o 
   5     1     8        385.65        360.17         26.65   o 
   5     2     7        450.94        575.52         66.57   o 
   5     3     6         19.25         10.41         25.22   o 
  -5     4     6        170.35        207.76         32.75   o 
   0     2    18        204.15        229.10         56.64   o 
   0     6    14          6.96         25.56         30.53   o 
  -1     2    18         25.66       1592.46       1083.67   o 
   1     4    16        147.54        136.66         28.48   o 
  -2     6    13         10.54         31.88         27.16   o 
   2     6    12          4.62         17.98         17.53   o 
   3     1    15       1262.64       1046.40        154.15   o 
   3     3    14         69.88         66.99         16.02   o 
   3     4    13        614.61        687.55         52.49   o 
  -3     5    13          0.04         19.29         26.59   o 
  -3     6    11        119.77        127.12         33.01   o 
  -4     2    14          0.14         19.40         28.85   o 
   4     2    12       1617.58       1561.01         79.73   o 
   4     3    11         10.66         33.44         18.97   o 
  -4     4    12          0.06         34.07         24.03   o 
   4     4    10         50.16        102.58         28.34   o 
  -4     5    10        343.24        293.25         31.47   o 
   4     5     8         20.20         19.36         33.43   o 
  -5     0    11         72.97         74.76         37.67   o 
  -5     1    11       1342.75       1084.31        136.69   o 
  -5     3     9       1049.26        967.92         65.04   o 
  -5     4     7         13.63         20.24         20.46   o 
   5     4     4        227.83        215.66         43.43   o 
   0     7    12         74.78        106.51         61.95   o 
   1     3    17         28.80         35.41         20.99   o 
   1     5    15        125.87         73.02         27.54   o 
  -1     6    14        331.25        373.96         58.57   o 
  -1     7    12         87.42        180.93         59.14   o 
  -2     3    17          3.41         18.32         20.36   o 
   2     3    16         57.06         73.42         18.08   o 
  -2     4    16          0.66         29.84         20.88   o 
   2     4    15          0.18          3.78         26.66   o 
  -2     5    15       2166.55       2398.23        112.12   o 
   2     5    14        121.46        151.50         27.55   o 
   3     6    10        593.82        496.54         55.93   o 
   5     0     9         14.83         31.18         20.53   o 
   5     2     8         54.12         70.48         30.83   o 
   5     3     7        161.49        165.91         39.42   o 
   5     4     5          1.79         71.84         55.99   o 
  -6     0     2       2536.12       2563.34        117.71   o 
   6     0     0        296.45        246.40         39.21   o 
   0     4    17        954.07        905.08        114.91   o 
   0     5    16        322.09        234.12         80.33   o 
   1     2    18         44.89         32.44         49.93   o 
  -1     4    17        357.83        354.86         57.68   o 
  -1     5    16        116.17        160.08         42.80   o 
   3     2    15        450.76        424.49         47.32   o 
  -3     3    16         91.95         92.45         18.54   o 
  -3     4    15        581.79        537.42         44.04   o 
   3     5    12        632.61        618.12         50.53   o 
   4     1    13        806.11        755.34         59.18   o 
  -4     5    11       1656.98       1799.83         92.70   o 
   4     5     9         61.87         36.65         24.69   o 
   5     1     9        228.70        169.14         46.98   o 
  -5     2    11         48.96         51.86         39.69   o 
  -5     3    10        125.56        152.15         32.56   o 
  -5     4     8        436.91        394.66         41.97   o 
  -6     0     4        406.41        419.26         47.34   o 
  -6     1     4       1980.67       1987.93         66.94   o 
  -6     1     3        381.34        318.18         26.08   o 
  -6     1     2        261.37        246.24         24.19   o 
  -6     1     1         27.26         52.93         15.49   o 
   6     1     0        102.42        104.89         16.74   o 
   0     3    18        419.77        324.80         76.30   o 
  -1     3    18       1181.05       1295.38         84.37   o 
   1     6    14         30.91         23.29         28.04   o 
  -2     2    18        760.87        787.73         66.16   o 
   2     2    17         18.68          0.58         22.98   o 
  -3     2    17        344.13        399.47         54.26   o 
  -3     5    14         86.58        116.17         22.19   o 
  -3     6    12        820.34        925.99         71.77   o 
  -4     2    15        268.33        273.49         48.12   o 
  -4     3    14         89.31         84.23         22.99   o 
   4     3    12        429.38        395.85         42.56   o 
  -4     4    13         28.81         33.66         18.89   o 
   4     4    11        609.56        612.55         58.87   o 
  -4     6     9          3.12         24.42         35.91   o 
  -5     1    12         74.30         80.76         51.05   o 
   5     2     9        131.35        176.35         35.54   o 
   5     3     8        629.60        663.05         76.11   o 
  -5     4     9        610.16        590.89         53.11   o 
   5     4     6        877.02       1173.44        148.81   o 
  -5     5     6       1330.58       1108.77        173.28   o 
   6     0     2          2.83         48.05         30.52   o 
  -6     1     5        185.52        181.88         24.49   o 
   6     1     1          0.47         31.22         19.09   o 
   6     1     2        212.93        195.15         18.92   o 
  -6     2     2          0.68         20.72         14.52   o 
  -6     2     1        116.36        124.00         16.08   o 
   0     6    15        328.10        285.75         65.99   o 
   0     7    13         41.41         20.54         42.13   o 
   1     4    17         29.00         14.45         25.04   o 
  -1     6    15         32.95         61.61         22.85   o 
  -1     7    13        146.79        287.85         80.57   o 
  -2     6    14         59.74        135.90         36.24   o 
   2     6    13        143.04        292.69         40.18   o 
  -2     7    12         66.33         11.43         24.91   o 
   3     1    16        138.72        190.39        109.31   o 
   3     3    15          3.95         18.75         18.08   o 
   3     4    14         15.17         17.92         33.47   o 
   3     6    11       2701.19       3087.92        115.44   o 
   4     2    13        839.65        887.64         63.12   o 
   5     1    10        176.12        161.62         32.74   o 
  -5     2    12         42.14        142.63         45.19   o 
   5     5     4       1491.40       1452.84        150.86   o 
  -6     0     6          3.31         25.84         29.26   o 
  -6     1     6        289.05        295.70         26.28   o 
   6     1     3         32.63         37.77         11.97   o 
  -6     2     4        174.50        161.39         19.50   o 
  -6     2     3        303.71        290.42         24.98   o 
   6     2     0         94.51        121.82         17.15   o 
   6     2     1       1216.06       1207.30         48.25   o 
   0     2    19        652.58        480.38        105.74   o 
  -1     2    19         65.95         51.80         23.20   o 
   1     3    18        236.92        158.34         38.76   o 
   1     5    16       1533.38       1513.60        154.76   o 
  -2     3    18          6.38         37.37         34.62   o 
   2     3    17          7.22         47.98         43.06   o 
  -2     4    17        109.85         89.70         27.04   o 
   2     4    16         31.63         25.27         31.09   o 
  -2     5    16        666.79        739.60         65.07   o 
   2     5    15         16.24         32.27         36.72   o 
   3     5    13         17.98         36.02         22.87   o 
  -4     1    16        311.32        244.05         70.99   o 
  -4     5    12        123.73        111.80         20.55   o 
   4     5    10        198.83        184.17         36.94   o 
  -4     6    10        222.10        193.32         44.05   o 
  -5     0    13         19.79         19.01         40.16   o 
   5     4     7        764.34        759.82        127.22   o 
  -5     5     7         42.74         38.33         26.65   o 
   6     0     4        351.86        304.37         30.66   o 
  -6     1     7        640.78        647.03         68.78   o 
  -6     2     5         40.18         84.54         15.94   o 
   6     2     2          1.00         48.86         55.64   o 
   0     4    18         78.92         92.18         37.47   o 
   0     5    17        805.30        736.79        145.65   o 
  -1     4    18         35.54         53.67         46.35   o 
   1     6    15          4.67         30.85         30.30   o 
   1     7    13          9.26         15.24         39.41   o 
   3     2    16          0.18          8.63         21.40   o 
  -3     3    17        144.52        158.07         28.23   o 
  -3     4    16         47.19         54.33         20.52   o 
  -3     6    13         22.87         37.91         22.64   o 
  -4     3    15         70.10         88.65         26.93   o 
   4     3    13         14.17         26.78         31.29   o 
  -4     4    14          5.96         57.86         26.66   o 
   4     4    12        109.75        100.29         29.17   o 
  -5     1    13       1000.49        755.22        123.73   o 
   5     2    10          4.11         40.43         27.12   o 
   5     3     9        156.98        129.82         44.08   o 
  -5     4    10        162.55        169.74         32.13   o 
  -5     5     8         56.55         64.47         29.31   o 
   5     5     5         74.44         88.75         52.80   o 
  -6     0     8          0.01         88.21         58.28   o 
   6     1     4       2575.91       2675.54         73.23   o 
  -6     2     6         25.59         26.38         27.32   o 
   6     2     3         46.62         43.97         20.63   o 
  -6     3     3          2.39         45.80         20.19   o 
  -6     3     2         65.15         91.39         18.42   o 
  -6     3     1        168.32        197.37         26.21   o 
   6     3     0        787.57        915.03         67.17   o 
   4     6     8         58.12        398.97        109.25   o 
   0     3    19        231.93        189.26         41.37   o 
   0     7    14        403.94        310.30        107.08   o 
   1     2    19        510.17        464.79        129.55   o 
  -1     3    19        616.70        671.74         79.03   o 
  -1     5    17         29.18         64.11         34.28   o 
  -2     2    19        110.11         86.28         33.22   o 
   2     2    18        899.89        971.99        100.56   o 
  -2     6    15        204.81        254.85         52.91   o 
   2     6    14        181.64        187.53         34.16   o 
  -2     7    13         28.84         20.55         61.59   o 
   2     7    12        425.37        359.09        103.24   o 
  -3     5    15         76.34         80.41         20.76   o 
   3     6    12        136.74        142.24         27.81   o 
  -4     2    16         92.27        182.92         43.41   o 
   4     2    14         83.13         70.13         23.33   o 
   5     0    11        239.86        232.07         38.17   o 
   5     1    11        420.43        370.73         48.29   o 
  -5     2    13       1115.88       1252.13        117.85   o 
  -5     3    12         53.64         48.74         30.24   o 
   5     4     8        219.55        187.03         74.97   o 
   5     5     6        103.39         79.01         54.27   o 
  -6     1     8         37.65         59.74         19.68   o 
   6     1     5        228.05        265.26         26.97   o 
  -6     2     7        719.43        613.73        123.29   o 
   6     2     4         70.46         84.23         20.68   o 
  -6     3     5         53.29         84.08         30.76   o 
  -6     3     4        135.00        166.07         38.31   o 
   6     3     1         31.44         46.64         19.03   o 
  -1     6    16       1720.01       1898.30        134.05   o 
  -3     2    18        181.27        211.10         55.30   o 
   3     3    16          8.57         47.42         23.00   o 
   3     4    15        392.44        414.26         43.37   o 
  -4     5    13       1012.69       1064.40         60.70   o 
   4     5    11        145.78        121.80         39.57   o 
  -4     6    11         80.83        135.54         31.68   o 
   4     6     9        754.22        867.72         94.64   o 
  -5     4    11        402.50        277.63         47.33   o 
  -5     5     9         16.64         42.49         22.81   o 
   6     0     6       2942.95       2807.12         91.83   o 
  -6     3     6         10.55         16.85         30.00   o 
   6     3     2         36.55         38.07         25.31   o 
   1     4    18        786.54        551.91        138.66   o 
   1     5    17        336.67        185.55         59.33   o 
   1     7    14          1.15          9.28         44.58   o 
  -2     4    18        338.19        406.52         47.95   o 
   2     4    17        342.12        335.47         61.05   o 
  -2     5    17        339.72        420.54         52.50   o 
   2     5    16          0.79         14.91         19.86   o 
   3     5    14         14.52         54.86         25.75   o 
  -3     6    14        821.88        852.77         59.47   o 
  -5     1    14        871.94        874.19        136.97   o 
   5     2    11        722.97        729.22         93.00   o 
   5     3    10          0.65         38.79         37.10   o 
   5     5     7          6.93         70.94         62.69   o 
  -6     1     9          1.87         52.02         48.81   o 
   6     1     6        728.21        710.45         41.68   o 
  -6     2     8         92.97         35.53         39.35   o 
   6     2     5         99.35         75.13         28.24   o 
   0     2    20        204.93        238.87         64.08   o 
  -1     2    20        921.64        947.22        133.23   o 
   1     3    19          7.31         20.18         20.21   o 
   1     6    16        448.40        345.22         71.41   o 
  -2     3    19        391.90        375.19         47.34   o 
   2     3    18         37.35         43.66         23.00   o 
  -2     7    14        131.12        216.34         73.75   o 
   3     2    17        405.97        501.12         72.38   o 
  -3     3    18        108.35        119.14         27.17   o 
  -3     4    17         13.43         61.58         29.91   o 
  -4     1    17        203.87        204.67         80.09   o 
   4     1    15        619.33        487.02         89.06   o 
  -4     3    16          1.66          7.67         29.63   o 
   4     3    14        248.02        275.85         37.03   o 
  -4     4    15        174.57        167.43         32.15   o 
   4     4    13        134.15        142.61         32.25   o 
  -5     3    13         17.24         35.20         31.74   o 
   5     4     9        263.35        274.80         49.83   o 
  -5     5    10         17.36         36.52         22.19   o 
  -6     0    10       1759.73       1694.86        182.55   o 
  -6     3     7         66.67         59.77         29.29   o 
   6     3     4         41.80         27.25         27.51   o 
  -6     4     4          6.20         68.31         34.16   o 
  -6     4     3        131.58         90.01         33.35   o 
  -6     4     2         80.50          4.99         28.30   o 
   0     4    19        145.48         73.64         35.41   o 
   0     5    18         45.09         21.01         34.02   o 
   0     7    15         14.03         23.02         42.48   o 
  -1     4    19        389.37        360.60         58.69   o 
  -1     5    18          0.64         38.43         40.96   o 
  -1     7    15        346.86        497.55         71.29   o 
  -2     6    16        151.91        238.71         50.29   o 
   2     6    15        713.20        707.34         60.45   o 
   2     7    13          4.17         38.73         40.97   o 
  -3     5    16        720.61        678.73         61.95   o 
   3     6    13        237.13        307.36         39.08   o 
  -4     2    17        261.47        283.16         49.16   o 
   4     2    15        741.04        738.50         62.02   o 
  -4     5    14        269.28        190.35         30.74   o 
   4     5    12         13.57         73.85         32.95   o 
  -4     6    12        153.28        333.87         42.14   o 
   4     6    10         20.89         64.68         53.22   o 
   5     1    12        243.43        189.69         34.39   o 
  -5     4    12        541.46        534.07         62.94   o 
  -6     1    10         31.37         56.34         28.82   o 
   6     1     7        626.63        648.15         44.71   o 
  -6     2     9        130.91        145.79         71.41   o 
   6     2     6          0.82         81.09         54.85   o 
  -6     3     8        535.05        382.04         75.35   o 
  -6     4     5        197.32        133.70         53.11   o 
   6     4     1         20.88         40.67         48.01   o 
   6     4     2         22.97         52.37         30.86   o 
  -2     2    20        219.28        183.06         56.82   o 
   2     2    19        213.16        157.06         65.15   o 
  -3     2    19       1245.51       1194.93        103.02   o 
   3     4    16         88.80         96.76         27.08   o 
  -5     1    15         90.82         49.19         52.56   o 
   5     2    12          0.01          5.23         29.29   o 
   5     3    11         29.00         18.72         20.07   o 
   5     4    10         15.54         36.31         34.50   o 
   5     5     8        295.62        187.01         75.80   o 
   6     3     5          0.02          8.12         49.27   o 
  -6     4     6        240.14        247.00         72.55   o 
   6     4     3        300.47        375.04         59.42   o 
   0     3    20         13.62         12.74         23.57   o 
   0     6    17         40.03         29.73         32.18   o 
  -1     3    20        197.14        204.99         50.62   o 
  -1     6    17         53.86         62.95         34.71   o 
   1     7    15         93.10        176.65         57.24   o 
   3     3    17        233.07        218.42         27.79   o 
   3     5    15         48.94         42.20         19.65   o 
  -3     6    15        198.92        230.73         41.89   o 
  -3     7    13        319.28        409.96         52.90   o 
  -5     3    14        114.37        129.68         34.49   o 
  -5     5    11          4.96         22.93         32.12   o 
   6     0     8         31.12         31.47         34.83   o 
  -6     1    11        231.71        134.24         66.09   o 
  -6     2    10         15.31         45.27         46.97   o 
   6     2     7        194.90        208.52         76.69   o 
  -6     3     9         24.22         28.63         52.44   o 
   1     4    19        103.01         26.61         30.94   o 
   1     5    18        441.65        324.09         77.46   o 
  -2     4    19        178.23        133.98         37.01   o 
   2     4    18        284.16        144.02         57.79   o 
  -2     5    18        114.77        140.65         62.36   o 
   2     5    17        354.71        255.53         58.49   o 
  -2     7    15        220.17        383.56        101.63   o 
   2     7    14        129.07        166.91         30.90   o 
  -3     4    18         15.91         63.70         35.45   o 
   4     1    16         51.70         23.29         53.30   o 
  -4     3    17        219.71        224.10         39.41   o 
   4     3    15          2.33         35.54         27.53   o 
  -4     4    16        563.39        683.02         63.88   o 
   4     4    14          3.26         20.47         39.90   o 
  -4     6    13        684.58        794.10         62.14   o 
   4     6    11        816.43        645.75        154.80   o 
  -5     2    15          2.84         19.47         30.83   o 
  -5     4    13         20.81         72.95         50.15   o 
  -5     6     9          4.71          5.13         44.80   o 
   6     1     8          8.49         58.21         19.74   o 
   6     3     6          6.42         49.71         49.01   o 
  -6     4     7          7.53         37.00         23.83   o 
   6     4     4          9.20         20.45         32.56   o 
   0     7    16        294.15        245.06         67.75   o 
   1     3    20        106.05        102.37         28.63   o 
   1     6    17          0.51         29.21         51.39   o 
  -2     3    20          8.74         12.46         41.94   o 
   2     3    19         29.24         19.70         20.66   o 
   3     2    18         20.21         28.32         32.92   o 
  -3     3    19        607.25        689.64         65.23   o 
  -3     5    17        282.21        373.37         48.80   o 
   3     6    14         24.05         50.21         29.74   o 
   3     7    12        547.43        618.40         92.46   o 
  -4     5    15        461.96        448.72         52.09   o 
   4     5    13         85.74        199.99         46.22   o 
   5     1    13        287.87        272.78         41.37   o 
   5     3    12         23.19         62.81         45.11   o 
   5     5     9         34.46        125.50         63.47   o 
  -6     2    11         38.62         14.28         48.00   o 
   6     2     8          7.53         14.04         38.94   o 
  -6     4     8         25.58         39.96         25.69   o 
   0     5    19        528.02        449.93         78.77   o 
  -1     5    19        147.79        232.30         47.60   o 
  -1     7    16          8.62         51.91         51.23   o 
  -2     6    17        183.79        318.95         58.53   o 
   2     6    16         93.12         93.70         43.19   o 
  -3     7    14        217.96         75.13         51.24   o 
  -4     2    18        454.48        406.91         83.91   o 
   4     2    16        195.61        138.33         43.26   o 
  -5     1    16         78.49         66.72         35.49   o 
   5     2    13         73.12         94.89         26.85   o 
   5     4    11          0.20         39.43         36.07   o 
  -5     5    12        138.92         98.79         31.10   o 
  -6     0    12        723.72        781.49        143.22   o 
  -6     1    12       1936.56       2076.31        202.02   o 
  -6     3    10         64.25         18.77         39.04   o 
   6     3     7          7.67         60.85         54.62   o 
   6     4     5        466.26        556.31        113.68   o 
   0     4    20        169.98        739.94        291.99   o 
   0     6    18        278.25        214.98         88.64   o 
  -1     4    20         13.66         39.83         24.69   o 
   3     4    17          9.13         16.48         16.84   o 
   3     5    16        468.99        531.68         81.19   o 
  -3     6    16        125.11         93.49         29.92   o 
  -4     6    14         30.89         76.85         48.91   o 
  -5     3    15        112.54        126.91         39.45   o 
  -5     4    14        154.49        162.20         42.61   o 
  -5     6    10        119.55        121.51         48.72   o 
   6     1     9          1.35         16.88         45.08   o 
  -6     4     9         15.09         17.76         32.35   o 
   0     3    21        178.44        161.46         51.74   o 
  -1     3    21        688.86        828.81         96.20   o 
  -1     6    18        116.32        139.98         39.71   o 
   1     7    16         31.35         72.15         64.66   o 
   2     2    20          3.62         64.69         61.95   o 
  -3     2    20        752.20        708.14        113.33   o 
   3     3    18         60.28        138.18         42.00   o 
   3     7    13         17.23         72.27         30.10   o 
  -4     4    17          0.06         15.98         21.99   o 
   4     4    15          3.44         24.55         36.03   o 
   4     6    12        170.89        142.54         53.27   o 
  -5     2    16        117.22        127.19         53.04   o 
   5     5    10        539.32        491.35        116.26   o 
   5     6     8         34.06         35.38         33.11   o 
  -6     2    12          1.00          0.09         31.19   o 
   6     2     9        252.64        353.16         95.08   o 
  -6     3    11          1.60          7.48         39.11   o 
   6     3     8        233.18        254.87         83.61   o 
   6     4     6        157.33        191.50         70.29   o 
  -6     5     6         20.67         80.57         70.23   o 
  -7     0     3        337.40        319.96         49.84   o 
  -7     0     1         22.76         91.75         29.37   o 
   1     4    20         52.76         30.31         29.96   o 
   1     5    19         76.61         53.51         53.26   o 
  -2     4    20        681.52        668.42         88.48   o 
   2     4    19        490.10        492.96        122.01   o 
   2     5    18         16.40         65.55         37.11   o 
  -2     7    16         53.43         59.26         34.96   o 
   2     7    15         62.75         60.76         38.18   o 
  -3     4    19         84.14        130.58         36.24   o 
   3     6    15         78.60         74.22         22.21   o 
  -4     3    18        130.83        111.19         30.07   o 
   4     3    16        214.22        251.03         33.97   o 
  -4     5    16         95.14        108.44         26.61   o 
   4     5    14        161.49        177.79         37.17   o 
   5     1    14        202.42        239.54         48.27   o 
   5     3    13          7.37         65.82         43.48   o 
   5     4    12          4.70         35.46         47.56   o 
  -5     5    13         71.17         71.62         29.14   o 
  -5     6    11         73.62         49.78         34.21   o 
   6     0    10          1.06         62.72         66.44   o 
  -6     1    13        142.55        155.85         71.61   o 
  -6     5     7          1.06         40.77         33.26   o 
   7     0     1         20.00          2.58         31.58   o 
  -7     1     4        327.18        361.83         35.62   o 
  -7     1     3         61.29         58.90         20.26   o 
  -7     1     2         28.75         65.22         17.92   o 
  -7     1     1         29.76         48.36         23.61   o 
   7     1     0        339.88        399.18         33.22   o 
   0     7    17        533.11        586.78         99.15   o 
   1     6    18        538.59        292.10         69.76   o 
  -1     7    17        608.20        768.86         95.26   o 
  -2     6    18          0.01         69.68         48.79   o 
  -3     5    18        286.64        372.55         65.53   o 
  -3     7    15        210.22        173.44         72.21   o 
   6     1    10         51.31         88.43         36.54   o 
  -6     4    10         98.64         69.22         39.03   o 
   6     4     7        125.17        129.42         72.42   o 
  -7     0     5        181.00        178.13         37.10   o 
  -7     1     5         26.84         45.59         23.75   o 
   7     1     1          5.59         64.94         52.74   o 
  -7     2     2          0.53         28.58         23.57   o 
   1     3    21        395.44        394.55         58.80   o 
  -2     3    21         60.58         73.83         36.41   o 
   2     3    20         51.66         43.33         25.66   o 
   2     6    17        364.18        279.54         65.20   o 
   3     2    19          9.02         37.37         33.19   o 
  -3     3    20         46.48         60.33         24.92   o 
  -3     6    17         45.46         52.31         28.90   o 
  -4     2    19        115.55        116.75         50.71   o 
   4     2    17        122.78        132.22         44.02   o 
  -4     6    15        887.26       1018.69         84.32   o 
  -4     7    13         95.91        111.44         40.78   o 
  -5     1    17          9.69         62.09         52.50   o 
   5     2    14          0.06         35.58         22.19   o 
  -5     3    16         44.02         67.44         40.94   o 
  -5     4    15         19.14         59.69         28.29   o 
   5     5    11          3.28         39.32         45.82   o 
   5     6     9        114.62         92.88         61.52   o 
  -6     2    13         42.89         70.89         30.14   o 
   6     2    10          1.26         95.93         51.02   o 
  -6     3    12          8.51          7.30         46.89   o 
   6     3     9         10.44         61.96         55.75   o 
  -6     5     8        372.73        298.43         76.81   o 
   6     5     5         40.25         43.07         43.80   o 
   7     0     3        402.89        336.71         64.06   o 
  -7     1     6        108.91        117.06         29.49   o 
   7     1     2         61.38         53.21         17.16   o 
  -7     2     4        526.39        546.61         45.85   o 
  -7     2     3        211.48        182.53         27.59   o 
  -7     2     1          0.35         38.36         27.19   o 
   7     2     0         64.40         96.41         22.55   o 
   0     5    20        585.17        402.72         79.96   o 
  -1     4    21        202.45        246.07         59.53   o 
  -1     5    20        291.32        273.52         90.97   o 
   3     4    18         16.24         30.87         24.55   o 
   4     6    13         97.82         49.19         53.62   o 
  -5     2    17        455.50        462.06         98.48   o 
  -5     6    12        279.79        279.06         50.19   o 
  -6     4    11         95.42         71.98         38.22   o 
  -7     0     7         73.38         33.83         38.69   o 
   7     1     3         20.72         52.86         24.09   o 
  -7     2     5         79.82        101.45         25.68   o 
   7     2     1        429.15        465.54         46.84   o 
   3     5    17         49.68        352.98         91.68   o 
   0     4    21         13.37          4.24         38.49   o 
   0     6    19        129.55        129.55         48.24   o 
  -1     6    19         18.73         36.11         26.99   o 
   1     7    17        296.55        288.16         92.99   o 
  -2     7    17         10.11         68.99         38.67   o 
   2     7    16        260.54        208.50         59.42   o 
   3     7    14         19.00         24.97         17.67   o 
  -4     4    18        403.98        472.47         73.72   o 
   4     4    16        125.28         79.62         24.47   o 
  -4     5    17         96.93         66.31         30.59   o 
   5     1    15        139.89         96.54         45.72   o 
   5     4    13          4.18         13.09         37.30   o 
  -5     5    14        769.78        639.03         79.36   o 
  -6     1    14        312.83        209.42        116.85   o 
   6     1    11          0.28         39.63         46.24   o 
   6     4     8         37.81         68.78         56.31   o 
  -6     5     9        463.40        498.41        112.27   o 
   6     5     6        173.42        217.77         70.70   o 
  -7     1     7          0.48         26.53         28.34   o 
  -7     2     6         72.19         67.64         24.93   o 
   7     2     2          1.38         13.19         19.68   o 
  -7     3     2        167.16        196.36         27.31   o 
  -1     3    22          4.28          4.79         42.93   o 
   3     3    19         44.98         69.55         43.13   o 
   3     6    16          3.96         36.71         22.63   o 
  -4     3    19         14.05         33.59         45.07   o 
   4     3    17         16.68         51.32         26.74   o 
   4     5    15        217.76        163.89         38.50   o 
   5     3    14          0.38         33.22         43.62   o 
   5     6    10         26.42         53.37         51.83   o 
  -6     3    13          1.97         35.17         45.41   o 
  -7     1     8         96.98        132.37         39.63   o 
   7     1     4         11.56         38.84         29.93   o 
  -7     2     7        286.67        252.66        126.44   o 
   7     2     3         31.17         59.04         27.95   o 
  -7     3     4        109.31        118.84         37.51   o 
  -7     3     3         41.91        102.05         36.81   o 
  -7     3     1        667.74        731.12         59.86   o 
   7     3     0         16.97         84.08         32.33   o 
   0     8    16        127.42          0.59         52.13   o 
   0     7    18         79.53         48.64         50.18   o 
   1     5    20         11.26          3.00         28.48   o 
  -1     7    18         66.48         67.94         31.19   o 
  -1     8    16          2.85         74.01         58.30   o 
  -2     4    21          3.82          2.88         31.08   o 
   2     4    20         14.86         18.15         37.26   o 
  -2     5    20        146.90        113.94         35.90   o 
   2     5    19        236.95        247.80         70.76   o 
  -3     4    20        199.73        186.74         39.08   o 
  -3     5    19        262.92        281.84         54.26   o 
  -3     7    16          5.44         77.87         52.94   o 
  -4     7    14        135.23        185.92         42.69   o 
   4     7    12        515.16        522.25         77.44   o 
   5     2    15          0.08         48.45         67.92   o 
  -5     4    16          4.41         22.22         29.40   o 
   5     5    12        246.45        244.91         56.08   o 
  -6     2    14        187.11        139.24         63.04   o 
   6     2    11        125.83        115.36         59.13   o 
   6     3    10        319.09        432.47        106.94   o 
  -6     4    12         97.63         73.78         44.03   o 
  -6     5    10          2.40         36.72         37.06   o 
   6     5     7         73.21         73.57         49.63   o 
   7     0     5        860.83       1104.99        111.79   o 
   7     2     4          8.94         22.35         27.35   o 
  -7     3     5          4.77         97.10         63.63   o 
   7     3     1         31.69         66.02         37.54   o 
   0     3    22         80.05         29.42         33.03   o 
   1     4    21        325.95        214.02         59.66   o 
   1     6    19         20.66         20.23         53.62   o 
  -2     6    19         69.57         38.48         29.83   o 
   2     6    18         46.06         87.44         37.39   o 
  -3     6    18          0.91         27.73         30.17   o 
  -4     2    20        196.56        203.93         71.32   o 
  -4     6    16        173.80        198.74         48.03   o 
   4     6    14          0.60         15.00         39.15   o 
  -5     3    17        194.30        226.69         46.61   o 
  -5     6    13        255.81        142.09         38.62   o 
   6     4     9         39.54         19.71         49.79   o 
  -7     0     9          0.07         88.54         67.65   o 
  -7     1     9        640.37        504.91         79.47   o 
   7     1     5         96.86        132.78         24.82   o 
  -7     2     8         76.11         66.74         52.04   o 
  -7     3     6        274.34        222.41         69.23   o 
   7     3     2         48.52         22.63         39.25   o 
   1     8    16          0.67         25.30         37.06   o 
  -2     3    22         66.55         56.86         45.08   o 
   2     3    21         22.82         43.31         50.14   o 
  -3     3    21         13.98         89.42         72.19   o 
   3     7    15          8.06         25.86         35.59   o 
   4     2    18          0.20          3.80         53.44   o 
  -5     2    18        276.62        342.28         84.87   o 
  -5     5    15        128.50        101.21         39.56   o 
   6     0    12          5.83         10.47         58.48   o 
  -6     1    15        132.60        106.13         62.91   o 
   6     1    12        519.33        506.16         68.61   o 
   7     2     5        187.70        219.79         81.48   o 
   7     3     3         27.45         93.43         64.71   o 
   1     3    22         13.31         71.56         67.75   o 
  -1     5    21        103.43        148.66         61.29   o 
   1     7    18         37.22         76.25         38.89   o 
  -2     7    18          3.00         19.26         25.74   o 
   3     4    19         12.41         36.97         28.60   o 
   3     5    18        966.22       1116.98        103.32   o 
  -4     4    19         12.91         31.62         37.94   o 
  -4     5    18         68.71        129.87         61.73   o 
   5     3    15         57.86         66.10         38.48   o 
   5     4    14        243.35        277.65         58.03   o 
   5     6    11        563.40        650.17        129.80   o 
  -6     3    14          6.53         29.31         39.29   o 
   6     3    11          1.67         64.02         47.00   o 
  -6     5    11        378.18        319.40         70.35   o 
   6     5     8        153.84        123.44         52.83   o 
   7     1     6        108.07        122.63         27.69   o 
  -7     2     9         23.37         61.78         62.63   o 
  -7     3     7         48.29         15.72         30.89   o 
  -7     4     3         16.59         50.23         44.90   o 
   0     5    21        230.54         74.74         74.32   o 
   0     4    22        354.61        231.26         90.81   o 
   0     6    20         42.76         61.61         45.13   o 
   0     8    17        126.55        143.16         53.72   o 
  -1     4    22        105.87        115.30         46.12   o 
  -1     6    20         98.54         44.44         34.45   o 
  -1     8    17         16.19         24.18         33.99   o 
   2     7    17          0.20         26.15         43.38   o 
   3     6    17          1.73         31.26         36.89   o 
  -3     7    17        171.08        234.70        119.91   o 
  -4     3    20         61.45         68.07         45.22   o 
   4     4    17         82.01         63.71         26.20   o 
   4     5    16         43.57         43.89         29.99   o 
  -4     7    15          4.41         30.55         38.49   o 
   5     5    13         12.36         11.50         37.26   o 
  -5     6    14        134.24        105.45         39.63   o 
  -6     2    15        134.30         98.31         98.22   o 
   6     2    12          0.01          1.65         54.26   o 
  -6     4    13          5.05         19.85         47.11   o 
   6     4    10          5.32        101.67         92.94   o 
  -7     1    10         92.78        153.80         69.30   o 
  -7     3     8         23.36         30.42         46.74   o 
   7     3     4         38.17         27.33         40.87   o 
  -7     4     5         13.55         31.71         32.05   o 
  -7     4     4         21.72         84.25         44.24   o 
   7     4     1         70.95        110.16         66.54   o 
   3     3    20        208.27        178.20         58.83   o 
   4     3    18         67.67         53.08         25.02   o 
  -4     6    17        105.67        112.90         41.15   o 
   4     7    13        337.38        511.80         80.01   o 
   5     2    16         34.83         84.48         34.96   o 
  -5     4    17        414.07        463.11         68.48   o 
   7     0     7        789.21        831.76        140.84   o 
   7     1     7          7.33         34.22         32.52   o 
   7     2     6          5.70        333.60        138.72   o 
   7     4     2        100.40         96.78         74.67   o 
   0     7    19        184.17        117.33         57.05   o 
  -1     3    23        183.92         60.57         59.78   o 
   1     5    21         85.76         97.46         38.72   o 
  -1     7    19         50.54        118.95         67.81   o 
  -2     5    21         81.37        107.57         40.23   o 
   2     5    20        229.08        166.37         53.51   o 
  -3     4    21         13.66         42.85         41.60   o 
  -3     5    20        115.16        131.81         40.96   o 
   4     6    15          9.55         70.52         31.49   o 
  -5     3    18        247.55        209.79         47.45   o 
  -5     5    16         45.66         50.45         30.41   o 
  -6     1    16         44.92         48.45         36.95   o 
  -6     5    12        172.81        214.12         92.41   o 
   6     5     9         34.66         27.58         48.94   o 
  -7     0    11        202.39        144.97         85.66   o 
  -7     1    11        161.67         97.49         50.79   o 
  -7     2    10         13.74        159.33         82.50   o 
  -7     3     9         67.31         80.74         66.21   o 
   7     3     5          0.84         45.55         32.84   o 
  -7     4     6        111.54         93.12         43.34   o 
   7     4     3        282.55        322.79         93.47   o 
   1     4    22         73.70         65.52         35.17   o 
   1     6    20         13.65         63.69         36.43   o 
   1     8    17         27.27         35.10         42.05   o 
  -2     4    22         20.68          8.92         26.89   o 
   2     4    21         49.93        102.60         49.07   o 
  -2     6    20         19.80         60.10         51.71   o 
   2     6    19          0.96         22.20         25.23   o 
  -3     6    19          0.34         58.51         33.50   o 
   3     7    16          1.64         43.65         51.94   o 
   5     6    12         23.20         96.85         64.71   o 
   6     1    13          6.43         53.10         41.33   o 
  -6     3    15         38.44         20.96         44.90   o 
   6     3    12         92.31         97.79         63.98   o 
  -6     4    14         47.64         17.13         54.19   o 
  -6     6    10         10.37         30.54         48.46   o 
   7     2     7         69.02        133.18         65.83   o 
  -7     4     7        249.60        202.10         50.45   o 
  -2     8    17        652.77        658.05        167.22   o 
   2     8    16         15.30         22.74         69.53   o 
  -3     3    22         51.92        650.49        170.65   o 
   4     2    19          1.45         57.97         47.50   o 
  -5     2    19        317.83        223.91        129.47   o 
   5     4    15        343.10        393.08         71.29   o 
  -6     2    16         87.90         52.98         52.98   o 
   6     2    13        280.04        258.48         87.79   o 
   6     4    11         47.75         79.16         62.39   o 
   7     1     8          2.62         61.77         57.98   o 
  -7     2    11        340.18        329.29        158.17   o 
   7     3     6          1.19          1.50         40.22   o 
   7     4     4         37.81        102.87         50.37   o 
   1     7    19         19.02         72.17         62.74   o 
   2     3    22        253.58        160.97         79.23   o 
  -2     7    19        149.88        119.60         59.18   o 
   2     7    18        375.42        315.85         73.28   o 
   3     5    19        329.62        262.32         81.92   o 
  -4     4    20         16.95         31.23         53.13   o 
   4     4    18          8.41         40.96         31.36   o 
  -4     5    19         68.63         58.28         27.88   o 
   4     5    17         53.38         83.19         30.05   o 
  -4     7    16         11.35         68.11         36.94   o 
   4     7    14        421.06        537.29         85.86   o 
   5     3    16        382.41        355.26         67.45   o 
   5     5    14         15.22         24.77         46.27   o 
  -5     6    15         95.13        113.69         45.40   o 
  -6     5    13        297.84        280.52         96.02   o 
  -7     1    12        408.62        387.39        102.28   o 
  -7     3    10          5.80          3.04         43.32   o 
  -7     4     8          1.20         48.28         44.26   o 
   0     5    22         72.50         65.29         43.79   o 
   0     6    21        520.59        294.47         71.16   o 
   0     8    18        116.49         92.16         47.14   o 
   1     3    23        108.69         79.53         53.18   o 
  -1     5    22        227.28        195.09         69.31   o 
  -1     6    21          0.05         53.51         45.51   o 
  -1     8    18        110.59        120.40         69.29   o 
   3     4    20        204.34         82.38         51.25   o 
  -3     7    18         22.52         26.88         34.18   o 
  -5     4    18        142.89        117.11         44.94   o 
  -6     6    11        354.12        292.14        133.66   o 
   7     2     8          3.54         40.64         59.38   o 
   7     3     7        373.55        399.31        103.53   o 
   7     4     5          0.25         31.21         57.89   o 
   0     4    23        105.60        101.11         45.87   o 
  -1     4    23         63.38         79.44         39.83   o 
  -4     3    21          9.07         47.49         41.87   o 
   4     3    19         34.93         13.86         34.29   o 
  -4     6    18          0.01         42.35         51.61   o 
   4     6    16          0.07         33.20         32.89   o 
   5     2    17         72.05         61.93         47.99   o 
  -5     3    19         21.46         11.28         41.59   o 
  -5     5    17        146.19        185.17         43.75   o 
   5     6    13        956.03       1044.75        169.66   o 
   6     1    14         34.92         21.28         51.57   o 
  -6     3    16         87.04         90.79         63.56   o 
  -6     4    15          2.78          2.01         50.29   o 
   7     0     9         80.86        120.76         82.60   o 
  -7     2    12          2.78         83.43         68.01   o 
  -7     4     9        406.43        299.29         72.06   o 
   0     7    20         89.66        112.87         74.85   o 
  -1     7    20         46.96         92.06         38.12   o 
  -2     5    22         28.64         94.46         58.77   o 
   3     3    21         48.78         19.92         59.94   o 
  -3     5    21         45.70         48.41         37.98   o 
   6     3    13         65.42        103.67         69.75   o 
  -7     0    13          3.22         92.96         73.48   o 
  -7     3    11          0.39         24.69         63.42   o 
   1     5    22        235.25         63.46         68.07   o 
   1     6    21         31.25         68.30         34.44   o 
   1     8    18        105.53        142.11         54.34   o 
   2     5    21          1.72          3.47         26.93   o 
  -2     6    21        424.03        299.39         61.88   o 
   2     6    20          4.09         36.88         53.48   o 
  -2     8    18         90.42         69.46         52.85   o 
   2     8    17         38.21         31.28         43.71   o 
  -3     4    22        413.29        356.65         68.46   o 
  -3     6    20        130.13        102.30         38.08   o 
   3     7    17         38.25        110.64         72.70   o 
   5     4    16        175.53        158.62         44.12   o 
  -5     6    16          8.28         24.61         34.28   o 
  -5     7    14         20.17         39.29         62.36   o 
  -6     2    17        306.84        212.11         80.56   o 
   6     2    14        145.89         88.20         63.46   o 
  -6     5    14         76.41         76.70         63.27   o 
  -6     6    12          4.96         47.42         47.13   o 
   6     6     9         21.42         86.05         67.41   o 
  -7     1    13         85.87         13.38         42.90   o 
   7     2     9        298.43        361.06        109.33   o 
   7     3     8          0.12         56.89         57.96   o 
  -7     4    10        196.12        238.87         94.97   o 
  -2     4    23         73.48         61.11         38.46   o 
   2     4    22         44.76         16.75         30.78   o 
  -4     7    17        167.42        202.08         77.96   o 
   4     7    15          4.60         61.83         45.90   o 
   5     3    17          5.61         36.26         42.53   o 
   5     5    15          1.80          4.90         40.71   o 
   6     5    11         30.68         45.35         47.77   o 
   1     4    23          0.71         28.87         48.03   o 
   1     7    20         79.65         62.65         34.89   o 
  -2     7    20        102.03        151.25         49.31   o 
   2     7    19        347.97        346.96         77.14   o 
   3     5    20        672.09        418.92        128.63   o 
  -3     7    19        152.88        136.96         67.29   o 
  -4     4    21          6.45         50.97         52.80   o 
  -4     5    20        131.48        172.31         47.53   o 
   4     5    18          0.40          5.68         29.79   o 
   7     1    10         33.83         32.30         58.72   o 
  -7     2    13         21.68         31.01         49.78   o 
  -7     3    12        251.98        317.10        132.46   o 
  -7     5     8         19.15         98.68         77.88   o 
   0     8    19        442.91        536.25         87.89   o 
  -1     8    19          0.38         14.99         30.08   o 
   3     4    21        239.46        156.13         83.18   o 
   3     6    19         18.94         31.50         47.00   o 
   4     4    19        123.63        151.39         34.16   o 
  -4     6    19        143.75         70.96         35.97   o 
  -5     4    19         24.90          9.12         49.09   o 
  -5     5    18         55.28         93.88         55.03   o 
   5     6    14         40.51        106.36         52.97   o 
  -6     3    17          2.07          9.91         47.94   o 
  -6     4    16        250.93        193.40         79.22   o 
   6     4    13         17.22         63.71         55.10   o 
  -7     4    11          0.37         72.85         69.80   o 
  -8     0     4        121.03        143.99         73.68   o 
  -8     0     2        106.49         98.90         32.52   o 
   8     0     0         49.47         69.06         26.85   o 
  -8     1     3          2.31         37.65         46.85   o 
  -8     1     2        497.30        480.02         50.50   o 
  -8     1     1          2.59         14.74         45.72   o 
   0     5    23         78.41         75.79         64.31   o 
   0     6    22          1.12         97.47         63.55   o 
  -1     5    23          0.47         29.76         53.49   o 
  -1     6    22         70.99         92.62         42.53   o 
  -4     3    22         41.21         71.23         44.21   o 
   4     6    17        166.20        107.02         36.68   o 
   5     2    18         23.32         72.95         75.71   o 
  -5     3    20         28.47          4.53         38.08   o 
  -5     7    15        124.86         65.51         75.66   o 
  -6     5    15          0.85         39.31         38.71   o 
  -6     6    13        920.08        566.65        166.37   o 
   6     6    10        100.86         56.66         58.79   o 
  -7     1    14         73.44        127.69         85.23   o 
   7     2    10         11.04         40.35         56.29   o 
  -7     5     9         21.64         33.17         34.85   o 
  -8     1     4        137.01        112.90         31.43   o 
   8     1     0         73.31         89.22         25.95   o 
   6     3    14        127.13         15.95         49.59   o 
  -1     4    24        280.14        209.12         92.08   o 
   4     3    20         16.82          8.23         43.13   o 
  -5     6    17         12.53         22.32         26.71   o 
  -6     2    18         41.03         43.02         45.10   o 
   6     5    12         45.29         86.37         66.58   o 
  -7     3    13         17.36         88.35         65.73   o 
  -8     0     6         66.06         77.79         56.24   o 
   8     0     2         25.82         31.63         35.87   o 
  -8     1     5          7.97         26.99         36.51   o 
   8     1     1         21.40         63.35         56.26   o 
  -8     2     3         79.67         67.89         27.69   o 
  -8     2     2          0.65         23.85         39.34   o 
  -8     2     1        108.42         86.11         27.68   o 
   0     7    21         36.02         72.55         65.89   o 
  -1     7    21         33.60         67.20         59.64   o 
   1     8    19        233.70        111.83         79.97   o 
   2     8    18         23.75         48.67         65.16   o 
   3     3    22         58.19         61.20         73.71   o 
  -3     5    22          2.71         90.51         64.99   o 
  -3     6    21        131.05        120.65         41.25   o 
   3     7    18          7.54         28.06         52.68   o 
  -4     7    18         43.16         66.29         52.41   o 
   5     4    17        323.92        345.50         66.16   o 
   5     5    16         43.16        135.22         47.08   o 
   6     2    15        376.76        522.72        122.60   o 
   7     0    11         24.49          1.10         42.66   o 
  -7     4    12         57.65        192.74         72.54   o 
  -7     5    10        225.25        355.63        106.24   o 
  -8     1     6          8.62         68.95         56.06   o 
   8     1     2         24.14         55.06         32.23   o 
  -8     2     4         27.82         57.84         35.71   o 
   8     2     0        129.27        167.08         43.06   o 
  -2     5    23        700.81        846.76        149.81   o 
   2     5    22        164.51        113.00         69.12   o 
  -2     6    22        150.63        182.91        116.42   o 
   2     6    21         12.96         19.17         47.22   o 
  -3     4    23        172.19        160.75         59.84   o 
  -3     8    18        656.27        350.91        138.71   o 
   4     7    16         21.47         32.41         24.85   o 
   5     7    13         45.95         91.28         94.39   o 
  -8     1     7          1.40         14.47         44.98   o 
   8     1     3          3.25         56.09         62.69   o 
  -8     2     5        142.22        107.11         60.55   o 
   8     2     1         55.86         65.41         33.33   o 
   1     5    23        151.01        193.73         85.68   o 
   1     6    22         33.59        115.86         63.68   o 
  -2     4    24         68.74         32.65         37.18   o 
  -4     5    21        486.35        553.39        157.34   o 
   5     3    18        144.09        118.38         54.13   o 
   5     6    15         79.29         89.35         36.18   o 
  -6     3    18        256.91        267.11         95.98   o 
  -6     4    17          8.25          9.23         48.76   o 
  -6     6    14          0.77         37.17         60.46   o 
  -8     0     8        473.00        437.93        127.86   o 
   1     7    21        155.62        230.73         78.39   o 
  -2     7    21          9.98         55.34         47.04   o 
   2     7    20         88.86         94.81         57.76   o 
  -3     7    20        191.20        304.45         94.33   o 
  -4     4    22         20.24         33.21         29.79   o 
   4     4    20        108.64         10.16         34.87   o 
   4     5    19          5.39         60.40         45.28   o 
  -4     6    20        261.62        270.97         78.16   o 
  -5     4    20        247.66        209.44         82.86   o 
  -5     5    19         21.57         26.69         44.98   o 
  -5     7    16         10.39         68.31         89.05   o 
  -6     5    16        125.57         84.80         61.79   o 
   8     0     4         76.86         91.85         38.57   o 
  -8     1     8         82.77         57.54         67.29   o 
   8     1     4        153.51        116.74         57.73   o 
  -8     2     7         80.64         32.39         32.89   o 
  -8     3     1          3.05         37.21         41.07   o 
   8     3     0          0.42         25.44         45.88   o 
   3     5    21         11.05         23.57         31.65   o 
   3     6    20        121.90         31.37         35.19   o 
   4     6    18         19.72         93.47         57.38   o 
   8     2     3        140.56        155.82         54.48   o 
  -8     3     5          6.44         10.54         33.66   o 
   8     3     1         76.46         55.83         63.70   o 
  -5     6    18        172.35        161.65         69.46   o 
   3     7    19         12.13         38.39         59.79   o 
  -4     7    19         20.95         41.93         48.55   o 
   5     4    18          1.61         38.63         50.36   o 
   5     5    17          0.09         33.31         52.63   o 
   5     7    14        474.77        479.70        124.71   o 
   2     8    19         53.47         60.54         65.22   o 
  -3     5    23         46.08        105.80         68.69   o 
  -3     6    22        335.57        316.47         98.21   o 
  -3     8    19          2.62         22.52         59.25   o 
   4     7    17         17.44          8.22         47.62   o 
  -6     4    18         11.16         42.18         47.03   o 
   5     3    19         36.31         59.81         56.01   o 
   5     6    16         20.70         40.26         46.72   o 
  -5     7    17         10.08         97.31         69.07   o 
  -6     5    17        149.60        128.24         61.19   o 
  -2     5    24          0.20          7.68         33.93   o 
   2     5    23         54.45         94.76         59.59   o 
   2     6    22          3.94         17.95         42.88   o 
  -4     5    22         28.40         42.87         59.13   o 
  -5     4    21          8.74         42.33         36.67   o 
  -5     5    20        135.69        141.22         73.47   o 
   2     7    21         77.43         56.24         44.10   o 
  -4     6    21         25.36         55.18         52.40   o 
  -5     6    19         45.32         44.65         49.02   o 
