# Supplementary material for: Charge density studies of multicentre two-electron bonding of an anion radical at non-ambient temperature and pressure
Source: IUCrJ. 2021 Jun 12;8(Pt 4):644–54. doi: 10.1107/S2052252521005273 (PMC8256703; doi:10.1107/S2052252521005273)
Supplement: Supplementary file 18 [file m-08-00644-sup18.hkl]

 
# fcf, LIST 4 option, 
# notice sigma(Iobs) is replaced by sigmaw(Iobs)
# where in the weighting scheme, Weight(hkl) = 1/sigmaw^2 )
# Weight(hkl) =   1/sigma^2
# Input diffraction data were   Ihkl
# Structure was refined vs Ihkl
# written by  MoPro v20.01 

data_3.09GPa
_shelx_title ' written by MoPro v20.01'
_shelx_refln_list_code        4
_shelx_F_calc_maximum      186.28
_exptl_crystal_F_000       700.00
_reflns_d_resolution_high  0.7543

loop_
 _symmetry_equiv_pos_as_xyz
'x, y, z'
'-x+1/2, y+1/2, -z+1/2'
'-x, -y, -z'
'x-1/2, -y-1/2, z-1/2'

_cell_length_a     6.2590
_cell_length_b     9.8519
_cell_length_c    19.8571
_cell_angle_alpha  90.000
_cell_angle_beta   95.624
_cell_angle_gamma  90.000


loop_ 
 _refln_index_h 
 _refln_index_k 
 _refln_index_l 
 _refln_F_squared_calc 
 _refln_F_squared_meas 
 _refln_F_squared_sigma
 _refln_observed_status
   0     0     2       4096.55       3954.95         78.63   o 
   0     0     4       2249.66       2045.29        150.10   o 
   0     0     6       2960.57       2468.13        108.62   o 
   0     1     1       1537.84       1650.76         59.39   o 
   0     1     2        438.25        455.01         13.76   o 
   0     1     3        785.73        874.25         13.92   o 
   0     1     4        190.99        194.61          6.96   o 
   0     1     5       9163.30       9585.95         73.15   o 
   0     2     3       2567.45       2408.41         67.85   o 
   0     2     4         55.58         59.44          7.58   o 
  -1     0     5       3635.56       3187.01        154.68   o 
  -1     0     3       1279.05       1264.75         38.50   o 
  -1     0     1         52.29         51.61          2.87   o 
   1     0     1        435.89        420.59          9.98   o 
   1     0     3         80.95         58.58          7.81   o 
  -1     1     5       4821.40       4922.65         80.62   o 
  -1     1     4        846.67        893.02         30.22   o 
  -1     1     3         72.28         60.42          7.32   o 
  -1     1     2       1415.51       1424.52         33.54   o 
  -1     1     1        837.26        929.55         27.49   o 
   1     1     0       1259.04       1180.93         32.24   o 
   1     1     1       6386.76       6356.88         70.15   o 
   1     1     2        173.03        173.58          6.85   o 
   1     1     3       1434.51       1502.43         25.47   o 
   1     1     4       1441.62       1424.71         23.70   o 
  -1     2     3       1005.47        948.06         30.58   o 
  -1     2     2       4851.38       4088.55        564.64   o 
   1     2     2       2668.41       2650.16        122.84   o 
   1     2     3       4769.33       4503.01         87.25   o 
   0     1     6         22.24         21.98          3.38   o 
   0     1     7       5616.64       5606.58         68.35   o 
   0     2     5       6771.52       6859.44         79.87   o 
   0     2     6          0.16          8.47          3.51   o 
   0     3     4        633.84        534.38         58.65   o 
  -1     0     7        952.75        927.51         76.02   o 
   1     0     5        182.71        183.23         19.04   o 
  -1     1     7       7323.85       7065.29         85.72   o 
  -1     1     6        389.72        390.43         14.00   o 
   1     1     5       1067.81       1068.45         31.86   o 
   1     1     6        720.22        717.61         22.86   o 
  -1     2     6       1209.56       1229.08         26.19   o 
  -1     2     5       3036.24       3077.88         44.50   o 
  -1     2     4       3060.49       2882.63         47.49   o 
   1     2     4        993.12       1040.65         30.23   o 
   1     2     5        594.06        618.95         22.57   o 
   1     3     3      13523.91      13458.39        325.32   o 
  -2     0     4       2422.83       2396.78         69.83   o 
  -2     0     2        214.25        248.93         14.41   o 
   2     0     0      35054.16      34100.73        444.77   o 
  -2     1     4        222.40        229.29         13.16   o 
  -2     1     3       2464.80       2580.09         32.74   o 
  -2     1     2          1.26          7.83          2.50   o 
  -2     1     1        990.88        978.79         19.11   o 
   2     1     0       2738.73       2749.62         31.33   o 
   2     1     1       6569.75       6454.73         76.12   o 
   2     1     2        103.58         93.68          7.35   o 
   2     1     3       2587.87       2542.51         84.92   o 
  -2     2     2          3.99          1.48          9.57   o 
  -2     2     1          1.21         12.91          8.86   o 
   2     2     0          2.89          7.33          6.57   o 
   2     2     1          0.37          9.83          7.62   o 
   0     0     8      28850.93      26335.32        422.15   o 
   0     1     8        549.96        516.69         25.52   o 
   0     2     7       5722.22       5672.98         72.53   o 
   0     3     5       2739.94       2827.95         92.76   o 
   0     3     6        697.34        634.55         22.27   o 
   1     0     7        929.61        964.46         62.17   o 
  -1     1     8         71.36         73.02         11.03   o 
   1     1     7        749.89        793.51         25.56   o 
  -1     2     7        683.17        710.48         23.18   o 
   1     2     6       3221.42       3226.97         59.47   o 
  -1     3     5       1750.02       1706.14         52.70   o 
  -1     3     4        526.43        591.76         46.36   o 
   1     3     4        121.96        151.53         25.05   o 
   1     3     5       4693.37       4539.20        106.54   o 
  -2     0     6      18965.50      19172.97        217.18   o 
   2     0     4       8795.10       8553.78        111.63   o 
  -2     1     6       3213.31       3136.40        125.36   o 
  -2     1     5       8622.76       8743.74         74.41   o 
   2     1     4          0.21          5.59          4.42   o 
   2     1     5       3091.53       2979.63         62.65   o 
  -2     2     5        509.20        580.83         29.25   o 
  -2     2     4         57.57         64.65          6.89   o 
  -2     2     3       2831.45       2813.06         78.41   o 
   2     2     2       3432.48       3380.35         71.57   o 
   2     2     3         65.45         76.31         11.45   o 
   2     2     4        738.52        761.80         33.87   o 
   0     1     9        445.09        461.99         28.76   o 
   0     2     8       6899.83       7018.70         84.16   o 
   0     3     7        135.87        144.32         10.32   o 
  -1     0     9        170.14        259.78         43.48   o 
  -1     1     9         25.98          1.56         14.65   o 
   1     1     8       1126.22       1168.78         32.60   o 
   1     2     7       1501.94       1598.25         44.44   o 
  -1     3     7       3242.33       3137.09         67.41   o 
  -1     3     6         36.48         34.03          6.57   o 
   1     3     6         31.65         33.15          5.38   o 
   2     0     6        113.70        145.24         24.11   o 
  -2     1     7          6.00         12.68         12.45   o 
   2     1     6        236.25        156.76         15.95   o 
  -2     2     6       6182.77       6160.58         89.66   o 
   2     2     5        245.97        214.86         12.69   o 
  -2     3     4        448.36        393.92         26.19   o 
  -2     3     3       2344.99       2185.51        265.85   o 
   2     3     2        215.97        252.78         51.10   o 
   2     3     3         72.41         83.95         16.61   o 
   3     0     1         84.56        239.71         66.40   o 
  -3     1     1          0.74        232.30         36.08   o 
  -1     2     8       2928.89       2814.82         55.55   o 
   0     1    10       1715.23       1705.13         60.05   o 
   0     2     9        169.01        287.42         35.71   o 
   0     4     6       2371.91       2688.12        118.67   o 
   1     0     9       1390.78       1033.06        114.58   o 
  -1     1    10        823.41        795.28         44.95   o 
   1     1     9       3425.10       3114.36         62.68   o 
  -1     3     8        181.11        179.94         13.15   o 
   1     3     7        623.58        539.13         30.15   o 
  -1     4     6        543.90        514.70         33.80   o 
  -1     4     5        126.25        145.24         48.46   o 
   1     4     5        206.14        203.92         42.87   o 
  -2     0     8       1369.79       1461.37         68.72   o 
  -2     1     8       1208.43       1035.08         48.66   o 
   2     1     7       1629.45       1576.79         50.33   o 
  -2     3     6       1085.89       1122.48         38.58   o 
   2     3     4        879.99        877.28         60.88   o 
   2     3     5       1308.00       1230.74         49.55   o 
  -3     0     5       1469.94       1347.64         47.20   o 
   3     0     3       2027.17       2245.36         53.94   o 
  -3     1     4         55.43         65.74          7.89   o 
  -3     1     3        840.30        922.29         26.39   o 
   3     1     1       1255.65       1455.11         31.10   o 
   3     1     2       1724.59       1675.52         32.07   o 
  -3     2     2       1870.68       1663.01         43.51   o 
  -3     2     1        215.87        218.71         16.51   o 
   3     2     0        723.12        761.28         30.24   o 
  -3     1     2         16.00        314.24         34.14   o 
   3     1     0         79.17        391.29         31.72   o 
   2     2     6         60.18         14.77         21.36   o 
   0     3     8         49.61         17.12         10.76   o 
  -2     3     5        113.06        194.61         27.24   o 
  -3     0     3        422.55        758.84         74.07   o 
   1     2     8        516.07        873.39         42.74   o 
  -1     2     9         29.55          9.78         12.42   o 
  -2     2     7       1028.92       1391.85         83.63   o 
   0     2    10       1236.04       1111.38         39.54   o 
   0     3     9        152.68        117.10         16.26   o 
   0     4     7        712.19        703.90         36.30   o 
   1     1    10       1719.92       1766.34         65.14   o 
  -1     2    10       5245.82       5509.17         76.89   o 
   1     2     9         69.45         95.73         10.83   o 
  -1     3     9        155.48        144.55         11.98   o 
   1     3     8         37.36         46.23         12.78   o 
  -1     4     7         15.25         16.36          8.93   o 
   1     4     6       1167.58       1014.65         73.39   o 
   2     0     8       2246.15       2460.03        187.26   o 
  -2     1     9       1451.56       1334.12         56.56   o 
   2     1     8        463.22        467.33         31.97   o 
  -2     2     8       1825.67       1877.32         57.31   o 
   2     2     7         41.58         49.10          7.66   o 
  -2     3     7          9.01         24.37          9.02   o 
   2     3     6       1210.54       1111.44         41.32   o 
  -3     1     6         39.95         54.71          9.01   o 
  -3     1     5       1335.31       1424.46         34.81   o 
   3     1     3       1818.55       1800.04         35.17   o 
   3     1     4         58.43         58.23          7.44   o 
  -3     2     5        296.16        233.40         18.70   o 
  -3     2     4        682.80        660.44         27.10   o 
  -3     2     3       2268.22       2254.00         53.40   o 
   3     2     1       1784.35       1689.91         39.87   o 
   3     2     2          0.40         10.34          6.13   o 
   3     2     3        591.45        671.84         47.16   o 
   0     1    11        557.57        539.38         41.43   o 
   0     3    10         62.41         87.54         17.30   o 
   0     4     8        403.97        448.85         21.58   o 
  -1     1    11        585.91        556.53         50.77   o 
   1     2    10       2569.63       2508.35         59.61   o 
   1     3     9       2313.35       2256.88         73.10   o 
  -1     4     8       6487.16       6135.61        100.84   o 
   1     4     7         21.58         16.09          8.34   o 
  -2     0    10       1955.43       1630.43         90.90   o 
  -2     1    10        914.16        946.54         66.07   o 
  -2     2     9         63.65         57.97         13.70   o 
   2     2     8       1141.98       1198.87         47.40   o 
  -2     3     8        794.74        751.88         35.15   o 
   2     3     7       1317.67       1388.13         41.92   o 
  -2     4     6         81.88         96.55         25.27   o 
  -2     4     5        214.42        243.30         53.20   o 
   2     4     4         38.42         79.02         34.83   o 
   2     4     5         32.80         41.15         11.75   o 
  -3     0     7       2639.73       2667.18         65.69   o 
   3     0     5       1356.50       1418.25         47.76   o 
  -3     1     7        501.60        499.11         23.34   o 
   3     1     5         88.42         68.67          8.38   o 
  -3     2     6       1336.24       1340.68         57.91   o 
   3     2     4        348.87        294.14         30.72   o 
  -3     3     4       1161.45       1112.88         45.16   o 
  -3     3     3       2206.22       2037.58         78.55   o 
  -3     3     2         15.41         23.25         21.11   o 
  -3     3     1       5837.68       5748.49        267.69   o 
   3     3     0         95.68         79.01         17.72   o 
   3     3     1         58.08         82.34         18.89   o 
   3     3     2        426.23        343.71         35.76   o 
   0     1    12         17.26         18.92         15.40   o 
   0     2    11        364.59        440.61         24.57   o 
   0     4     9          1.61         13.59          6.40   o 
   1     1    11         36.28         41.94         12.34   o 
  -1     2    11        263.42        293.89         20.15   o 
  -1     3    10       2399.35       2512.20         53.97   o 
   1     4     8       2792.42       2861.31         91.83   o 
   2     1     9        972.21        895.09         39.06   o 
  -2     2    10        214.28        221.42         21.64   o 
   2     2     9       1244.36       1349.00         52.33   o 
  -2     3     9       1040.47       1096.05         43.49   o 
  -2     4     7         65.18         76.53         15.22   o 
   2     4     6       2054.15       2168.15         79.81   o 
  -3     1     8          5.04         20.18         16.95   o 
   3     1     6        125.37        127.27         11.33   o 
  -3     2     7          4.41         25.19         20.17   o 
   3     2     5         32.45         19.97          9.19   o 
  -3     3     5       1567.78       1537.85         43.53   o 
   3     3     3       2792.83       3022.28        103.63   o 
   0     2    12        536.22        439.23         24.46   o 
   0     3    11        578.86        540.66         38.39   o 
   0     5     7       1975.63       2122.42        355.89   o 
  -1     1    12        111.26         93.30         14.31   o 
   1     2    11        413.85        412.28         29.54   o 
  -1     3    11        669.47        786.32         33.82   o 
   1     3    10         59.87         42.79         11.30   o 
  -1     4     9        232.07        247.30         20.65   o 
   1     4     9        338.56        410.07         35.89   o 
  -1     5     7         26.59         44.72         16.95   o 
   2     0    10       8346.20       8342.18        416.55   o 
  -2     1    11       1615.65       1536.89         73.28   o 
   2     1    10        196.33        173.05         19.51   o 
   2     3     8        108.71         95.06         11.74   o 
  -2     4     8        764.13        762.51         28.99   o 
  -3     0     9        294.63        242.69         37.20   o 
   3     0     7         88.40        129.32         15.96   o 
  -3     1     9        594.47        505.32         24.94   o 
   3     1     7        583.14        511.89         39.01   o 
  -3     2     8       3662.59       3726.19         91.04   o 
   3     2     6        361.16        450.88         29.05   o 
  -3     3     6        131.26        158.98         14.88   o 
   3     3     4         83.88         66.12         20.35   o 
   3     3     5       2242.38       2333.94         90.20   o 
  -4     0     2        340.97        407.67         26.65   o 
   4     0     0         52.82         78.78         13.28   o 
   0     1    13       2138.61       2200.92        195.91   o 
   0     4    10       1492.11       1571.16         48.79   o 
   0     5     8        330.14        378.44         32.93   o 
   1     1    12        103.58         88.91         24.37   o 
  -1     2    12        749.57        745.06         33.39   o 
  -1     4    10         23.57         22.19          8.66   o 
  -1     5     8        639.47        596.48         41.63   o 
   1     5     7         10.78         28.32         25.95   o 
  -2     2    11        411.71        452.75         39.35   o 
   2     2    10       2776.87       3058.88         96.28   o 
  -2     3    10        248.18        258.31         23.98   o 
   2     3     9         45.27         62.12         14.99   o 
   2     4     7        394.66        403.27         35.20   o 
  -3     2     9         77.47         89.57         17.47   o 
   3     2     7         14.47         15.81          7.04   o 
  -3     3     7          1.49         14.33          9.72   o 
  -3     4     5          0.46         80.35         40.39   o 
  -3     4     4        271.37        274.00         63.93   o 
   3     4     3        273.25        339.58         39.86   o 
  -4     0     4       4185.30       4301.58         78.62   o 
   4     0     2      15706.16      15594.59        191.92   o 
  -4     1     4        926.69        949.76         27.84   o 
  -4     1     3        843.40        839.64         26.08   o 
  -4     1     2         33.33         42.72          7.46   o 
  -4     1     1       1743.29       1859.72         40.91   o 
   4     1     0         70.88         76.59          9.81   o 
   4     1     1         77.52         81.31         10.93   o 
   0     3    12        266.67        261.84         24.16   o 
   0     5     9       2027.93       2141.46         65.94   o 
   1     2    12       2718.84       2558.15         84.68   o 
  -1     3    12        775.90        726.70         37.21   o 
   1     3    11        191.37        157.01         19.46   o 
   1     4    10       2459.00       2453.49         84.10   o 
   1     5     8         88.88         95.66         16.69   o 
  -2     1    12       1359.04       1295.44         69.54   o 
   2     1    11        655.14        622.98         37.40   o 
  -2     3    11        576.53        622.77         42.27   o 
  -2     4     9        238.40        249.25         25.38   o 
   2     4     8       1032.49       1243.86         70.96   o 
  -2     5     7       3533.92       3434.40        153.55   o 
   2     5     6        224.23        267.43         61.10   o 
  -3     1    10         97.31        102.87         18.52   o 
   3     1     8        527.50        530.32         27.17   o 
  -3     3     8        559.12        511.92         31.94   o 
   3     3     6        540.87        546.37         35.51   o 
  -3     4     6       2994.94       3310.20        109.98   o 
   3     4     4       2557.12       2642.51        103.82   o 
  -4     0     6       2662.01       2525.98         69.98   o 
  -4     1     5        520.96        576.06         21.42   o 
   4     1     2       2266.72       2274.37         53.00   o 
   4     1     3        326.73        331.25         19.06   o 
  -4     2     4       2317.50       2292.19         52.04   o 
  -4     2     3          2.11         16.69          9.46   o 
  -4     2     2          0.17         19.67         27.31   o 
  -4     2     1       1346.46       1358.47         45.46   o 
   4     2     0         20.24         29.72         10.85   o 
   4     2     1         60.14         75.71         11.70   o 
  -1     1    13         39.34         75.56         13.60   o 
   0     2    13          5.30         19.50          8.94   o 
   0     4    11        134.93        120.19         17.09   o 
   1     1    13       1083.93       1245.32         97.77   o 
  -1     2    13       1937.20       1932.29         56.08   o 
  -1     4    11        154.81        171.88         18.68   o 
  -1     5     9        222.19        265.52         26.03   o 
  -2     2    12        693.15        742.41         52.02   o 
   2     2    11        497.04        459.89         39.77   o 
   2     3    10        208.49        275.10         29.84   o 
  -2     4    10       2098.21       2208.43         80.53   o 
  -2     5     8        173.27        131.82         27.24   o 
  -3     0    11       1982.28       2050.64         97.39   o 
   3     0     9       2413.90       2562.06         86.01   o 
  -3     1    11          0.21         14.82         20.24   o 
   3     1     9          0.55         24.26         11.57   o 
  -3     2    10       1490.04       1550.77         67.96   o 
   3     2     8       1895.79       1915.15         55.14   o 
  -3     3     9        603.78        623.59         37.32   o 
   3     3     7       3727.88       3857.97         85.65   o 
  -3     4     7        201.47        219.70         19.80   o 
   3     4     5        232.44        269.32         35.05   o 
   4     0     4      22296.88      22111.26        362.24   o 
  -4     1     6       2662.02       2675.06         51.60   o 
   4     1     4         43.97         60.40         11.33   o 
  -4     2     5         36.93         70.18         13.88   o 
   4     2     2         54.65         59.52         11.86   o 
   4     2     3        127.53        165.34         18.31   o 
   0     1    14        581.51        910.49        201.59   o 
   0     3    13       1456.79       1473.29         59.22   o 
   0     5    10         81.16         43.86         13.87   o 
  -1     1    14         22.22         24.98          9.86   o 
   1     2    13        694.68        704.67         46.90   o 
   1     3    12        822.70        809.27         44.22   o 
   1     4    11          1.27         11.10         11.71   o 
  -1     5    10          1.95         18.01         12.85   o 
   1     5     9        181.14        176.64         19.03   o 
  -2     1    13        891.77        880.74         58.96   o 
   2     1    12         94.85        104.74         17.32   o 
  -2     3    12         53.10         49.49         13.33   o 
   2     4     9        167.56        190.37         21.15   o 
   3     2     9        203.71        245.51         25.91   o 
   3     3     8         17.27         26.52         10.48   o 
  -3     4     8        130.69        143.61         20.13   o 
   3     4     6        509.93        545.49         58.98   o 
  -4     0     8        611.50        583.11         37.89   o 
  -4     1     7        950.77        923.49         33.32   o 
   4     1     5       1037.39        947.49         35.45   o 
  -4     2     6        370.53        435.51         33.24   o 
  -4     3     4       1268.68       1310.38         56.86   o 
  -4     3     3        469.95        381.17         32.15   o 
  -4     3     2         36.56         38.97         12.66   o 
  -4     3     1        555.58        586.63         30.81   o 
   4     3     0         92.24         87.97         17.61   o 
   4     3     1        477.06        397.28         42.93   o 
   4     2     4        116.04         72.61         15.58   o 
   0     2    14         25.88         21.47          9.95   o 
   0     4    12       2125.86       2274.45         84.78   o 
  -1     2    14          2.96         20.64          7.29   o 
  -1     3    13       2519.38       2516.72         71.96   o 
  -1     4    12        424.20        399.80         34.60   o 
  -2     2    13          5.89         48.62         31.79   o 
   2     2    12         45.10         21.10          9.87   o 
   2     3    11        119.90        147.90         18.39   o 
  -2     4    11        271.29        252.45         20.40   o 
  -2     5     9         20.50          9.59         11.34   o 
   2     5     8        239.47        288.08         31.73   o 
  -3     1    12         41.64         32.71         19.02   o 
   3     1    10         72.66         68.67         15.84   o 
  -3     2    11       1168.66       1144.10         60.61   o 
  -3     3    10        372.77        384.19         28.71   o 
   4     0     6        644.57        606.01         37.83   o 
  -4     1     8        398.25        430.76         24.30   o 
   4     1     6        189.97        200.54         16.40   o 
  -4     2     7        130.19         84.93         15.69   o 
   4     2     5       1048.16       1250.95         66.71   o 
  -4     3     5         11.09         39.30          9.98   o 
   4     3     2         15.78         42.45         24.95   o 
   4     3     3         89.39         44.40         14.85   o 
  -3     5     6        476.85        124.32        102.12   o 
   0     5    11         29.04         22.99          9.87   o 
   1     1    14         42.02         61.99         29.38   o 
   1     3    13        959.69        976.18         46.35   o 
   1     4    12          1.24          5.81         22.31   o 
  -1     5    11        780.19        718.58         44.27   o 
   1     5    10          3.83         15.13         10.90   o 
  -2     1    14        331.94        256.97         32.38   o 
   2     4    10         48.87         46.52         17.30   o 
   3     2    10         17.29         31.80         17.64   o 
   3     3     9         34.97         25.13          9.88   o 
  -3     4     9          1.31         34.45         16.61   o 
   3     4     7        353.92        378.74         32.06   o 
   3     5     5       1147.79       1502.41        166.08   o 
  -4     1     9        600.22        599.32         37.44   o 
  -4     2     8         56.28         90.19         17.07   o 
  -4     3     6         71.46         69.89         13.18   o 
   4     3     4         37.58         45.36         18.54   o 
  -4     4     2       1156.96         28.26         48.85   o 
   0     1    15          0.38         90.27         86.21   o 
   0     3    14          3.55          8.74         13.53   o 
   0     4    13        626.45        599.48         45.31   o 
  -1     1    15       5537.97       4616.43        304.91   o 
   1     2    14        312.37        323.65         29.44   o 
  -1     3    14         80.36         59.37         21.53   o 
  -1     4    13        218.73        161.39         28.61   o 
   2     1    13        255.05        334.97         37.32   o 
  -2     2    14       2109.00       2192.54         93.17   o 
  -2     3    13        182.69        170.77         24.84   o 
   2     3    12        900.98        885.67         45.33   o 
  -2     4    12        686.57        697.29         42.77   o 
  -2     5    10         48.29         44.02         12.99   o 
   2     5     9       3243.62       3343.73        162.87   o 
   3     0    11        488.35        507.55         46.05   o 
   3     1    11        590.51        629.82         48.73   o 
  -3     2    12         41.08         44.70         15.55   o 
  -3     3    11       2487.62       2376.94         80.20   o 
  -3     4    10         21.45         39.21         10.95   o 
   3     4     8         83.07         95.07         22.39   o 
  -3     5     7         29.49          3.39         17.15   o 
  -4     0    10         19.68         66.20         21.63   o 
   4     1     7        691.67        676.34         32.21   o 
  -4     2     9        297.95        251.17         28.53   o 
   4     2     6         20.65         31.21         13.78   o 
  -4     3     7         98.86        139.78         18.68   o 
   4     3     5        110.21        162.33         28.67   o 
  -4     4     4        105.49         95.34         19.01   o 
   4     4     2        189.26        208.36         40.80   o 
  -4     4     3        864.26        621.92        285.98   o 
   0     2    15         76.71         94.98         27.52   o 
   0     5    12         37.06         45.88         12.04   o 
   0     6    10       1775.63       2057.56         98.90   o 
  -1     2    15        664.03        745.83         53.54   o 
   1     5    11         70.42        127.28         26.99   o 
   1     6     9        513.64        553.42         93.88   o 
   2     2    13        507.03        514.66         38.80   o 
   2     4    11         22.55         36.11         16.48   o 
  -3     1    13       3019.79       2865.10        144.27   o 
  -3     5     8        608.90        589.49         69.59   o 
   3     5     6         74.63        127.54         25.38   o 
   4     0     8         19.96         41.45         15.70   o 
  -4     1    10        204.69        184.57         25.53   o 
   4     2     7         12.27         35.94         13.84   o 
  -4     3     8          0.84         24.93         25.11   o 
  -4     4     5        503.59        475.27         37.71   o 
   4     4     3         23.08         57.24         24.60   o 
   1     1    15        186.33        261.40         66.05   o 
   1     3    14         88.89         84.40         15.51   o 
   1     4    13        559.37        561.50         46.06   o 
  -1     5    12        590.43        569.13         43.04   o 
  -1     6    10        597.61        716.91         44.37   o 
  -2     1    15       2040.14       2203.01        104.15   o 
  -2     3    14          2.21         19.23         19.14   o 
  -2     5    11          0.37         23.39         17.98   o 
   2     5    10        844.65        883.12         65.32   o 
  -2     6     9       1298.13        500.88        440.01   o 
  -3     2    13         37.00         36.00         15.61   o 
   3     2    11         99.19        131.22         23.37   o 
  -3     3    12        284.04        271.22         31.44   o 
  -3     4    11        664.95        652.36         38.81   o 
   3     4     9         76.15         97.44         51.18   o 
  -3     5     9         10.09         33.22         18.67   o 
   3     5     7         20.09         56.41         27.24   o 
   4     1     8          4.61         16.67         13.76   o 
  -4     2    10         16.28         42.04         16.46   o 
  -4     3     9        990.08       1047.73         50.03   o 
   4     3     6       1336.30       1264.83         91.07   o 
  -4     4     6         57.55         64.00         24.35   o 
  -5     0     3          0.13         20.02         14.25   o 
  -5     0     1         28.76         44.62         32.27   o 
   5     0     1          1.76         44.45         16.19   o 
  -5     1     3        139.58        191.68         17.18   o 
  -5     1     2       1199.05       1319.47         43.56   o 
  -5     1     1         93.10        130.05         13.67   o 
   5     1     0        147.20        152.52         14.43   o 
   0     3    15          0.20         13.75         17.02   o 
   0     4    14        772.25        777.67         53.45   o 
  -1     1    16        128.22        209.49         59.61   o 
   1     2    15        217.52        251.43         35.20   o 
  -1     3    15          0.13         11.94         26.79   o 
  -1     4    14        406.54        443.83         47.65   o 
   1     5    12         12.83         36.68         17.56   o 
   1     6    10       2054.01       2264.94        204.70   o 
   2     1    14          4.70         47.00         26.32   o 
  -2     2    15          0.59         10.00         15.20   o 
   2     3    13        705.24        628.61         39.21   o 
  -2     4    13        134.45        142.50         22.86   o 
   2     4    12        194.06        210.55         27.03   o 
  -3     1    14        817.12        864.69         83.07   o 
   3     1    12         20.29         59.97         17.77   o 
  -4     1    11        297.14        303.26         34.99   o 
   4     2     8         11.97         35.97         14.91   o 
   4     3     7        999.70       1170.18         74.71   o 
  -4     4     7          4.58         26.95         20.39   o 
   4     4     5         55.25         53.37         22.27   o 
  -5     0     5        213.83        268.65         48.54   o 
  -5     1     5        742.97        784.25         40.32   o 
  -5     1     4          7.70         29.46         13.48   o 
   5     1     1          1.62         17.47         13.89   o 
   0     2    16        774.29        779.75         75.50   o 
   0     5    13         69.37         67.20         16.95   o 
   0     6    11        782.92        830.19         54.93   o 
  -1     2    16        365.86        324.82         72.63   o 
  -1     5    13        121.71        125.01         23.12   o 
  -1     6    11         36.46         55.43         15.10   o 
   2     2    14         77.77         60.31         16.01   o 
  -2     5    12        156.53        178.65         27.62   o 
  -2     6    10        108.28        119.20         25.29   o 
   3     2    12       1685.51       1738.13         72.57   o 
  -3     3    13         27.48         27.22         21.59   o 
   3     3    11        910.58        928.81         58.01   o 
   3     4    10        176.22        216.71         42.40   o 
  -3     5    10        404.01        355.06         43.84   o 
   3     5     8        997.87        983.95        129.04   o 
   4     1     9        527.56        506.01         45.26   o 
  -4     2    11        362.94        325.15         34.01   o 
  -4     3    10        139.30        104.75         36.86   o 
  -4     4     8       1895.53       1939.16         72.51   o 
   5     0     3        735.79        767.39         42.16   o 
  -5     1     6          8.84         19.72         14.19   o 
   5     1     2        310.10        326.94         22.37   o 
   5     1     3        464.87        456.96         25.57   o 
  -5     2     4        828.82        814.04         46.53   o 
  -5     2     3        730.51        749.92         38.78   o 
  -5     2     2         96.92        110.59         14.49   o 
  -5     2     1        547.84        535.63         28.35   o 
   5     2     0        812.37        813.22         35.96   o 
   5     2     1         33.50         11.19         10.69   o 
   1     1    16         27.66        122.46        101.77   o 
   1     3    15       1034.00        989.40         57.06   o 
   1     4    14        301.16        235.93         33.48   o 
   1     6    11         12.39         25.57         31.71   o 
  -2     1    16        784.72        705.95         59.24   o 
  -2     3    15          8.54         73.27         37.24   o 
  -2     4    14         23.91        122.49         67.06   o 
   2     5    11        153.82        192.14         40.04   o 
   2     6     9       2112.20       1960.69        181.39   o 
  -3     2    14        191.69        238.53         31.40   o 
  -3     4    12         40.48         37.74         12.73   o 
  -4     0    12       5334.35       5438.42        298.24   o 
  -4     1    12         49.08         64.08         21.02   o 
   4     2     9         35.19         47.81         16.60   o 
   4     3     8        107.45        141.12         32.93   o 
   4     4     6        577.32        668.22         58.29   o 
  -4     5     6        478.58        367.31         97.63   o 
  -5     0     7         36.22         22.04         13.68   o 
  -5     1     7        425.02        506.26         34.82   o 
  -5     2     5       1290.05       1248.27         49.15   o 
   5     2     2         23.73         20.71         18.17   o 
   0     3    16         29.52         35.83         17.57   o 
   0     4    15          3.36         34.51         19.84   o 
   0     6    12         19.07         38.81         32.55   o 
   1     2    16          2.90         60.10         37.00   o 
  -1     4    15          7.20         49.89         23.04   o 
   1     5    13        104.28        183.70         33.80   o 
  -1     6    12         68.73         79.14         27.54   o 
   2     1    15        722.70       1051.74        111.87   o 
  -2     2    16         32.14         74.63         32.09   o 
   2     3    14        118.60        149.04         31.35   o 
   2     4    13         73.19         86.44         22.21   o 
  -2     6    11        581.79        677.15         61.57   o 
  -3     1    15       1444.85       1349.18        107.08   o 
  -3     5    11        648.71        736.74         54.77   o 
   3     5     9         35.12         58.41         46.56   o 
   4     0    10       3366.69       3462.23        123.97   o 
   4     1    10       1011.56       1060.37         84.06   o 
  -4     2    12        373.42        341.45         36.75   o 
  -4     3    11        201.20        201.78         26.95   o 
  -4     4     9         70.72         86.72         20.31   o 
   4     4     7         24.14         66.30         24.44   o 
   5     0     5         13.50         25.40         16.54   o 
   5     1     4        182.33        237.32         22.21   o 
  -5     2     6       1422.19       1423.64         51.90   o 
   5     2     3       1061.30       1126.67         50.84   o 
  -5     3     4          6.30         34.92         19.97   o 
  -5     3     3        643.95        693.70         49.28   o 
  -5     3     2        178.63        271.35         29.74   o 
  -5     3     1       1036.20       1146.27         51.78   o 
   5     3     0        159.80        222.90         22.65   o 
   5     3     1       1595.10        929.99        176.67   o 
   3     1    13          3.23        103.98         33.85   o 
   0     5    14         21.25         30.96         14.59   o 
  -1     5    14        280.57        306.26         41.34   o 
   2     2    15          0.33         19.41         21.36   o 
  -2     5    13       2363.96       2490.58         98.17   o 
   2     5    12         50.26         52.19         15.84   o 
   2     6    10       2544.94       2510.66        210.28   o 
   3     2    13         49.23         41.04         12.45   o 
  -3     3    14        964.89        959.63         60.38   o 
   3     3    12       1712.49       1751.28         74.94   o 
  -3     4    13         21.74         37.60         18.22   o 
   3     4    11        283.65        297.43         38.31   o 
  -3     6     9         49.97         87.55         53.04   o 
   4     3     9         29.22         59.92         43.03   o 
  -4     4    10        760.99        800.08         47.16   o 
  -4     5     7         64.19         59.51         32.68   o 
   4     5     5       1722.97       1911.74        132.93   o 
  -5     1     8         32.14         33.77         31.24   o 
   5     1     5        589.32        495.97         44.34   o 
  -5     2     7        239.80        281.91         35.13   o 
   5     2     4         21.33        166.80         49.71   o 
  -5     3     5         99.85         70.90         21.84   o 
   0     2    17        401.67        518.42         62.29   o 
  -1     2    17        254.50        384.20        175.55   o 
   1     4    15        119.76        114.38         22.84   o 
   1     6    12        310.49        262.41         37.05   o 
  -3     2    15        338.09        345.80         37.19   o 
  -4     1    13         51.01         83.72         20.75   o 
   4     2    10         81.71         40.49         16.28   o 
   4     4     8        349.37        434.16         92.47   o 
  -4     5     8        411.47        406.84        120.94   o 
  -5     0     9        303.21        302.57         50.35   o 
  -5     1     9         16.91         26.80         30.38   o 
  -5     2     8        616.13        674.39         59.99   o 
  -5     3     6          0.74         11.92         18.43   o 
   5     3     3         23.43         51.47         23.10   o 
   5     2     5        190.38        102.48         37.13   o 
   0     6    13        797.04        932.09         73.09   o 
   1     3    16          0.15         27.82         19.04   o 
   1     5    14        787.50        700.18         78.22   o 
  -1     6    13         65.26         43.23         14.08   o 
  -2     3    16         74.64         90.81         29.97   o 
  -2     4    15         86.95         87.21         41.58   o 
   2     4    14       2270.01       2476.31         99.38   o 
  -2     6    12         97.04        151.44         36.50   o 
   3     1    14        398.18        394.21         42.98   o 
  -3     5    12         26.43         20.29         30.10   o 
  -3     6    10         23.09         27.50         25.58   o 
   3     6     8        141.07        168.89         62.82   o 
   4     1    11       1120.52       1168.84         87.50   o 
  -4     2    13          1.16         33.78         33.39   o 
  -4     3    12         59.34         83.78         21.30   o 
   4     5     6         23.35         51.13         21.24   o 
   5     1     6        206.91        160.03         22.41   o 
  -5     3     7          0.57          9.78         12.24   o 
   5     3     4          0.75          9.79         32.84   o 
  -5     4     3         18.40         69.10         36.33   o 
  -5     4     2         81.65         11.47         14.42   o 
   0     3    17         18.31         39.60         16.89   o 
   0     4    16        329.10        326.36         45.11   o 
   0     5    15       2261.25       2400.27        118.24   o 
   1     2    17          0.77        324.69        142.90   o 
  -1     3    17          0.24         13.59         21.66   o 
  -1     4    16       2300.68       2426.30        148.92   o 
  -1     5    15         16.42         80.35         40.93   o 
  -2     2    17        811.91        621.57        105.34   o 
   2     3    15        529.19        542.31         42.62   o 
  -2     5    14        217.85        205.62         35.37   o 
   2     5    13         32.99         44.52         20.64   o 
   2     6    11         37.90         40.13         25.68   o 
  -3     1    16        476.44        492.50         64.16   o 
  -3     3    15        277.17        264.05         33.82   o 
   3     3    13        413.09        445.04         39.22   o 
  -3     4    14       3119.54       3338.73        134.51   o 
   3     4    12       1902.38       1988.04        105.36   o 
  -4     1    14       1369.49       1233.53         85.14   o 
   4     2    11        574.85        596.51         63.09   o 
   4     3    10         13.03         23.19         26.02   o 
  -4     4    11         78.69         68.37         14.41   o 
  -4     5     9          0.02         20.61         43.86   o 
   5     0     7          0.36         16.23         20.33   o 
  -5     1    10        351.64        396.36         35.98   o 
   5     1     7          4.08         34.20         19.84   o 
  -5     2     9        838.86        795.46         65.65   o 
   5     2     6         20.76         38.97         40.77   o 
  -5     3     8          6.54         21.04         23.28   o 
  -5     4     5         26.62         19.99         23.42   o 
  -5     4     4       1060.30       1119.13         90.94   o 
   5     4     1        181.88        112.19         55.87   o 
   5     4     2        478.54        384.28         84.29   o 
   2     1    16        711.79        159.22         80.31   o 
   1     6    13          1.45         28.47         19.84   o 
   2     2    16          4.28         59.41         26.49   o 
  -3     2    16        202.51        195.04         29.84   o 
   3     2    14        885.60        885.82         65.46   o 
   3     5    11          7.37         62.08         30.15   o 
   3     6     9         36.55         13.95         35.03   o 
  -4     3    13        163.15        187.57         28.95   o 
   4     4     9         30.58         39.89         42.65   o 
   4     5     7         13.84         31.48         29.94   o 
   5     3     5        473.02        479.57        116.57   o 
  -5     4     6        330.01        362.80         45.16   o 
   5     4     3        158.67        122.97         63.79   o 
   4     0    12        765.57        123.99        107.68   o 
   0     2    18         11.96         24.61         25.10   o 
   0     6    14         24.42         62.29         27.55   o 
   0     7    12          1.69          1.25         28.64   o 
   1     4    16        680.12        698.94         60.15   o 
  -1     6    14        327.56        368.99         46.21   o 
  -2     4    16        125.70        194.02         47.45   o 
  -2     6    13          0.73         22.68         33.14   o 
  -3     5    13         42.60         44.89         17.22   o 
  -3     6    11        241.93        207.38         38.94   o 
   4     1    12         72.58         82.88         31.50   o 
  -4     2    14         44.61         53.75         17.70   o 
  -4     4    12         15.10         26.46         20.12   o 
  -4     5    10        100.27        115.87         26.10   o 
  -5     0    11        580.79        712.95         81.43   o 
  -5     1    11       1464.91       1407.44         90.81   o 
  -5     2    10          4.92         20.73         19.38   o 
   5     2     7         26.60         76.72         24.36   o 
  -5     3     9       1554.93       1551.84         83.91   o 
   5     3     6          0.38         54.83         38.57   o 
  -5     4     7          0.06         44.62         42.67   o 
  -1     2    18          1.30        184.29         92.05   o 
   1     3    17         58.19         57.98         18.22   o 
   1     5    15        317.00        283.11         37.31   o 
  -1     7    12        336.01        257.28        100.59   o 
  -2     3    17        135.57        108.78         36.24   o 
   2     4    15          1.63         38.94         25.80   o 
  -2     5    15       2253.56       2323.83        149.05   o 
   2     6    12         45.04         34.50         21.79   o 
   3     1    15        821.89        906.33        106.87   o 
   3     3    14         32.00         49.97         18.43   o 
   3     4    13        241.02        345.05         54.17   o 
   4     2    12       1683.49       1871.39        116.26   o 
   4     3    11          7.15          5.09         27.80   o 
   4     4    10         55.18        135.02         83.40   o 
   4     5     8          8.81         17.42         28.45   o 
   5     1     8        375.53        284.04         37.60   o 
   5     4     4       1132.54       1282.90        104.89   o 
   0     4    17        513.37        563.54         58.43   o 
   0     5    16        744.96        795.48         68.21   o 
  -1     3    18       1239.51       1187.25        107.00   o 
  -1     4    17        516.19        562.65         71.84   o 
  -1     5    16         63.53         83.76         30.46   o 
   1     6    14          6.93         25.98         18.37   o 
  -2     2    18        762.55        648.24        133.26   o 
   2     3    16         11.36         17.94         14.64   o 
   2     5    14         26.60         20.00         24.69   o 
   3     2    15         74.40         80.76         22.51   o 
  -3     3    16        110.81         40.88         24.15   o 
  -3     4    15        753.06        804.38         87.92   o 
   3     5    12        172.01        269.20         57.14   o 
  -3     6    12        891.21        967.75         69.46   o 
   3     6    10       1717.54       1739.72        188.77   o 
  -4     1    15         15.92         23.39         25.14   o 
  -4     3    14         69.32         86.03         23.20   o 
  -4     5    11       1805.16       1865.26         91.84   o 
  -5     2    11         49.38         40.97         27.21   o 
   5     2     8        416.97        372.12         71.88   o 
  -5     3    10        272.66        211.42         34.49   o 
   5     3     7       1209.71       1284.79         88.62   o 
  -5     4     8        479.64        525.33         52.77   o 
   5     4     5        102.98        100.90         32.80   o 
  -6     0     2       4095.09       4380.35        206.06   o 
   0     3    18        219.38        292.50         50.01   o 
   0     7    13          0.92         89.47         54.79   o 
   1     2    18        178.42        720.28        280.83   o 
   2     2    17          1.82         29.61         23.66   o 
  -2     6    14          0.49         31.04         38.90   o 
  -2     7    12         39.83         24.88         23.07   o 
  -3     2    17        302.95        289.65         43.65   o 
  -3     5    14         70.07         65.63         25.09   o 
   4     1    13        390.55        337.86         58.17   o 
  -4     2    15        417.37        417.79         57.50   o 
  -4     4    13          1.13          0.06         16.68   o 
   4     5     9         33.12         27.52         33.74   o 
  -4     6     9         20.56         39.65         50.88   o 
   5     0     9         54.54         44.36         21.55   o 
  -5     1    12         77.52        116.46         30.33   o 
   5     1     9        207.42        117.30         47.82   o 
  -6     0     4         14.71         47.87         38.80   o 
   6     0     0        102.89         52.46         20.97   o 
  -6     1     4       2166.15       2292.71        108.23   o 
  -6     1     3        641.03        650.42         51.74   o 
  -6     1     2         32.93         39.42         17.71   o 
  -6     1     1        488.93        461.82         40.35   o 
   6     1     0         48.44         44.64         12.65   o 
   0     6    15         76.77         59.85         21.35   o 
  -1     2    19         18.93         60.75         33.59   o 
   1     4    17        362.14        363.78         43.83   o 
  -1     6    15          5.21         50.87         44.26   o 
  -1     7    13        362.71        409.12         67.04   o 
  -2     4    17         32.56         55.26         46.69   o 
   2     6    13        126.90        128.11         46.73   o 
   4     3    12          4.85         33.49         32.24   o 
   4     4    11        286.09        364.09         97.97   o 
  -5     2    12         16.73        163.60         70.19   o 
  -5     3    11          8.10         33.03         35.63   o 
  -5     4     9        246.01        240.16         31.20   o 
   5     4     6       1097.51       1072.40        257.38   o 
  -5     5     6       1294.19        894.01        216.83   o 
   6     0     2        275.88        362.12         44.24   o 
  -6     1     5         42.83         15.82         23.88   o 
   6     1     1        118.97        145.89         18.31   o 
  -6     2     2         16.24         47.07         16.93   o 
  -6     2     1         30.39         55.26         14.86   o 
   0     2    19        355.84        239.96         77.47   o 
   1     3    18        484.90        477.41         49.14   o 
   1     5    16        507.21        508.31         49.84   o 
  -2     3    18          0.10          9.09         29.43   o 
   2     4    16          6.57         53.73         26.73   o 
  -2     5    16        586.21        693.40         87.56   o 
   3     3    15        345.77        319.48         39.99   o 
  -3     4    16          0.03         14.17         20.19   o 
   3     4    14        129.74        142.50         44.57   o 
  -3     6    13         21.09         57.81         27.09   o 
   3     6    11        466.06        440.69         97.54   o 
  -4     1    16        196.65        216.65         39.11   o 
   4     2    13        505.08        498.26         62.14   o 
  -4     5    12        192.28        214.85         29.75   o 
  -4     6    10        328.55        386.40         93.74   o 
  -5     0    13        484.18        444.93         68.29   o 
   5     2     9          1.55          9.60         49.93   o 
   5     3     8        388.14        325.30        167.98   o 
  -5     5     7         62.32         92.35         61.13   o 
   5     5     4        457.14        397.14        121.71   o 
  -6     0     6        224.67        330.45         92.35   o 
  -6     1     6        305.49        339.43         44.34   o 
   6     1     2        108.84        112.97         17.52   o 
  -6     2     4        955.55        910.17         57.36   o 
  -6     2     3          0.47          7.81         32.99   o 
   6     2     0         48.76         71.75         18.06   o 
   6     2     1       1108.80       1209.27         52.65   o 
   3     1    16        152.66         46.86         65.80   o 
   0     4    18        522.87        595.87         63.92   o 
   0     5    17        942.37       1038.66         80.61   o 
  -1     4    18         77.88        101.12         48.74   o 
  -1     5    17        139.24         91.85         45.16   o 
   1     6    15          5.82         21.61         19.87   o 
   1     7    13         92.15        121.29         42.14   o 
   2     3    17          5.44         45.62         19.52   o 
   2     5    15        208.10        212.33         40.62   o 
  -2     7    13         80.54         96.86         33.77   o 
  -3     3    17        193.37        200.54         47.89   o 
   3     5    13          2.31         30.92         41.48   o 
  -4     3    15        241.78        222.36         31.31   o 
  -4     4    14          6.11         15.16         24.16   o 
   4     5    10         62.03         85.27         54.83   o 
   4     6     8          5.09         34.76         72.08   o 
  -5     1    13       1226.39       1186.92         87.81   o 
   5     1    10         33.32         47.79         31.09   o 
  -5     4    10        179.98        233.07         33.50   o 
   5     4     7        296.10        143.80        124.65   o 
  -6     1     7       1101.56       1073.62         90.14   o 
   6     1     3         53.97         67.76         17.29   o 
  -6     2     5         56.54         46.76         18.52   o 
   6     2     2          0.28         57.22         30.49   o 
   0     3    19        747.70        762.70         92.09   o 
   0     7    14        456.71        488.03         59.04   o 
  -1     3    19        679.16        707.11         86.24   o 
  -1     7    14         15.35         36.52         44.95   o 
  -2     2    19        316.64        323.10         87.86   o 
  -2     6    15        415.18        459.79         55.95   o 
   2     6    14        222.65        210.02         57.20   o 
   2     7    12        264.90        217.95         82.64   o 
  -3     2    18        373.80        341.07         59.10   o 
   3     2    16          4.03         19.83         41.69   o 
   4     1    14          3.11        179.64        106.44   o 
  -4     2    16         64.38         62.89         16.51   o 
   4     3    13         31.64         32.60         52.21   o 
  -4     5    13       1187.04       1104.87         68.02   o 
  -5     2    13       1291.58       1258.16         76.41   o 
   5     2    10        117.72        112.66         34.94   o 
  -5     3    12         79.00         81.64         24.19   o 
   5     3     9        581.73        300.50        229.65   o 
  -5     5     8        165.22        127.13         30.50   o 
   5     5     5        365.67        227.23         67.64   o 
  -6     0     8         64.78         55.56         50.91   o 
   6     0     4       4103.94       3977.03        143.14   o 
   6     1     4       1311.66       1293.46         74.86   o 
  -6     2     6         15.01         43.48         24.60   o 
   6     2     3        106.68         95.78         19.91   o 
  -6     3     3          7.04         28.98         15.98   o 
  -6     3     2        218.79        268.78         31.03   o 
  -6     3     1         17.81         42.53         19.11   o 
   6     3     0        334.62        386.04         37.55   o 
   0     6    16         85.46         82.95         28.64   o 
   1     2    19        491.48        656.10        216.49   o 
  -1     6    16       1821.67       1892.66        139.20   o 
   2     2    18        697.77       1157.98        199.38   o 
  -2     4    18        497.60        492.32         73.91   o 
  -3     6    14       1025.43        978.16         70.22   o 
   3     6    12        869.67        952.26        142.05   o 
  -4     6    11        300.55        271.20         58.32   o 
  -5     4    11        298.03        293.17         40.14   o 
   5     4     8        385.97        300.04        150.40   o 
  -5     5     9        131.78        179.33         32.42   o 
  -6     1     8          3.04         34.80         36.01   o 
  -6     2     7        308.07        321.80         63.80   o 
  -6     3     5        133.14        120.25         35.52   o 
  -6     3     4          0.06         10.24         27.86   o 
   6     3     1        615.98        388.60         96.81   o 
  -1     2    20       1513.94       1520.35        180.59   o 
   1     4    18       1359.22       1491.31         98.37   o 
   1     5    17          0.25         27.92         19.62   o 
   1     7    14        130.28        180.66         41.84   o 
  -2     3    19        530.81        451.96         72.16   o 
  -2     5    17        219.20        203.65         45.93   o 
   3     3    16          3.81         41.65         25.09   o 
  -3     4    17         69.66         76.76         34.93   o 
   3     4    15        135.96        170.63         53.04   o 
   3     5    14          0.02         28.33         35.17   o 
  -3     7    12         73.78         11.91         23.72   o 
  -4     1    17        289.30        354.73         88.06   o 
   4     2    14         62.20         22.80         24.15   o 
  -4     3    16          2.73         26.04         23.99   o 
  -4     4    15        235.06        226.96         34.98   o 
   4     5    11        711.14        623.66        115.88   o 
   4     6     9       1132.45       1266.53        175.72   o 
   5     0    11        630.74        740.65         93.90   o 
  -5     1    14        993.82       1048.48         72.37   o 
   5     1    11         12.11         20.99         22.76   o 
   5     5     6         88.02         67.43         50.90   o 
  -6     1     9        126.78        105.84         26.46   o 
   6     1     5        220.74        203.12         26.24   o 
  -6     2     8         67.79        111.16         50.98   o 
   6     2     4         34.73         32.25         16.75   o 
  -6     3     6          9.85         43.86         38.27   o 
   6     3     2         10.40         17.95         20.85   o 
   0     2    20        250.51        143.18         77.26   o 
   1     3    19          4.66         26.38         25.36   o 
   1     6    16        799.34        832.50         75.45   o 
   2     4    17        208.00        226.24         61.28   o 
   2     5    16         18.14         28.28         31.73   o 
  -2     6    16         18.07         30.87         32.98   o 
  -2     7    14         85.13        157.73         46.32   o 
  -3     3    18         85.18        172.98         47.10   o 
  -3     5    16        846.45        933.38         98.54   o 
  -4     6    12         96.87         70.34         23.52   o 
  -5     2    14         89.06        106.15         24.89   o 
  -5     3    13         36.05         46.12         36.93   o 
  -5     5    10        111.29         96.52         28.79   o 
   6     0     6       6512.21       6746.35        195.54   o 
   6     3     3          3.81         12.81         24.70   o 
   0     4    19         41.83         17.19         41.19   o 
   0     5    18         35.12         47.56         20.55   o 
   0     7    15        114.30        155.13         31.60   o 
  -1     4    19        157.68        214.89         49.77   o 
  -1     5    18          9.83         31.02         42.73   o 
  -1     7    15        306.86        317.07         62.44   o 
   2     3    18        193.37        148.25         29.74   o 
   2     7    13         20.08         75.65         45.09   o 
   3     2    17        618.94        709.09         90.98   o 
   3     6    13          0.50         26.00         45.02   o 
   4     1    15       1324.89       1221.43        128.41   o 
  -4     2    17        233.35        266.26         39.22   o 
   4     3    14        407.31        456.52         74.72   o 
   4     4    13          7.54        114.92         66.09   o 
  -4     5    14        190.15        214.07         38.18   o 
   5     2    11        581.28        487.82         92.55   o 
  -5     4    12        761.77        739.55         71.28   o 
   5     4     9        120.23         78.08         49.84   o 
   5     5     7         57.53         44.51         72.54   o 
  -6     0    10       2137.76       2262.99        228.18   o 
   6     1     6         54.88         38.46         18.70   o 
  -6     2     9        191.52        169.26         53.89   o 
   6     2     5         94.55         53.28         18.91   o 
  -6     3     7        311.39        483.92         53.20   o 
  -6     4     4          5.48         42.27         35.54   o 
  -6     4     3         10.86         66.35         33.49   o 
  -6     4     2         24.50         47.35         39.49   o 
   0     6    17        299.50        400.22         51.52   o 
  -1     3    20        270.49        408.54         68.63   o 
  -1     6    17          3.65         38.77         20.11   o 
  -2     2    20         57.09         45.57         37.56   o 
   2     6    15        675.96        637.06         72.39   o 
  -3     2    19       1498.00       1566.07        134.61   o 
  -3     6    15         30.51         40.92         39.23   o 
  -3     7    13        375.24        397.16         70.78   o 
   4     5    12         48.00         47.59         31.84   o 
   4     6    10        311.67        376.30         93.19   o 
  -5     1    15         21.57         14.47         22.28   o 
  -6     1    10         28.14         82.82         31.28   o 
  -6     3     8        142.91        161.92         43.09   o 
   6     3     4          4.36         12.87         44.33   o 
  -6     4     5         73.61        110.77         31.37   o 
   6     4     1         28.53         56.95         50.89   o 
   0     3    20          0.13         62.70         56.09   o 
   1     7    15        338.40        329.54         61.81   o 
   2     2    19        505.45        820.54        185.06   o 
  -2     4    19        269.86        291.53         60.89   o 
  -2     5    18         40.76         50.45         32.27   o 
   3     4    16         50.85         32.14         31.48   o 
   4     2    15        151.61        256.51         49.98   o 
  -4     4    16        881.10        925.91         98.95   o 
  -4     6    13        950.50        991.64         75.35   o 
   5     1    12         49.29         31.40         24.27   o 
  -5     3    14        201.85        200.60         33.97   o 
   5     3    11        177.09        155.12         66.55   o 
  -5     5    11          4.55         66.13         36.72   o 
   5     5     8        234.95        176.74        156.81   o 
   6     1     7        148.13        147.15         25.38   o 
  -6     2    10        117.73         92.48         35.95   o 
   6     2     6         22.60         35.32         19.38   o 
   6     3     5         22.56         11.09         24.94   o 
  -6     4     6        457.00        607.98         60.32   o 
   6     4     2        218.30        159.80         57.06   o 
   1     4    19        266.35        268.11         42.87   o 
   1     5    18         15.25         43.57         35.89   o 
  -2     7    15        649.19        731.05         77.00   o 
   3     3    17        190.50        179.79         37.12   o 
  -3     4    18         42.52         31.19         26.14   o 
  -3     5    17        412.32        457.28         69.90   o 
   3     5    15         68.22         62.38         38.93   o 
  -4     3    17        479.26        393.48         68.13   o 
  -4     5    15        350.64        397.74         66.10   o 
  -5     2    15          0.04         36.81         27.88   o 
   5     2    12        207.04        156.71         59.74   o 
  -5     4    13         60.39         72.12         18.92   o 
   5     4    10          3.29          3.01         32.02   o 
  -5     6     9          9.65         16.79         34.33   o 
  -6     1    11         34.83         55.52         39.16   o 
  -6     3     9          1.26         16.93         43.28   o 
  -6     4     7          0.03         87.28         54.51   o 
   6     4     3         67.78         56.63         26.71   o 
   0     7    16        114.52         98.68         42.25   o 
   1     6    17          1.44          6.82         25.21   o 
  -1     7    16         13.36         47.63         30.02   o 
  -2     3    20          6.61         44.85         46.53   o 
   2     4    18         22.35         39.55         18.98   o 
   2     5    17       1265.68       1309.62        123.04   o 
  -2     6    17        316.64        364.40         61.52   o 
   2     7    14         57.13         75.42         48.90   o 
  -3     3    19        587.38        610.93         84.66   o 
   3     6    14          6.23         32.29         45.45   o 
   3     7    12         35.00         89.32         54.42   o 
  -4     2    18        329.60        377.99         68.79   o 
   4     4    14        328.19        445.40        105.71   o 
   4     6    11        458.56        533.64        113.24   o 
   6     0     8          0.09         22.55         27.84   o 
   6     2     7        174.24        171.82         44.42   o 
   6     3     6        211.06        117.46         40.59   o 
   0     4    20        419.83        358.73         71.13   o 
   0     5    19        635.94        631.41         84.04   o 
   1     3    20         43.08         27.71         57.86   o 
  -1     4    20          8.06         46.86         34.18   o 
  -1     5    19        367.62        369.03         62.94   o 
   2     3    19          0.09         72.89         54.19   o 
   2     6    16        191.55        206.25         46.12   o 
   3     2    18         15.45         48.88         54.26   o 
  -3     6    16         67.08         57.24         29.57   o 
  -3     7    14         96.89         58.56         30.33   o 
   4     3    15         98.75        123.96         42.92   o 
   4     5    13        232.44        264.75         74.44   o 
  -5     1    16         71.24         35.22         25.27   o 
  -5     5    12         32.69         31.04         17.58   o 
   5     5     9         76.86         29.20         55.05   o 
  -6     0    12       1482.32       1490.73        189.40   o 
   6     1     8         26.39         45.29         25.34   o 
  -6     2    11         57.19         37.56         25.21   o 
  -6     3    10         41.08         73.35         30.02   o 
  -6     4     8        323.16        385.03         48.45   o 
   6     4     4         14.19         35.38         43.36   o 
   0     6    18        146.48        166.86         47.96   o 
  -3     2    20        899.91        631.65        148.09   o 
  -4     6    14        204.12        193.49         37.00   o 
   5     1    13        350.76        317.93         81.99   o 
  -5     3    15        286.71        243.61         35.92   o 
   5     3    12         32.26         13.33         31.04   o 
  -5     4    14        121.82        124.33         24.92   o 
   5     4    11         30.45         81.07         52.85   o 
  -5     6    10        243.75        234.78         59.74   o 
  -6     1    12       1450.79       1401.59        168.19   o 
   6     4     5         36.65         68.23         28.12   o 
   0     3    21        246.79        267.37        103.32   o 
  -1     3    21        488.98        517.99         97.48   o 
   1     7    16          1.00         40.44         31.03   o 
  -2     5    19          3.80         52.58         37.15   o 
  -2     7    16         51.89         86.50         40.03   o 
   3     4    17          0.26          0.82         32.86   o 
   3     5    16        601.28        486.31         69.16   o 
   4     2    16        336.35        450.67         67.41   o 
  -4     3    18         70.06         94.19         43.04   o 
  -4     4    17         12.78         78.60         61.51   o 
  -4     5    16         71.85        123.12         42.12   o 
  -5     2    16        262.70        294.64         40.07   o 
   5     2    13        406.37        359.48        106.39   o 
  -6     2    12        256.36        180.25         47.99   o 
   6     2     8          9.64         41.39         69.12   o 
   6     3     7          0.69         46.73         54.34   o 
  -6     4     9        164.39        200.31         40.78   o 
  -6     5     6          5.88         61.51         63.64   o 
   1     5    19         88.87        141.48         35.73   o 
  -2     4    20        724.58        742.72         93.82   o 
   2     7    15          4.99         29.09         72.17   o 
   3     3    18         12.23         48.45         26.75   o 
  -3     4    19        160.65        202.51         56.40   o 
  -3     5    18        741.51        783.03         95.16   o 
  -3     7    15        251.72        192.86         41.54   o 
   4     6    12        862.30        953.03        162.06   o 
  -5     5    13         85.76         87.24         22.74   o 
   5     5    10        550.99        801.17        152.58   o 
  -5     6    11          9.09         52.66         34.88   o 
   5     6     8         28.61         63.51         75.09   o 
   6     1     9        150.60        117.51         39.75   o 
   0     7    17        924.02       1129.63        115.00   o 
   1     4    20         14.87         45.54         28.53   o 
   1     6    18        513.11        569.72         63.03   o 
  -1     7    17        641.44        606.55         85.30   o 
  -2     3    21         47.42         89.36         36.68   o 
   2     4    19        161.05        125.50         36.59   o 
   2     5    18        275.73        292.97         50.62   o 
  -2     6    18          3.35         38.13         50.13   o 
  -3     3    20         25.82         70.81         39.66   o 
   3     6    15          9.41         39.76         37.41   o 
  -4     2    19        118.31        133.69         44.93   o 
   4     4    15          9.38          8.40         42.35   o 
  -6     1    13          7.42        130.31         71.26   o 
  -6     4    10          9.88         54.27         51.41   o 
  -6     5     7          5.48         28.27         42.00   o 
  -7     0     3        373.40        542.58        125.03   o 
  -7     0     1         94.46         69.45         44.56   o 
  -1     5    20        751.17        699.85         91.65   o 
   2     6    17        120.57        100.53         38.91   o 
  -3     6    17         15.17        103.42         49.82   o 
   4     3    16         41.22         71.49         46.46   o 
   4     5    14         91.12         95.31         58.50   o 
  -4     6    15        980.99        953.41         86.59   o 
   5     1    14        326.47        331.45         67.60   o 
  -5     3    16         14.01         50.24         23.75   o 
   5     3    13         20.97          7.29         29.47   o 
  -5     4    15         13.23         53.55         21.15   o 
   5     4    12        292.23        287.44         86.41   o 
  -6     2    13         93.84         91.76         37.11   o 
   6     2     9         86.34         42.32         50.71   o 
  -6     3    12          1.05         13.82         33.39   o 
   6     3     8        273.48        257.92        165.14   o 
  -6     5     8        272.85        307.53         52.07   o 
  -7     0     5        157.85        113.73         48.79   o 
   7     0     1          0.02         16.07         44.30   o 
  -7     1     4        108.92         84.11         32.71   o 
  -7     1     3         68.64        107.08         29.95   o 
  -7     1     2          0.05         29.63         21.03   o 
  -7     1     1         54.95         81.82         30.53   o 
   7     1     0        113.01        121.13         29.00   o 
  -4     7    13        604.63        130.59         93.57   o 
   0     4    21         31.17         32.36         35.93   o 
   0     5    20        303.44        323.50         61.76   o 
   0     6    19        223.44        208.46         49.52   o 
   1     3    21        632.70        977.32        244.58   o 
  -1     4    21        511.28        438.39         71.46   o 
   2     3    20         12.25         62.72         34.27   o 
  -2     7    17          1.53         68.42         45.35   o 
   3     2    19         82.26          7.47        104.39   o 
  -4     4    18        493.34        541.88         80.50   o 
  -5     2    17        401.02        438.23         49.41   o 
  -5     5    14        511.36        482.58         52.71   o 
  -5     6    12        590.54        662.10         90.33   o 
   5     6     9          8.96         32.15         62.94   o 
   6     0    10         71.96         64.98         35.30   o 
   6     1    10        121.06         65.14         35.74   o 
   6     4     7         26.29        107.72         66.40   o 
  -7     1     5          7.70         21.31         34.13   o 
   7     1     1         16.62         61.69         24.46   o 
  -7     2     3        105.89        142.53         33.56   o 
  -7     2     2         20.73         54.39         25.12   o 
  -7     2     1         51.20         81.18         21.54   o 
   1     7    17        348.78        372.51         57.30   o 
   3     4    18        440.18        466.65         75.03   o 
   3     5    17        249.15        264.94         64.51   o 
   3     7    14         46.25         89.93         56.86   o 
   4     2    17         25.01         18.07         57.26   o 
  -4     3    19         37.78         66.37         48.81   o 
  -4     5    17         42.12         60.78         40.54   o 
   4     6    13          1.50         63.18         54.31   o 
   5     2    14        455.42        370.57         94.90   o 
   5     5    11         21.75         31.05         36.09   o 
  -6     1    14        195.86         67.61         41.74   o 
  -6     4    11          5.90         35.12         44.68   o 
  -6     5     9        537.54        699.63         82.94   o 
   6     5     5        468.78        239.08        144.99   o 
  -7     0     7         89.93         81.27         53.35   o 
  -7     1     6          7.82         52.97         36.20   o 
   7     1     2         52.47         49.93         26.98   o 
  -7     2     5         36.94         46.69         49.37   o 
  -7     2     4        706.05        597.99         63.55   o 
   7     2     0        209.21        200.20         29.59   o 
   0     8    16        158.15         48.85         42.20   o 
  -1     3    22          0.69         92.82         76.08   o 
  -2     5    20        161.46        162.14         42.21   o 
   2     7    16        352.08        353.12         81.96   o 
  -3     4    20        136.98        193.88         53.24   o 
  -3     5    19        278.70        371.57         70.62   o 
  -3     7    16          3.72         11.90         44.19   o 
   6     2    10          2.35         77.68         66.62   o 
  -6     3    13         11.45         26.99         27.00   o 
   6     3     9        194.26        210.45        104.19   o 
   7     0     3        139.34        126.21         57.83   o 
  -7     1     7         22.97         78.98         53.12   o 
   7     1     3          4.70         47.11         22.73   o 
  -7     2     6        316.17        358.09         58.27   o 
   7     2     1        461.84        424.41         40.34   o 
   0     3    22         23.83         56.00         77.63   o 
   0     7    18         23.10         78.88         62.10   o 
   1     5    20          8.36         33.23         39.41   o 
  -1     7    18         48.13         53.07         41.43   o 
  -2     4    21          2.51          3.87         43.00   o 
   2     5    19        704.59        645.25         87.15   o 
  -2     6    19        162.39        158.57         46.67   o 
   3     3    19         52.21         58.06         31.51   o 
  -3     6    18          7.63         15.64         26.34   o 
   3     6    16         46.56         83.70         50.42   o 
   4     4    16        243.42        368.17        108.95   o 
   4     5    15         96.88        142.60         71.03   o 
  -4     6    16        182.86        135.82         47.31   o 
  -4     7    14        117.11         87.66         37.57   o 
  -5     3    17        289.94        335.94         43.70   o 
  -5     4    16         70.76         67.81         23.14   o 
   5     4    13          0.56         13.41         28.93   o 
  -5     6    13         72.49         96.40         44.92   o 
  -6     2    14        132.99        114.20         44.68   o 
  -6     4    12        225.25        278.34         60.82   o 
   6     4     8         54.75         96.86         57.01   o 
  -6     5    10         14.81         59.17         29.43   o 
   6     5     6         67.04         29.29         33.94   o 
   7     2     2         72.83         70.27         19.50   o 
  -7     3     3         26.45         22.12         38.49   o 
  -7     3     2        294.87        244.45         35.16   o 
   1     4    21         43.47        125.73         63.51   o 
   1     6    19          0.47         81.99         52.99   o 
   2     4    20         52.31         94.07         39.21   o 
   2     6    18         33.03         33.41         24.24   o 
  -3     3    21         13.94        156.34         80.38   o 
   4     3    17         34.10         41.26         35.42   o 
   4     7    12        133.51        171.92         83.38   o 
   5     3    14         61.97         84.51         61.03   o 
  -5     5    15        113.21        116.90         28.96   o 
   5     6    10        200.23        351.70        134.32   o 
   6     1    11        169.02        121.51         42.79   o 
  -7     1     8        120.44        159.10         44.73   o 
   7     1     4        188.91        180.10         38.81   o 
  -7     2     7        262.23        244.51         87.29   o 
   7     2     3          0.35         40.21         26.14   o 
  -7     3     4        257.93        246.16         52.42   o 
  -7     3     1        254.46        226.01         33.61   o 
   7     3     0        150.91        112.19         31.12   o 
   5     1    15        236.03         37.34         66.78   o 
  -1     5    21         55.71         42.62         39.30   o 
  -2     3    22         32.44         43.03         32.31   o 
  -2     7    18          1.47        116.60         79.93   o 
   4     6    14        148.94        111.51         59.68   o 
  -5     2    18        428.27        415.75         51.40   o 
   5     5    12        230.13        233.70         77.59   o 
  -6     1    15        310.97        303.43         94.84   o 
   6     3    10        172.19         67.92         77.65   o 
   6     5     7        378.55        268.33        124.68   o 
  -7     0     9        404.28        351.70         97.62   o 
  -7     1     9        819.70        764.08         97.55   o 
  -7     2     8         15.49         61.89         53.55   o 
  -7     3     5         83.38         90.14         70.12   o 
   7     3     1        659.18        417.67        125.79   o 
  -2     8    16        430.01         40.03         73.44   o 
   0     5    21        220.31        275.47         61.71   o 
   0     6    20         18.07         20.92         34.32   o 
   1     3    22          2.18        153.60        253.16   o 
  -1     4    22        143.07        174.43         55.56   o 
  -1     6    20         17.29         56.56         49.57   o 
   1     7    18         77.56         55.78         52.64   o 
   2     3    21        202.06        255.63         60.75   o 
  -3     7    17        360.10        411.05         74.47   o 
   3     7    15         56.61         27.02         46.42   o 
  -4     4    19         54.18         87.56         43.95   o 
  -4     5    18         51.41         59.06         33.72   o 
   5     2    15          2.59         44.56         49.04   o 
   6     2    11         40.78         32.15         31.90   o 
  -6     3    14          3.60         82.25         61.32   o 
  -6     5    11        785.04        700.04         81.59   o 
   7     0     5        100.17        102.90         39.20   o 
   7     1     5        120.19        103.50         30.78   o 
   7     2     4          1.72         37.52         20.66   o 
  -7     3     6        182.21        233.01         87.84   o 
   7     3     2         22.16         37.73         52.67   o 
   0     4    22        391.10        432.73        123.98   o 
   0     8    17        421.19        517.65        119.69   o 
  -1     8    17         85.31        168.44         78.03   o 
   2     7    17        100.18        179.32         76.32   o 
   3     4    19        153.09        164.23         47.63   o 
   3     5    18        228.27        289.00         79.47   o 
   4     2    18        116.74         55.07         80.22   o 
  -4     3    20         20.68         61.90         41.01   o 
  -4     7    15          2.51         84.31         45.06   o 
  -5     6    14        274.64        332.81         75.85   o 
   5     6    11         65.45         24.24         45.21   o 
  -6     2    15         51.12         88.88         54.39   o 
  -6     4    13         40.81         47.24         62.23   o 
  -7     2     9         57.27         69.17         51.96   o 
  -7     3     7        280.25        223.84         83.23   o 
   7     3     3        218.98        168.01         59.57   o 
   0     7    19        190.38        200.60         52.11   o 
  -1     7    19        210.87        248.99         60.56   o 
  -2     5    21        170.03        235.77         58.39   o 
  -3     4    21          5.44         49.40         59.15   o 
  -3     5    20        156.79        103.33         37.76   o 
   3     6    17          5.24         97.87         51.09   o 
   4     4    17         89.58        159.75         70.37   o 
   4     5    16          3.07         48.36         38.72   o 
  -4     6    17        142.24        134.14         47.54   o 
  -5     3    18        206.86        283.22         61.64   o 
  -5     4    17        446.86        370.09         67.29   o 
   5     4    14        481.33        642.85        135.07   o 
  -5     5    16        168.14        159.66         49.02   o 
   6     1    12        360.37        328.93         96.82   o 
   6     5     8         77.12         72.02         66.36   o 
  -7     1    10        143.11        151.65         65.54   o 
   7     2     5        365.25        274.30         65.54   o 
  -7     4     3         64.18         32.34         37.96   o 
  -7     4     4        235.90         92.81         51.18   o 
   1     5    21        276.49        369.76         69.97   o 
  -2     4    22         34.99         56.66         32.16   o 
  -2     6    20         55.93         54.86         35.49   o 
   3     3    20        386.76        405.88        122.80   o 
  -3     6    19         11.52         51.05         40.30   o 
   4     7    13       1606.28       1924.65        232.35   o 
   5     3    15          0.10          2.70         76.34   o 
   5     5    13         29.92         66.41         63.75   o 
  -6     1    16         77.72        111.17         65.90   o 
   6     3    11         17.86         18.51         37.82   o 
   6     4    10         92.15         59.28         60.39   o 
  -6     5    12        233.58        273.18         66.68   o 
   7     1     6         30.38         32.32         24.85   o 
  -7     3     8        101.30         84.17         50.46   o 
   7     3     4         20.87         53.84         40.82   o 
  -7     4     5         12.88         66.81         48.93   o 
   1     6    20         16.11         59.91         36.68   o 
   1     8    17          0.50         68.65         51.73   o 
   2     5    20        203.37        247.62         83.12   o 
   2     6    19        166.79        153.01         65.72   o 
  -2     8    17        826.08        605.31        138.94   o 
  -3     3    22        115.20        110.01         75.95   o 
   4     3    18        155.71        205.11         60.78   o 
  -5     2    19        343.34        354.55        104.98   o 
   6     2    12        256.49        245.56         74.63   o 
  -6     3    15        224.02        263.16         62.88   o 
  -6     4    14        108.66        114.90         47.03   o 
  -6     6    10         19.09         81.98         72.28   o 
  -7     0    11          9.48         85.94         55.83   o 
  -7     1    11        528.79        521.03        127.83   o 
  -7     2    10         14.57         53.47         56.16   o 
  -7     3     9          6.90        111.43         55.90   o 
  -7     4     6        104.66        152.64         55.91   o 
   7     4     2         97.50        119.70         55.19   o 
   1     4    22         54.36        188.50        100.58   o 
   2     4    21         15.35         85.85         67.74   o 
  -2     7    19         28.58         81.69         42.34   o 
   3     7    16         40.30         29.54         34.24   o 
  -4     4    20         25.83         11.53         41.19   o 
  -4     5    19         53.25         81.54         56.84   o 
  -4     7    16         12.03         77.05         48.29   o 
   5     2    16         69.07         36.22         64.84   o 
  -5     6    15         10.95         63.40         61.32   o 
  -6     2    16         89.56         93.90         41.08   o 
   7     0     7          5.78         51.54         49.62   o 
   7     1     7        184.37        111.33         48.10   o 
  -7     4     7        172.22        142.60         60.83   o 
   0     8    18        265.94        308.14        131.71   o 
  -1     5    22        107.22        152.31         53.11   o 
  -1     6    21         15.86         32.89         36.63   o 
   1     7    19         48.44         72.15         48.16   o 
  -1     8    18        139.74        181.02         54.98   o 
   2     7    18        164.33        104.43         57.39   o 
  -3     7    18        101.63         77.22         36.77   o 
   5     6    12        171.85        287.33        106.31   o 
   6     1    13         39.91         59.70         51.48   o 
  -6     5    13        436.48        435.19         80.79   o 
  -7     2    11        384.39        488.23        118.48   o 
   7     4     3        233.50        182.57         46.31   o 
   0     5    22         83.20        102.79         43.12   o 
   0     6    21        921.05        938.08        108.61   o 
  -1     4    23        286.18        189.81         51.85   o 
   3     5    19         16.46         29.00         26.21   o 
  -4     3    21          9.98         35.97         62.07   o 
  -4     6    18          1.15         32.42         50.30   o 
   4     7    14        493.71        385.72        102.51   o 
  -5     3    19          0.13         96.04         62.11   o 
  -5     4    18        107.89        128.08         42.65   o 
   5     4    15        159.52         76.93         63.10   o 
  -5     5    17        229.97        318.49         67.41   o 
   6     3    12         45.86         57.28         63.45   o 
   6     4    11        162.13        100.52         82.31   o 
  -7     1    12        670.32        690.92        140.58   o 
   7     2     7         26.17         64.25         46.01   o 
  -7     3    10         14.65         20.66         38.77   o 
  -7     4     8          6.90         91.70         82.67   o 
  -6     6    11        286.43        157.20         61.11   o 
   0     4    23         44.09        108.74         74.40   o 
  -1     7    20        238.20        271.29         63.07   o 
   3     4    20        790.94        667.63        174.55   o 
  -3     5    21         35.05         58.74         37.11   o 
   3     6    18        215.62        182.90         58.30   o 
   4     5    17        157.56        122.97         56.61   o 
   5     3    16        484.04        548.43         94.23   o 
   5     5    14         15.43         75.16         71.10   o 
   6     2    13        177.91        161.55         80.26   o 
  -6     3    16         32.16         61.86         52.74   o 
  -6     4    15         46.48         38.21         32.18   o 
   7     1     8        200.89        164.38         85.79   o 
   7     3     6          7.69         75.98         71.26   o 
   7     4     4         67.91         72.48         56.09   o 
   0     7    20         33.81         53.50         38.21   o 
  -2     5    22          3.98         55.27         40.64   o 
  -2     6    21        387.98        403.92         73.34   o 
  -2     8    18        331.77        336.78         77.74   o 
  -3     4    22        454.53        383.10         70.25   o 
  -3     6    20        371.34        450.96         79.25   o 
   4     6    16          0.78         38.38         43.63   o 
  -5     7    14         18.48         97.94         70.01   o 
   6     5    10         32.01         11.38         41.00   o 
  -7     2    12          1.00         19.61         49.48   o 
  -7     4     9        432.49        583.06        138.02   o 
   1     5    22        562.15        581.65        132.93   o 
   2     5    21         10.95         48.55         47.67   o 
   2     8    17         62.38         27.45         42.86   o 
   3     3    21          0.32         65.28        314.32   o 
   3     7    17        247.68        296.89        160.47   o 
  -3     8    17          5.35        131.16         98.81   o 
   4     3    19          3.83        100.22         88.53   o 
  -4     7    17        120.79        152.50         51.00   o 
  -5     6    16          8.77         14.34         44.35   o 
   5     6    13         72.88         62.12         57.42   o 
  -6     2    17        338.02        266.36        130.74   o 
  -6     5    14         51.93         41.09         31.87   o 
  -6     6    12          2.03        105.58         80.94   o 
   7     4     5         24.15         37.62         52.85   o 
   1     6    21          1.04         17.92         22.85   o 
   2     6    20         28.78         90.79         56.89   o 
  -2     7    20         46.69         17.40         43.43   o 
  -3     7    19        362.74        317.64         70.95   o 
  -4     5    20        145.41        127.58         47.15   o 
   5     2    17         19.35         52.42         65.72   o 
   7     0     9          3.70         49.39         81.67   o 
  -7     1    13         79.13        107.91         73.09   o 
   7     3     7         67.91        117.07         81.03   o 
  -7     4    10        372.66        329.51        101.34   o 
  -7     5     7          3.98         38.99         58.63   o 
   0     8    19        251.38        371.89        114.94   o 
   1     4    23         43.16         53.88         77.78   o 
   1     7    20          5.05         11.59         27.36   o 
  -1     8    19          0.28         14.76         29.44   o 
   2     4    22        252.02        354.45        122.63   o 
  -4     6    19        226.97        268.97         97.50   o 
   4     7    15          4.75         31.13         48.25   o 
  -5     4    19          1.16         19.80         43.39   o 
  -5     5    18        300.09        339.90         69.58   o 
   6     3    13          6.43         72.68         71.03   o 
   6     4    12         22.63        125.12        151.38   o 
   7     1     9          2.98         26.90         55.34   o 
   7     4     6        567.72        403.05        215.99   o 
  -1     6    22        364.42        380.18        100.47   o 
   2     7    19        505.74        609.67        137.91   o 
  -4     3    22         50.43         48.01         45.77   o 
  -5     3    20         60.76         96.24         67.87   o 
   5     4    16        366.86        429.04        118.33   o 
   5     5    15         18.52        125.88         76.55   o 
   6     2    14        210.72        255.33         85.95   o 
  -6     3    17         16.00         42.46         54.30   o 
  -6     4    16        503.19        573.05         70.48   o 
   6     5    11         89.21        172.30         88.28   o 
  -7     2    13         57.35         60.01         59.48   o 
  -7     3    12        346.65        372.11        105.65   o 
   0     5    23        331.48        361.16        102.68   o 
   0     6    22         59.09         50.88         38.63   o 
   3     5    20         25.43         22.85         50.19   o 
   3     6    19          0.86         43.96         60.15   o 
   4     5    18         13.08         59.37         52.40   o 
   5     3    17        254.13        242.55         86.65   o 
  -5     6    17         17.26         75.36         60.83   o 
  -5     7    15        429.91        460.26        121.16   o 
  -6     5    15         12.31         38.22         36.19   o 
  -6     6    13       1211.62       1080.04        196.58   o 
  -7     1    14        123.55        129.24         74.62   o 
   7     2     9         97.41         85.81         72.49   o 
  -7     4    11         12.19         45.59         51.14   o 
   0     7    21         13.53         36.75         47.93   o 
  -1     7    21        129.95        133.53         64.80   o 
   3     4    21        509.30        567.13        145.74   o 
   4     4    19         90.10         46.47         58.10   o 
   4     6    17        213.47        271.67         89.74   o 
   5     6    14        367.40        388.41        111.74   o 
  -6     2    18         46.69         83.42         42.07   o 
   7     4     7        290.20        276.94         87.36   o 
   0     4    24         11.33        119.28         89.77   o 
   1     8    19        430.78        415.74        110.46   o 
   2     8    18        133.54        211.27         97.41   o 
   7     1    10         91.35        199.15        102.19   o 
  -7     2    14        164.00        188.17         84.53   o 
  -7     3    13         96.61         10.44         49.54   o 
   8     0     0        234.21        223.45         87.32   o 
  -8     1     1         34.66         76.06         45.90   o 
   3     7    18         74.46         78.87         63.79   o 
   4     3    20         11.85        294.94        199.18   o 
  -4     5    21        933.27        898.21        152.43   o 
  -6     6    14          0.96         54.14         74.12   o 
   7     3     9        329.69        355.88        106.56   o 
  -7     4    12         94.65        127.63         64.75   o 
  -7     5    10         22.52         38.30         60.82   o 
   8     1     0         23.12         15.81         47.23   o 
   1     5    23        127.78        159.27         83.35   o 
  -1     8    20        226.99        388.05        112.86   o 
   2     6    21          1.84         44.33         32.08   o 
  -4     4    22          2.48         16.77         40.37   o 
  -4     6    20        126.35        130.29         58.71   o 
  -5     4    20        318.25        339.03         98.94   o 
  -5     5    19         19.07         62.20         64.17   o 
  -6     3    18        171.26        259.43         93.44   o 
  -6     4    17          6.09         13.51         40.31   o 
   7     2    10         44.27        102.08         79.62   o 
   7     4     8        130.08        136.37         84.32   o 
   7     5     6         84.25         49.88         68.28   o 
   8     1     1         39.56         35.14         35.98   o 
  -8     2     1          2.42          4.28         34.76   o 
   0     8    20        226.60        209.73         77.15   o 
   1     7    21        496.01        423.62        107.30   o 
   2     4    23         68.80         95.66         91.21   o 
   2     7    20         32.40         55.39         62.09   o 
  -6     5    16         54.07        117.98         61.26   o 
   8     0     2          3.76         41.90         36.08   o 
   8     1     2         14.03         44.30         40.23   o 
   8     2     0        230.82        284.02         68.35   o 
  -5     3    21          6.77         26.28         62.86   o 
  -7     3    14         77.48        100.28         74.60   o 
   8     2     1         69.44         92.82         57.78   o 
  -1     6    23        153.17        206.38         80.31   o 
   4     5    19        466.84        560.93        140.10   o 
   4     6    18         28.09        174.79         97.62   o 
   8     1     3        113.33         94.17         67.19   o 
   8     2     2          6.56         45.19         69.78   o 
   4     4    20         13.64         15.38         43.78   o 
   8     0     4        141.19        113.58         48.37   o 
   8     3     0         57.98         42.70         65.38   o 
   2     8    19        236.44        219.91         84.44   o 
   8     1     4        192.02        168.43         68.82   o 
   8     2     3        180.23        163.21         67.52   o 
   8     3     1          0.15         43.88         61.25   o 
